# Supplementary material for: Comparative transcriptome analysis to identify putative genes involved in carvacrol biosynthesis pathway in two species of Satureja, endemic medicinal herbs of Iran
Source: PLoS One. 2023 Jul 7;18(7):e0281351. doi: 10.1371/journal.pone.0281351 (PMC10328369; doi:10.1371/journal.pone.0281351)
Supplement: S1 Table — (XLSX) [file pone.0281351.s006.xlsx]

## Sheet: S1 Table 
S1 Table. Specific oligonucleotides for qRT-PCR analysis.
N.	Primer name	Primer	Primer sequence (5' → 3')
1	eEF	F	AAGCCAATGGTCGTGGAGAC
		R	GCAGCAGCCTTAGTCACCTT
2	GGPS	F	CCACCAACCACAAGGTCTTCG
		R	ACCGCCGCCAGTATCCTATC
3	TPS2	F	TGTTGCGAGAGGCGTGGAA
		R	CGATGAATCTCCGAGTGCTGAA
4	CYP71D18	F	TTCTGCGACGACCATCCAATG
		R	TCTCCTTCACCACCGACTTCA
