# Supplementary material for: Comparative transcriptome analysis to identify putative genes involved in carvacrol biosynthesis pathway in two species of Satureja, endemic medicinal herbs of Iran
Source: PLoS One. 2023 Jul 7;18(7):e0281351. doi: 10.1371/journal.pone.0281351 (PMC10328369; doi:10.1371/journal.pone.0281351)
Supplement: S2 Table — (XLSX) [file pone.0281351.s007.xlsx]

## Sheet: S2 Table
S2 Table. Trinity assembly stats report of assembled contigs.
Biological replicate 1						Biological replicate 2						Biological replicate 3
Counts of transcripts, etc.						Counts of transcripts, etc.						Counts of transcripts, etc.
Satureja khuzistanica			Satureja reshingeri			Satureja khuzistanica			Satureja reshingeri			Satureja khuzistanica			Satureja reshingeri
Total trinity ‘genes’	Total trinity ‘transcripts’	Percent GC	Total trinity ‘genes’	Total trinity ‘transcripts’	Percent GC	Total trinity ‘genes’	Total trinity ‘transcripts’	Percent GC	Total trinity ‘genes’	Total trinity ‘transcripts’	Percent GC	Total trinity ‘genes’	Total trinity ‘transcripts’	Percent GC	Total trinity ‘genes’	Total trinity ‘transcripts’	Percent GC
97614	193097	44.34	88759	143865	46.09	87764	174772	44.77	88759	143865	46.09	86332	163169	44.87	76572	140757	45.25
Trinity assembly stats						Trinity assembly stats						Trinity assembly stats
Stats	based on all	based on only LONGEST ISOFORM per ‘GENE’	based on all	based on only LONGEST ISOFORM per ‘GENE’		Stats	based on all	based on only LONGEST ISOFORM per ‘GENE’	based on all	based on only LONGEST ISOFORM per ‘GENE’		Stats	based on all	based on only LONGEST ISOFORM per ‘GENE’	based on all	based on only LONGEST ISOFORM per ‘GENE’
	transcript contigs		transcript contigs				transcript contigs		transcript contigs				transcript contigs		transcript contigs
Contig N10	3649	3420	3458	3283		Contig N10	3780	3626	3458	3283		Contig N10	3760	3592	3780	3601
Contig N20	2774	2563	2648	2445		Contig N20	2874	2724	2648	2445		Contig N20	2866	2706	2914	2730
Contig N30	2253	2046	2158	1962		Contig N30	2343	2178	2158	1962		Contig N30	2322	2166	2382	2199
Contig N40	1881	1683	1806	1624		Contig N40	1956	1794	1806	1624		Contig N40	1942	1794	2002	1816
Contig N50	1575	1359	1519	1306		Contig N50	1646	1465	1519	1306		Contig N50	1633	1483	1688	1503
Median contig length	645	464	581	432		Median contig length	675	482	581	432		Median contig length	678	512	722	530
Average contig	995.95	816.81	931.07	777.05		Average contig	1033.77	860.92	931.07	777.05		Average contig	1032.09	886.77	1073.58	906.02
Total assembled bases	192315476	79732223	133948388	68970364		Total assembled bases	180674239	75557753	133948388	68970364		Total assembled bases	168404500	76556822	151113555	69375577
