# Supplementary material for: Comparative transcriptome analysis to identify putative genes involved in carvacrol biosynthesis pathway in two species of Satureja, endemic medicinal herbs of Iran
Source: PLoS One. 2023 Jul 7;18(7):e0281351. doi: 10.1371/journal.pone.0281351 (PMC10328369; doi:10.1371/journal.pone.0281351)
Supplement: S3 Table — (XLSX) [file pone.0281351.s008.xlsx]

## Sheet: S3 Table
S3 Table. Summary of functional annotation result.
	Annotation database		S. khuzistanica	S. reshingeri
			(177154 transcripts with FPKM ≥1)	(153341 transcripts with FPKM ≥1)
Blastx (Annotated)	NR	Number of transcripts (n)	106255	102908
		Percentage (%)	59.98	67.11
	Swiss-Prot	Number of transcripts (n)	80213	75629
		Percentage (%)	45.28	49.32
	PLANTTFDB	Number of transcripts (n)	7015	6313
		Percentage (%)	3.96	4.12
	Annotation database		S. khuzistanica	S. reshingeri
			(91467 ORF Prediction)	(78733 ORF Prediction)
Blastp (Annotated)	Swiss-Prot	Number of transcripts (n)	68440	59755
		Percentage (%)	74.82	75.9
	KEGG	Number of transcripts (n)	40513	35135
		Percentage (%)	44.29	44.63
	eggNOG	Number of transcripts (n)	43674	36974
		Percentage (%)	47.75	46.96
HMM-based Pfam analysis	Pfam-A	Number of transcripts (n)	75477	65934
		Percentage (%)	82.52	83.74
