# Supplementary material for: Comparative transcriptome analysis to identify putative genes involved in carvacrol biosynthesis pathway in two species of Satureja, endemic medicinal herbs of Iran
Source: PLoS One. 2023 Jul 7;18(7):e0281351. doi: 10.1371/journal.pone.0281351 (PMC10328369; doi:10.1371/journal.pone.0281351)
Supplement: S4 Table — (XLSX) [file pone.0281351.s009.xlsx]

## Sheet: S4 Table
S4 Table. Differentially expressed and annotation of total unigenes in S. kuzistanica and S. rechingeri.
Gene ID	Log FC	logCPM	PValue	FDR	S. kuzistanica_1	S. kuzistanica_2	S. kuzistanica_3	S. rechingeri_1	S. rechingeri_2	S. rechingeri_3	Regulation	Swissprot-ID	Swissprot-Evalue	Swissprot-Score	Swissprot-annotation
TRINITY_DN1_c0_g2_i1	-10.0082	1.92748	4.7221e-19	9.25704e-18	132	151	111	0	0	0	UP_Sk_DOWN_Sr	sp|F4I1X0|HIP41_ARATH	1.32e-69	231	Heavy metal-associated isoprenylated plant protein 41 OS=Arabidopsis thaliana OX=3702 GN=HIPP41 PE=3 SV=1
TRINITY_DN10_c1_g1_i1	3.83494	4.15868	3.23198e-13	3.72145e-12	28	70	28	513	678	502	DOWN_Sk_UP_Sr	sp|O49809|MFPA_BRANA	3e-166	429	Glyoxysomal fatty acid beta-oxidation multifunctional protein MFP-a OS=Brassica napus OX=3708 PE=2 SV=2
TRINITY_DN10_c4_g3_i1	-8.32708	0.337865	9.76024e-13	1.05368e-11	41	41	40	0	0	0	UP_Sk_DOWN_Sr	sp|O04469|ECI1_ARATH	1.61e-79	246	Enoyl-CoA delta isomerase 1, peroxisomal OS=Arabidopsis thaliana OX=3702 GN=ECI1 PE=1 SV=1
TRINITY_DN100_c0_g1_i10	-12.853	4.73493	4.67609e-61	9.00661e-59	862	1166	814	0	0	0	UP_Sk_DOWN_Sr	sp|Q03389|IF4E2_WHEAT	2.16e-93	297	Eukaryotic translation initiation factor isoform 4E-2 OS=Triticum aestivum OX=4565 PE=1 SV=1
TRINITY_DN10000_c0_g1_i1	-9.61782	1.55042	2.71294e-15	3.8521e-14	113	82	102	0	0	0	UP_Sk_DOWN_Sr	sp|Q8L725|MTPC1_ARATH	7.55e-151	446	Metal tolerance protein C1 OS=Arabidopsis thaliana OX=3702 GN=MTPC1 PE=2 SV=1
TRINITY_DN10000_c0_g2_i1	9.32774	1.2705	1.73283e-15	2.50092e-14	0	0	0	76	76	84	DOWN_Sk_UP_Sr	sp|Q8L725|MTPC1_ARATH	2.29e-150	446	Metal tolerance protein C1 OS=Arabidopsis thaliana OX=3702 GN=MTPC1 PE=2 SV=1
TRINITY_DN10001_c0_g2_i2	6.05424	3.88326	1.66737e-05	8.00519e-05	3	0	19	613	456	414	DOWN_Sk_UP_Sr	sp|Q5XF57|Y5576_ARATH	6.76e-167	496	Probable receptor-like serine/threonine-protein kinase At5g57670 OS=Arabidopsis thaliana OX=3702 GN=At5g57670 PE=2 SV=1
TRINITY_DN10003_c0_g2_i1	-11.2035	3.09851	5.26398e-31	2.22695e-29	282	310	307	0	0	0	UP_Sk_DOWN_Sr	sp|Q56X46|MSL2_ARATH	0	730	Mechanosensitive ion channel protein 2, chloroplastic OS=Arabidopsis thaliana OX=3702 GN=MSL2 PE=2 SV=1
TRINITY_DN10004_c0_g1_i2	-7.8916	-0.0529961	5.7498e-11	4.97239e-10	30	29	31	0	0	0	UP_Sk_DOWN_Sr	sp|Q681N2|PUB15_ARATH	1.67e-21	104	U-box domain-containing protein 15 OS=Arabidopsis thaliana OX=3702 GN=PUB15 PE=2 SV=2
TRINITY_DN1001_c0_g1_i1	9.27982	5.94726	2.33692e-35	1.2742e-33	8	0	2	2446	1759	2128	DOWN_Sk_UP_Sr	sp|B3H4F1|SP1L1_ARATH	4.08e-18	81.3	Protein SPIRAL1-like 1 OS=Arabidopsis thaliana OX=3702 GN=SP1L1 PE=2 SV=1
TRINITY_DN1001_c0_g1_i2	9.43001	1.3684	5.40399e-12	5.33109e-11	0	0	0	101	46	109	DOWN_Sk_UP_Sr	sp|B3H4F1|SP1L1_ARATH	4.3e-18	81.3	Protein SPIRAL1-like 1 OS=Arabidopsis thaliana OX=3702 GN=SP1L1 PE=2 SV=1
TRINITY_DN10012_c2_g1_i1	9.68663	1.61492	4.25366e-14	5.40775e-13	0	0	0	81	79	144	DOWN_Sk_UP_Sr	sp|B2RYD2|ESRP1_RAT	3.04e-43	164	Epithelial splicing regulatory protein 1 OS=Rattus norvegicus OX=10116 GN=Esrp1 PE=2 SV=2
TRINITY_DN10013_c0_g1_i2	-3.80225	1.79553	1.59004e-06	8.38035e-06	134	120	80	8	2	13	UP_Sk_DOWN_Sr	sp|Q94B46|FBL74_ARATH	1.02e-09	65.5	F-box/LRR-repeat protein At4g14096 OS=Arabidopsis thaliana OX=3702 GN=At4g14096 PE=2 SV=1
TRINITY_DN10021_c0_g2_i1	8.6111	0.5952	5.07476e-10	3.86973e-09	0	0	0	43	67	32	DOWN_Sk_UP_Sr	sp|Q9SUW0|TPPG_ARATH	3.24e-167	485	Probable trehalose-phosphate phosphatase G OS=Arabidopsis thaliana OX=3702 GN=TPPG PE=2 SV=1
TRINITY_DN10021_c0_g2_i2	-9.75987	1.68675	5.28697e-10	4.02227e-09	115	46	162	0	0	0	UP_Sk_DOWN_Sr	sp|Q9SUW0|TPPG_ARATH	3.58e-167	485	Probable trehalose-phosphate phosphatase G OS=Arabidopsis thaliana OX=3702 GN=TPPG PE=2 SV=1
TRINITY_DN10024_c0_g1_i1	-12.8024	4.68467	2.55968e-64	5.69403e-62	838	929	956	0	0	0	UP_Sk_DOWN_Sr	sp|Q84MB3|ACCH1_ARATH	1.73e-118	373	1-aminocyclopropane-1-carboxylate oxidase homolog 1 OS=Arabidopsis thaliana OX=3702 GN=At1g06620 PE=2 SV=1
TRINITY_DN10024_c0_g1_i5	12.2952	4.17973	8.77671e-54	1.19499e-51	0	0	0	603	600	645	DOWN_Sk_UP_Sr	sp|Q84MB3|ACCH1_ARATH	1.73e-118	373	1-aminocyclopropane-1-carboxylate oxidase homolog 1 OS=Arabidopsis thaliana OX=3702 GN=At1g06620 PE=2 SV=1
TRINITY_DN10026_c0_g1_i2	3.18966	4.28154	6.49791e-17	1.0635e-15	55	81	68	465	700	614	DOWN_Sk_UP_Sr	sp|O49859|C82A4_SOYBN	3.19e-177	514	Cytochrome P450 82A4 OS=Glycine max OX=3847 GN=CYP82A4 PE=2 SV=1
TRINITY_DN10026_c0_g3_i1	3.09144	3.95488	3.89529e-18	7.02041e-17	48	62	62	477	515	418	DOWN_Sk_UP_Sr	sp|O49858|C82A3_SOYBN	6.13e-160	468	Cytochrome P450 82A3 OS=Glycine max OX=3847 GN=CYP82A3 PE=2 SV=1
TRINITY_DN10029_c0_g1_i1	-11.469	3.36091	7.27791e-28	2.57922e-26	425	284	362	0	0	0	UP_Sk_DOWN_Sr	sp|Q6K431|TRX1_ORYSJ	7.64e-10	68.2	Histone-lysine N-methyltransferase TRX1 OS=Oryza sativa subsp. japonica OX=39947 GN=TRX1 PE=1 SV=1
TRINITY_DN10029_c3_g1_i2	-10.4697	2.37704	8.3894e-13	9.15702e-12	217	81	231	0	0	0	UP_Sk_DOWN_Sr	sp|P92949|FRO2_ARATH	0	750	Ferric reduction oxidase 2 OS=Arabidopsis thaliana OX=3702 GN=FRO2 PE=1 SV=2
TRINITY_DN10037_c0_g1_i2	10.9196	2.81788	1.33789e-24	3.8396e-23	0	0	0	282	179	255	DOWN_Sk_UP_Sr	sp|Q8VY09|DJ1C_ARATH	4.27e-170	510	Protein DJ-1 homolog C OS=Arabidopsis thaliana OX=3702 GN=DJ1C PE=2 SV=1
TRINITY_DN10037_c0_g1_i5	-8.81629	0.789543	3.81209e-11	3.38438e-10	36	63	73	0	0	0	UP_Sk_DOWN_Sr	sp|Q8VY09|DJ1C_ARATH	4.16e-170	510	Protein DJ-1 homolog C OS=Arabidopsis thaliana OX=3702 GN=DJ1C PE=2 SV=1
TRINITY_DN10041_c0_g1_i2	9.16889	1.11924	3.76116e-13	4.28598e-12	0	0	0	63	87	60	DOWN_Sk_UP_Sr	sp|P30707|RL9_PEA	2.42e-107	316	60S ribosomal protein L9 OS=Pisum sativum OX=3888 GN=RPL9 PE=2 SV=1
TRINITY_DN10048_c0_g1_i1	8.86533	0.833114	6.52545e-07	3.53763e-06	0	0	0	116	34	23	DOWN_Sk_UP_Sr	sp|Q8W1E3|CDF1_ARATH	1.52e-53	184	Cyclic dof factor 1 OS=Arabidopsis thaliana OX=3702 GN=CDF1 PE=1 SV=2
TRINITY_DN10049_c0_g1_i10	8.74478	0.7201	7.08634e-09	4.6447e-08	0	0	0	43	28	88	DOWN_Sk_UP_Sr	sp|P84634|DCL4_ARATH	0	1085	Dicer-like protein 4 OS=Arabidopsis thaliana OX=3702 GN=DCL4 PE=1 SV=2
TRINITY_DN1005_c0_g2_i1	4.62784	3.39433	3.74423e-22	9.22565e-21	12	19	12	362	271	398	DOWN_Sk_UP_Sr	sp|Q9ZUV3|IRX7_ARATH	0	567	Probable glucuronoxylan glucuronosyltransferase IRX7 OS=Arabidopsis thaliana OX=3702 GN=IRX7 PE=2 SV=1
TRINITY_DN1005_c0_g3_i1	-6.48956	3.46397	2.51569e-12	2.58565e-11	363	421	368	0	3	9	UP_Sk_DOWN_Sr	sp|Q9ZUV3|IRX7_ARATH	0	567	Probable glucuronoxylan glucuronosyltransferase IRX7 OS=Arabidopsis thaliana OX=3702 GN=IRX7 PE=2 SV=1
TRINITY_DN1005_c0_g4_i2	-2.51109	3.76964	1.35486e-10	1.11283e-09	437	485	309	84	66	57	UP_Sk_DOWN_Sr	sp|Q9ZUV3|IRX7_ARATH	2.36e-175	513	Probable glucuronoxylan glucuronosyltransferase IRX7 OS=Arabidopsis thaliana OX=3702 GN=IRX7 PE=2 SV=1
TRINITY_DN10050_c0_g1_i3	-11.2151	3.10997	4.31926e-19	8.49545e-18	429	305	171	0	0	0	UP_Sk_DOWN_Sr	sp|Q94C70|NAT2_ARATH	0	921	Nucleobase-ascorbate transporter 2 OS=Arabidopsis thaliana OX=3702 GN=NAT2 PE=2 SV=2
TRINITY_DN10050_c0_g2_i2	11.3161	3.2091	4.10865e-25	1.21218e-23	0	0	0	306	391	234	DOWN_Sk_UP_Sr	sp|Q94C70|NAT2_ARATH	0	921	Nucleobase-ascorbate transporter 2 OS=Arabidopsis thaliana OX=3702 GN=NAT2 PE=2 SV=2
TRINITY_DN10057_c0_g1_i3	-7.38842	3.76688	3.35997e-07	1.86049e-06	434	520	477	8	0	0	UP_Sk_DOWN_Sr	sp|Q9LVM0|Y5830_ARATH	0	647	Probable inactive receptor kinase At5g58300 OS=Arabidopsis thaliana OX=3702 GN=At5g58300 PE=1 SV=1
TRINITY_DN10065_c0_g1_i10	6.97856	2.72981	4.04645e-10	3.1267e-09	0	0	5	238	191	237	DOWN_Sk_UP_Sr	sp|Q8BGF9|S2544_MOUSE	1.47e-43	162	Solute carrier family 25 member 44 OS=Mus musculus OX=10090 GN=Slc25a44 PE=1 SV=1
TRINITY_DN10065_c0_g1_i2	9.8069	1.73081	1.77016e-09	1.25612e-08	0	0	0	37	144	145	DOWN_Sk_UP_Sr	sp|Q8BGF9|S2544_MOUSE	2.65e-47	175	Solute carrier family 25 member 44 OS=Mus musculus OX=10090 GN=Slc25a44 PE=1 SV=1
TRINITY_DN10065_c0_g1_i3	-7.88238	-0.0613957	7.38919e-09	4.8325e-08	41	25	23	0	0	0	UP_Sk_DOWN_Sr	sp|Q96MD7|CI085_HUMAN	5.46e-16	79	Uncharacterized protein C9orf85 OS=Homo sapiens OX=9606 GN=C9orf85 PE=1 SV=1
TRINITY_DN10067_c0_g1_i1	-8.52038	0.514435	1.2457e-08	7.91413e-08	74	33	31	0	0	0	UP_Sk_DOWN_Sr	sp|Q9M3G7|ATM_ARATH	1.08e-08	63.5	Serine/threonine-protein kinase ATM OS=Arabidopsis thaliana OX=3702 GN=ATM PE=1 SV=1
TRINITY_DN10075_c0_g1_i6	-7.44454	-0.440321	3.20727e-09	2.197e-08	20	22	24	0	0	0	UP_Sk_DOWN_Sr	sp|Q9SS03|DIR21_ARATH	3.74e-32	127	Dirigent protein 21 OS=Arabidopsis thaliana OX=3702 GN=DIR21 PE=3 SV=1
TRINITY_DN10076_c0_g1_i10	-12.9167	4.79839	7.23953e-40	4.96416e-38	606	1336	1042	0	0	0	UP_Sk_DOWN_Sr	sp|Q9SYL9|RK13_ARATH	1.9e-100	322	50S ribosomal protein L13, chloroplastic OS=Arabidopsis thaliana OX=3702 GN=RPL13 PE=2 SV=1
TRINITY_DN10076_c0_g1_i11	14.1514	6.0297	2.60686e-93	3.08795e-90	0	0	0	2126	2074	2499	DOWN_Sk_UP_Sr	sp|Q9SYL9|RK13_ARATH	1.93e-100	322	50S ribosomal protein L13, chloroplastic OS=Arabidopsis thaliana OX=3702 GN=RPL13 PE=2 SV=1
TRINITY_DN10076_c0_g2_i1	12.6108	4.49363	1.87027e-51	2.30175e-49	0	0	0	656	713	933	DOWN_Sk_UP_Sr	sp|Q9ZV89|TBL42_ARATH	2.32e-100	326	Protein trichome birefringence-like 42 OS=Arabidopsis thaliana OX=3702 GN=TBL42 PE=3 SV=1
TRINITY_DN10076_c0_g2_i2	-11.6772	3.56681	3.7951e-26	1.19165e-24	433	576	255	0	0	0	UP_Sk_DOWN_Sr	sp|Q9ZV89|TBL42_ARATH	2.32e-100	326	Protein trichome birefringence-like 42 OS=Arabidopsis thaliana OX=3702 GN=TBL42 PE=3 SV=1
TRINITY_DN10076_c0_g2_i6	8.20575	0.223754	3.1785e-09	2.18014e-08	0	0	0	55	25	29	DOWN_Sk_UP_Sr	sp|Q9ZV89|TBL42_ARATH	8.78e-100	326	Protein trichome birefringence-like 42 OS=Arabidopsis thaliana OX=3702 GN=TBL42 PE=3 SV=1
TRINITY_DN1008_c0_g1_i2	-7.30603	1.91443	5.86304e-16	8.79588e-15	133	127	126	2	0	0	UP_Sk_DOWN_Sr	sp|Q67YM6|DIR11_ARATH	1.21e-34	125	Dirigent protein 11 OS=Arabidopsis thaliana OX=3702 GN=DIR11 PE=2 SV=1
TRINITY_DN1008_c0_g4_i1	8.732	0.707577	3.08151e-08	1.87478e-07	0	0	0	68	66	21	DOWN_Sk_UP_Sr	sp|Q67YM6|DIR11_ARATH	2.07e-40	141	Dirigent protein 11 OS=Arabidopsis thaliana OX=3702 GN=DIR11 PE=2 SV=1
TRINITY_DN10080_c0_g1_i2	-11.0802	2.97696	8.5668e-18	1.50449e-16	136	371	328	0	0	0	UP_Sk_DOWN_Sr	sp|Q9LPC6|KINUB_ARATH	0	1209	Kinesin-like protein KIN-UB OS=Arabidopsis thaliana OX=3702 GN=KINUB PE=1 SV=2
TRINITY_DN10080_c0_g1_i4	11.5586	3.44899	7.64289e-31	3.20191e-29	0	0	0	289	396	421	DOWN_Sk_UP_Sr	sp|Q9LPC6|KINUB_ARATH	0	1208	Kinesin-like protein KIN-UB OS=Arabidopsis thaliana OX=3702 GN=KINUB PE=1 SV=2
TRINITY_DN10083_c0_g1_i5	14.0465	5.92494	1.0163e-89	8.91746e-87	0	0	0	2259	1758	2226	DOWN_Sk_UP_Sr	sp|Q55480|YZ37_SYNY3	2.96e-20	95.9	Uncharacterized sugar kinase slr0537 OS=Synechocystis sp. (strain PCC 6803 / Kazusa) OX=1111708 GN=slr0537 PE=3 SV=1
TRINITY_DN10083_c0_g1_i6	-13.5408	5.42042	2.59515e-75	9.91639e-73	1649	1643	1260	0	0	0	UP_Sk_DOWN_Sr	sp|Q55480|YZ37_SYNY3	2.8e-20	96.3	Uncharacterized sugar kinase slr0537 OS=Synechocystis sp. (strain PCC 6803 / Kazusa) OX=1111708 GN=slr0537 PE=3 SV=1
TRINITY_DN10084_c0_g1_i1	9.05616	1.01238	1.8685e-12	1.95222e-11	0	0	0	56	83	55	DOWN_Sk_UP_Sr	sp|Q9SX31|PERK9_ARATH	0	594	Proline-rich receptor-like protein kinase PERK9 OS=Arabidopsis thaliana OX=3702 GN=PERK9 PE=1 SV=1
TRINITY_DN10084_c0_g1_i2	-7.74264	2.35297	5.32798e-16	8.02193e-15	134	247	155	0	2	0	UP_Sk_DOWN_Sr	sp|Q9SX31|PERK9_ARATH	0	594	Proline-rich receptor-like protein kinase PERK9 OS=Arabidopsis thaliana OX=3702 GN=PERK9 PE=1 SV=1
TRINITY_DN10085_c0_g1_i2	10.8981	2.79679	1.74677e-16	2.74603e-15	0	0	0	143	187	374	DOWN_Sk_UP_Sr	sp|Q9CAJ0|P2C16_ARATH	1.42e-172	516	Protein phosphatase 2C 16 OS=Arabidopsis thaliana OX=3702 GN=HAB1 PE=1 SV=1
TRINITY_DN10089_c1_g1_i4	13.4776	5.35735	7.08175e-76	2.79623e-73	0	0	0	1241	1378	1574	DOWN_Sk_UP_Sr	sp|Q9SIC9|PP178_ARATH	0	885	Pentatricopeptide repeat-containing protein At2g31400, chloroplastic OS=Arabidopsis thaliana OX=3702 GN=At2g31400 PE=2 SV=1
TRINITY_DN10089_c5_g2_i3	10.0241	1.94158	3.27369e-19	6.50919e-18	0	0	0	120	118	145	DOWN_Sk_UP_Sr	sp|O05413|NMO_BACSU	1.36e-23	105	Probable nitronate monooxygenase OS=Bacillus subtilis (strain 168) OX=224308 GN=yrpB PE=3 SV=1
TRINITY_DN10090_c0_g1_i1	6.55875	3.51473	1.59986e-13	1.9128e-12	6	0	6	494	384	271	DOWN_Sk_UP_Sr	sp|Q9M9W1|RL222_ARATH	3.03e-51	168	60S ribosomal protein L22-2 OS=Arabidopsis thaliana OX=3702 GN=RPL22B PE=2 SV=1
TRINITY_DN10092_c0_g1_i1	9.77829	4.31097	1.67339e-29	6.43574e-28	2	0	0	1000	518	517	DOWN_Sk_UP_Sr	sp|P14674|ADH2_SOLTU	0	654	Alcohol dehydrogenase 2 OS=Solanum tuberosum OX=4113 GN=ADH2 PE=2 SV=1
TRINITY_DN10098_c0_g1_i1	-8.84788	0.818894	6.29499e-10	4.74347e-09	39	47	88	0	0	0	UP_Sk_DOWN_Sr	sp|O04376|2A5B_ARATH	0	600	Serine/threonine protein phosphatase 2A 57 kDa regulatory subunit B' beta isoform OS=Arabidopsis thaliana OX=3702 GN=B'BETA PE=1 SV=1
TRINITY_DN10099_c0_g1_i1	-2.01017	5.83881	1.19672e-06	6.36609e-06	1766	1601	1493	231	387	546	UP_Sk_DOWN_Sr	sp|Q7XTT4|NUCL2_ORYSJ	3.36e-66	236	Nucleolin 2 OS=Oryza sativa subsp. japonica OX=39947 GN=Os04g0620700 PE=2 SV=2
TRINITY_DN10099_c1_g1_i1	-2.95455	3.71517	2.2814e-09	1.59718e-08	343	450	437	51	70	30	UP_Sk_DOWN_Sr	sp|Q9M9G6|CTF64_ARATH	1.25e-99	317	Cleavage stimulating factor 64 OS=Arabidopsis thaliana OX=3702 GN=CSTF64 PE=1 SV=1
TRINITY_DN10100_c0_g1_i1	7.62073	6.40028	2.04643e-84	1.29285e-81	19	15	11	3153	2722	2744	DOWN_Sk_UP_Sr	sp|Q9AT35|RL23A_DAUCA	6.32e-58	186	60S ribosomal protein L23a OS=Daucus carota OX=4039 GN=RPL23A PE=2 SV=1
TRINITY_DN10100_c0_g2_i1	-6.98311	6.4563	4.16492e-36	2.38336e-34	2915	3614	2775	30	9	32	UP_Sk_DOWN_Sr	sp|Q9AT35|RL23A_DAUCA	2.96e-57	186	60S ribosomal protein L23a OS=Daucus carota OX=4039 GN=RPL23A PE=2 SV=1
TRINITY_DN10101_c0_g1_i21	-8.87911	0.84839	8.95917e-14	1.10461e-12	64	60	55	0	0	0	UP_Sk_DOWN_Sr	sp|Q6R2K3|SRF3_ARATH	0	551	Protein STRUBBELIG-RECEPTOR FAMILY 3 OS=Arabidopsis thaliana OX=3702 GN=SRF3 PE=1 SV=1
TRINITY_DN10105_c0_g1_i1	-8.05148	0.0889334	2.6717e-09	1.85182e-08	43	37	21	0	0	0	UP_Sk_DOWN_Sr	sp|Q9SR00|PP213_ARATH	0	720	Pentatricopeptide repeat-containing protein At3g04760, chloroplastic OS=Arabidopsis thaliana OX=3702 GN=At3g04760 PE=2 SV=1
TRINITY_DN10105_c0_g1_i2	11.0745	2.97053	6.41954e-28	2.28872e-26	0	0	0	259	226	310	DOWN_Sk_UP_Sr	sp|Q9SR00|PP213_ARATH	0	720	Pentatricopeptide repeat-containing protein At3g04760, chloroplastic OS=Arabidopsis thaliana OX=3702 GN=At3g04760 PE=2 SV=1
TRINITY_DN10109_c0_g1_i1	-9.83096	1.75595	1.36246e-14	1.819e-13	86	176	91	0	0	0	UP_Sk_DOWN_Sr	sp|P27880|HSP12_MEDSA	8.26e-42	149	18.2 kDa class I heat shock protein OS=Medicago sativa OX=3879 GN=HSP18.2 PE=2 SV=1
TRINITY_DN10109_c1_g1_i1	-9.94709	1.86831	4.93767e-19	9.65965e-18	128	129	119	0	0	0	UP_Sk_DOWN_Sr	sp|P27880|HSP12_MEDSA	1.33e-41	149	18.2 kDa class I heat shock protein OS=Medicago sativa OX=3879 GN=HSP18.2 PE=2 SV=1
TRINITY_DN10123_c0_g1_i4	12.0865	3.97248	2.84347e-45	2.55169e-43	0	0	0	496	574	525	DOWN_Sk_UP_Sr	sp|O80910|TOL6_ARATH	3.01e-116	362	TOM1-like protein 6 OS=Arabidopsis thaliana OX=3702 GN=TOL6 PE=1 SV=1
TRINITY_DN10124_c0_g3_i5	8.61859	0.602306	4.91331e-12	4.87239e-11	0	0	0	62	36	47	DOWN_Sk_UP_Sr	sp|Q9FGY4|FB341_ARATH	5.56e-08	58.9	F-box protein At5g49610 OS=Arabidopsis thaliana OX=3702 GN=At5g49610 PE=1 SV=1
TRINITY_DN10126_c0_g2_i1	7.55614	-0.350862	1.13579e-09	8.27553e-09	0	0	0	23	20	26	DOWN_Sk_UP_Sr	sp|Q9FM80|MTEF9_ARATH	5.96e-11	68.9	Transcription termination factor MTERF9, chloroplastic OS=Arabidopsis thaliana OX=3702 GN=MTERF9 PE=2 SV=1
TRINITY_DN10129_c1_g1_i1	9.51601	4.04818	1.16247e-38	7.44324e-37	0	0	2	596	617	466	DOWN_Sk_UP_Sr	sp|Q6DGW9|TMCO1_DANRE	1.93e-45	159	Calcium load-activated calcium channel OS=Danio rerio OX=7955 GN=tmco1 PE=2 SV=1
TRINITY_DN10130_c0_g1_i1	-12.1395	4.0253	2.482e-32	1.12754e-30	446	867	437	0	0	0	UP_Sk_DOWN_Sr	sp|Q9FH28|DNJ49_ARATH	4.18e-55	195	Chaperone protein dnaJ 49 OS=Arabidopsis thaliana OX=3702 GN=ATJ49 PE=2 SV=2
TRINITY_DN10130_c0_g2_i1	3.59536	5.60277	2.96175e-14	3.83635e-13	78	116	198	1490	1638	1456	DOWN_Sk_UP_Sr	sp|Q9FH28|DNJ49_ARATH	2.54e-55	195	Chaperone protein dnaJ 49 OS=Arabidopsis thaliana OX=3702 GN=ATJ49 PE=2 SV=2
TRINITY_DN10130_c1_g2_i3	9.7297	1.65656	1.2178e-12	1.29871e-11	0	0	0	160	62	93	DOWN_Sk_UP_Sr	sp|B2G6W4|DNAJ_LACRJ	5.93e-15	79.7	Chaperone protein DnaJ OS=Lactobacillus reuteri (strain JCM 1112) OX=557433 GN=dnaJ PE=3 SV=1
TRINITY_DN10131_c0_g3_i1	4.07502	2.58849	7.1662e-05	0.000319562	5	3	26	142	236	190	DOWN_Sk_UP_Sr	sp|Q8GSM7|HST_TOBAC	2.37e-166	480	Shikimate O-hydroxycinnamoyltransferase OS=Nicotiana tabacum OX=4097 GN=HST PE=1 SV=1
TRINITY_DN10134_c0_g1_i2	5.60728	5.45129	1.84954e-06	9.70023e-06	19	3	68	1396	1734	1235	DOWN_Sk_UP_Sr	sp|A0A0M4KE44|CGT_MANIN	5.93e-84	273	UDP-glycosyltransferase 13 OS=Mangifera indica OX=29780 GN=CGT PE=1 SV=1
TRINITY_DN10136_c0_g1_i2	-9.17353	1.12525	4.87141e-07	2.65857e-06	145	42	29	0	0	0	UP_Sk_DOWN_Sr	sp|Q84J46|PP262_ARATH	6.38e-162	490	Pentatricopeptide repeat-containing protein At3g29290 OS=Arabidopsis thaliana OX=3702 GN=EMB2076 PE=2 SV=1
TRINITY_DN10136_c0_g2_i2	9.74677	1.67303	4.21386e-13	4.76859e-12	0	0	0	143	58	118	DOWN_Sk_UP_Sr	sp|Q84J46|PP262_ARATH	2.16e-164	490	Pentatricopeptide repeat-containing protein At3g29290 OS=Arabidopsis thaliana OX=3702 GN=EMB2076 PE=2 SV=1
TRINITY_DN10136_c0_g2_i5	-9.2436	1.19254	5.62342e-14	7.05451e-13	60	81	90	0	0	0	UP_Sk_DOWN_Sr	sp|Q84J46|PP262_ARATH	2.83e-164	490	Pentatricopeptide repeat-containing protein At3g29290 OS=Arabidopsis thaliana OX=3702 GN=EMB2076 PE=2 SV=1
TRINITY_DN10137_c0_g2_i1	-13.2208	5.10139	5.0403e-33	2.39298e-31	1352	1720	618	0	0	0	UP_Sk_DOWN_Sr	sp|O80983|FTSH4_ARATH	0	946	ATP-dependent zinc metalloprotease FTSH 4, mitochondrial OS=Arabidopsis thaliana OX=3702 GN=FTSH4 PE=1 SV=2
TRINITY_DN10143_c0_g1_i1	-10.2691	8.79448	2.1307e-13	2.5095e-12	14030	16238	16926	0	19	17	UP_Sk_DOWN_Sr	sp|P93338|GAPN_NICPL	0	926	NADP-dependent glyceraldehyde-3-phosphate dehydrogenase OS=Nicotiana plumbaginifolia OX=4092 GN=GAPN PE=2 SV=1
TRINITY_DN10147_c0_g1_i4	-8.04011	0.0787347	9.49016e-09	6.11786e-08	20	34	46	0	0	0	UP_Sk_DOWN_Sr	sp|B9DFU2|MAX1_ARATH	1.08e-117	362	Cytochrome P450 711A1 OS=Arabidopsis thaliana OX=3702 GN=CYP711A1 PE=2 SV=1
TRINITY_DN10148_c2_g1_i3	-4.693	2.3696	2.44936e-17	4.15373e-16	182	180	156	7	5	7	UP_Sk_DOWN_Sr	sp|Q944A9|NPS11_ARATH	2.17e-130	384	Novel plant SNARE 11 OS=Arabidopsis thaliana OX=3702 GN=NPSN11 PE=1 SV=2
TRINITY_DN10149_c0_g1_i1	-9.77591	1.70269	5.41989e-18	9.66887e-17	107	125	103	0	0	0	UP_Sk_DOWN_Sr	sp|Q56XY2|QQT1_ARATH	2.02e-177	501	GPN-loop GTPase QQT1 OS=Arabidopsis thaliana OX=3702 GN=QQT1 PE=1 SV=1
TRINITY_DN10151_c0_g1_i1	-8.56632	0.556869	1.55379e-09	1.11127e-08	65	29	48	0	0	0	UP_Sk_DOWN_Sr	sp|Q93VB2|AT18A_ARATH	2.16e-148	434	Autophagy-related protein 18a OS=Arabidopsis thaliana OX=3702 GN=ATG18A PE=1 SV=1
TRINITY_DN10154_c0_g2_i1	-6.17431	2.43995	6.27732e-13	6.96562e-12	191	216	153	0	5	2	UP_Sk_DOWN_Sr	sp|Q91WD1|RPC4_MOUSE	3.8e-07	56.6	DNA-directed RNA polymerase III subunit RPC4 OS=Mus musculus OX=10090 GN=Polr3d PE=2 SV=2
TRINITY_DN1016_c0_g2_i3	-4.18455	2.03967	3.38322e-13	3.88709e-12	141	156	108	6	8	7	UP_Sk_DOWN_Sr	sp|Q9ZPE7|EXO_ARATH	1.44e-131	392	Protein EXORDIUM OS=Arabidopsis thaliana OX=3702 GN=EXO PE=2 SV=1
TRINITY_DN1016_c0_g2_i6	-8.45533	0.455029	5.83717e-11	5.04334e-10	44	61	30	0	0	0	UP_Sk_DOWN_Sr	sp|Q9ZPE7|EXO_ARATH	5.56e-141	412	Protein EXORDIUM OS=Arabidopsis thaliana OX=3702 GN=EXO PE=2 SV=1
TRINITY_DN10161_c0_g1_i5	9.48404	1.42003	1.06077e-13	1.29673e-12	0	0	0	78	113	70	DOWN_Sk_UP_Sr	sp|Q8S8C6|BPC4_ARATH	3.95e-88	275	Protein BASIC PENTACYSTEINE4 OS=Arabidopsis thaliana OX=3702 GN=BPC4 PE=1 SV=1
TRINITY_DN10161_c0_g3_i1	-7.78908	-0.143321	2.0609e-10	1.65256e-09	24	29	31	0	0	0	UP_Sk_DOWN_Sr	sp|Q8S8C6|BPC4_ARATH	3.96e-85	275	Protein BASIC PENTACYSTEINE4 OS=Arabidopsis thaliana OX=3702 GN=BPC4 PE=1 SV=1
TRINITY_DN10161_c0_g3_i2	9.99773	1.91596	7.71224e-17	1.25316e-15	0	0	0	167	106	104	DOWN_Sk_UP_Sr	sp|Q8S8C6|BPC4_ARATH	3.8e-90	288	Protein BASIC PENTACYSTEINE4 OS=Arabidopsis thaliana OX=3702 GN=BPC4 PE=1 SV=1
TRINITY_DN10161_c0_g3_i3	-11.3076	3.20127	9.40448e-32	4.12596e-30	341	341	285	0	0	0	UP_Sk_DOWN_Sr	sp|Q8S8C6|BPC4_ARATH	4.69e-90	288	Protein BASIC PENTACYSTEINE4 OS=Arabidopsis thaliana OX=3702 GN=BPC4 PE=1 SV=1
TRINITY_DN10164_c0_g1_i4	-9.54693	1.48234	1.09222e-13	1.33312e-12	99	128	61	0	0	0	UP_Sk_DOWN_Sr	sp|Q9FLH0|CRWN4_ARATH	0	603	Protein CROWDED NUCLEI 4 OS=Arabidopsis thaliana OX=3702 GN=CRWN4 PE=1 SV=2
TRINITY_DN10165_c0_g2_i1	10.7702	2.67105	2.27217e-19	4.56767e-18	0	0	0	163	287	186	DOWN_Sk_UP_Sr	sp|Q84JH9|TBL25_ARATH	4.34e-149	440	Protein trichome birefringence-like 25 OS=Arabidopsis thaliana OX=3702 GN=TBL25 PE=2 SV=1
TRINITY_DN10176_c0_g2_i1	-9.94407	1.86535	3.47303e-19	6.89976e-18	119	136	121	0	0	0	UP_Sk_DOWN_Sr	sp|Q9SF86|PCRK1_ARATH	2.8e-156	457	Serine/threonine-protein kinase PCRK1 OS=Arabidopsis thaliana OX=3702 GN=PCRK1 PE=1 SV=1
TRINITY_DN10176_c0_g2_i2	10.3416	2.25093	4.10808e-22	1.00907e-20	0	0	0	162	153	162	DOWN_Sk_UP_Sr	sp|Q9SF86|PCRK1_ARATH	2.36e-156	457	Serine/threonine-protein kinase PCRK1 OS=Arabidopsis thaliana OX=3702 GN=PCRK1 PE=1 SV=1
TRINITY_DN10180_c0_g1_i1	-7.7035	-0.217909	3.95551e-10	3.05992e-09	29	26	24	0	0	0	UP_Sk_DOWN_Sr	sp|Q9LXR7|PAR2_ARATH	5.29e-12	63.2	Transcription factor PAR2 OS=Arabidopsis thaliana OX=3702 GN=PAR2 PE=3 SV=1
TRINITY_DN10181_c0_g3_i2	-3.27124	1.65967	1.13087e-08	7.22142e-08	77	132	88	11	10	8	UP_Sk_DOWN_Sr	sp|Q96GG9|DCNL1_HUMAN	6.23e-69	228	DCN1-like protein 1 OS=Homo sapiens OX=9606 GN=DCUN1D1 PE=1 SV=1
TRINITY_DN10181_c0_g3_i3	2.41363	4.86214	3.5148e-08	2.12448e-07	199	103	178	1049	650	817	DOWN_Sk_UP_Sr	sp|Q96GG9|DCNL1_HUMAN	2.26e-71	228	DCN1-like protein 1 OS=Homo sapiens OX=9606 GN=DCUN1D1 PE=1 SV=1
TRINITY_DN10194_c0_g3_i4	-8.32134	0.332623	3.08174e-11	2.77392e-10	50	36	35	0	0	0	UP_Sk_DOWN_Sr	sp|Q2VZE7|APAG_MAGSA	7.32e-31	118	Protein ApaG OS=Magnetospirillum magneticum (strain AMB-1 / ATCC 700264) OX=342108 GN=apaG PE=3 SV=1
TRINITY_DN102_c0_g1_i1	8.30656	2.08238	1.7609e-18	3.28355e-17	0	0	1	169	125	129	DOWN_Sk_UP_Sr	sp|Q93VH6|GIF3_ARATH	8.06e-26	102	GRF1-interacting factor 3 OS=Arabidopsis thaliana OX=3702 GN=GIF3 PE=1 SV=1
TRINITY_DN102_c0_g1_i2	-9.70819	1.63737	3.3108e-17	5.56088e-16	106	123	91	0	0	0	UP_Sk_DOWN_Sr	sp|Q93VH6|GIF3_ARATH	6.92e-26	102	GRF1-interacting factor 3 OS=Arabidopsis thaliana OX=3702 GN=GIF3 PE=1 SV=1
TRINITY_DN1020_c0_g1_i4	11.5924	3.48238	1.40176e-22	3.55748e-21	0	0	0	562	221	364	DOWN_Sk_UP_Sr	sp|O03982|HIP39_ARATH	6.42e-11	63.9	Heavy metal-associated isoprenylated plant protein 39 OS=Arabidopsis thaliana OX=3702 GN=HIPP39 PE=2 SV=1
TRINITY_DN1020_c1_g1_i1	-8.27591	0.293026	1.08394e-06	5.78107e-06	18	80	24	0	0	0	UP_Sk_DOWN_Sr	sp|Q9SHS7|BSL3_ARATH	0	1526	Serine/threonine-protein phosphatase BSL3 OS=Arabidopsis thaliana OX=3702 GN=BSL3 PE=1 SV=2
TRINITY_DN10201_c0_g1_i4	-7.73332	-0.192079	9.56926e-09	6.16801e-08	34	20	26	0	0	0	UP_Sk_DOWN_Sr	sp|Q9SY00|WDR5B_ARATH	7.52e-19	93.6	COMPASS-like H3K4 histone methylase component WDR5B OS=Arabidopsis thaliana OX=3702 GN=WDR5B PE=1 SV=1
TRINITY_DN10202_c0_g1_i1	-8.6596	7.45586	4.95228e-97	8.6907e-94	4981	6850	6841	14	16	14	UP_Sk_DOWN_Sr	sp|Q8GT39|PROF_PRUPE	2.07e-77	236	Profilin OS=Prunus persica OX=3760 PE=1 SV=1
TRINITY_DN10205_c0_g1_i1	-8.9892	0.951786	1.21059e-12	1.29161e-11	80	63	50	0	0	0	UP_Sk_DOWN_Sr	sp|Q0WPQ2|ETR2_ARATH	0	604	Ethylene receptor 2 OS=Arabidopsis thaliana OX=3702 GN=ETR2 PE=1 SV=2
TRINITY_DN10218_c0_g1_i4	4.92504	3.62391	1.48408e-13	1.78292e-12	5	25	12	414	451	345	DOWN_Sk_UP_Sr	sp|Q9ZP56|DRP4A_ARATH	1.2e-30	114	Putative dynamin-related protein 4A OS=Arabidopsis thaliana OX=3702 GN=DRP4A PE=5 SV=1
TRINITY_DN10219_c0_g1_i2	-2.67687	-0.00392075	2.52222e-05	0.000118854	25	34	23	3	3	6	UP_Sk_DOWN_Sr	sp|O48650|SUI1_SALBA	1.81e-35	127	Protein translation factor SUI1 homolog OS=Salix bakko OX=72444 PE=3 SV=1
TRINITY_DN10220_c0_g2_i1	-4.47572	4.27186	1.84272e-18	3.42937e-17	403	856	717	35	18	32	UP_Sk_DOWN_Sr	sp|O49071|IMPP_MESCR	1.26e-152	435	Inositol monophosphatase OS=Mesembryanthemum crystallinum OX=3544 GN=IMP1 PE=2 SV=1
TRINITY_DN10221_c0_g1_i2	10.8645	2.76369	9.70813e-26	2.98308e-24	0	0	0	251	187	250	DOWN_Sk_UP_Sr	sp|Q54G80|TF2AA_DICDI	2.31e-10	65.9	Transcription initiation factor IIA subunit 1 OS=Dictyostelium discoideum OX=44689 GN=gtf2a1 PE=3 SV=1
TRINITY_DN10226_c0_g1_i1	7.46346	6.31974	9.54299e-19	1.81593e-17	5	11	31	2412	3354	2319	DOWN_Sk_UP_Sr	sp|P51414|RL261_ARATH	4.06e-60	190	60S ribosomal protein L26-1 OS=Arabidopsis thaliana OX=3702 GN=RPL26A PE=2 SV=2
TRINITY_DN1024_c0_g1_i2	3.83254	3.83463	1.9968e-09	1.40751e-08	39	50	11	408	487	459	DOWN_Sk_UP_Sr	sp|F4IPE3|IDD15_ARATH	1.63e-100	328	Zinc finger protein SHOOT GRAVITROPISM 5 OS=Arabidopsis thaliana OX=3702 GN=SGR5 PE=1 SV=1
TRINITY_DN1024_c0_g1_i5	-2.80894	3.65059	2.76318e-05	0.000129629	302	465	399	55	83	19	UP_Sk_DOWN_Sr	sp|F4IPE3|IDD15_ARATH	2.34e-105	328	Zinc finger protein SHOOT GRAVITROPISM 5 OS=Arabidopsis thaliana OX=3702 GN=SGR5 PE=1 SV=1
TRINITY_DN1024_c1_g1_i1	-10.2833	2.19525	1.76125e-15	2.53884e-14	149	240	94	0	0	0	UP_Sk_DOWN_Sr	sp|O65657|HIP23_ARATH	1.05e-55	178	Heavy metal-associated isoprenylated plant protein 23 OS=Arabidopsis thaliana OX=3702 GN=HIPP23 PE=1 SV=1
TRINITY_DN1024_c2_g1_i2	-9.22103	1.17114	1.48958e-08	9.38182e-08	114	87	27	0	0	0	UP_Sk_DOWN_Sr	sp|Q9SCX5|AKT5_ARATH	7e-22	99.4	Probable potassium channel AKT5 OS=Arabidopsis thaliana OX=3702 GN=AKT5 PE=2 SV=2
TRINITY_DN10250_c0_g1_i4	-11.8125	3.7009	3.6155e-29	1.36829e-27	452	638	299	0	0	0	UP_Sk_DOWN_Sr	sp|Q9S7C0|HSP7O_ARATH	0	1280	Heat shock 70 kDa protein 14 OS=Arabidopsis thaliana OX=3702 GN=HSP70-14 PE=1 SV=1
TRINITY_DN10251_c0_g2_i1	9.98012	1.89885	6.52384e-19	1.25911e-17	0	0	0	142	109	121	DOWN_Sk_UP_Sr	sp|Q9ZTS2|FER_CAPAN	5.27e-50	163	Ferredoxin, chloroplastic OS=Capsicum annuum OX=4072 GN=AP1 PE=1 SV=1
TRINITY_DN10251_c0_g2_i2	-6.79637	3.62275	0.000103261	0.000451355	460	453	375	0	0	11	UP_Sk_DOWN_Sr	sp|Q9ZTS2|FER_CAPAN	8.69e-50	162	Ferredoxin, chloroplastic OS=Capsicum annuum OX=4072 GN=AP1 PE=1 SV=1
TRINITY_DN10256_c0_g1_i2	-2.77353	1.45423	4.71674e-07	2.57708e-06	70	95	80	13	13	8	UP_Sk_DOWN_Sr	sp|Q55CU8|PITC_DICDI	8.84e-13	73.9	Phosphatidylinositol transfer protein 3 OS=Dictyostelium discoideum OX=44689 GN=pitC PE=2 SV=1
TRINITY_DN10256_c2_g1_i2	-7.61592	-0.29362	2.42217e-09	1.68776e-08	27	21	26	0	0	0	UP_Sk_DOWN_Sr	sp|Q55CU8|PITC_DICDI	4.03e-06	51.6	Phosphatidylinositol transfer protein 3 OS=Dictyostelium discoideum OX=44689 GN=pitC PE=2 SV=1
TRINITY_DN10257_c0_g2_i2	4.22828	3.62012	2.0568e-22	5.15637e-21	23	18	24	351	382	454	DOWN_Sk_UP_Sr	sp|P38025|PUR7_ARATH	0	534	Phosphoribosylaminoimidazole-succinocarboxamide synthase, chloroplastic OS=Arabidopsis thaliana OX=3702 GN=PUR7 PE=2 SV=2
TRINITY_DN10259_c0_g2_i1	-11.2951	3.18888	1.73019e-31	7.48676e-30	276	377	310	0	0	0	UP_Sk_DOWN_Sr	sp|F4K5K6|PMIR1_ARATH	0	571	Protein PLASTID MOVEMENT IMPAIRED 1-RELATED 1 OS=Arabidopsis thaliana OX=3702 GN=PMIR1 PE=2 SV=1
TRINITY_DN10266_c0_g1_i2	3.13034	0.520954	2.11712e-05	0.000100555	4	3	7	56	25	42	DOWN_Sk_UP_Sr	sp|Q84WB7|GINT1_ARATH	0	888	Glucosamine inositolphosphorylceramide transferase 1 OS=Arabidopsis thaliana OX=3702 GN=GINT1 PE=2 SV=1
TRINITY_DN10266_c0_g2_i2	-8.39228	0.397268	8.23222e-11	6.96659e-10	29	46	53	0	0	0	UP_Sk_DOWN_Sr	sp|Q84WB7|GINT1_ARATH	0	753	Glucosamine inositolphosphorylceramide transferase 1 OS=Arabidopsis thaliana OX=3702 GN=GINT1 PE=2 SV=1
TRINITY_DN10268_c0_g2_i2	-8.41479	0.418086	6.68069e-09	4.3934e-08	21	56	54	0	0	0	UP_Sk_DOWN_Sr	sp|Q9M1L7|PRK3_ARATH	8.75e-148	449	Pollen receptor-like kinase 3 OS=Arabidopsis thaliana OX=3702 GN=PRK3 PE=1 SV=1
TRINITY_DN10268_c0_g2_i4	8.30366	0.312815	2.74395e-09	1.89912e-08	0	0	0	56	22	39	DOWN_Sk_UP_Sr	sp|Q9M1L7|PRK3_ARATH	4.49e-148	449	Pollen receptor-like kinase 3 OS=Arabidopsis thaliana OX=3702 GN=PRK3 PE=1 SV=1
TRINITY_DN10275_c0_g1_i1	-11.6961	3.58569	1.27232e-35	7.05087e-34	416	380	463	0	0	0	UP_Sk_DOWN_Sr	sp|Q40546|KPYG_TOBAC	0	834	Pyruvate kinase isozyme G, chloroplastic OS=Nicotiana tabacum OX=4097 PE=2 SV=1
TRINITY_DN10276_c0_g1_i2	-6.23944	2.03632	6.98166e-10	5.23509e-09	141	202	82	0	1	4	UP_Sk_DOWN_Sr	sp|P0CG83|UBIQP_HORVU	8.92e-54	167	Polyubiquitin (Fragment) OS=Hordeum vulgare OX=4513 PE=2 SV=1
TRINITY_DN1029_c0_g2_i6	-9.03319	0.99326	3.7442e-13	4.26871e-12	80	65	54	0	0	0	UP_Sk_DOWN_Sr	sp|H2DH21|C7A29_PANGI	0	656	Cytochrome P450 CYP72A219 OS=Panax ginseng OX=4054 PE=2 SV=1
TRINITY_DN10303_c0_g1_i8	-7.96431	0.0112371	2.18592e-11	2.00219e-10	32	34	29	0	0	0	UP_Sk_DOWN_Sr	sp|Q6L3L0|R1B23_SOLDE	1.01e-53	202	Putative late blight resistance protein homolog R1B-23 OS=Solanum demissum OX=50514 GN=R1B-23 PE=3 SV=1
TRINITY_DN10310_c0_g2_i1	9.07972	1.03506	5.22786e-09	3.48294e-08	0	0	0	117	35	49	DOWN_Sk_UP_Sr	sp|Q9LJG8|ASIL2_ARATH	5.25e-86	276	Trihelix transcription factor ASIL2 OS=Arabidopsis thaliana OX=3702 GN=ASIL2 PE=1 SV=1
TRINITY_DN10322_c0_g2_i2	-10.1297	2.04554	1.72379e-18	3.21729e-17	146	177	107	0	0	0	UP_Sk_DOWN_Sr	sp|Q9SKZ5|FBT1_ARATH	0	588	Folate-biopterin transporter 1, chloroplastic OS=Arabidopsis thaliana OX=3702 GN=At2g32040 PE=1 SV=2
TRINITY_DN10324_c0_g1_i2	-8.94	0.905519	3.24214e-14	4.17329e-13	59	65	63	0	0	0	UP_Sk_DOWN_Sr	sp|Q0JP99|Y1341_ORYSJ	1.54e-29	124	B3 domain-containing protein Os01g0234100 OS=Oryza sativa subsp. japonica OX=39947 GN=Os01g0234100 PE=2 SV=1
TRINITY_DN10328_c0_g3_i1	-7.94268	3.41139	2.71561e-28	9.86741e-27	386	446	290	2	2	0	UP_Sk_DOWN_Sr	sp|Q94AH9|MD36A_ARATH	2.83e-157	448	Mediator of RNA polymerase II transcription subunit 36a OS=Arabidopsis thaliana OX=3702 GN=MED36A PE=1 SV=2
TRINITY_DN10344_c2_g2_i3	-9.98052	1.90074	6.3588e-19	1.22926e-17	125	124	135	0	0	0	UP_Sk_DOWN_Sr	sp|Q9SJM1|ACR10_ARATH	7.9e-176	506	ACT domain-containing protein ACR10 OS=Arabidopsis thaliana OX=3702 GN=ACR10 PE=2 SV=1
TRINITY_DN10346_c0_g1_i6	-8.86361	0.833803	1.00856e-11	9.62679e-11	76	59	42	0	0	0	UP_Sk_DOWN_Sr	sp|Q9FID8|Y5900_ARATH	8.7e-100	339	Putative receptor-like protein kinase At5g39000 OS=Arabidopsis thaliana OX=3702 GN=At5g39000 PE=3 SV=1
TRINITY_DN10350_c0_g2_i1	-3.37401	1.15462	0.000224933	0.000937495	52	88	67	14	2	3	UP_Sk_DOWN_Sr	sp|O80443|GDL46_ARATH	1.2e-07	57	GDSL esterase/lipase At2g38180 OS=Arabidopsis thaliana OX=3702 GN=At2g38180 PE=2 SV=1
TRINITY_DN10350_c0_g2_i2	-7.88892	-0.0555029	8.10229e-09	5.26543e-08	32	41	18	0	0	0	UP_Sk_DOWN_Sr	sp|O80443|GDL46_ARATH	6.99e-23	100	GDSL esterase/lipase At2g38180 OS=Arabidopsis thaliana OX=3702 GN=At2g38180 PE=2 SV=1
TRINITY_DN10352_c0_g1_i1	-11.4068	3.2993	3.77857e-26	1.18724e-24	404	405	231	0	0	0	UP_Sk_DOWN_Sr	sp|Q9CR80|FA32A_MOUSE	1.12e-07	52.8	Protein FAM32A OS=Mus musculus OX=10090 GN=Fam32a PE=2 SV=1
TRINITY_DN10358_c2_g1_i1	-13.8841	5.76298	2.23212e-93	2.78322e-90	1869	1992	1905	0	0	0	UP_Sk_DOWN_Sr	sp|O82660|P2SAF_ARATH	0	560	Photosystem II stability/assembly factor HCF136, chloroplastic OS=Arabidopsis thaliana OX=3702 GN=HCF136 PE=1 SV=1
TRINITY_DN1036_c3_g1_i1	3.4239	4.99564	1.0481e-17	1.82577e-16	129	90	68	892	1087	996	DOWN_Sk_UP_Sr	sp|Q9LHJ8|SAP5_ARATH	1.49e-30	118	Zinc finger A20 and AN1 domain-containing stress-associated protein 5 OS=Arabidopsis thaliana OX=3702 GN=SAP5 PE=2 SV=1
TRINITY_DN10361_c0_g1_i3	-8.59164	0.58062	1.73236e-11	1.60663e-10	52	63	33	0	0	0	UP_Sk_DOWN_Sr	sp|Q9SVS0|PUS6_ARATH	2.16e-178	518	RNA pseudouridine synthase 6, chloroplastic OS=Arabidopsis thaliana OX=3702 GN=At4g21770 PE=2 SV=1
TRINITY_DN10362_c0_g1_i1	-9.37649	1.31918	9.62406e-15	1.30362e-13	97	77	78	0	0	0	UP_Sk_DOWN_Sr	sp|Q9SG80|ASD1_ARATH	0	945	Alpha-L-arabinofuranosidase 1 OS=Arabidopsis thaliana OX=3702 GN=ASD1 PE=1 SV=1
TRINITY_DN10362_c0_g1_i6	-6.97785	4.31988	0.000501297	0.00197378	598	792	714	0	15	0	UP_Sk_DOWN_Sr	sp|Q9SG80|ASD1_ARATH	0	945	Alpha-L-arabinofuranosidase 1 OS=Arabidopsis thaliana OX=3702 GN=ASD1 PE=1 SV=1
TRINITY_DN10362_c0_g1_i8	11.7557	3.64419	5.42739e-31	2.29198e-29	0	0	0	486	286	509	DOWN_Sk_UP_Sr	sp|Q9SG80|ASD1_ARATH	0	945	Alpha-L-arabinofuranosidase 1 OS=Arabidopsis thaliana OX=3702 GN=ASD1 PE=1 SV=1
TRINITY_DN10369_c0_g4_i1	8.93695	0.899956	4.21301e-12	4.21764e-11	0	0	0	82	44	55	DOWN_Sk_UP_Sr	sp|Q6YXX9|GG2_ORYSJ	1.15e-19	85.5	Guanine nucleotide-binding protein subunit gamma 2 OS=Oryza sativa subsp. japonica OX=39947 GN=RGG2 PE=1 SV=1
TRINITY_DN1037_c0_g2_i5	-11.7458	3.63485	6.32613e-40	4.37584e-38	430	495	389	0	0	0	UP_Sk_DOWN_Sr	sp|Q9Y394|DHRS7_HUMAN	3.17e-55	191	Dehydrogenase/reductase SDR family member 7 OS=Homo sapiens OX=9606 GN=DHRS7 PE=1 SV=1
TRINITY_DN1037_c0_g2_i6	8.52986	0.520441	1.56794e-09	1.12055e-08	0	0	0	67	25	45	DOWN_Sk_UP_Sr	sp|Q9Y394|DHRS7_HUMAN	4.24e-55	191	Dehydrogenase/reductase SDR family member 7 OS=Homo sapiens OX=9606 GN=DHRS7 PE=1 SV=1
TRINITY_DN10372_c0_g1_i1	-7.90578	6.87584	9.16213e-48	9.17802e-46	2835	5114	4577	24	9	17	UP_Sk_DOWN_Sr	sp|O65039|CYSEP_RICCO	0	541	Vignain OS=Ricinus communis OX=3988 GN=CYSEP PE=1 SV=1
TRINITY_DN10378_c0_g3_i3	8.74347	0.718723	3.01581e-08	1.83623e-07	0	0	0	27	39	92	DOWN_Sk_UP_Sr	sp|Q6ASS2|LOL3_ORYSJ	1.6e-64	210	Protein LOL3 OS=Oryza sativa subsp. japonica OX=39947 GN=LOL3 PE=2 SV=1
TRINITY_DN10380_c0_g1_i3	-10.9643	2.86272	3.368e-26	1.0653e-24	218	322	228	0	0	0	UP_Sk_DOWN_Sr	sp|O82266|SWA1_ARATH	0	557	Protein SLOW WALKER 1 OS=Arabidopsis thaliana OX=3702 GN=SWA1 PE=2 SV=1
TRINITY_DN10382_c0_g2_i3	-7.95603	0.0032709	1.34892e-07	7.74161e-07	49	20	24	0	0	0	UP_Sk_DOWN_Sr	sp|Q0WL80|UGGG_ARATH	0	1938	UDP-glucose:glycoprotein glucosyltransferase OS=Arabidopsis thaliana OX=3702 GN=UGGT PE=1 SV=1
TRINITY_DN10383_c0_g2_i1	11.6102	3.50002	9.25891e-36	5.17342e-34	0	0	0	445	328	380	DOWN_Sk_UP_Sr	sp|Q8LCP6|GUN10_ARATH	0	716	Endoglucanase 10 OS=Arabidopsis thaliana OX=3702 GN=At1g75680 PE=2 SV=2
TRINITY_DN10384_c0_g1_i7	-9.00293	0.964697	4.15732e-13	4.71136e-12	64	84	49	0	0	0	UP_Sk_DOWN_Sr	sp|Q9BY12|SCAPE_HUMAN	1.36e-16	90.5	S phase cyclin A-associated protein in the endoplasmic reticulum OS=Homo sapiens OX=9606 GN=SCAPER PE=1 SV=2
TRINITY_DN10386_c1_g1_i2	9.89696	1.81773	1.30339e-09	9.40702e-09	0	0	0	63	210	70	DOWN_Sk_UP_Sr	sp|Q39050|CKL11_ARATH	1.35e-58	201	Casein kinase 1-like protein 11 OS=Arabidopsis thaliana OX=3702 GN=CKL11 PE=1 SV=1
TRINITY_DN1039_c0_g1_i1	-2.66958	4.81609	1.75143e-08	1.09394e-07	652	1230	735	83	177	127	UP_Sk_DOWN_Sr	sp|O22633|NOI4_ARATH	2.34e-34	120	Protein NOI4 OS=Arabidopsis thaliana OX=3702 GN=NOI4 PE=1 SV=1
TRINITY_DN10393_c0_g1_i4	-8.82323	0.796036	1.2115e-11	1.14235e-10	38	65	70	0	0	0	UP_Sk_DOWN_Sr	sp|Q9FY61|TR120_ARATH	0	1386	Trafficking protein particle complex II-specific subunit 120 homolog OS=Arabidopsis thaliana OX=3702 GN=TRS120 PE=1 SV=1
TRINITY_DN10394_c3_g2_i3	-13.88	5.7588	2.39929e-77	1.03348e-74	1870	2372	1549	0	0	0	UP_Sk_DOWN_Sr	sp|F4HVY0|CER1_ARATH	0	823	Very-long-chain aldehyde decarbonylase CER1 OS=Arabidopsis thaliana OX=3702 GN=CER1 PE=1 SV=1
TRINITY_DN10394_c3_g2_i7	-6.06286	3.66218	9.16042e-07	4.9105e-06	589	529	205	13	0	6	UP_Sk_DOWN_Sr	sp|F4HVY0|CER1_ARATH	0	659	Very-long-chain aldehyde decarbonylase CER1 OS=Arabidopsis thaliana OX=3702 GN=CER1 PE=1 SV=1
TRINITY_DN10395_c0_g2_i1	9.80967	1.73372	5.53672e-16	8.32299e-15	0	0	0	83	115	131	DOWN_Sk_UP_Sr	sp|Q8L735|ISOA2_ARATH	0	796	Isoamylase 2, chloroplastic OS=Arabidopsis thaliana OX=3702 GN=ISA2 PE=1 SV=2
TRINITY_DN1040_c0_g1_i1	-7.63496	-0.277745	1.5227e-09	1.08986e-08	24	32	20	0	0	0	UP_Sk_DOWN_Sr	sp|Q84LB6|SUCB_SOLLC	6.87e-78	244	Succinate--CoA ligase [ADP-forming] subunit beta, mitochondrial OS=Solanum lycopersicum OX=4081 PE=1 SV=1
TRINITY_DN1040_c0_g1_i2	-10.8417	2.74216	7.4218e-27	2.45401e-25	222	255	224	0	0	0	UP_Sk_DOWN_Sr	sp|Q84LB6|SUCB_SOLLC	6.62e-78	244	Succinate--CoA ligase [ADP-forming] subunit beta, mitochondrial OS=Solanum lycopersicum OX=4081 PE=1 SV=1
TRINITY_DN1040_c0_g2_i1	3.23652	2.52905	3.58511e-08	2.1645e-07	23	26	9	209	164	153	DOWN_Sk_UP_Sr	sp|Q84LB6|SUCB_SOLLC	8.49e-34	128	Succinate--CoA ligase [ADP-forming] subunit beta, mitochondrial OS=Solanum lycopersicum OX=4081 PE=1 SV=1
TRINITY_DN10404_c0_g1_i1	11.8683	3.75585	2.38602e-39	1.59456e-37	0	0	0	470	374	536	DOWN_Sk_UP_Sr	sp|Q9FF75|SUN1_ARATH	1.09e-103	325	SUN domain-containing protein 1 OS=Arabidopsis thaliana OX=3702 GN=SUN1 PE=1 SV=1
TRINITY_DN10404_c1_g1_i1	7.16783	3.7289	1.53426e-05	7.39985e-05	9	0	0	505	302	543	DOWN_Sk_UP_Sr	sp|Q9FI46|CRL_ARATH	5.03e-129	375	Chromophore lyase CRL, chloroplastic OS=Arabidopsis thaliana OX=3702 GN=CRL PE=1 SV=1
TRINITY_DN10404_c1_g2_i1	-12.0377	3.92437	2.68281e-47	2.63728e-45	509	561	534	0	0	0	UP_Sk_DOWN_Sr	sp|Q9FI46|CRL_ARATH	4.36e-129	375	Chromophore lyase CRL, chloroplastic OS=Arabidopsis thaliana OX=3702 GN=CRL PE=1 SV=1
TRINITY_DN10406_c0_g1_i5	8.16705	1.95391	7.69438e-07	4.14525e-06	0	0	1	115	235	27	DOWN_Sk_UP_Sr	sp|Q94KD3|VP52A_ARATH	6.42e-42	164	Vacuolar protein sorting-associated protein 52 A OS=Arabidopsis thaliana OX=3702 GN=VPS52 PE=1 SV=1
TRINITY_DN10412_c0_g1_i10	9.56418	1.49687	1.83124e-08	1.14183e-07	0	0	0	141	108	28	DOWN_Sk_UP_Sr	sp|O82302|P2C29_ARATH	0	712	Protein phosphatase 2C 29 OS=Arabidopsis thaliana OX=3702 GN=PLL1 PE=1 SV=2
TRINITY_DN10427_c0_g2_i3	-10.2813	2.1932	6.90608e-18	1.22144e-16	163	209	107	0	0	0	UP_Sk_DOWN_Sr	sp|Q8H1D6|RBK1_ARATH	4.26e-165	486	Receptor-like cytosolic serine/threonine-protein kinase RBK1 OS=Arabidopsis thaliana OX=3702 GN=RBK1 PE=1 SV=1
TRINITY_DN10431_c0_g1_i2	-8.22225	0.242733	1.96639e-11	1.81127e-10	44	34	35	0	0	0	UP_Sk_DOWN_Sr	sp|Q9XIC5|NAC17_ARATH	1.14e-83	274	NAC domain-containing protein 17 OS=Arabidopsis thaliana OX=3702 GN=NAC017 PE=2 SV=1
TRINITY_DN10434_c0_g1_i3	-12.2518	4.1369	4.47634e-41	3.24309e-39	591	822	466	0	0	0	UP_Sk_DOWN_Sr	sp|P49098|CYB5_TOBAC	3.47e-73	223	Cytochrome b5 OS=Nicotiana tabacum OX=4097 PE=2 SV=1
TRINITY_DN104340_c0_g1_i1	-5.35085	3.50223	4.54377e-06	2.30235e-05	331	437	401	0	11	16	UP_Sk_DOWN_Sr	sp|Q6DGW9|TMCO1_DANRE	1.51e-46	159	Calcium load-activated calcium channel OS=Danio rerio OX=7955 GN=tmco1 PE=2 SV=1
TRINITY_DN1044_c0_g1_i1	-9.88484	1.80799	1.09088e-18	2.06339e-17	119	132	110	0	0	0	UP_Sk_DOWN_Sr	sp|Q67ZM4|ADF7_ARATH	8.43e-68	225	Actin-depolymerizing factor 7 OS=Arabidopsis thaliana OX=3702 GN=ADF7 PE=2 SV=1
TRINITY_DN1044_c1_g1_i1	-10.0559	1.9739	1.60704e-15	2.32291e-14	145	182	83	0	0	0	UP_Sk_DOWN_Sr	sp|Q9H1D9|RPC6_HUMAN	7.61e-14	75.9	DNA-directed RNA polymerase III subunit RPC6 OS=Homo sapiens OX=9606 GN=POLR3F PE=1 SV=1
TRINITY_DN10446_c0_g2_i1	2.81174	2.35759	1.54239e-05	7.43529e-05	22	10	33	176	138	137	DOWN_Sk_UP_Sr	sp|F4JSE7|EDR2_ARATH	4.01e-84	290	Protein ENHANCED DISEASE RESISTANCE 2 OS=Arabidopsis thaliana OX=3702 GN=EDR2 PE=2 SV=1
TRINITY_DN10448_c0_g1_i1	11.3329	6.36106	2.7689e-91	2.67747e-88	0	0	3	2714	2648	3064	DOWN_Sk_UP_Sr	sp|Q9SZU7|KAI2_ARATH	3.31e-147	421	Probable esterase KAI2 OS=Arabidopsis thaliana OX=3702 GN=KAI2 PE=1 SV=1
TRINITY_DN10448_c0_g1_i2	-11.5455	3.43646	8.16865e-35	4.31972e-33	354	462	331	0	0	0	UP_Sk_DOWN_Sr	sp|Q9SZU7|KAI2_ARATH	9.66e-147	421	Probable esterase KAI2 OS=Arabidopsis thaliana OX=3702 GN=KAI2 PE=1 SV=1
TRINITY_DN10448_c1_g2_i1	2.7804	5.59143	4.43966e-06	2.25321e-05	125	437	111	1455	1351	1507	DOWN_Sk_UP_Sr	sp|O81742|APBLC_ARATH	0	1516	Beta-adaptin-like protein C OS=Arabidopsis thaliana OX=3702 GN=BETAC-AD PE=1 SV=2
TRINITY_DN10452_c0_g2_i2	-9.43242	1.37255	1.15743e-12	1.23684e-11	120	81	61	0	0	0	UP_Sk_DOWN_Sr	sp|F4K5L5|TBL16_ARATH	0	587	Protein trichome birefringence-like 16 OS=Arabidopsis thaliana OX=3702 GN=TBL16 PE=2 SV=1
TRINITY_DN10456_c0_g1_i7	9.20742	1.15583	3.22561e-14	4.15541e-13	0	0	0	87	58	73	DOWN_Sk_UP_Sr	sp|P30640|BUD13_CAEEL	5.99e-34	139	BUD13 homolog OS=Caenorhabditis elegans OX=6239 GN=R08D7.1 PE=3 SV=1
TRINITY_DN10457_c0_g1_i4	11.2417	3.13553	2.03707e-29	7.79647e-28	0	0	0	288	250	355	DOWN_Sk_UP_Sr	sp|Q9LTX3|PPOX1_ARATH	0	764	Pyridoxine/pyridoxamine 5'-phosphate oxidase 1, chloroplastic OS=Arabidopsis thaliana OX=3702 GN=PPOX1 PE=1 SV=1
TRINITY_DN10457_c0_g2_i1	-2.26867	4.38523	8.03814e-07	4.32553e-06	660	668	507	67	147	150	UP_Sk_DOWN_Sr	sp|Q9LTX3|PPOX1_ARATH	0	764	Pyridoxine/pyridoxamine 5'-phosphate oxidase 1, chloroplastic OS=Arabidopsis thaliana OX=3702 GN=PPOX1 PE=1 SV=1
TRINITY_DN10457_c0_g2_i2	9.75582	1.68164	9.18304e-17	1.4835e-15	0	0	0	128	85	106	DOWN_Sk_UP_Sr	sp|Q9LTX3|PPOX1_ARATH	0	763	Pyridoxine/pyridoxamine 5'-phosphate oxidase 1, chloroplastic OS=Arabidopsis thaliana OX=3702 GN=PPOX1 PE=1 SV=1
TRINITY_DN10460_c1_g1_i2	8.18943	0.209114	1.39225e-08	8.79688e-08	0	0	0	33	20	55	DOWN_Sk_UP_Sr	sp|B9S2H4|Y232_RICCO	2.29e-88	282	Glycosyltransferase family 92 protein RCOM_0530710 OS=Ricinus communis OX=3988 GN=RCOM_0699480 PE=3 SV=1
TRINITY_DN10461_c0_g1_i1	8.85855	0.826318	1.60285e-10	1.3029e-09	0	0	0	40	45	86	DOWN_Sk_UP_Sr	sp|Q93YQ7|GUN24_ARATH	0	679	Endoglucanase 24 OS=Arabidopsis thaliana OX=3702 GN=At4g39010 PE=2 SV=1
TRINITY_DN10461_c1_g1_i1	-3.74547	1.49899	9.49302e-10	6.99313e-09	87	105	78	9	6	4	UP_Sk_DOWN_Sr	sp|Q93YQ7|GUN24_ARATH	0	678	Endoglucanase 24 OS=Arabidopsis thaliana OX=3702 GN=At4g39010 PE=2 SV=1
TRINITY_DN10477_c0_g1_i5	7.11182	2.19092	5.57309e-15	7.67628e-14	3	0	0	157	147	150	DOWN_Sk_UP_Sr	sp|Q6P4K6|S11IP_XENTR	8.08e-21	103	Serine/threonine-protein kinase 11-interacting protein OS=Xenopus tropicalis OX=8364 GN=stk11ip PE=2 SV=1
TRINITY_DN10477_c0_g2_i4	-6.50645	2.90504	2.89105e-05	0.000135213	210	262	304	0	0	8	UP_Sk_DOWN_Sr	sp|Q6P4K6|S11IP_XENTR	7.96e-21	103	Serine/threonine-protein kinase 11-interacting protein OS=Xenopus tropicalis OX=8364 GN=stk11ip PE=2 SV=1
TRINITY_DN1048_c0_g3_i3	9.6802	1.60924	4.15911e-08	2.49831e-07	0	0	0	151	24	132	DOWN_Sk_UP_Sr	sp|Q9C516|XLG3_ARATH	0	1071	Extra-large guanine nucleotide-binding protein 3 OS=Arabidopsis thaliana OX=3702 GN=XLG3 PE=1 SV=1
TRINITY_DN1048_c0_g3_i4	2.58977	4.12894	2.7024e-11	2.44782e-10	56	118	92	490	510	529	DOWN_Sk_UP_Sr	sp|Q9C516|XLG3_ARATH	0	1071	Extra-large guanine nucleotide-binding protein 3 OS=Arabidopsis thaliana OX=3702 GN=XLG3 PE=1 SV=1
TRINITY_DN10480_c0_g1_i2	-12.2649	4.1499	4.59816e-30	1.84012e-28	374	933	601	0	0	0	UP_Sk_DOWN_Sr	sp|O80934|Y2766_ARATH	6.01e-15	79	Uncharacterized protein At2g37660, chloroplastic OS=Arabidopsis thaliana OX=3702 GN=At2g37660 PE=1 SV=2
TRINITY_DN10487_c0_g1_i6	-8.97384	0.936408	9.08503e-08	5.28829e-07	107	26	54	0	0	0	UP_Sk_DOWN_Sr	sp|Q6D5P8|ZNTB_PECAS	7.15e-06	53.5	Zinc transport protein ZntB OS=Pectobacterium atrosepticum (strain SCRI 1043 / ATCC BAA-672) OX=218491 GN=zntB PE=3 SV=1
TRINITY_DN10490_c0_g1_i2	-9.54456	1.47999	2.2671e-16	3.52658e-15	87	113	86	0	0	0	UP_Sk_DOWN_Sr	sp|Q6NKU9|TI223_ARATH	1.56e-73	230	Mitochondrial import inner membrane translocase subunit TIM22-3 OS=Arabidopsis thaliana OX=3702 GN=TIM22-3 PE=2 SV=1
TRINITY_DN10490_c0_g1_i4	5.88887	2.99074	0.00204821	0.0072128	13	0	0	247	215	332	DOWN_Sk_UP_Sr	sp|Q6NKU9|TI223_ARATH	1.29e-73	230	Mitochondrial import inner membrane translocase subunit TIM22-3 OS=Arabidopsis thaliana OX=3702 GN=TIM22-3 PE=2 SV=1
TRINITY_DN105_c2_g1_i1	-6.19176	2.27978	8.7734e-05	0.000386771	229	91	169	0	6	0	UP_Sk_DOWN_Sr	sp|Q8RXN3|PPT1_ARATH	3.28e-104	318	Phosphoenolpyruvate/phosphate translocator 1, chloroplastic OS=Arabidopsis thaliana OX=3702 GN=PPT1 PE=1 SV=1
TRINITY_DN1050_c0_g4_i1	-10.6967	2.59977	6.86601e-24	1.89143e-22	235	204	192	0	0	0	UP_Sk_DOWN_Sr	sp|Q9SMV6|XPO1A_ARATH	0	1840	Protein EXPORTIN 1A OS=Arabidopsis thaliana OX=3702 GN=XPO1 PE=1 SV=1
TRINITY_DN1050_c0_g4_i2	-11.1078	3.00421	1.52475e-16	2.40979e-15	317	410	127	0	0	0	UP_Sk_DOWN_Sr	sp|Q9SMV6|XPO1A_ARATH	0	1840	Protein EXPORTIN 1A OS=Arabidopsis thaliana OX=3702 GN=XPO1 PE=1 SV=1
TRINITY_DN1050_c1_g1_i2	9.87897	1.80082	1.38101e-16	2.19434e-15	0	0	0	108	139	97	DOWN_Sk_UP_Sr	sp|Q0WVX5|SSY4_ARATH	0	706	Probable starch synthase 4, chloroplastic/amyloplastic OS=Arabidopsis thaliana OX=3702 GN=SS4 PE=1 SV=1
TRINITY_DN10504_c1_g3_i11	-10.365	2.27492	5.77407e-22	1.40734e-20	169	187	148	0	0	0	UP_Sk_DOWN_Sr	sp|P93568|SSY1_SOLTU	0	948	Soluble starch synthase 1, chloroplastic/amyloplastic OS=Solanum tuberosum OX=4113 PE=2 SV=1
TRINITY_DN10504_c1_g3_i12	-11.3537	3.24676	9.70464e-32	4.2537e-30	278	393	332	0	0	0	UP_Sk_DOWN_Sr	sp|P93568|SSY1_SOLTU	0	948	Soluble starch synthase 1, chloroplastic/amyloplastic OS=Solanum tuberosum OX=4113 PE=2 SV=1
TRINITY_DN10504_c1_g3_i13	-10.5009	2.40776	5.81345e-15	7.99341e-14	257	200	96	0	0	0	UP_Sk_DOWN_Sr	sp|P93568|SSY1_SOLTU	0	938	Soluble starch synthase 1, chloroplastic/amyloplastic OS=Solanum tuberosum OX=4113 PE=2 SV=1
TRINITY_DN10504_c1_g3_i14	-11.4908	3.38235	1.05883e-26	3.45519e-25	433	426	243	0	0	0	UP_Sk_DOWN_Sr	sp|P93568|SSY1_SOLTU	0	938	Soluble starch synthase 1, chloroplastic/amyloplastic OS=Solanum tuberosum OX=4113 PE=2 SV=1
TRINITY_DN10504_c1_g3_i9	-10.2342	2.14736	2.39315e-17	4.05986e-16	199	141	117	0	0	0	UP_Sk_DOWN_Sr	sp|P93568|SSY1_SOLTU	4.44e-88	282	Soluble starch synthase 1, chloroplastic/amyloplastic OS=Solanum tuberosum OX=4113 PE=2 SV=1
TRINITY_DN10508_c0_g1_i1	-7.85678	-0.0838107	6.72842e-11	5.76294e-10	31	30	27	0	0	0	UP_Sk_DOWN_Sr	sp|Q9FN69|GL3_ARATH	3.01e-129	400	Transcription factor GLABRA 3 OS=Arabidopsis thaliana OX=3702 GN=GL3 PE=1 SV=1
TRINITY_DN10510_c0_g2_i3	-2.41042	1.33354	9.58385e-05	0.000420543	75	78	63	9	9	21	UP_Sk_DOWN_Sr	sp|Q9LLY4|LPAT1_BRANA	2.8e-110	336	1-acyl-sn-glycerol-3-phosphate acyltransferase 1, chloroplastic OS=Brassica napus OX=3708 GN=LPAT1 PE=2 SV=1
TRINITY_DN10518_c0_g2_i1	2.33082	3.02235	4.16637e-07	2.28406e-06	49	37	54	260	168	262	DOWN_Sk_UP_Sr	sp|Q07488|BCB1_ARATH	9.05e-19	84.3	Blue copper protein OS=Arabidopsis thaliana OX=3702 GN=BCB PE=2 SV=2
TRINITY_DN10520_c0_g2_i3	-9.41957	1.36032	6.91308e-16	1.0294e-14	89	92	80	0	0	0	UP_Sk_DOWN_Sr	sp|Q336M2|CDKE1_ORYSJ	0	526	Cyclin-dependent kinase E-1 OS=Oryza sativa subsp. japonica OX=39947 GN=CDKE-1 PE=2 SV=2
TRINITY_DN10523_c0_g1_i1	-6.56932	3.26937	0.00012146	0.000525715	335	417	259	0	0	10	UP_Sk_DOWN_Sr	sp|B9DFI7|PMT2_ARATH	5.56e-126	377	Probable methyltransferase PMT2 OS=Arabidopsis thaliana OX=3702 GN=At1g26850 PE=2 SV=2
TRINITY_DN10532_c0_g2_i3	-9.3152	1.26076	1.96929e-12	2.0512e-11	49	106	90	0	0	0	UP_Sk_DOWN_Sr	sp|O74503|UAF30_SCHPO	1.37e-18	88.6	Upstream activation factor subunit spp27 OS=Schizosaccharomyces pombe (strain 972 / ATCC 24843) OX=284812 GN=spp27 PE=1 SV=1
TRINITY_DN10536_c0_g1_i1	5.53666	3.82831	7.19343e-19	1.38271e-17	9	7	15	429	630	344	DOWN_Sk_UP_Sr	sp|Q9FZ33|AXR4_ARATH	2.02e-132	400	Protein AUXIN RESPONSE 4 OS=Arabidopsis thaliana OX=3702 GN=AXR4 PE=2 SV=1
TRINITY_DN10541_c0_g2_i1	10.7447	2.64593	9.72687e-25	2.81367e-23	0	0	0	227	174	232	DOWN_Sk_UP_Sr	sp|O22799|Y2349_ARATH	2.54e-111	356	Uncharacterized protein At2g33490 OS=Arabidopsis thaliana OX=3702 GN=At2g33490 PE=4 SV=2
TRINITY_DN10542_c0_g1_i1	8.59857	0.583839	2.58705e-13	3.01178e-12	0	0	0	44	49	49	DOWN_Sk_UP_Sr	sp|Q38914|ANT_ARATH	5.77e-151	451	AP2-like ethylene-responsive transcription factor ANT OS=Arabidopsis thaliana OX=3702 GN=ANT PE=1 SV=2
TRINITY_DN10546_c0_g1_i2	9.01901	0.975806	4.5635e-06	2.31161e-05	0	0	0	25	134	26	DOWN_Sk_UP_Sr	sp|Q9SGE9|SYFB_ARATH	0	852	Phenylalanine--tRNA ligase beta subunit, cytoplasmic OS=Arabidopsis thaliana OX=3702 GN=At1g72550 PE=2 SV=1
TRINITY_DN10546_c0_g2_i2	11.5566	3.44692	1.44575e-31	6.27886e-30	0	0	0	430	274	410	DOWN_Sk_UP_Sr	sp|Q9SGE9|SYFB_ARATH	0	852	Phenylalanine--tRNA ligase beta subunit, cytoplasmic OS=Arabidopsis thaliana OX=3702 GN=At1g72550 PE=2 SV=1
TRINITY_DN10550_c0_g1_i4	-6.446	4.24659	1.53832e-10	1.25281e-09	698	574	701	11	0	11	UP_Sk_DOWN_Sr	sp|Q8GUH2|Y1015_ARATH	1.72e-40	150	Uncharacterized protein At1g01500 OS=Arabidopsis thaliana OX=3702 GN=At1g01500 PE=2 SV=1
TRINITY_DN10550_c0_g2_i7	8.57963	4.73513	3.73755e-49	3.99757e-47	2	3	2	1048	655	1029	DOWN_Sk_UP_Sr	sp|Q8GUH2|Y1015_ARATH	1.17e-39	149	Uncharacterized protein At1g01500 OS=Arabidopsis thaliana OX=3702 GN=At1g01500 PE=2 SV=1
TRINITY_DN10552_c0_g1_i3	8.79776	0.768803	8.92542e-09	5.77265e-08	0	0	0	47	85	29	DOWN_Sk_UP_Sr	sp|Q9LVJ0|UVB31_ARATH	4.92e-36	144	UV-B-induced protein At3g17800, chloroplastic OS=Arabidopsis thaliana OX=3702 GN=At3g17800 PE=2 SV=1
TRINITY_DN10552_c1_g1_i1	-8.8161	0.78943	1.4804e-13	1.77895e-12	57	54	60	0	0	0	UP_Sk_DOWN_Sr	sp|Q3UDW8|HGNAT_MOUSE	5.46e-21	101	Heparan-alpha-glucosaminide N-acetyltransferase OS=Mus musculus OX=10090 GN=Hgsnat PE=1 SV=2
TRINITY_DN1056_c2_g1_i11	-10.9057	2.80499	1.60288e-15	2.3176e-14	181	155	385	0	0	0	UP_Sk_DOWN_Sr	sp|Q08435|PMA1_NICPL	0	1606	Plasma membrane ATPase 1 OS=Nicotiana plumbaginifolia OX=4092 GN=PMA1 PE=2 SV=1
TRINITY_DN1056_c2_g1_i5	-12.2203	4.10565	1.73371e-21	4.07474e-20	869	688	268	0	0	0	UP_Sk_DOWN_Sr	sp|Q08435|PMA1_NICPL	0	1606	Plasma membrane ATPase 1 OS=Nicotiana plumbaginifolia OX=4092 GN=PMA1 PE=2 SV=1
TRINITY_DN105691_c0_g1_i1	7.86258	-0.0834265	3.34038e-10	2.60705e-09	0	0	0	23	31	31	DOWN_Sk_UP_Sr	sp|O34569|YOAA_BACSU	1.51e-09	46.6	Uncharacterized N-acetyltransferase YoaA OS=Bacillus subtilis (strain 168) OX=224308 GN=yoaA PE=3 SV=2
TRINITY_DN1057_c1_g1_i1	-10.0317	1.95034	6.44347e-17	1.05569e-15	142	168	92	0	0	0	UP_Sk_DOWN_Sr	sp|O04164|C71A6_NEPRA	0	620	Cytochrome P450 71A6 (Fragment) OS=Nepeta racemosa OX=54731 GN=CYP71A6 PE=2 SV=1
TRINITY_DN1057_c2_g1_i1	10.7973	2.69736	2.50458e-10	1.98382e-09	0	0	0	201	376	65	DOWN_Sk_UP_Sr	sp|Q38775|CDC2D_ANTMA	0	569	Cell division control protein 2 homolog D OS=Antirrhinum majus OX=4151 GN=CDC2D PE=2 SV=1
TRINITY_DN1057_c2_g1_i2	-11.0476	2.94479	3.34959e-21	7.70065e-20	319	328	165	0	0	0	UP_Sk_DOWN_Sr	sp|Q38775|CDC2D_ANTMA	0	569	Cell division control protein 2 homolog D OS=Antirrhinum majus OX=4151 GN=CDC2D PE=2 SV=1
TRINITY_DN10573_c0_g1_i1	-7.92417	-0.0241783	6.15499e-11	5.30054e-10	30	29	33	0	0	0	UP_Sk_DOWN_Sr	sp|Q9NWU2|GID8_HUMAN	3.92e-26	108	Glucose-induced degradation protein 8 homolog OS=Homo sapiens OX=9606 GN=GID8 PE=1 SV=1
TRINITY_DN10585_c0_g1_i4	7.71235	-0.215466	1.04491e-08	6.69596e-08	0	0	0	20	21	36	DOWN_Sk_UP_Sr	sp|Q681X4|ZAT5_ARATH	9.33e-41	149	Zinc finger protein ZAT5 OS=Arabidopsis thaliana OX=3702 GN=ZAT5 PE=2 SV=1
TRINITY_DN10585_c0_g2_i1	7.92966	-0.0241542	2.01487e-09	1.4196e-08	0	0	0	37	19	34	DOWN_Sk_UP_Sr	sp|Q681X4|ZAT5_ARATH	1.04e-42	154	Zinc finger protein ZAT5 OS=Arabidopsis thaliana OX=3702 GN=ZAT5 PE=2 SV=1
TRINITY_DN10585_c0_g2_i2	-8.83521	0.807312	2.79805e-13	3.24705e-12	60	52	61	0	0	0	UP_Sk_DOWN_Sr	sp|Q681X4|ZAT5_ARATH	5.85e-41	149	Zinc finger protein ZAT5 OS=Arabidopsis thaliana OX=3702 GN=ZAT5 PE=2 SV=1
TRINITY_DN105886_c0_g1_i1	8.95115	0.913254	3.56287e-11	3.1804e-10	0	0	0	38	67	76	DOWN_Sk_UP_Sr	sp|Q9FFN2|GLYT3_ARATH	3.79e-60	211	Probable glycosyltransferase At5g03795 OS=Arabidopsis thaliana OX=3702 GN=At5g03795 PE=3 SV=2
TRINITY_DN10589_c0_g1_i2	11.0644	2.96072	3.90191e-24	1.09267e-22	0	0	0	232	326	224	DOWN_Sk_UP_Sr	sp|Q93Y40|ORP3C_ARATH	0	800	Oxysterol-binding protein-related protein 3C OS=Arabidopsis thaliana OX=3702 GN=ORP3C PE=2 SV=1
TRINITY_DN1059_c0_g2_i1	-7.79191	4.86644	1.75844e-59	3.09734e-57	960	1155	973	2	6	5	UP_Sk_DOWN_Sr	sp|Q9S7V4|HA22A_ARATH	7.29e-84	254	HVA22-like protein a OS=Arabidopsis thaliana OX=3702 GN=HVA22A PE=2 SV=1
TRINITY_DN10592_c0_g1_i2	-10.516	2.42263	7.36068e-17	1.19768e-15	245	203	111	0	0	0	UP_Sk_DOWN_Sr	sp|O81825|DRL28_ARATH	5.48e-47	186	Probable disease resistance protein At4g27220 OS=Arabidopsis thaliana OX=3702 GN=At4g27220 PE=2 SV=1
TRINITY_DN1060_c2_g1_i1	-8.72079	0.700539	3.54583e-13	4.05818e-12	51	50	59	0	0	0	UP_Sk_DOWN_Sr	sp|Q7SXU0|EI3JA_DANRE	6.04e-09	60.1	Eukaryotic translation initiation factor 3 subunit J-A OS=Danio rerio OX=7955 GN=eif3ja PE=1 SV=1
TRINITY_DN10613_c0_g3_i2	-9.71415	1.64317	3.51338e-09	2.39665e-08	164	122	35	0	0	0	UP_Sk_DOWN_Sr	sp|P30171|ACT11_SOLTU	0	635	Actin-97 OS=Solanum tuberosum OX=4113 GN=AC97 PE=3 SV=1
TRINITY_DN10615_c0_g1_i2	10.8302	2.72997	2.21947e-21	5.17534e-20	0	0	0	206	164	303	DOWN_Sk_UP_Sr	sp|Q9M2G7|LPPD_ARATH	4.55e-166	486	Lipid phosphate phosphatase delta OS=Arabidopsis thaliana OX=3702 GN=LPPD PE=2 SV=1
TRINITY_DN10619_c0_g3_i1	-3.67154	3.11464	9.53497e-13	1.03218e-11	237	350	263	24	12	28	UP_Sk_DOWN_Sr	sp|Q8L5U0|CSN4_ARATH	0	634	COP9 signalosome complex subunit 4 OS=Arabidopsis thaliana OX=3702 GN=CSN4 PE=1 SV=2
TRINITY_DN1062_c0_g3_i5	9.53458	1.46851	1.88731e-13	2.23954e-12	0	0	0	75	121	74	DOWN_Sk_UP_Sr	sp|F4HVY0|CER1_ARATH	0	698	Very-long-chain aldehyde decarbonylase CER1 OS=Arabidopsis thaliana OX=3702 GN=CER1 PE=1 SV=1
TRINITY_DN10628_c0_g1_i1	-9.62324	1.55561	1.35865e-16	2.1617e-15	85	109	107	0	0	0	UP_Sk_DOWN_Sr	sp|Q9FMR1|RGAP1_ARATH	3.43e-127	388	Rho GTPase-activating protein 1 OS=Arabidopsis thaliana OX=3702 GN=ROPGAP1 PE=2 SV=1
TRINITY_DN10629_c0_g1_i11	-8.68754	0.669537	6.72026e-12	6.55049e-11	38	55	64	0	0	0	UP_Sk_DOWN_Sr	sp|Q0WM29|MMSA_ARATH	0	593	Methylmalonate-semialdehyde dehydrogenase [acylating], mitochondrial OS=Arabidopsis thaliana OX=3702 GN=ALDH6B2 PE=1 SV=2
TRINITY_DN1063_c0_g2_i3	-10.2806	2.19257	1.65557e-14	2.19179e-13	209	184	83	0	0	0	UP_Sk_DOWN_Sr	sp|Q6R2J8|SRF8_ARATH	2.2e-16	84.3	Protein STRUBBELIG-RECEPTOR FAMILY 8 OS=Arabidopsis thaliana OX=3702 GN=SRF8 PE=1 SV=1
TRINITY_DN1063_c3_g1_i1	-8.64733	0.632251	4.60571e-11	4.04126e-10	55	67	32	0	0	0	UP_Sk_DOWN_Sr	sp|F4IFN6|DPOE2_ARATH	1.38e-77	267	DNA polymerase epsilon catalytic subunit B OS=Arabidopsis thaliana OX=3702 GN=POL2B PE=2 SV=1
TRINITY_DN1064_c1_g1_i1	-10.3085	2.2198	2.81383e-20	6.06573e-19	184	165	134	0	0	0	UP_Sk_DOWN_Sr	sp|P48528|PPX2_ARATH	0	587	Serine/threonine-protein phosphatase PP-X isozyme 2 OS=Arabidopsis thaliana OX=3702 GN=PPX2 PE=2 SV=2
TRINITY_DN10659_c0_g1_i2	-11.5249	3.41606	3.93512e-34	2.00488e-32	399	413	314	0	0	0	UP_Sk_DOWN_Sr	sp|Q69JZ7|XCT_ORYSJ	6.99e-169	483	Protein XAP5 CIRCADIAN TIMEKEEPER OS=Oryza sativa subsp. japonica OX=39947 GN=XCT PE=2 SV=1
TRINITY_DN1066_c0_g1_i3	10.7435	2.64477	3.91788e-25	1.15662e-23	0	0	0	238	195	198	DOWN_Sk_UP_Sr	sp|Q9M5M7|RL10_EUPES	1.86e-153	431	60S ribosomal protein L10 OS=Euphorbia esula OX=3993 GN=RPL10 PE=2 SV=1
TRINITY_DN10660_c0_g1_i1	-7.31768	3.85654	2.65838e-06	1.3751e-05	477	544	501	9	0	0	UP_Sk_DOWN_Sr	sp|P42856|ZB14_MAIZE	1.01e-59	191	14 kDa zinc-binding protein OS=Zea mays OX=4577 GN=ZBP14 PE=1 SV=1
TRINITY_DN10660_c0_g2_i1	3.61587	3.48208	2.33782e-11	2.13431e-10	45	26	17	375	310	367	DOWN_Sk_UP_Sr	sp|P42856|ZB14_MAIZE	1.04e-59	191	14 kDa zinc-binding protein OS=Zea mays OX=4577 GN=ZBP14 PE=1 SV=1
TRINITY_DN10666_c0_g1_i5	9.7693	1.694	2.72793e-08	1.66673e-07	0	0	0	62	205	46	DOWN_Sk_UP_Sr	sp|Q9LFF9|IPYR4_ARATH	4e-128	374	Soluble inorganic pyrophosphatase 4 OS=Arabidopsis thaliana OX=3702 GN=PPA4 PE=1 SV=1
TRINITY_DN10667_c0_g1_i2	9.28915	1.2337	3.33836e-14	4.29366e-13	0	0	0	62	84	83	DOWN_Sk_UP_Sr	sp|Q9C6T1|PMK_ARATH	0	578	Phosphomevalonate kinase, peroxisomal OS=Arabidopsis thaliana OX=3702 GN=PMK PE=1 SV=1
TRINITY_DN1067_c0_g2_i1	-4.9512	5.07189	6.0673e-20	1.26811e-18	918	1224	1317	23	56	27	UP_Sk_DOWN_Sr	sp|P49062|PGLR1_ARATH	1.76e-87	277	Exopolygalacturonase clone GBGE184 OS=Arabidopsis thaliana OX=3702 GN=PGA3 PE=2 SV=1
TRINITY_DN1067_c0_g3_i1	7.79786	5.25411	1.29597e-10	1.06811e-09	0	9	9	1348	1935	555	DOWN_Sk_UP_Sr	sp|P49062|PGLR1_ARATH	2.52e-87	277	Exopolygalacturonase clone GBGE184 OS=Arabidopsis thaliana OX=3702 GN=PGA3 PE=2 SV=1
TRINITY_DN10681_c0_g1_i2	-9.3928	1.3347	1.18373e-15	1.73431e-14	84	98	75	0	0	0	UP_Sk_DOWN_Sr	sp|Q9SZ11|GPDL3_ARATH	5.7e-136	415	Glycerophosphodiester phosphodiesterase GDPDL3 OS=Arabidopsis thaliana OX=3702 GN=GDPDL3 PE=2 SV=3
TRINITY_DN1069_c0_g1_i3	-5.77391	2.89523	1.72447e-10	1.39483e-09	233	315	223	0	7	6	UP_Sk_DOWN_Sr	sp|O64864|YLS3_ARATH	1.86e-37	135	Protein YLS3 OS=Arabidopsis thaliana OX=3702 GN=YLS3 PE=2 SV=1
TRINITY_DN10690_c0_g2_i1	-11.6346	3.52469	2.82779e-38	1.76763e-36	374	453	389	0	0	0	UP_Sk_DOWN_Sr	sp|A9HF18|IF2_GLUDA	9.25e-136	433	Translation initiation factor IF-2 OS=Gluconacetobacter diazotrophicus (strain ATCC 49037 / DSM 5601 / PAl5) OX=272568 GN=infB PE=3 SV=1
TRINITY_DN10694_c0_g1_i4	-7.4545	-0.432326	5.41775e-09	3.60286e-08	18	28	21	0	0	0	UP_Sk_DOWN_Sr	sp|Q9XGY7|FAR_SIMCH	1.1e-24	107	Alcohol-forming fatty acyl-CoA reductase OS=Simmondsia chinensis OX=3999 PE=1 SV=1
TRINITY_DN10694_c0_g2_i3	8.61846	0.602258	1.46785e-12	1.55279e-11	0	0	0	55	50	39	DOWN_Sk_UP_Sr	sp|Q39152|FACR1_ARATH	5.08e-90	280	Fatty acyl-CoA reductase 1 OS=Arabidopsis thaliana OX=3702 GN=FAR1 PE=1 SV=1
TRINITY_DN10696_c0_g2_i2	-10.1409	2.05643	2.10143e-18	3.88642e-17	115	193	127	0	0	0	UP_Sk_DOWN_Sr	sp|O65041|UBA3_ARATH	0	602	NEDD8-activating enzyme E1 catalytic subunit OS=Arabidopsis thaliana OX=3702 GN=ECR1 PE=1 SV=2
TRINITY_DN1070_c1_g1_i1	-11.9272	3.81471	4.90129e-42	3.72168e-40	459	485	538	0	0	0	UP_Sk_DOWN_Sr	sp|Q9SKX5|PAO2_ARATH	0	789	Polyamine oxidase 2 OS=Arabidopsis thaliana OX=3702 GN=PAO2 PE=1 SV=1
TRINITY_DN1070_c1_g2_i1	10.2849	2.19562	1.96187e-18	3.64539e-17	0	0	0	115	153	190	DOWN_Sk_UP_Sr	sp|Q9SKX5|PAO2_ARATH	0	789	Polyamine oxidase 2 OS=Arabidopsis thaliana OX=3702 GN=PAO2 PE=1 SV=1
TRINITY_DN1070_c1_g2_i2	-2.56776	-0.0840663	2.41839e-05	0.000114109	26	30	20	4	4	4	UP_Sk_DOWN_Sr	sp|Q9SKX5|PAO2_ARATH	0	789	Polyamine oxidase 2 OS=Arabidopsis thaliana OX=3702 GN=PAO2 PE=1 SV=1
TRINITY_DN10702_c0_g1_i3	-8.80423	0.778408	1.10429e-07	6.38325e-07	84	68	19	0	0	0	UP_Sk_DOWN_Sr	sp|B3LFA4|SYCC2_ARATH	0	669	Cysteine--tRNA ligase 2, cytoplasmic OS=Arabidopsis thaliana OX=3702 GN=At5g38830 PE=2 SV=1
TRINITY_DN107029_c0_g1_i1	-12.2204	4.10575	4.74786e-48	4.83792e-46	532	621	666	0	0	0	UP_Sk_DOWN_Sr	sp|Q9FGH9|E70B1_ARATH	1.72e-111	357	Exocyst complex component EXO70B1 OS=Arabidopsis thaliana OX=3702 GN=EXO70B1 PE=1 SV=1
TRINITY_DN10706_c0_g1_i1	8.97198	0.932904	2.80322e-12	2.85762e-11	0	0	0	51	78	54	DOWN_Sk_UP_Sr	sp|P83436|COG7_HUMAN	4.49e-47	184	Conserved oligomeric Golgi complex subunit 7 OS=Homo sapiens OX=9606 GN=COG7 PE=1 SV=1
TRINITY_DN1072_c0_g1_i6	9.90903	1.82995	1.08805e-17	1.89188e-16	0	0	0	118	132	102	DOWN_Sk_UP_Sr	sp|Q9FJ81|CCB2_ARATH	5.36e-86	272	Protein COFACTOR ASSEMBLY OF COMPLEX C SUBUNIT B CCB2, chloroplastic OS=Arabidopsis thaliana OX=3702 GN=CCB2 PE=1 SV=1
TRINITY_DN1072_c0_g2_i5	-6.65321	2.13663	1.02767e-10	8.582e-10	169	152	130	4	0	0	UP_Sk_DOWN_Sr	sp|Q9FJ82|DAPB3_ARATH	7.39e-165	469	Dihydrodipicolinate reductase-like protein CRR1, chloroplastic OS=Arabidopsis thaliana OX=3702 GN=DAPB3 PE=2 SV=1
TRINITY_DN10724_c0_g1_i2	10.4161	2.32381	1.10983e-20	2.46305e-19	0	0	0	146	150	207	DOWN_Sk_UP_Sr	sp|O04192|MYB25_ARATH	6.79e-52	184	Transcription factor MYB25 OS=Arabidopsis thaliana OX=3702 GN=MYB25 PE=2 SV=1
TRINITY_DN10729_c0_g1_i4	-7.62673	-0.284562	7.45146e-09	4.86919e-08	31	26	18	0	0	0	UP_Sk_DOWN_Sr	sp|Q6L438|R1A6_SOLDE	4.02e-39	155	Putative late blight resistance protein homolog R1A-6 OS=Solanum demissum OX=50514 GN=R1A-6 PE=3 SV=2
TRINITY_DN1074_c0_g4_i2	-6.4334	1.08207	8.3261e-11	7.03723e-10	57	93	63	2	0	0	UP_Sk_DOWN_Sr	sp|Q6L403|R1B17_SOLDE	6.9e-113	384	Putative late blight resistance protein homolog R1B-17 OS=Solanum demissum OX=50514 GN=R1B-17 PE=3 SV=1
TRINITY_DN10740_c0_g1_i8	-6.69639	0.586123	2.02292e-08	1.25409e-07	57	67	24	0	0	1	UP_Sk_DOWN_Sr	sp|Q9H8H3|MET7A_HUMAN	1.56e-34	131	Methyltransferase-like protein 7A OS=Homo sapiens OX=9606 GN=METTL7A PE=1 SV=1
TRINITY_DN10744_c0_g1_i7	-8.02012	0.0602898	7.40894e-08	4.34953e-07	33	18	46	0	0	0	UP_Sk_DOWN_Sr	sp|Q9FK33|PP427_ARATH	0	795	Pentatricopeptide repeat-containing protein At5g50390, chloroplastic OS=Arabidopsis thaliana OX=3702 GN=PCMP-H58 PE=2 SV=1
TRINITY_DN10745_c0_g1_i1	3.16953	3.93205	0.00163269	0.00586995	15	17	125	515	381	509	DOWN_Sk_UP_Sr	sp|Q944A7|BSK1_ARATH	0	823	Serine/threonine-protein kinase BSK1 OS=Arabidopsis thaliana OX=3702 GN=BSK1 PE=1 SV=1
TRINITY_DN10750_c0_g1_i2	-8.88066	0.849716	5.29167e-10	4.02521e-09	86	59	34	0	0	0	UP_Sk_DOWN_Sr	sp|Q9M364|ATX3_ARATH	0	1014	Histone-lysine N-methyltransferase ATX3 OS=Arabidopsis thaliana OX=3702 GN=ATX3 PE=2 SV=2
TRINITY_DN10750_c0_g1_i6	9.20573	1.15421	4.06909e-12	4.08046e-11	0	0	0	47	80	89	DOWN_Sk_UP_Sr	sp|Q9M364|ATX3_ARATH	0	1014	Histone-lysine N-methyltransferase ATX3 OS=Arabidopsis thaliana OX=3702 GN=ATX3 PE=2 SV=2
TRINITY_DN10759_c0_g2_i1	2.56584	4.28188	1.51398e-16	2.39438e-15	89	122	88	652	505	545	DOWN_Sk_UP_Sr	sp|P83534|RBSKI_LACSD	9.05e-30	126	Bifunctional ribokinase/ribose-5-phosphate isomerase A OS=Lactobacillus sanfranciscensis (strain ATCC 27651 / DSM 20451 / JCM 5668 / KCTC 3205 / NCIMB 702811 / NRRL B-3934 / L-12) OX=1423800 GN=rbsK/rbiA PE=1 SV=2
TRINITY_DN10763_c0_g1_i1	-6.25277	1.75388	2.66343e-09	1.84636e-08	107	133	104	0	0	4	UP_Sk_DOWN_Sr	sp|Q8RXG3|M2K5_ARATH	2.14e-159	471	Mitogen-activated protein kinase kinase 5 OS=Arabidopsis thaliana OX=3702 GN=MKK5 PE=1 SV=2
TRINITY_DN10764_c0_g2_i4	-10.7446	2.64676	4.21644e-16	6.40331e-15	303	238	114	0	0	0	UP_Sk_DOWN_Sr	sp|O24241|FPPS1_PARAR	0	562	Farnesyl pyrophosphate synthase 1 OS=Parthenium argentatum OX=35935 GN=FPS1 PE=2 SV=1
TRINITY_DN10767_c0_g1_i3	-8.17547	0.200334	2.78901e-12	2.84497e-11	36	39	35	0	0	0	UP_Sk_DOWN_Sr	sp|Q6ZQL4|WDR43_MOUSE	7.92e-20	98.2	WD repeat-containing protein 43 OS=Mus musculus OX=10090 GN=Wdr43 PE=2 SV=2
TRINITY_DN10767_c2_g2_i2	-6.0622	1.24288	1.74242e-08	1.08889e-07	60	108	71	0	3	0	UP_Sk_DOWN_Sr	sp|Q9SV07|ASAT1_ARATH	1.3e-89	279	Acyl-CoA--sterol O-acyltransferase 1 OS=Arabidopsis thaliana OX=3702 GN=ASAT1 PE=1 SV=1
TRINITY_DN1077_c0_g2_i2	-2.80083	6.00532	3.59679e-15	5.03465e-14	1775	2216	1993	190	339	291	UP_Sk_DOWN_Sr	sp|P46252|RLA2A_MAIZE	6.61e-23	96.7	60S acidic ribosomal protein P2A OS=Zea mays OX=4577 GN=RPP2A PE=1 SV=3
TRINITY_DN1077_c0_g2_i5	10.2952	5.32668	5.12867e-70	1.48175e-67	3	0	0	1538	1269	1302	DOWN_Sk_UP_Sr	sp|P46252|RLA2A_MAIZE	1.67e-23	96.7	60S acidic ribosomal protein P2A OS=Zea mays OX=4577 GN=RPP2A PE=1 SV=3
TRINITY_DN10770_c0_g1_i1	5.75268	5.91002	2.25404e-34	1.16348e-32	54	41	21	1946	1874	2233	DOWN_Sk_UP_Sr	sp|F4IFC5|SYTM2_ARATH	0	1025	Threonine--tRNA ligase, chloroplastic/mitochondrial 2 OS=Arabidopsis thaliana OX=3702 GN=EMB2761 PE=2 SV=1
TRINITY_DN10770_c0_g2_i1	-3.28626	5.94728	5.65008e-20	1.183e-18	1787	2156	2013	265	185	138	UP_Sk_DOWN_Sr	sp|F4IFC5|SYTM2_ARATH	0	1025	Threonine--tRNA ligase, chloroplastic/mitochondrial 2 OS=Arabidopsis thaliana OX=3702 GN=EMB2761 PE=2 SV=1
TRINITY_DN10776_c0_g1_i1	2.15204	5.58899	2.50655e-07	1.40318e-06	319	435	196	1097	1695	1201	DOWN_Sk_UP_Sr	sp|A2Z3C4|6PGL4_ORYSI	1.61e-126	373	Probable 6-phosphogluconolactonase 4, chloroplastic OS=Oryza sativa subsp. indica OX=39946 GN=OsI_031067 PE=3 SV=2
TRINITY_DN10779_c0_g1_i6	10.8972	2.79592	1.84774e-22	4.647e-21	0	0	0	254	161	291	DOWN_Sk_UP_Sr	sp|Q9NRL2|BAZ1A_HUMAN	6.94e-07	58.5	Bromodomain adjacent to zinc finger domain protein 1A OS=Homo sapiens OX=9606 GN=BAZ1A PE=1 SV=2
TRINITY_DN10779_c0_g1_i7	11.0604	2.95668	3.23922e-16	4.97023e-15	0	0	0	263	379	134	DOWN_Sk_UP_Sr	sp|Q9NRL2|BAZ1A_HUMAN	6.97e-07	58.5	Bromodomain adjacent to zinc finger domain protein 1A OS=Homo sapiens OX=9606 GN=BAZ1A PE=1 SV=2
TRINITY_DN10779_c0_g2_i1	-5.42753	3.77177	3.6317e-09	2.4706e-08	478	435	490	1	13	17	UP_Sk_DOWN_Sr	sp|Q9NRL2|BAZ1A_HUMAN	6.81e-07	58.5	Bromodomain adjacent to zinc finger domain protein 1A OS=Homo sapiens OX=9606 GN=BAZ1A PE=1 SV=2
TRINITY_DN10779_c0_g2_i6	-4.14114	2.98018	0.00125833	0.0046251	278	306	203	1	5	37	UP_Sk_DOWN_Sr	sp|Q9NRL2|BAZ1A_HUMAN	6.79e-07	58.5	Bromodomain adjacent to zinc finger domain protein 1A OS=Homo sapiens OX=9606 GN=BAZ1A PE=1 SV=2
TRINITY_DN10782_c0_g1_i4	-9.79874	1.72495	3.68285e-12	3.71199e-11	118	171	56	0	0	0	UP_Sk_DOWN_Sr	sp|P60496|BABL_LILLO	3e-08	55.8	Chemocyanin OS=Lilium longiflorum OX=4690 PE=1 SV=1
TRINITY_DN10782_c0_g2_i6	-9.60303	1.53658	1.25848e-09	9.10787e-09	109	157	36	0	0	0	UP_Sk_DOWN_Sr	sp|P60496|BABL_LILLO	2.83e-08	55.8	Chemocyanin OS=Lilium longiflorum OX=4690 PE=1 SV=1
TRINITY_DN10783_c0_g2_i3	-7.81954	-0.116685	1.86528e-09	1.3201e-08	34	32	20	0	0	0	UP_Sk_DOWN_Sr	sp|Q7XR84|FL3H3_ORYSJ	1.53e-17	85.9	Flavanone 3-dioxygenase 3 OS=Oryza sativa subsp. japonica OX=39947 GN=F3H-3 PE=1 SV=1
TRINITY_DN10784_c0_g1_i6	-10.717	2.61961	9.74334e-22	2.33397e-20	256	227	159	0	0	0	UP_Sk_DOWN_Sr	sp|O22892|NOP53_ARATH	2.42e-41	158	Ribosome biogenesis protein NOP53 OS=Arabidopsis thaliana OX=3702 GN=At2g40430 PE=1 SV=2
TRINITY_DN10790_c0_g2_i5	-10.3235	2.23458	7.73685e-14	9.59401e-13	90	276	134	0	0	0	UP_Sk_DOWN_Sr	sp|Q9ZSP5|AIR3_ARATH	1.15e-159	509	Subtilisin-like protease SBT5.3 OS=Arabidopsis thaliana OX=3702 GN=AIR3 PE=2 SV=1
TRINITY_DN10795_c0_g1_i8	-6.75984	0.643213	9.69699e-08	5.63136e-07	75	26	49	0	0	1	UP_Sk_DOWN_Sr	sp|Q9XF89|CB5_ARATH	2.42e-126	397	Chlorophyll a-b binding protein CP26, chloroplastic OS=Arabidopsis thaliana OX=3702 GN=LHCB5 PE=1 SV=1
TRINITY_DN10796_c0_g1_i2	-7.95913	0.00646563	2.07191e-08	1.28211e-07	21	27	46	0	0	0	UP_Sk_DOWN_Sr	sp|Q9SX68|RK18_ARATH	2.25e-64	204	50S ribosomal protein L18, chloroplastic OS=Arabidopsis thaliana OX=3702 GN=RPL18 PE=2 SV=1
TRINITY_DN10798_c0_g2_i1	2.48382	4.03095	7.66586e-07	4.1313e-06	130	65	64	594	348	480	DOWN_Sk_UP_Sr	sp|Q38885|SCY1_ARATH	0	739	Preprotein translocase subunit SCY1, chloroplastic OS=Arabidopsis thaliana OX=3702 GN=SCY1 PE=1 SV=2
TRINITY_DN1080_c0_g2_i1	14.0427	5.92116	6.62984e-74	2.25997e-71	0	0	0	1960	2405	1812	DOWN_Sk_UP_Sr	sp|Q9SUT9|RTNLB_ARATH	9.21e-87	273	Reticulon-like protein B2 OS=Arabidopsis thaliana OX=3702 GN=RTNLB2 PE=1 SV=1
TRINITY_DN1080_c0_g2_i4	-14.298	6.17606	2.84617e-86	2.07473e-83	2468	3155	2113	0	0	0	UP_Sk_DOWN_Sr	sp|Q9SUT9|RTNLB_ARATH	6.66e-87	274	Reticulon-like protein B2 OS=Arabidopsis thaliana OX=3702 GN=RTNLB2 PE=1 SV=1
TRINITY_DN10801_c0_g2_i1	-3.89297	4.84156	3.48222e-19	6.91511e-18	777	1192	901	58	83	42	UP_Sk_DOWN_Sr	sp|Q8LGI2|SCPDL_ARATH	0	608	Probable mitochondrial saccharopine dehydrogenase-like oxidoreductase At5g39410 OS=Arabidopsis thaliana OX=3702 GN=At5g39410 PE=1 SV=2
TRINITY_DN10801_c0_g3_i1	4.39025	5.20461	2.13301e-14	2.79575e-13	89	65	24	1204	1210	1184	DOWN_Sk_UP_Sr	sp|Q8LGI2|SCPDL_ARATH	0	608	Probable mitochondrial saccharopine dehydrogenase-like oxidoreductase At5g39410 OS=Arabidopsis thaliana OX=3702 GN=At5g39410 PE=1 SV=2
TRINITY_DN10802_c0_g1_i1	-6.4089	2.80511	3.54491e-05	0.000163996	268	258	198	8	0	0	UP_Sk_DOWN_Sr	sp|Q9SFU3|PPA15_ARATH	0	778	Purple acid phosphatase 15 OS=Arabidopsis thaliana OX=3702 GN=PAP15 PE=1 SV=1
TRINITY_DN10802_c0_g2_i2	9.54779	1.48123	8.06806e-16	1.19276e-14	0	0	0	94	74	108	DOWN_Sk_UP_Sr	sp|Q9SFU3|PPA15_ARATH	0	778	Purple acid phosphatase 15 OS=Arabidopsis thaliana OX=3702 GN=PAP15 PE=1 SV=1
TRINITY_DN10809_c0_g1_i3	-10.2636	2.17595	3.95346e-18	7.11628e-17	148	214	112	0	0	0	UP_Sk_DOWN_Sr	sp|Q69ZJ7|RIC1_MOUSE	5.82e-66	249	RAB6A-GEF complex partner protein 1 OS=Mus musculus OX=10090 GN=Ric1 PE=1 SV=2
TRINITY_DN10809_c0_g1_i6	9.89494	1.81618	1.90303e-13	2.25705e-12	0	0	0	68	149	130	DOWN_Sk_UP_Sr	sp|Q69ZJ7|RIC1_MOUSE	5.66e-66	249	RAB6A-GEF complex partner protein 1 OS=Mus musculus OX=10090 GN=Ric1 PE=1 SV=2
TRINITY_DN10811_c0_g3_i4	8.7115	0.688737	1.02595e-12	1.10481e-11	0	0	0	63	48	43	DOWN_Sk_UP_Sr	sp|F4JYE9|DHFS_ARATH	5.51e-167	493	Dihydrofolate synthetase OS=Arabidopsis thaliana OX=3702 GN=DHFS PE=1 SV=1
TRINITY_DN10813_c0_g2_i3	9.22171	1.16941	1.51494e-10	1.23526e-09	0	0	0	40	72	107	DOWN_Sk_UP_Sr	sp|Q9Y2K9|STB5L_HUMAN	7.48e-15	84	Syntaxin-binding protein 5-like OS=Homo sapiens OX=9606 GN=STXBP5L PE=1 SV=2
TRINITY_DN10817_c0_g1_i4	-2.12713	0.357099	0.000151593	0.000647622	39	34	28	6	8	8	UP_Sk_DOWN_Sr	sp|Q9SLA8|FABI_ARATH	0	530	Enoyl-[acyl-carrier-protein] reductase [NADH], chloroplastic OS=Arabidopsis thaliana OX=3702 GN=MOD1 PE=1 SV=1
TRINITY_DN10817_c0_g2_i2	2.55274	5.045	1.43877e-17	2.47898e-16	163	210	140	1046	778	1073	DOWN_Sk_UP_Sr	sp|Q9SLA8|FABI_ARATH	0	532	Enoyl-[acyl-carrier-protein] reductase [NADH], chloroplastic OS=Arabidopsis thaliana OX=3702 GN=MOD1 PE=1 SV=1
TRINITY_DN10819_c0_g2_i2	10.6061	2.50988	8.79223e-19	1.67981e-17	0	0	0	243	119	216	DOWN_Sk_UP_Sr	sp|P73245|Y1917_SYNY3	1.46e-97	307	Oxygen-independent coproporphyrinogen-III oxidase-like protein sll1917 OS=Synechocystis sp. (strain PCC 6803 / Kazusa) OX=1111708 GN=sll1917 PE=2 SV=1
TRINITY_DN10824_c0_g1_i1	-9.14374	1.0978	1.35391e-14	1.8086e-13	75	71	69	0	0	0	UP_Sk_DOWN_Sr	sp|C0LGG9|Y5344_ARATH	0	1162	Probable LRR receptor-like serine/threonine-protein kinase At1g53440 OS=Arabidopsis thaliana OX=3702 GN=At1g53440 PE=2 SV=2
TRINITY_DN1083_c0_g2_i3	-10.5978	6.60725	2.86523e-41	2.08862e-39	2923	3968	3508	0	6	0	UP_Sk_DOWN_Sr	sp|P61838|PIP11_VICFA	2.2e-142	414	Aquaporin PIP1.1 OS=Vicia faba OX=3906 GN=PIP1.1 PE=2 SV=1
TRINITY_DN1083_c0_g3_i2	-5.28864	4.51006	8.91292e-25	2.58295e-23	839	1051	488	23	13	22	UP_Sk_DOWN_Sr	sp|Q9ZVX8|PIP28_ARATH	6.25e-174	490	Probable aquaporin PIP2-8 OS=Arabidopsis thaliana OX=3702 GN=PIP2-8 PE=1 SV=1
TRINITY_DN1083_c1_g1_i1	8.75288	0.72739	2.96426e-13	3.42567e-12	0	0	0	56	56	46	DOWN_Sk_UP_Sr	sp|P43287|PIP22_ARATH	2e-19	85.1	Aquaporin PIP2-2 OS=Arabidopsis thaliana OX=3702 GN=PIP2-2 PE=1 SV=2
TRINITY_DN10830_c0_g1_i9	-6.41941	1.06915	3.86906e-11	3.42854e-10	77	64	67	2	0	0	UP_Sk_DOWN_Sr	sp|Q940Y1|ORP2A_ARATH	0	810	Oxysterol-binding protein-related protein 2A OS=Arabidopsis thaliana OX=3702 GN=ORP2A PE=2 SV=1
TRINITY_DN10832_c0_g1_i10	10.2088	2.12129	1.05663e-14	1.42595e-13	0	0	0	86	191	154	DOWN_Sk_UP_Sr	sp|Q6NQK0|TOL4_ARATH	5.3e-132	399	TOM1-like protein 4 OS=Arabidopsis thaliana OX=3702 GN=TOL4 PE=1 SV=1
TRINITY_DN10832_c0_g1_i8	10.2027	2.11537	1.37802e-19	2.81679e-18	0	0	0	151	114	170	DOWN_Sk_UP_Sr	sp|Q6NQK0|TOL4_ARATH	9.98e-122	370	TOM1-like protein 4 OS=Arabidopsis thaliana OX=3702 GN=TOL4 PE=1 SV=1
TRINITY_DN10836_c1_g1_i1	-10.8917	2.79134	3.54215e-26	1.11815e-24	260	258	207	0	0	0	UP_Sk_DOWN_Sr	sp|Q8GY60|P2C52_ARATH	0	593	Probable protein phosphatase 2C 52 OS=Arabidopsis thaliana OX=3702 GN=At4g03415 PE=2 SV=1
TRINITY_DN1084_c0_g1_i1	-10.4321	2.34054	1.9938e-21	4.6606e-20	190	196	142	0	0	0	UP_Sk_DOWN_Sr	sp|Q6DHJ6|COXM2_DANRE	2.76e-08	53.5	COX assembly mitochondrial protein 2 homolog OS=Danio rerio OX=7955 GN=cmc2 PE=3 SV=1
TRINITY_DN10843_c0_g1_i1	-10.3206	2.23157	6.77387e-21	1.52765e-19	177	175	136	0	0	0	UP_Sk_DOWN_Sr	sp|Q00004|SRP68_CANLF	1.47e-77	265	Signal recognition particle subunit SRP68 OS=Canis lupus familiaris OX=9615 GN=SRP68 PE=1 SV=1
TRINITY_DN10843_c0_g2_i1	-9.11443	1.07003	7.3788e-14	9.17644e-13	80	73	58	0	0	0	UP_Sk_DOWN_Sr	sp|Q00004|SRP68_CANLF	1.56e-77	265	Signal recognition particle subunit SRP68 OS=Canis lupus familiaris OX=9615 GN=SRP68 PE=1 SV=1
TRINITY_DN10845_c0_g1_i10	-6.02122	-0.0199503	1.52942e-09	1.09434e-08	32	36	24	0	0	1	UP_Sk_DOWN_Sr	sp|P61430|SYCP2_ARATH	0	632	Synaptonemal complex protein 2 OS=Arabidopsis thaliana OX=3702 GN=ZYP1B PE=2 SV=1
TRINITY_DN10845_c0_g2_i7	8.89579	0.861235	3.28998e-10	2.5711e-09	0	0	0	85	56	34	DOWN_Sk_UP_Sr	sp|P61430|SYCP2_ARATH	0	623	Synaptonemal complex protein 2 OS=Arabidopsis thaliana OX=3702 GN=ZYP1B PE=2 SV=1
TRINITY_DN10849_c0_g1_i1	-5.65453	5.80954	2.07656e-51	2.52934e-49	1574	2195	2091	35	45	31	UP_Sk_DOWN_Sr	sp|Q9LTD9|Y5278_ARATH	1.09e-29	114	Uncharacterized protein PAM68-like OS=Arabidopsis thaliana OX=3702 GN=At5g52780 PE=2 SV=1
TRINITY_DN10860_c0_g4_i2	8.82165	0.792066	1.21038e-08	7.70527e-08	0	0	0	49	26	93	DOWN_Sk_UP_Sr	sp|Q8LDP4|CP19D_ARATH	2.04e-83	256	Peptidyl-prolyl cis-trans isomerase CYP19-4 OS=Arabidopsis thaliana OX=3702 GN=CYP19-4 PE=1 SV=2
TRINITY_DN10867_c0_g2_i4	8.12641	0.151413	5.04316e-08	3.00383e-07	0	0	0	24	53	24	DOWN_Sk_UP_Sr	sp|Q9SCZ4|FERON_ARATH	5.97e-89	303	Receptor-like protein kinase FERONIA OS=Arabidopsis thaliana OX=3702 GN=FER PE=1 SV=1
TRINITY_DN10867_c0_g2_i5	7.79968	-0.139095	1.3783e-09	9.91147e-09	0	0	0	27	20	35	DOWN_Sk_UP_Sr	sp|Q9SCZ4|FERON_ARATH	1.62e-93	305	Receptor-like protein kinase FERONIA OS=Arabidopsis thaliana OX=3702 GN=FER PE=1 SV=1
TRINITY_DN10871_c0_g1_i2	2.65897	3.19818	2.29056e-10	1.82405e-09	44	50	38	237	318	244	DOWN_Sk_UP_Sr	sp|Q9XF43|KCS6_ARATH	3.23e-128	387	3-ketoacyl-CoA synthase 6 OS=Arabidopsis thaliana OX=3702 GN=CUT1 PE=1 SV=1
TRINITY_DN10872_c0_g2_i1	-2.49897	2.79675	3.23566e-05	0.000150424	235	187	193	17	50	37	UP_Sk_DOWN_Sr	sp|Q9M1S3|ARP1_ARATH	1.29e-35	139	Probable RNA-binding protein ARP1 OS=Arabidopsis thaliana OX=3702 GN=ARP1 PE=2 SV=1
TRINITY_DN10874_c0_g1_i1	-6.12829	3.30124	0.00141305	0.00513998	308	312	398	0	0	14	UP_Sk_DOWN_Sr	sp|Q8W4I6|BPG2_ARATH	2.5e-133	412	GTP-binding protein BRASSINAZOLE INSENSITIVE PALE GREEN 2, chloroplastic OS=Arabidopsis thaliana OX=3702 GN=BPG2 PE=1 SV=1
TRINITY_DN10875_c0_g1_i2	-6.0032	3.26735	0.00235561	0.00819965	349	327	319	0	14	0	UP_Sk_DOWN_Sr	sp|Q5BQN5|WAP_SOLLC	8.17e-134	429	WPP domain-associated protein (Fragment) OS=Solanum lycopersicum OX=4081 GN=WAP PE=1 SV=1
TRINITY_DN10877_c0_g1_i2	-3.07205	0.313937	2.07394e-06	1.08236e-05	30	32	45	5	4	3	UP_Sk_DOWN_Sr	sp|O82089|CCH_ARATH	1.92e-11	65.1	Copper transport protein CCH OS=Arabidopsis thaliana OX=3702 GN=CCH PE=1 SV=1
TRINITY_DN10877_c0_g1_i4	-8.34827	0.356488	3.24057e-08	1.96676e-07	34	24	64	0	0	0	UP_Sk_DOWN_Sr	sp|O82089|CCH_ARATH	2.6e-11	65.1	Copper transport protein CCH OS=Arabidopsis thaliana OX=3702 GN=CCH PE=1 SV=1
TRINITY_DN10895_c0_g4_i2	-2.86156	1.65581	6.60889e-06	3.29936e-05	110	98	76	10	19	8	UP_Sk_DOWN_Sr	sp|O82752|DTX49_ARATH	4.37e-176	513	Protein DETOXIFICATION 49 OS=Arabidopsis thaliana OX=3702 GN=DTX49 PE=2 SV=1
TRINITY_DN10899_c0_g1_i1	3.66408	4.46232	1.24227e-06	6.59734e-06	52	17	97	546	789	742	DOWN_Sk_UP_Sr	sp|O80437|GPAT6_ARATH	0	738	Glycerol-3-phosphate 2-O-acyltransferase 6 OS=Arabidopsis thaliana OX=3702 GN=GPAT6 PE=1 SV=1
TRINITY_DN10912_c0_g2_i1	6.55805	0.427017	6.76272e-11	5.78709e-10	0	0	1	51	32	43	DOWN_Sk_UP_Sr	sp|Q9FGT7|ARR18_ARATH	1.32e-19	90.1	Two-component response regulator ARR18 OS=Arabidopsis thaliana OX=3702 GN=ARR18 PE=2 SV=2
TRINITY_DN10922_c0_g1_i1	7.92744	-0.0260593	1.29453e-09	9.34738e-09	0	0	0	36	32	21	DOWN_Sk_UP_Sr	sp|Q940H7|MES12_ARATH	1.75e-27	113	Putative methylesterase 12, chloroplastic OS=Arabidopsis thaliana OX=3702 GN=MES12 PE=2 SV=1
TRINITY_DN10922_c1_g1_i2	5.68811	4.24526	6.77478e-40	4.67934e-38	11	16	11	633	523	749	DOWN_Sk_UP_Sr	sp|Q9S7B2|RS2_MAIZE	1.01e-58	207	Protein rough sheath 2 OS=Zea mays OX=4577 GN=RS2 PE=1 SV=1
TRINITY_DN10922_c1_g1_i3	-12.5986	4.48166	5.45658e-54	7.55975e-52	764	975	643	0	0	0	UP_Sk_DOWN_Sr	sp|Q9S7B2|RS2_MAIZE	4.87e-60	207	Protein rough sheath 2 OS=Zea mays OX=4577 GN=RS2 PE=1 SV=1
TRINITY_DN10923_c1_g2_i4	2.41581	4.91564	2.57966e-06	1.33613e-05	102	137	262	971	602	1044	DOWN_Sk_UP_Sr	sp|Q5NAY4|HISX_ORYSJ	0	755	Histidinol dehydrogenase, chloroplastic OS=Oryza sativa subsp. japonica OX=39947 GN=HDH PE=2 SV=1
TRINITY_DN10925_c0_g3_i1	9.25215	1.19789	3.29995e-09	2.25755e-08	0	0	0	47	125	48	DOWN_Sk_UP_Sr	sp|F4JZL7|HIP33_ARATH	2.33e-37	141	Heavy metal-associated isoprenylated plant protein 33 OS=Arabidopsis thaliana OX=3702 GN=HIPP33 PE=2 SV=1
TRINITY_DN1093_c0_g1_i1	7.99151	0.0311014	4.4412e-11	3.90463e-10	0	0	0	31	34	28	DOWN_Sk_UP_Sr	sp|Q9SQ64|COR2_PAPSO	2.19e-128	386	Non-functional NADPH-dependent codeinone reductase 2 OS=Papaver somniferum OX=3469 GN=COR2 PE=1 SV=1
TRINITY_DN1093_c0_g1_i2	-11.0761	2.97285	3.51429e-29	1.33211e-27	248	293	283	0	0	0	UP_Sk_DOWN_Sr	sp|Q9SQ64|COR2_PAPSO	1.15e-127	386	Non-functional NADPH-dependent codeinone reductase 2 OS=Papaver somniferum OX=3469 GN=COR2 PE=1 SV=1
TRINITY_DN1093_c0_g1_i7	11.2712	3.16476	3.44241e-32	1.55046e-30	0	0	0	300	290	319	DOWN_Sk_UP_Sr	sp|Q9SQ64|COR2_PAPSO	3.3e-133	386	Non-functional NADPH-dependent codeinone reductase 2 OS=Papaver somniferum OX=3469 GN=COR2 PE=1 SV=1
TRINITY_DN10930_c0_g1_i4	-6.78157	1.89918	9.63884e-13	1.04223e-11	106	155	123	3	0	0	UP_Sk_DOWN_Sr	sp|F4JVA6|SFH6_ARATH	7.61e-146	435	Phosphatidylinositol/phosphatidylcholine transfer protein SFH6 OS=Arabidopsis thaliana OX=3702 GN=SFH6 PE=2 SV=1
TRINITY_DN10930_c0_g3_i3	10.1152	2.03011	3.21196e-18	5.83547e-17	0	0	0	164	100	146	DOWN_Sk_UP_Sr	sp|F4JVA6|SFH6_ARATH	1.93e-145	434	Phosphatidylinositol/phosphatidylcholine transfer protein SFH6 OS=Arabidopsis thaliana OX=3702 GN=SFH6 PE=2 SV=1
TRINITY_DN10931_c0_g1_i1	-4.87795	5.26646	2.81859e-20	6.07324e-19	1228	1812	958	60	46	23	UP_Sk_DOWN_Sr	sp|O48659|SPD2_HYONI	0	560	Spermidine synthase 2 OS=Hyoscyamus niger OX=4079 PE=2 SV=1
TRINITY_DN1094_c0_g1_i4	-10.3968	2.30588	2.36316e-14	3.08801e-13	236	97	172	0	0	0	UP_Sk_DOWN_Sr	sp|Q940X9|LRP1A_ARATH	2.37e-170	525	La-related protein 1A OS=Arabidopsis thaliana OX=3702 GN=LARP1A PE=1 SV=1
TRINITY_DN10947_c0_g1_i1	9.76367	1.68922	1.35775e-16	2.161e-15	0	0	0	116	81	124	DOWN_Sk_UP_Sr	sp|F8WKW1|UGT2_GARJA	0	661	7-deoxyloganetin glucosyltransferase OS=Gardenia jasminoides OX=114476 GN=UGT85A24 PE=1 SV=1
TRINITY_DN109482_c0_g1_i1	-7.87712	-0.0662001	2.79536e-10	2.20199e-09	23	38	29	0	0	0	UP_Sk_DOWN_Sr	sp|O80470|GDL38_ARATH	0	568	GDSL esterase/lipase At2g23540 OS=Arabidopsis thaliana OX=3702 GN=At2g23540 PE=2 SV=1
TRINITY_DN10974_c0_g1_i2	4.16808	0.0801378	8.30211e-08	4.85283e-07	1	3	1	25	32	35	DOWN_Sk_UP_Sr	sp|Q9SSM2|MDLL_ARATH	2.84e-95	293	(R)-mandelonitrile lyase-like OS=Arabidopsis thaliana OX=3702 GN=At1g73050 PE=2 SV=1
TRINITY_DN10978_c0_g1_i1	3.21938	5.35975	3.09365e-05	0.000144077	37	113	269	1396	1170	1234	DOWN_Sk_UP_Sr	sp|Q3E902|RS212_ARATH	3.93e-46	151	40S ribosomal protein S21-2 OS=Arabidopsis thaliana OX=3702 GN=RPS21C PE=1 SV=2
TRINITY_DN10996_c0_g2_i3	-9.73588	1.66409	3.43778e-15	4.82062e-14	78	151	100	0	0	0	UP_Sk_DOWN_Sr	sp|O14102|SAP49_SCHPO	2.83e-07	56.6	Spliceosome-associated protein 49 OS=Schizosaccharomyces pombe (strain 972 / ATCC 24843) OX=284812 GN=sap49 PE=3 SV=2
TRINITY_DN1100_c0_g1_i1	-9.28186	1.22895	4.86181e-13	5.46271e-12	52	100	87	0	0	0	UP_Sk_DOWN_Sr	sp|F4HVM3|WTR10_ARATH	2.27e-81	258	WAT1-related protein At1g68170 OS=Arabidopsis thaliana OX=3702 GN=At1g68170 PE=3 SV=1
TRINITY_DN1100_c1_g1_i2	-11.6651	3.55492	2.07649e-29	7.94095e-28	342	359	530	0	0	0	UP_Sk_DOWN_Sr	sp|Q9SJ56|BLH1_ARATH	1.01e-95	313	BEL1-like homeodomain protein 1 OS=Arabidopsis thaliana OX=3702 GN=BLH1 PE=1 SV=1
TRINITY_DN1100_c1_g1_i4	10.8051	2.70555	1.61707e-10	1.31356e-09	0	0	0	436	74	159	DOWN_Sk_UP_Sr	sp|Q9SJ56|BLH1_ARATH	8.37e-95	313	BEL1-like homeodomain protein 1 OS=Arabidopsis thaliana OX=3702 GN=BLH1 PE=1 SV=1
TRINITY_DN1100_c3_g1_i1	-10.9264	2.82543	2.0866e-26	6.67571e-25	206	294	246	0	0	0	UP_Sk_DOWN_Sr	sp|Q38908|XTH30_ARATH	3.45e-141	412	Probable xyloglucan endotransglucosylase/hydrolase protein 30 OS=Arabidopsis thaliana OX=3702 GN=XTH30 PE=2 SV=2
TRINITY_DN1100_c3_g1_i2	11.166	3.06081	1.6828e-29	6.46669e-28	0	0	0	325	259	262	DOWN_Sk_UP_Sr	sp|Q38908|XTH30_ARATH	3.98e-141	412	Probable xyloglucan endotransglucosylase/hydrolase protein 30 OS=Arabidopsis thaliana OX=3702 GN=XTH30 PE=2 SV=2
TRINITY_DN11009_c0_g1_i6	-8.33332	0.343382	1.03712e-12	1.11578e-11	41	46	36	0	0	0	UP_Sk_DOWN_Sr	sp|Q6L400|R1B16_SOLDE	3.12e-73	268	Putative late blight resistance protein homolog R1B-16 OS=Solanum demissum OX=50514 GN=R1B-16 PE=3 SV=1
TRINITY_DN11017_c0_g1_i1	2.01279	4.68144	2.82945e-13	3.28108e-12	149	209	184	756	661	686	DOWN_Sk_UP_Sr	sp|O22922|RU2B1_ARATH	4.16e-106	313	U2 small nuclear ribonucleoprotein B'' OS=Arabidopsis thaliana OX=3702 GN=U2B'' PE=1 SV=1
TRINITY_DN11017_c2_g1_i6	6.66681	2.67515	3.90835e-07	2.14857e-06	0	0	6	244	193	202	DOWN_Sk_UP_Sr	sp|O81464|HIP24_ARATH	1.5e-59	189	Heavy metal-associated isoprenylated plant protein 24 OS=Arabidopsis thaliana OX=3702 GN=HIPP24 PE=1 SV=1
TRINITY_DN11017_c2_g1_i7	-8.8938	0.862155	4.97129e-14	6.26295e-13	57	62	62	0	0	0	UP_Sk_DOWN_Sr	sp|O81464|HIP24_ARATH	7.96e-61	193	Heavy metal-associated isoprenylated plant protein 24 OS=Arabidopsis thaliana OX=3702 GN=HIPP24 PE=1 SV=1
TRINITY_DN11018_c0_g1_i1	-5.45607	2.34675	2.35185e-19	4.71585e-18	171	184	163	3	4	4	UP_Sk_DOWN_Sr	sp|Q7XJ60|EB1A_ARATH	1.99e-125	369	Microtubule-associated protein RP/EB family member 1A OS=Arabidopsis thaliana OX=3702 GN=EB1A PE=1 SV=1
TRINITY_DN1103_c0_g1_i1	7.89718	3.88053	3.07363e-12	3.12119e-11	6	0	0	427	531	532	DOWN_Sk_UP_Sr	sp|Q54I81|EI2BA_DICDI	3.27e-78	252	Translation initiation factor eIF-2B subunit alpha OS=Dictyostelium discoideum OX=44689 GN=eif2b1 PE=3 SV=1
TRINITY_DN11034_c0_g1_i1	6.88949	3.969	0.000248012	0.00102748	13	0	0	514	503	566	DOWN_Sk_UP_Sr	sp|Q9SZ53|P2C60_ARATH	3.27e-165	476	Probable protein phosphatase 2C 60 OS=Arabidopsis thaliana OX=3702 GN=At4g31860 PE=2 SV=1
TRINITY_DN11034_c0_g2_i1	-9.04747	1.00671	2.59286e-12	2.66035e-11	86	66	49	0	0	0	UP_Sk_DOWN_Sr	sp|Q9SZ53|P2C60_ARATH	9.9e-75	246	Probable protein phosphatase 2C 60 OS=Arabidopsis thaliana OX=3702 GN=At4g31860 PE=2 SV=1
TRINITY_DN11034_c0_g2_i2	-11.8818	3.76965	3.51248e-42	2.6757e-40	473	554	418	0	0	0	UP_Sk_DOWN_Sr	sp|Q9SZ53|P2C60_ARATH	3.63e-164	473	Probable protein phosphatase 2C 60 OS=Arabidopsis thaliana OX=3702 GN=At4g31860 PE=2 SV=1
TRINITY_DN1106_c0_g1_i3	-10.5815	2.48673	1.0053e-23	2.72658e-22	189	192	202	0	0	0	UP_Sk_DOWN_Sr	sp|Q8W586|QQT2_ARATH	6.49e-163	473	GPN-loop GTPase QQT2 OS=Arabidopsis thaliana OX=3702 GN=QQT2 PE=1 SV=1
TRINITY_DN1106_c0_g2_i1	2.5902	2.40685	9.87092e-09	6.34777e-08	23	34	22	143	149	165	DOWN_Sk_UP_Sr	sp|Q94CD1|HHT1_ARATH	3.62e-51	184	Omega-hydroxypalmitate O-feruloyl transferase OS=Arabidopsis thaliana OX=3702 GN=HHT1 PE=1 SV=1
TRINITY_DN11062_c0_g3_i1	-6.57885	2.79253	3.17611e-06	1.63346e-05	236	250	232	7	0	0	UP_Sk_DOWN_Sr	sp|Q8RWB1|SRL1_ARATH	5.71e-08	58.2	Pre-mRNA splicing factor SR-like 1 OS=Arabidopsis thaliana OX=3702 GN=SRL1 PE=1 SV=1
TRINITY_DN11077_c0_g2_i1	-8.50289	0.498978	6.10917e-08	3.61289e-07	63	58	18	0	0	0	UP_Sk_DOWN_Sr	sp|Q7FGZ2|RH1_ARATH	0	674	DEAD-box ATP-dependent RNA helicase 1 OS=Arabidopsis thaliana OX=3702 GN=RH1 PE=2 SV=3
TRINITY_DN11077_c0_g2_i2	-11.3202	3.21371	4.82524e-33	2.29753e-31	316	348	312	0	0	0	UP_Sk_DOWN_Sr	sp|Q7FGZ2|RH1_ARATH	0	674	DEAD-box ATP-dependent RNA helicase 1 OS=Arabidopsis thaliana OX=3702 GN=RH1 PE=2 SV=3
TRINITY_DN11089_c0_g1_i1	5.10653	3.73753	1.06305e-19	2.18998e-18	21	9	9	414	413	493	DOWN_Sk_UP_Sr	sp|Q9ZV78|FB100_ARATH	2.19e-08	60.5	F-box protein At2g07140 OS=Arabidopsis thaliana OX=3702 GN=At2g07140 PE=2 SV=1
TRINITY_DN11089_c0_g2_i1	-3.98491	3.54691	2.18361e-06	1.13772e-05	331	442	390	23	41	5	UP_Sk_DOWN_Sr	sp|Q9ZV78|FB100_ARATH	2.19e-08	60.5	F-box protein At2g07140 OS=Arabidopsis thaliana OX=3702 GN=At2g07140 PE=2 SV=1
TRINITY_DN11094_c0_g1_i1	-13.226	5.10668	1.67914e-53	2.23486e-51	1065	1055	1512	0	0	0	UP_Sk_DOWN_Sr	sp|Q9FQA3|GST23_MAIZE	3.42e-52	173	Glutathione transferase GST 23 OS=Zea mays OX=4577 PE=2 SV=1
TRINITY_DN111_c0_g4_i2	-8.42173	0.424154	3.21411e-12	3.25965e-11	46	51	34	0	0	0	UP_Sk_DOWN_Sr	sp|P09189|HSP7C_PETHY	4.68e-76	244	Heat shock cognate 70 kDa protein OS=Petunia hybrida OX=4102 GN=HSP70 PE=2 SV=1
TRINITY_DN111_c1_g1_i4	-4.07856	3.15794	9.98508e-15	1.3498e-13	272	415	210	15	20	15	UP_Sk_DOWN_Sr	sp|Q9LHA8|MD37C_ARATH	1.16e-48	172	Probable mediator of RNA polymerase II transcription subunit 37c OS=Arabidopsis thaliana OX=3702 GN=MED37C PE=1 SV=1
TRINITY_DN1110_c0_g1_i1	-9.11898	1.07417	4.9442e-11	4.31429e-10	102	58	50	0	0	0	UP_Sk_DOWN_Sr	sp|Q69IL4|RF2A_ORYSJ	4.56e-35	140	Transcription factor RF2a OS=Oryza sativa subsp. japonica OX=39947 GN=RF2a PE=1 SV=1
TRINITY_DN1110_c0_g1_i3	8.91704	0.881231	1.8892e-11	1.74628e-10	0	0	0	84	51	43	DOWN_Sk_UP_Sr	sp|Q69IL4|RF2A_ORYSJ	4.34e-35	140	Transcription factor RF2a OS=Oryza sativa subsp. japonica OX=39947 GN=RF2a PE=1 SV=1
TRINITY_DN1110_c1_g2_i3	-4.08903	3.3602	9.45237e-08	5.49334e-07	334	420	274	9	10	39	UP_Sk_DOWN_Sr	sp|Q94KE2|TIC_ARATH	1.18e-69	263	Protein TIME FOR COFFEE OS=Arabidopsis thaliana OX=3702 GN=TIC PE=1 SV=2
TRINITY_DN11105_c0_g1_i4	9.85754	1.78003	7.92784e-16	1.17313e-14	0	0	0	152	83	108	DOWN_Sk_UP_Sr	sp|O74452|SCW1_SCHPO	1.33e-15	84	Cell wall integrity protein scw1 OS=Schizosaccharomyces pombe (strain 972 / ATCC 24843) OX=284812 GN=scw1 PE=1 SV=1
TRINITY_DN11105_c0_g2_i1	-10.0562	1.97411	1.94915e-19	3.93333e-18	128	162	118	0	0	0	UP_Sk_DOWN_Sr	sp|O74452|SCW1_SCHPO	1.53e-15	84	Cell wall integrity protein scw1 OS=Schizosaccharomyces pombe (strain 972 / ATCC 24843) OX=284812 GN=scw1 PE=1 SV=1
TRINITY_DN11105_c0_g2_i2	-10.2083	2.12207	4.31339e-18	7.74448e-17	116	147	187	0	0	0	UP_Sk_DOWN_Sr	sp|O74452|SCW1_SCHPO	1.4e-15	84	Cell wall integrity protein scw1 OS=Schizosaccharomyces pombe (strain 972 / ATCC 24843) OX=284812 GN=scw1 PE=1 SV=1
TRINITY_DN11117_c0_g2_i1	-5.92354	3.73426	2.95883e-07	1.64587e-06	449	501	434	6	0	16	UP_Sk_DOWN_Sr	sp|P93033|FUM1_ARATH	0	885	Fumarate hydratase 1, mitochondrial OS=Arabidopsis thaliana OX=3702 GN=FUM1 PE=1 SV=2
TRINITY_DN11119_c0_g1_i5	-9.54151	1.47707	1.51229e-16	2.3925e-15	88	109	88	0	0	0	UP_Sk_DOWN_Sr	sp|Q6NQ88|DDB2_ARATH	0	712	Protein DAMAGED DNA-BINDING 2 OS=Arabidopsis thaliana OX=3702 GN=DDB2 PE=1 SV=1
TRINITY_DN11119_c0_g1_i6	9.65826	1.58752	1.73063e-16	2.72428e-15	0	0	0	104	80	114	DOWN_Sk_UP_Sr	sp|Q6NQ88|DDB2_ARATH	0	711	Protein DAMAGED DNA-BINDING 2 OS=Arabidopsis thaliana OX=3702 GN=DDB2 PE=1 SV=1
TRINITY_DN1112_c0_g1_i1	-10.1705	2.08523	5.4654e-19	1.06458e-17	140	188	115	0	0	0	UP_Sk_DOWN_Sr	sp|Q5XF36|KMS1_ARATH	2.53e-178	513	Vacuole membrane protein KMS1 OS=Arabidopsis thaliana OX=3702 GN=KMS1 PE=1 SV=1
TRINITY_DN11122_c0_g2_i4	-9.9357	1.85725	3.73102e-16	5.70269e-15	104	108	159	0	0	0	UP_Sk_DOWN_Sr	sp|Q9LEB3|RBP47_NICPL	1.38e-148	438	Polyadenylate-binding protein RBP47 OS=Nicotiana plumbaginifolia OX=4092 GN=RBP47 PE=1 SV=1
TRINITY_DN11129_c0_g1_i1	-10.9673	2.86569	3.88434e-18	7.00334e-17	370	228	161	0	0	0	UP_Sk_DOWN_Sr	sp|Q9XGA0|KPRS3_SPIOL	0	581	Ribose-phosphate pyrophosphokinase 3, mitochondrial OS=Spinacia oleracea OX=3562 GN=PRS3 PE=2 SV=1
TRINITY_DN1113_c0_g1_i2	3.34029	1.96182	4.97939e-09	3.32816e-08	10	14	12	89	107	158	DOWN_Sk_UP_Sr	sp|Q93ZS4|NIK3_ARATH	0	852	Protein NSP-INTERACTING KINASE 3 OS=Arabidopsis thaliana OX=3702 GN=NIK3 PE=1 SV=1
TRINITY_DN11131_c0_g1_i5	-9.89941	1.8221	2.6274e-15	3.73624e-14	154	128	82	0	0	0	UP_Sk_DOWN_Sr	sp|Q9SS37|RTNLH_ARATH	5.14e-106	320	Reticulon-like protein B8 OS=Arabidopsis thaliana OX=3702 GN=RTNLB8 PE=2 SV=1
TRINITY_DN11131_c0_g3_i3	2.88442	2.80537	1.73157e-08	1.08239e-07	31	19	36	198	182	243	DOWN_Sk_UP_Sr	sp|Q9SS37|RTNLH_ARATH	2.37e-108	320	Reticulon-like protein B8 OS=Arabidopsis thaliana OX=3702 GN=RTNLB8 PE=2 SV=1
TRINITY_DN11132_c0_g1_i4	9.14064	1.09279	1.44754e-09	1.03889e-08	0	0	0	106	31	73	DOWN_Sk_UP_Sr	sp|Q10181|YAW6_SCHPO	7.28e-44	169	Uncharacterized protein C3F10.06c OS=Schizosaccharomyces pombe (strain 972 / ATCC 24843) OX=284812 GN=SPAC3F10.06c PE=4 SV=1
TRINITY_DN11133_c0_g3_i3	8.89357	0.859109	1.51475e-13	1.81609e-12	0	0	0	56	50	69	DOWN_Sk_UP_Sr	sp|Q9M158|STR4_ARATH	5.97e-97	306	Rhodanese-like domain-containing protein 4, chloroplastic OS=Arabidopsis thaliana OX=3702 GN=STR4 PE=1 SV=2
TRINITY_DN11133_c0_g3_i7	-10.7307	2.63299	1.70145e-24	4.84483e-23	179	254	218	0	0	0	UP_Sk_DOWN_Sr	sp|Q9M158|STR4_ARATH	3.34e-102	317	Rhodanese-like domain-containing protein 4, chloroplastic OS=Arabidopsis thaliana OX=3702 GN=STR4 PE=1 SV=2
TRINITY_DN11133_c1_g1_i2	3.03065	3.01725	7.43202e-08	4.362e-07	18	28	46	210	277	240	DOWN_Sk_UP_Sr	sp|B9DGD6|ACS_ARATH	0	1094	Acetyl-coenzyme A synthetase, chloroplastic/glyoxysomal OS=Arabidopsis thaliana OX=3702 GN=ACS PE=1 SV=1
TRINITY_DN11137_c0_g1_i5	-3.28023	0.485974	2.33066e-06	1.21246e-05	56	41	27	4	4	4	UP_Sk_DOWN_Sr	sp|Q6H7U2|C3H13_ORYSJ	3.78e-24	108	Zinc finger CCCH domain-containing protein 13 OS=Oryza sativa subsp. japonica OX=39947 GN=Os02g0161200 PE=2 SV=1
TRINITY_DN1114_c0_g1_i1	10.6268	2.53007	1.90355e-13	2.25711e-12	0	0	0	197	287	90	DOWN_Sk_UP_Sr	sp|Q9FYK2|CML25_ARATH	1.55e-55	182	Probable calcium-binding protein CML25 OS=Arabidopsis thaliana OX=3702 GN=CML25 PE=2 SV=1
TRINITY_DN1114_c0_g2_i2	-7.35656	-0.514492	8.43213e-09	5.46778e-08	23	20	19	0	0	0	UP_Sk_DOWN_Sr	sp|Q84V36|POLC3_CHEAL	2.25e-43	140	Polcalcin Che a 3 OS=Chenopodium album OX=3559 PE=1 SV=1
TRINITY_DN11141_c0_g2_i2	-8.55947	0.550876	9.0901e-11	7.63801e-10	64	45	34	0	0	0	UP_Sk_DOWN_Sr	sp|F4JUU5|S2P_ARATH	2.34e-115	360	Membrane-bound transcription factor site-2 protease homolog OS=Arabidopsis thaliana OX=3702 GN=S2P PE=2 SV=2
TRINITY_DN11143_c0_g2_i2	-2.21763	3.40846	2.51231e-07	1.40591e-06	377	311	231	52	68	70	UP_Sk_DOWN_Sr	sp|Q9ZUM0|C3H17_ARATH	2.66e-79	270	Zinc finger CCCH domain-containing protein 17 OS=Arabidopsis thaliana OX=3702 GN=At2g02160 PE=1 SV=1
TRINITY_DN11147_c0_g2_i4	9.59441	1.52574	3.52494e-08	2.13034e-07	0	0	0	26	128	127	DOWN_Sk_UP_Sr	sp|Q8L7Z0|CNG17_ARATH	0	1014	Cyclic nucleotide-gated ion channel 17 OS=Arabidopsis thaliana OX=3702 GN=CNGC17 PE=1 SV=1
TRINITY_DN11153_c0_g2_i6	8.238	0.252905	2.32178e-10	1.84697e-09	0	0	0	37	46	27	DOWN_Sk_UP_Sr	sp|Q9C9R6|PUM7_ARATH	3.12e-146	451	Putative pumilio homolog 7, chloroplastic OS=Arabidopsis thaliana OX=3702 GN=APUM7 PE=3 SV=2
TRINITY_DN11155_c0_g1_i1	-10.7316	2.63394	2.17762e-19	4.38132e-18	240	280	134	0	0	0	UP_Sk_DOWN_Sr	sp|Q9FNN3|ILP1_ARATH	0	659	Transcriptional repressor ILP1 OS=Arabidopsis thaliana OX=3702 GN=ILP1 PE=1 SV=1
TRINITY_DN11155_c0_g1_i2	10.8863	2.78519	1.35182e-25	4.12439e-24	0	0	0	276	212	209	DOWN_Sk_UP_Sr	sp|P17407|21KD_DAUCA	1e-32	124	21 kDa protein OS=Daucus carota OX=4039 PE=2 SV=1
TRINITY_DN11155_c0_g2_i1	4.74966	2.46292	1.22858e-05	5.99079e-05	1	4	15	157	249	123	DOWN_Sk_UP_Sr	sp|P17407|21KD_DAUCA	7.68e-33	124	21 kDa protein OS=Daucus carota OX=4039 PE=2 SV=1
TRINITY_DN11159_c0_g1_i1	-10.4286	2.33693	4.04484e-14	5.1575e-13	180	95	241	0	0	0	UP_Sk_DOWN_Sr	sp|Q9XFH4|DDM1_ARATH	0	993	ATP-dependent DNA helicase DDM1 OS=Arabidopsis thaliana OX=3702 GN=DDM1 PE=1 SV=1
TRINITY_DN11161_c0_g3_i2	-11.7408	3.62986	2.67959e-36	1.5427e-34	491	454	360	0	0	0	UP_Sk_DOWN_Sr	sp|Q9Y2H1|ST38L_HUMAN	2.68e-140	425	Serine/threonine-protein kinase 38-like OS=Homo sapiens OX=9606 GN=STK38L PE=1 SV=3
TRINITY_DN11162_c0_g2_i1	-5.46227	4.40726	8.96483e-15	1.21816e-13	756	722	714	31	11	6	UP_Sk_DOWN_Sr	sp|Q940J9|PMT8_ARATH	0	964	Probable methyltransferase PMT8 OS=Arabidopsis thaliana OX=3702 GN=At1g04430 PE=2 SV=1
TRINITY_DN11167_c2_g1_i1	-6.56381	3.26954	4.79513e-11	4.19348e-10	236	534	254	3	0	7	UP_Sk_DOWN_Sr	sp|P28493|PR5_ARATH	3.36e-74	233	Pathogenesis-related protein 5 OS=Arabidopsis thaliana OX=3702 GN=At1g75040 PE=1 SV=1
TRINITY_DN11173_c0_g1_i1	-6.73051	2.2491	1.26932e-09	9.17655e-09	196	169	124	0	4	0	UP_Sk_DOWN_Sr	sp|Q8GYN9|MENB_ARATH	9.56e-180	508	1,4-dihydroxy-2-naphthoyl-CoA synthase, peroxisomal OS=Arabidopsis thaliana OX=3702 GN=MENB PE=1 SV=2
TRINITY_DN111767_c0_g1_i1	2.62774	3.95271	1.65181e-05	7.93209e-05	34	140	60	454	524	374	DOWN_Sk_UP_Sr	sp|P80042|GGPPS_CAPAN	2.71e-68	216	Geranylgeranyl pyrophosphate synthase, chloroplastic OS=Capsicum annuum OX=4072 GN=GGPS1 PE=3 SV=1
TRINITY_DN11178_c1_g2_i3	-12.3855	4.26988	3.40684e-21	7.81453e-20	888	903	270	0	0	0	UP_Sk_DOWN_Sr	sp|Q9STG9|ASE2_ARATH	0	823	Amidophosphoribosyltransferase 2, chloroplastic OS=Arabidopsis thaliana OX=3702 GN=ASE2 PE=1 SV=1
TRINITY_DN11178_c1_g3_i1	-11.3867	3.27937	5.03822e-31	2.13716e-29	271	409	347	0	0	0	UP_Sk_DOWN_Sr	sp|Q9SI61|ASE1_ARATH	0	821	Amidophosphoribosyltransferase 1, chloroplastic OS=Arabidopsis thaliana OX=3702 GN=ASE1 PE=2 SV=1
TRINITY_DN11178_c1_g4_i1	-6.02241	1.17776	1.5673e-09	1.12026e-08	81	104	43	1	0	2	UP_Sk_DOWN_Sr	sp|Q9STG9|ASE2_ARATH	0	823	Amidophosphoribosyltransferase 2, chloroplastic OS=Arabidopsis thaliana OX=3702 GN=ASE2 PE=1 SV=1
TRINITY_DN1118_c0_g1_i3	3.40783	5.4225	8.33302e-09	5.40796e-08	88	71	226	1434	1206	1379	DOWN_Sk_UP_Sr	sp|P60040|RL72_ARATH	3.74e-135	387	60S ribosomal protein L7-2 OS=Arabidopsis thaliana OX=3702 GN=RPL7B PE=1 SV=1
TRINITY_DN11181_c0_g1_i3	11.9459	3.83279	1.45729e-34	7.61291e-33	0	0	0	559	334	568	DOWN_Sk_UP_Sr	sp|Q9FZJ1|IRX10_ARATH	0	744	Probable beta-1,4-xylosyltransferase IRX10 OS=Arabidopsis thaliana OX=3702 GN=IRX10 PE=2 SV=1
TRINITY_DN11181_c2_g2_i1	10.8351	2.73487	4.62397e-23	1.20712e-21	0	0	0	176	222	273	DOWN_Sk_UP_Sr	sp|A7XN92|CFM3_MAIZE	7.65e-152	473	CRM-domain containing factor CFM3, chloroplastic/mitochondrial OS=Zea mays OX=4577 GN=CFM3 PE=1 SV=1
TRINITY_DN11184_c0_g1_i1	-9.67016	1.60076	3.99909e-15	5.57145e-14	123	114	74	0	0	0	UP_Sk_DOWN_Sr	sp|Q5RA17|RRP7A_PONAB	4.68e-07	55.1	Ribosomal RNA-processing protein 7 homolog A OS=Pongo abelii OX=9601 GN=RRP7A PE=2 SV=1
TRINITY_DN11185_c0_g1_i1	-9.30958	1.25447	1.4746e-07	8.4251e-07	57	30	149	0	0	0	UP_Sk_DOWN_Sr	sp|G4LTX4|DSP4_CASSA	0	532	Phosphoglucan phosphatase DSP4, amyloplastic OS=Castanea sativa OX=21020 GN=DSP4 PE=1 SV=1
TRINITY_DN1119_c0_g1_i2	-12.9907	4.8721	6.63532e-38	4.11511e-36	1414	1003	678	0	0	0	UP_Sk_DOWN_Sr	sp|A5BUU4|RSSA_VITVI	7.05e-139	402	40S ribosomal protein SA OS=Vitis vinifera OX=29760 GN=GSVIVT00034021001 PE=3 SV=1
TRINITY_DN11190_c0_g1_i1	-11.8005	3.689	6.84906e-37	4.10268e-35	476	536	355	0	0	0	UP_Sk_DOWN_Sr	sp|F4K1B1|RPAP2_ARATH	1.26e-89	302	Putative RNA polymerase II subunit B1 CTD phosphatase RPAP2 homolog OS=Arabidopsis thaliana OX=3702 GN=At5g26760 PE=2 SV=1
TRINITY_DN11195_c0_g2_i2	-8.31304	0.324944	3.17933e-10	2.48873e-09	54	33	33	0	0	0	UP_Sk_DOWN_Sr	sp|Q2HIV9|BH035_ARATH	1.88e-59	195	Transcription factor bHLH35 OS=Arabidopsis thaliana OX=3702 GN=BHLH35 PE=2 SV=1
TRINITY_DN11195_c0_g2_i3	7.85583	-0.0895985	6.75121e-11	5.77933e-10	0	0	0	29	25	31	DOWN_Sk_UP_Sr	sp|Q2HIV9|BH035_ARATH	2.11e-59	195	Transcription factor bHLH35 OS=Arabidopsis thaliana OX=3702 GN=BHLH35 PE=2 SV=1
TRINITY_DN112_c0_g1_i2	-11.1081	3.00447	8.39682e-23	2.15758e-21	212	256	370	0	0	0	UP_Sk_DOWN_Sr	sp|Q84LB6|SUCB_SOLLC	4.91e-130	378	Succinate--CoA ligase [ADP-forming] subunit beta, mitochondrial OS=Solanum lycopersicum OX=4081 PE=1 SV=1
TRINITY_DN112_c0_g1_i5	-11.5923	3.48276	6.52152e-30	2.57288e-28	296	542	354	0	0	0	UP_Sk_DOWN_Sr	sp|Q84LB6|SUCB_SOLLC	0	749	Succinate--CoA ligase [ADP-forming] subunit beta, mitochondrial OS=Solanum lycopersicum OX=4081 PE=1 SV=1
TRINITY_DN11200_c0_g1_i1	8.3992	2.92911	4.50253e-25	1.32344e-23	0	2	0	242	251	275	DOWN_Sk_UP_Sr	sp|Q5ZI43|SPN1_CHICK	9.63e-44	164	Snurportin-1 OS=Gallus gallus OX=9031 GN=SNUPN PE=2 SV=1
TRINITY_DN11200_c0_g2_i1	-11.2493	3.14374	5.11565e-31	2.16807e-29	321	302	303	0	0	0	UP_Sk_DOWN_Sr	sp|Q5ZI43|SPN1_CHICK	9.42e-44	164	Snurportin-1 OS=Gallus gallus OX=9031 GN=SNUPN PE=2 SV=1
TRINITY_DN11201_c0_g1_i2	6.57569	3.94826	0.00103573	0.00386692	0	0	16	503	564	485	DOWN_Sk_UP_Sr	sp|Q9SJ40|VPS11_ARATH	0	1471	Vacuolar protein-sorting-associated protein 11 homolog OS=Arabidopsis thaliana OX=3702 GN=VPS11 PE=1 SV=1
TRINITY_DN11203_c0_g1_i1	6.07025	1.85577	1.86707e-06	9.78385e-06	0	0	5	135	86	136	DOWN_Sk_UP_Sr	sp|Q9ASU8|NDL2_ARATH	0	539	Protein NDL2 OS=Arabidopsis thaliana OX=3702 GN=NDL2 PE=1 SV=1
TRINITY_DN11208_c0_g1_i1	-8.50335	0.498212	1.01414e-07	5.87937e-07	55	19	61	0	0	0	UP_Sk_DOWN_Sr	sp|Q8NDF8|PAPD5_HUMAN	2.31e-22	107	Non-canonical poly(A) RNA polymerase PAPD5 OS=Homo sapiens OX=9606 GN=TENT4B PE=1 SV=2
TRINITY_DN11211_c0_g1_i1	2.15464	3.80244	1.22212e-06	6.49609e-06	122	76	70	447	404	307	DOWN_Sk_UP_Sr	sp|Q9FK30|OFT36_ARATH	0	647	O-fucosyltransferase 36 OS=Arabidopsis thaliana OX=3702 GN=OFUT36 PE=2 SV=1
TRINITY_DN11214_c1_g1_i5	8.94302	0.905709	1.09813e-11	1.04158e-10	0	0	0	84	41	57	DOWN_Sk_UP_Sr	sp|F4JUQ2|KCAI_ARATH	0	739	KIN14B-interacting protein At4g14310 OS=Arabidopsis thaliana OX=3702 GN=At4g14310 PE=1 SV=1
TRINITY_DN11219_c0_g2_i4	-8.7377	0.716261	5.22877e-13	5.85974e-12	62	52	48	0	0	0	UP_Sk_DOWN_Sr	sp|Q9VF78|COG2_DROME	1.25e-06	51.6	Conserved oligomeric Golgi complex subunit 2 OS=Drosophila melanogaster OX=7227 GN=ldlCp PE=2 SV=1
TRINITY_DN11219_c0_g2_i5	-7.30347	-0.559223	6.41112e-09	4.22727e-08	19	22	19	0	0	0	UP_Sk_DOWN_Sr	sp|Q9VF78|COG2_DROME	1.86e-06	52	Conserved oligomeric Golgi complex subunit 2 OS=Drosophila melanogaster OX=7227 GN=ldlCp PE=2 SV=1
TRINITY_DN11219_c0_g2_i8	-8.33597	0.34595	3.83042e-11	3.39874e-10	50	34	38	0	0	0	UP_Sk_DOWN_Sr	sp|Q14746|COG2_HUMAN	1.5e-71	254	Conserved oligomeric Golgi complex subunit 2 OS=Homo sapiens OX=9606 GN=COG2 PE=1 SV=1
TRINITY_DN1122_c2_g1_i3	6.0012	1.48061	2.99688e-11	2.70267e-10	3	1	0	89	72	111	DOWN_Sk_UP_Sr	sp|F4I171|MD15A_ARATH	1.96e-17	87.4	Mediator of RNA polymerase II transcription subunit 15a OS=Arabidopsis thaliana OX=3702 GN=MED15A PE=1 SV=1
TRINITY_DN1122_c2_g1_i4	-9.91348	1.83573	1.26977e-16	2.02438e-15	145	133	90	0	0	0	UP_Sk_DOWN_Sr	sp|F4I171|MD15A_ARATH	1.4e-16	84.7	Mediator of RNA polymerase II transcription subunit 15a OS=Arabidopsis thaliana OX=3702 GN=MED15A PE=1 SV=1
TRINITY_DN112236_c0_g1_i1	-8.21436	0.235464	3.94847e-12	3.96454e-11	40	40	33	0	0	0	UP_Sk_DOWN_Sr	sp|Q9ZUT5|PP191_ARATH	0	687	Pentatricopeptide repeat-containing protein At2g37310 OS=Arabidopsis thaliana OX=3702 GN=PCMP-E49 PE=2 SV=1
TRINITY_DN11225_c0_g2_i2	13.4712	5.35097	3.72349e-79	1.78208e-76	0	0	0	1344	1480	1343	DOWN_Sk_UP_Sr	sp|Q9FI78|HST_ARATH	1.72e-26	115	Shikimate O-hydroxycinnamoyltransferase OS=Arabidopsis thaliana OX=3702 GN=HST PE=1 SV=1
TRINITY_DN11225_c1_g1_i2	-12.9846	4.86608	7.21066e-72	2.30848e-69	995	1134	969	0	0	0	UP_Sk_DOWN_Sr	sp|Q94A32|FAX2_ARATH	6.03e-33	127	Protein FATTY ACID EXPORT 2, chloroplastic OS=Arabidopsis thaliana OX=3702 GN=FAX2 PE=2 SV=1
TRINITY_DN11225_c1_g1_i3	-9.13683	1.09115	2.16771e-12	2.24946e-11	82	52	78	0	0	0	UP_Sk_DOWN_Sr	sp|Q94A32|FAX2_ARATH	1.02e-32	127	Protein FATTY ACID EXPORT 2, chloroplastic OS=Arabidopsis thaliana OX=3702 GN=FAX2 PE=2 SV=1
TRINITY_DN11225_c1_g3_i1	4.7905	2.19264	1.11771e-06	5.95718e-06	1	3	12	121	153	167	DOWN_Sk_UP_Sr	sp|Q94A32|FAX2_ARATH	1.12e-32	127	Protein FATTY ACID EXPORT 2, chloroplastic OS=Arabidopsis thaliana OX=3702 GN=FAX2 PE=2 SV=1
TRINITY_DN11225_c1_g3_i2	3.68718	5.27066	1.13988e-09	8.30412e-09	78	46	165	1233	1125	1312	DOWN_Sk_UP_Sr	sp|Q94A32|FAX2_ARATH	6.72e-33	127	Protein FATTY ACID EXPORT 2, chloroplastic OS=Arabidopsis thaliana OX=3702 GN=FAX2 PE=2 SV=1
TRINITY_DN11226_c0_g2_i4	7.90359	-0.0474083	7.79459e-11	6.6187e-10	0	0	0	32	24	32	DOWN_Sk_UP_Sr	sp|Q9LSF5|PP254_ARATH	1.93e-160	465	Pentatricopeptide repeat-containing protein At3g25210, mitochondrial OS=Arabidopsis thaliana OX=3702 GN=At3g25210 PE=2 SV=1
TRINITY_DN11228_c0_g1_i3	-8.93838	0.903752	2.74686e-07	1.5321e-06	107	59	20	0	0	0	UP_Sk_DOWN_Sr	sp|E5KCJ8|Y3IP1_TOBAC	5.33e-34	134	Ycf3-interacting protein 1, chloroplastic OS=Nicotiana tabacum OX=4097 PE=1 SV=2
TRINITY_DN11231_c0_g1_i3	-12.3193	4.20408	6.9024e-45	6.05647e-43	529	653	765	0	0	0	UP_Sk_DOWN_Sr	sp|Q945P1|EULS3_ARATH	5.36e-69	222	Ricin B-like lectin EULS3 OS=Arabidopsis thaliana OX=3702 GN=EULS3 PE=1 SV=1
TRINITY_DN11238_c0_g1_i3	11.7572	3.64565	8.58573e-28	3.02011e-26	0	0	0	571	269	444	DOWN_Sk_UP_Sr	sp|Q8S2E6|Y1235_ORYSJ	1.32e-33	137	B3 domain-containing protein Os01g0723500 OS=Oryza sativa subsp. japonica OX=39947 GN=Os01g0723500 PE=3 SV=1
TRINITY_DN11238_c0_g2_i5	-11.8024	3.69101	5.72117e-34	2.87771e-32	506	371	474	0	0	0	UP_Sk_DOWN_Sr	sp|Q8S2E6|Y1235_ORYSJ	1.35e-33	137	B3 domain-containing protein Os01g0723500 OS=Oryza sativa subsp. japonica OX=39947 GN=Os01g0723500 PE=3 SV=1
TRINITY_DN11239_c0_g1_i1	2.84412	4.8116	7.26465e-05	0.000323753	41	90	229	846	905	762	DOWN_Sk_UP_Sr	sp|Q9FMX2|TCP7_ARATH	2.04e-58	199	Transcription factor TCP7 OS=Arabidopsis thaliana OX=3702 GN=TCP7 PE=1 SV=1
TRINITY_DN11256_c0_g1_i2	10.7276	2.62909	7.60924e-25	2.21735e-23	0	0	0	237	180	208	DOWN_Sk_UP_Sr	sp|Q9ZT94|POLR2_ARATH	1.56e-140	475	Retrovirus-related Pol polyprotein from transposon RE2 OS=Arabidopsis thaliana OX=3702 GN=RE2 PE=4 SV=1
TRINITY_DN11256_c0_g2_i2	8.80721	0.778198	1.60972e-13	1.92362e-12	0	0	0	54	59	51	DOWN_Sk_UP_Sr	sp|Q9ZT94|POLR2_ARATH	1.01e-141	478	Retrovirus-related Pol polyprotein from transposon RE2 OS=Arabidopsis thaliana OX=3702 GN=RE2 PE=4 SV=1
TRINITY_DN11258_c0_g3_i1	10.5997	2.50361	2.85355e-24	8.0289e-23	0	0	0	190	190	190	DOWN_Sk_UP_Sr	sp|Q94AN2|CHER1_ARATH	0	1038	Choline transporter protein 1 OS=Arabidopsis thaliana OX=3702 GN=CHER1 PE=1 SV=1
TRINITY_DN1126_c0_g1_i2	2.66371	5.91349	1.86459e-11	1.72454e-10	220	325	330	1334	2354	1596	DOWN_Sk_UP_Sr	sp|Q8H0S9|PSA_ARATH	0	1545	Puromycin-sensitive aminopeptidase OS=Arabidopsis thaliana OX=3702 GN=MPA1 PE=2 SV=1
TRINITY_DN1126_c0_g1_i4	-8.4898	4.86195	3.28989e-08	1.99541e-07	893	727	1418	0	0	8	UP_Sk_DOWN_Sr	sp|Q8H0S9|PSA_ARATH	0	1545	Puromycin-sensitive aminopeptidase OS=Arabidopsis thaliana OX=3702 GN=MPA1 PE=2 SV=1
TRINITY_DN1126_c0_g2_i6	-12.5619	4.44524	3.57136e-33	1.711e-31	585	1221	546	0	0	0	UP_Sk_DOWN_Sr	sp|Q8H0S9|PSA_ARATH	0	1538	Puromycin-sensitive aminopeptidase OS=Arabidopsis thaliana OX=3702 GN=MPA1 PE=2 SV=1
TRINITY_DN1126_c0_g2_i7	-9.87642	4.96054	3.66732e-47	3.57541e-45	1189	925	1160	0	3	0	UP_Sk_DOWN_Sr	sp|Q8H0S9|PSA_ARATH	0	1538	Puromycin-sensitive aminopeptidase OS=Arabidopsis thaliana OX=3702 GN=MPA1 PE=2 SV=1
TRINITY_DN11261_c0_g2_i5	-9.24965	1.19827	4.04131e-13	4.58647e-12	60	72	99	0	0	0	UP_Sk_DOWN_Sr	sp|Q9FM80|MTEF9_ARATH	4.59e-179	526	Transcription termination factor MTERF9, chloroplastic OS=Arabidopsis thaliana OX=3702 GN=MTERF9 PE=2 SV=1
TRINITY_DN11261_c0_g2_i6	-11.178	3.07343	2.02375e-26	6.47902e-25	272	255	351	0	0	0	UP_Sk_DOWN_Sr	sp|Q9FM80|MTEF9_ARATH	9.96e-179	526	Transcription termination factor MTERF9, chloroplastic OS=Arabidopsis thaliana OX=3702 GN=MTERF9 PE=2 SV=1
TRINITY_DN11275_c0_g1_i1	-11.4353	3.32744	2.52982e-34	1.30291e-32	347	395	317	0	0	0	UP_Sk_DOWN_Sr	sp|Q9SFU0|SC24A_ARATH	0	1286	Protein transport protein Sec24-like At3g07100 OS=Arabidopsis thaliana OX=3702 GN=At3g07100 PE=2 SV=2
TRINITY_DN11275_c1_g1_i1	-10.0204	1.9393	6.41309e-15	8.80513e-14	125	92	174	0	0	0	UP_Sk_DOWN_Sr	sp|Q6JN46|EIX2_SOLLC	3.65e-127	416	Receptor-like protein EIX2 OS=Solanum lycopersicum OX=4081 GN=EIX2 PE=1 SV=2
TRINITY_DN1128_c0_g2_i6	-16.3265	8.20287	4.15996e-85	2.81582e-82	11251	13093	7239	0	0	0	UP_Sk_DOWN_Sr	sp|Q8H129|PPA3_ARATH	1.7e-144	430	Purple acid phosphatase 3 OS=Arabidopsis thaliana OX=3702 GN=PAP3 PE=2 SV=1
TRINITY_DN1128_c1_g1_i1	12.579	4.46196	9.46363e-53	1.21849e-50	0	0	0	897	603	760	DOWN_Sk_UP_Sr	sp|Q80XQ2|TBCD5_MOUSE	1.31e-30	134	TBC1 domain family member 5 OS=Mus musculus OX=10090 GN=Tbc1d5 PE=1 SV=2
TRINITY_DN1128_c1_g1_i2	-12.6493	4.53225	6.69455e-54	9.22096e-52	667	863	922	0	0	0	UP_Sk_DOWN_Sr	sp|Q80XQ2|TBCD5_MOUSE	1.17e-30	134	TBC1 domain family member 5 OS=Mus musculus OX=10090 GN=Tbc1d5 PE=1 SV=2
TRINITY_DN11287_c0_g1_i3	9.82517	1.74869	4.08033e-14	5.19855e-13	0	0	0	70	123	139	DOWN_Sk_UP_Sr	sp|Q8VZT0|NLAL1_ARATH	8.9e-59	192	Putative H/ACA ribonucleoprotein complex subunit 1-like protein 1 OS=Arabidopsis thaliana OX=3702 GN=At3g03920 PE=2 SV=1
TRINITY_DN11288_c0_g2_i2	-9.64031	1.57282	7.5213e-09	4.91076e-08	37	197	80	0	0	0	UP_Sk_DOWN_Sr	sp|Q38997|KIN10_ARATH	0	692	SNF1-related protein kinase catalytic subunit alpha KIN10 OS=Arabidopsis thaliana OX=3702 GN=KIN10 PE=1 SV=3
TRINITY_DN11289_c0_g1_i9	-10.9772	2.87542	1.16637e-23	3.14721e-22	283	309	181	0	0	0	UP_Sk_DOWN_Sr	sp|Q9ZV88|BEH4_ARATH	1.46e-77	259	BES1/BZR1 homolog protein 4 OS=Arabidopsis thaliana OX=3702 GN=BEH4 PE=1 SV=1
TRINITY_DN1129_c0_g1_i1	-11.0277	4.80612	7.36964e-62	1.46104e-59	911	1213	860	0	1	0	UP_Sk_DOWN_Sr	sp|P04795|HSP15_SOYBN	1.24e-24	102	17.6 kDa class I heat shock protein OS=Glycine max OX=3847 GN=HSP17.6-L PE=3 SV=1
TRINITY_DN11290_c0_g1_i2	10.1082	2.02368	2.54351e-10	2.01398e-09	0	0	0	153	45	214	DOWN_Sk_UP_Sr	sp|Q9LZU5|KN5D_ARATH	0	1574	Kinesin-like protein KIN-5D OS=Arabidopsis thaliana OX=3702 GN=KIN5D PE=3 SV=1
TRINITY_DN11290_c0_g2_i3	-9.13846	1.09164	8.97592e-07	4.81432e-06	139	24	46	0	0	0	UP_Sk_DOWN_Sr	sp|Q9LZU5|KN5D_ARATH	0	1574	Kinesin-like protein KIN-5D OS=Arabidopsis thaliana OX=3702 GN=KIN5D PE=3 SV=1
TRINITY_DN11293_c0_g1_i4	-8.55082	0.542933	6.47561e-11	5.56048e-10	59	53	31	0	0	0	UP_Sk_DOWN_Sr	sp|C0LGQ5|GSO1_ARATH	0	1159	LRR receptor-like serine/threonine-protein kinase GSO1 OS=Arabidopsis thaliana OX=3702 GN=GSO1 PE=1 SV=1
TRINITY_DN11295_c0_g1_i9	6.48205	1.95705	5.90624e-08	3.49724e-07	0	0	4	172	125	86	DOWN_Sk_UP_Sr	sp|P10330|NU5M_OENBE	2.15e-115	359	NADH-ubiquinone oxidoreductase chain 5 OS=Oenothera berteroana OX=3950 GN=ND5 PE=2 SV=2
TRINITY_DN11295_c1_g1_i2	-6.43078	2.20782	2.35462e-08	1.44873e-07	146	181	149	5	0	0	UP_Sk_DOWN_Sr	sp|Q8L7W8|FUCO2_ARATH	0	1056	Alpha-L-fucosidase 2 OS=Arabidopsis thaliana OX=3702 GN=FUC95A PE=1 SV=1
TRINITY_DN11295_c1_g1_i6	9.90037	1.82154	1.69061e-17	2.89709e-16	0	0	0	137	117	97	DOWN_Sk_UP_Sr	sp|Q8L7W8|FUCO2_ARATH	0	1058	Alpha-L-fucosidase 2 OS=Arabidopsis thaliana OX=3702 GN=FUC95A PE=1 SV=1
TRINITY_DN113_c0_g1_i4	-6.44678	3.5968	0.00108947	0.00405191	455	559	260	0	13	0	UP_Sk_DOWN_Sr	sp|H2DH21|C7A29_PANGI	0	560	Cytochrome P450 CYP72A219 OS=Panax ginseng OX=4054 PE=2 SV=1
TRINITY_DN113_c0_g1_i8	-12.1903	4.07588	2.84181e-25	8.46327e-24	429	434	900	0	0	0	UP_Sk_DOWN_Sr	sp|H2DH21|C7A29_PANGI	0	574	Cytochrome P450 CYP72A219 OS=Panax ginseng OX=4054 PE=2 SV=1
TRINITY_DN11302_c0_g1_i1	-4.89889	2.63792	3.46894e-16	5.31131e-15	172	233	226	4	6	10	UP_Sk_DOWN_Sr	sp|Q9SQU6|PP216_ARATH	0	634	Pentatricopeptide repeat-containing protein At3g06430, chloroplastic OS=Arabidopsis thaliana OX=3702 GN=EMB2750 PE=2 SV=1
TRINITY_DN11303_c0_g1_i7	7.94468	-0.0106113	6.99218e-11	5.96728e-10	0	0	0	27	33	30	DOWN_Sk_UP_Sr	sp|Q9ZVT7|RRP4_ARATH	3.75e-144	426	Exosome complex component RRP4 homolog OS=Arabidopsis thaliana OX=3702 GN=RRP4 PE=1 SV=1
TRINITY_DN11303_c0_g2_i2	9.03528	0.99265	2.13938e-14	2.80332e-13	0	0	0	67	57	69	DOWN_Sk_UP_Sr	sp|Q9ZVT7|RRP4_ARATH	3.27e-144	428	Exosome complex component RRP4 homolog OS=Arabidopsis thaliana OX=3702 GN=RRP4 PE=1 SV=1
TRINITY_DN11306_c0_g1_i1	-8.6968	0.677739	6.5281e-09	4.30141e-08	36	36	84	0	0	0	UP_Sk_DOWN_Sr	sp|Q96289|ZAT10_ARATH	1.93e-33	127	Zinc finger protein ZAT10 OS=Arabidopsis thaliana OX=3702 GN=ZAT10 PE=2 SV=1
TRINITY_DN11307_c1_g1_i4	-8.82636	0.799354	3.23511e-08	1.9637e-07	21	80	74	0	0	0	UP_Sk_DOWN_Sr	sp|Q1LZA0|PIGB_BOVIN	1.78e-121	376	GPI mannosyltransferase 3 OS=Bos taurus OX=9913 GN=PIGB PE=2 SV=1
TRINITY_DN11307_c1_g1_i7	9.65083	1.58032	3.70505e-13	4.22815e-12	0	0	0	102	128	63	DOWN_Sk_UP_Sr	sp|Q1LZA0|PIGB_BOVIN	1.59e-121	376	GPI mannosyltransferase 3 OS=Bos taurus OX=9913 GN=PIGB PE=2 SV=1
TRINITY_DN11309_c0_g1_i2	-7.52404	3.74624	6.87591e-32	3.03065e-30	415	539	460	0	3	4	UP_Sk_DOWN_Sr	sp|Q8LF05|RBL19_ARATH	5.99e-113	337	Rhomboid-like protein 19 OS=Arabidopsis thaliana OX=3702 GN=RBL19 PE=2 SV=1
TRINITY_DN11309_c0_g2_i2	8.62605	3.67116	9.39423e-32	4.12596e-30	0	0	3	463	430	399	DOWN_Sk_UP_Sr	sp|Q8LF05|RBL19_ARATH	2.6e-113	337	Rhomboid-like protein 19 OS=Arabidopsis thaliana OX=3702 GN=RBL19 PE=2 SV=1
TRINITY_DN11312_c0_g2_i2	-8.27115	0.286762	2.32687e-12	2.40095e-11	34	46	38	0	0	0	UP_Sk_DOWN_Sr	sp|Q2QQS5|CCT14_ORYSJ	3.9e-50	182	Cyclin-T1-4 OS=Oryza sativa subsp. japonica OX=39947 GN=CYCT1-1 PE=2 SV=1
TRINITY_DN1132_c0_g1_i4	-6.35465	1.89063	1.78495e-07	1.01226e-06	167	124	86	0	4	0	UP_Sk_DOWN_Sr	sp|O80436|PTR29_ARATH	4.66e-68	164	Protein NRT1/ PTR FAMILY 5.5 OS=Arabidopsis thaliana OX=3702 GN=NPF5.5 PE=2 SV=1
TRINITY_DN11333_c0_g1_i2	-10.8906	2.79031	2.5964e-23	6.86511e-22	295	217	208	0	0	0	UP_Sk_DOWN_Sr	sp|Q8L7I1|Y4193_ARATH	3.95e-147	476	Uncharacterized protein At4g10930 OS=Arabidopsis thaliana OX=3702 GN=At4g10930 PE=2 SV=1
TRINITY_DN11336_c0_g2_i1	8.79217	0.764066	7.33543e-12	7.11208e-11	0	0	0	60	63	39	DOWN_Sk_UP_Sr	sp|Q8LE10|HA22I_ARATH	6.49e-69	221	HVA22-like protein i OS=Arabidopsis thaliana OX=3702 GN=HVA22I PE=2 SV=2
TRINITY_DN11337_c0_g1_i1	8.79942	0.770882	3.75641e-11	3.34058e-10	0	0	0	41	45	78	DOWN_Sk_UP_Sr	sp|Q9LUC2|PP231_ARATH	0	569	Pentatricopeptide repeat-containing protein At3g14730 OS=Arabidopsis thaliana OX=3702 GN=PCMP-E31 PE=2 SV=1
TRINITY_DN11337_c0_g1_i2	-10.7803	2.68177	1.50918e-25	4.58973e-24	235	238	198	0	0	0	UP_Sk_DOWN_Sr	sp|Q9LUC2|PP231_ARATH	0	569	Pentatricopeptide repeat-containing protein At3g14730 OS=Arabidopsis thaliana OX=3702 GN=PCMP-E31 PE=2 SV=1
TRINITY_DN11337_c0_g1_i3	3.1563	4.16882	3.18373e-16	4.88825e-15	44	81	68	563	448	645	DOWN_Sk_UP_Sr	sp|Q5C9L6|CNMT_THLFG	2.04e-119	360	(S)-coclaurine N-methyltransferase OS=Thalictrum flavum subsp. glaucum OX=150095 PE=1 SV=1
TRINITY_DN11338_c0_g1_i3	-8.98626	0.949653	2.41613e-09	1.68429e-08	34	113	51	0	0	0	UP_Sk_DOWN_Sr	sp|Q9SJH6|RLP29_ARATH	8.07e-158	461	Receptor like protein 29 OS=Arabidopsis thaliana OX=3702 GN=RLP29 PE=2 SV=1
TRINITY_DN1134_c0_g1_i8	6.23866	3.70316	0.00220678	0.0077156	0	0	17	486	345	483	DOWN_Sk_UP_Sr	sp|Q9SD53|Y3720_ARATH	8.02e-09	62	UPF0481 protein At3g47200 OS=Arabidopsis thaliana OX=3702 GN=At3g47200 PE=2 SV=1
TRINITY_DN1134_c0_g1_i9	4.22651	3.47772	2.74794e-07	1.53252e-06	10	8	40	357	340	378	DOWN_Sk_UP_Sr	sp|Q9SD53|Y3720_ARATH	7.5e-09	62	UPF0481 protein At3g47200 OS=Arabidopsis thaliana OX=3702 GN=At3g47200 PE=2 SV=1
TRINITY_DN11344_c0_g1_i1	-7.94347	-0.00703698	1.44708e-10	1.18298e-09	34	27	32	0	0	0	UP_Sk_DOWN_Sr	sp|P92812|RM02_ORYSJ	4.9e-49	174	60S ribosomal protein L2, mitochondrial OS=Oryza sativa subsp. japonica OX=39947 GN=RPL2 PE=2 SV=2
TRINITY_DN11344_c0_g1_i3	-2.96483	4.07838	6.6406e-12	6.47551e-11	464	511	604	43	80	71	UP_Sk_DOWN_Sr	sp|P92812|RM02_ORYSJ	1.43e-48	173	60S ribosomal protein L2, mitochondrial OS=Oryza sativa subsp. japonica OX=39947 GN=RPL2 PE=2 SV=2
TRINITY_DN11348_c2_g1_i6	-11.1807	3.07602	2.17973e-13	2.56469e-12	454	330	103	0	0	0	UP_Sk_DOWN_Sr	sp|Q947D2|PRAF1_ARATH	0	1416	PH, RCC1 and FYVE domains-containing protein 1 OS=Arabidopsis thaliana OX=3702 GN=PRAF1 PE=1 SV=1
TRINITY_DN1135_c0_g1_i1	-12.41	4.2941	4.04699e-54	5.67321e-52	630	835	623	0	0	0	UP_Sk_DOWN_Sr	sp|Q55909|Y305_SYNY3	1.24e-15	79.3	TVP38/TMEM64 family membrane protein slr0305 OS=Synechocystis sp. (strain PCC 6803 / Kazusa) OX=1111708 GN=slr0305 PE=3 SV=1
TRINITY_DN1135_c0_g2_i1	4.24875	4.18055	8.13561e-09	5.28491e-08	16	68	15	645	443	679	DOWN_Sk_UP_Sr	sp|Q55909|Y305_SYNY3	1.2e-15	79.3	TVP38/TMEM64 family membrane protein slr0305 OS=Synechocystis sp. (strain PCC 6803 / Kazusa) OX=1111708 GN=slr0305 PE=3 SV=1
TRINITY_DN11359_c0_g2_i2	-8.68955	0.671028	3.43032e-07	1.89789e-06	20	43	93	0	0	0	UP_Sk_DOWN_Sr	sp|B6SGC5|CNR6_MAIZE	7.38e-94	283	Cell number regulator 6 OS=Zea mays OX=4577 GN=CNR6 PE=2 SV=1
TRINITY_DN11360_c0_g1_i6	3.76576	4.31585	7.51267e-28	2.65844e-26	38	61	46	588	631	673	DOWN_Sk_UP_Sr	sp|Q9S746|HTH_ARATH	1.1e-38	144	Protein HOTHEAD OS=Arabidopsis thaliana OX=3702 GN=HTH PE=1 SV=1
TRINITY_DN11364_c0_g2_i4	-9.16234	4.24024	8.86785e-44	7.42361e-42	594	803	611	0	0	3	UP_Sk_DOWN_Sr	sp|Q9SD80|TOM5_ARATH	6.33e-18	77	Mitochondrial import receptor subunit TOM5 homolog OS=Arabidopsis thaliana OX=3702 GN=TOM5 PE=1 SV=3
TRINITY_DN11370_c0_g1_i1	-8.25554	0.272606	8.52256e-08	4.97801e-07	59	39	18	0	0	0	UP_Sk_DOWN_Sr	sp|Q9LPF6|PUP11_ARATH	2.12e-134	413	Probable purine permease 11 OS=Arabidopsis thaliana OX=3702 GN=PUP11 PE=1 SV=1
TRINITY_DN11376_c0_g1_i2	8.73953	0.715385	1.94008e-08	1.20573e-07	0	0	0	60	21	78	DOWN_Sk_UP_Sr	sp|Q9SIN1|TTL3_ARATH	2.42e-90	295	Inactive TPR repeat-containing thioredoxin TTL3 OS=Arabidopsis thaliana OX=3702 GN=TTL3 PE=1 SV=2
TRINITY_DN11383_c0_g1_i2	-8.34452	0.353928	1.43739e-09	1.03223e-08	30	66	30	0	0	0	UP_Sk_DOWN_Sr	sp|P46897|ATHB7_ARATH	3.69e-33	126	Homeobox-leucine zipper protein ATHB-7 OS=Arabidopsis thaliana OX=3702 GN=ATHB-7 PE=1 SV=2
TRINITY_DN1139_c0_g1_i3	9.19063	1.13986	8.25801e-13	9.01984e-12	0	0	0	64	91	58	DOWN_Sk_UP_Sr	sp|F8WKW1|UGT2_GARJA	0	590	7-deoxyloganetin glucosyltransferase OS=Gardenia jasminoides OX=114476 GN=UGT85A24 PE=1 SV=1
TRINITY_DN11398_c0_g1_i14	14.1281	6.00638	1.00057e-91	9.87689e-89	0	0	0	2153	1956	2489	DOWN_Sk_UP_Sr	sp|O81919|CALR_BETVU	0	583	Calreticulin OS=Beta vulgaris OX=161934 PE=2 SV=1
TRINITY_DN114_c0_g2_i1	3.16505	8.0247	7.65654e-31	3.20479e-29	779	1134	884	7495	8743	7722	DOWN_Sk_UP_Sr	sp|E2E2P0|GTPS_ORIVU	0	1030	Gamma-terpinene synthase, chloroplastic OS=Origanum vulgare OX=39352 GN=TPS2 PE=1 SV=1
TRINITY_DN114_c1_g1_i5	3.35756	4.8457	1.44488e-22	3.66104e-21	62	107	103	872	870	936	DOWN_Sk_UP_Sr	sp|E2E2P0|GTPS_ORIVU	0	850	Gamma-terpinene synthase, chloroplastic OS=Origanum vulgare OX=39352 GN=TPS2 PE=1 SV=1
TRINITY_DN1140_c0_g1_i3	10.0874	2.00306	9.67647e-13	1.04598e-11	0	0	0	189	144	66	DOWN_Sk_UP_Sr	sp|O04093|LOV1A_ARATH	1.39e-26	120	Putative inactive disease susceptibility protein LOV1 OS=Arabidopsis thaliana OX=3702 GN=LOV1 PE=5 SV=3
TRINITY_DN1140_c1_g1_i3	-2.85275	2.72172	1.45166e-08	9.15634e-08	194	229	185	26	36	18	UP_Sk_DOWN_Sr	sp|Q9ASS7|CAAT2_ARATH	0	793	Cationic amino acid transporter 2, vacuolar OS=Arabidopsis thaliana OX=3702 GN=CAT2 PE=1 SV=1
TRINITY_DN1140_c1_g1_i7	-8.34969	4.33304	2.43463e-12	2.50451e-11	508	644	965	6	0	0	UP_Sk_DOWN_Sr	sp|Q9ASS7|CAAT2_ARATH	0	868	Cationic amino acid transporter 2, vacuolar OS=Arabidopsis thaliana OX=3702 GN=CAT2 PE=1 SV=1
TRINITY_DN11417_c0_g1_i2	-8.80272	0.776827	1.11083e-09	8.10994e-09	80	60	30	0	0	0	UP_Sk_DOWN_Sr	sp|P10978|POLX_TOBAC	0	699	Retrovirus-related Pol polyprotein from transposon TNT 1-94 OS=Nicotiana tabacum OX=4097 PE=2 SV=1
TRINITY_DN11429_c0_g1_i3	-10.5314	2.43771	5.77624e-23	1.49557e-21	202	185	176	0	0	0	UP_Sk_DOWN_Sr	sp|Q6NU91|NOC4B_XENLA	1.53e-70	242	Nucleolar complex protein 4 homolog B OS=Xenopus laevis OX=8355 GN=noc4l-b PE=2 SV=1
TRINITY_DN11431_c0_g2_i2	-2.50445	3.6477	3.6015e-08	2.17384e-07	390	450	290	50	86	53	UP_Sk_DOWN_Sr	sp|Q9ZQC5|ICR2_ARATH	7.3e-108	344	Interactor of constitutive active ROPs 2, chloroplastic OS=Arabidopsis thaliana OX=3702 GN=ICR2 PE=1 SV=1
TRINITY_DN11432_c0_g1_i2	10.2714	2.18177	2.60787e-08	1.59729e-07	0	0	0	55	307	80	DOWN_Sk_UP_Sr	sp|O04089|ZIP4_ARATH	7.7e-131	392	Zinc transporter 4, chloroplastic OS=Arabidopsis thaliana OX=3702 GN=ZIP4 PE=2 SV=1
TRINITY_DN11432_c0_g1_i5	-8.96292	0.927021	6.86455e-10	5.1538e-09	90	67	33	0	0	0	UP_Sk_DOWN_Sr	sp|O04089|ZIP4_ARATH	6.82e-131	392	Zinc transporter 4, chloroplastic OS=Arabidopsis thaliana OX=3702 GN=ZIP4 PE=2 SV=1
TRINITY_DN1144_c5_g1_i1	2.1446	4.44762	1.64557e-14	2.17916e-13	147	149	130	579	626	609	DOWN_Sk_UP_Sr	sp|O64640|CXE8_ARATH	1.21e-91	283	Probable carboxylesterase 8 OS=Arabidopsis thaliana OX=3702 GN=CXE8 PE=2 SV=1
TRINITY_DN11460_c0_g1_i1	9.23588	1.18288	1.32716e-10	1.0923e-09	0	0	0	40	75	106	DOWN_Sk_UP_Sr	sp|Q94CD1|HHT1_ARATH	4.77e-71	248	Omega-hydroxypalmitate O-feruloyl transferase OS=Arabidopsis thaliana OX=3702 GN=HHT1 PE=1 SV=1
TRINITY_DN11469_c0_g1_i3	10.9096	2.80814	7.21441e-27	2.3871e-25	0	0	0	219	230	258	DOWN_Sk_UP_Sr	sp|Q9FKJ0|FK132_ARATH	4.62e-180	521	F-box/kelch-repeat protein At5g60570 OS=Arabidopsis thaliana OX=3702 GN=At5g60570 PE=2 SV=1
TRINITY_DN11469_c0_g1_i4	-9.83694	1.76123	2.30081e-09	1.60863e-08	72	59	211	0	0	0	UP_Sk_DOWN_Sr	sp|Q9FKJ0|FK132_ARATH	3.92e-180	521	F-box/kelch-repeat protein At5g60570 OS=Arabidopsis thaliana OX=3702 GN=At5g60570 PE=2 SV=1
TRINITY_DN11469_c0_g1_i5	-10.7689	2.67065	1.41131e-16	2.24022e-15	228	332	116	0	0	0	UP_Sk_DOWN_Sr	sp|Q9FKJ0|FK132_ARATH	3.92e-180	521	F-box/kelch-repeat protein At5g60570 OS=Arabidopsis thaliana OX=3702 GN=At5g60570 PE=2 SV=1
TRINITY_DN11480_c0_g1_i9	13.9228	5.8015	2.1468e-94	2.99176e-91	0	0	0	1968	1865	1878	DOWN_Sk_UP_Sr	sp|Q55480|YZ37_SYNY3	1.07e-29	124	Uncharacterized sugar kinase slr0537 OS=Synechocystis sp. (strain PCC 6803 / Kazusa) OX=1111708 GN=slr0537 PE=3 SV=1
TRINITY_DN11488_c0_g1_i3	9.38716	1.32726	3.49907e-14	4.49425e-13	0	0	0	77	64	106	DOWN_Sk_UP_Sr	sp|Q9S9Z7|P2C10_ARATH	3.11e-141	410	Probable protein phosphatase 2C 10 OS=Arabidopsis thaliana OX=3702 GN=At1g34750 PE=2 SV=1
TRINITY_DN11489_c0_g1_i1	-11.3628	3.2559	5.08449e-32	2.26635e-30	312	327	363	0	0	0	UP_Sk_DOWN_Sr	sp|Q8L7L1|SPHK1_ARATH	0	597	Sphingosine kinase 1 OS=Arabidopsis thaliana OX=3702 GN=SPHK1 PE=1 SV=1
TRINITY_DN11489_c0_g2_i2	11.5891	3.47913	7.14053e-31	2.99675e-29	0	0	0	422	271	447	DOWN_Sk_UP_Sr	sp|Q8L7L1|SPHK1_ARATH	0	597	Sphingosine kinase 1 OS=Arabidopsis thaliana OX=3702 GN=SPHK1 PE=1 SV=1
TRINITY_DN11493_c0_g1_i1	11.1574	3.05241	2.24006e-30	9.14198e-29	0	0	0	271	268	301	DOWN_Sk_UP_Sr	sp|Q9ZU46|ZAR1_ARATH	7.48e-167	507	Receptor protein kinase-like protein ZAR1 OS=Arabidopsis thaliana OX=3702 GN=ZAR1 PE=1 SV=1
TRINITY_DN11499_c0_g1_i1	-10.1852	2.09954	3.01875e-19	6.01238e-18	115	184	148	0	0	0	UP_Sk_DOWN_Sr	sp|P02519|HSP11_SOYBN	2.67e-52	174	17.3 kDa class I heat shock protein OS=Glycine max OX=3847 GN=HSP17.3-B PE=3 SV=1
TRINITY_DN11507_c0_g1_i2	-9.56561	1.50031	6.74798e-13	7.46342e-12	104	132	56	0	0	0	UP_Sk_DOWN_Sr	sp|Q6IV77|TAZ_MACMU	1.07e-41	155	Tafazzin OS=Macaca mulatta OX=9544 GN=TAZ PE=2 SV=1
TRINITY_DN1152_c2_g2_i2	-8.95584	0.920414	3.92296e-14	5.00883e-13	58	65	66	0	0	0	UP_Sk_DOWN_Sr	sp|Q9ZUM2|TOM3_ARATH	5.38e-156	450	Tobamovirus multiplication protein 3 OS=Arabidopsis thaliana OX=3702 GN=TOM3 PE=1 SV=2
TRINITY_DN1153_c0_g1_i1	2.04201	3.7226	4.22963e-08	2.53939e-07	82	115	77	420	368	292	DOWN_Sk_UP_Sr	sp|Q9AR73|HQGT_RAUSE	9.92e-166	477	Hydroquinone glucosyltransferase OS=Rauvolfia serpentina OX=4060 GN=AS PE=1 SV=1
TRINITY_DN1153_c0_g1_i2	2.88026	6.19818	1.60608e-13	1.91976e-12	203	333	398	1938	2597	2054	DOWN_Sk_UP_Sr	sp|Q9AR73|HQGT_RAUSE	0	575	Hydroquinone glucosyltransferase OS=Rauvolfia serpentina OX=4060 GN=AS PE=1 SV=1
TRINITY_DN1153_c0_g1_i3	-2.8566	3.63325	2.17825e-12	2.25842e-11	409	420	323	41	45	67	UP_Sk_DOWN_Sr	sp|Q9AR73|HQGT_RAUSE	0	571	Hydroquinone glucosyltransferase OS=Rauvolfia serpentina OX=4060 GN=AS PE=1 SV=1
TRINITY_DN11533_c0_g3_i1	-9.62376	1.55613	2.27499e-15	3.24679e-14	89	89	121	0	0	0	UP_Sk_DOWN_Sr	sp|Q9S850|SUOX_ARATH	0	645	Sulfite oxidase OS=Arabidopsis thaliana OX=3702 GN=SOX PE=1 SV=1
TRINITY_DN11534_c0_g1_i1	-9.01896	0.98016	6.628e-09	4.36117e-08	26	91	83	0	0	0	UP_Sk_DOWN_Sr	sp|Q0WLC6|PP349_ARATH	0	939	Pentatricopeptide repeat-containing protein MRL1, chloroplastic OS=Arabidopsis thaliana OX=3702 GN=MRL1 PE=1 SV=2
TRINITY_DN11534_c0_g1_i2	-11.3001	3.19391	4.7349e-28	1.7009e-26	258	318	384	0	0	0	UP_Sk_DOWN_Sr	sp|Q0WLC6|PP349_ARATH	0	939	Pentatricopeptide repeat-containing protein MRL1, chloroplastic OS=Arabidopsis thaliana OX=3702 GN=MRL1 PE=1 SV=2
TRINITY_DN11534_c0_g1_i3	-6.27094	3.05804	0.000493942	0.00194708	347	282	232	0	10	0	UP_Sk_DOWN_Sr	sp|Q0WLC6|PP349_ARATH	0	939	Pentatricopeptide repeat-containing protein MRL1, chloroplastic OS=Arabidopsis thaliana OX=3702 GN=MRL1 PE=1 SV=2
TRINITY_DN11534_c0_g1_i4	10.8138	2.71391	1.24031e-18	2.33579e-17	0	0	0	238	129	301	DOWN_Sk_UP_Sr	sp|Q0WLC6|PP349_ARATH	0	939	Pentatricopeptide repeat-containing protein MRL1, chloroplastic OS=Arabidopsis thaliana OX=3702 GN=MRL1 PE=1 SV=2
TRINITY_DN11534_c0_g2_i3	-8.51796	0.512578	9.6822e-11	8.11824e-10	45	34	59	0	0	0	UP_Sk_DOWN_Sr	sp|Q0WLC6|PP349_ARATH	1.33e-150	469	Pentatricopeptide repeat-containing protein MRL1, chloroplastic OS=Arabidopsis thaliana OX=3702 GN=MRL1 PE=1 SV=2
TRINITY_DN1154_c0_g1_i13	11.2913	3.18461	2.93264e-32	1.32717e-30	0	0	0	334	279	310	DOWN_Sk_UP_Sr	sp|Q9LNC4|GTE4_ARATH	2.41e-102	345	Transcription factor GTE4 OS=Arabidopsis thaliana OX=3702 GN=GTE4 PE=2 SV=1
TRINITY_DN1154_c0_g1_i2	-10.1749	2.08952	1.25621e-19	2.57671e-18	149	176	118	0	0	0	UP_Sk_DOWN_Sr	sp|Q9LNC4|GTE4_ARATH	4.12e-102	344	Transcription factor GTE4 OS=Arabidopsis thaliana OX=3702 GN=GTE4 PE=2 SV=1
TRINITY_DN11540_c0_g1_i3	-9.11666	1.07131	1.27223e-07	7.31562e-07	131	34	42	0	0	0	UP_Sk_DOWN_Sr	sp|O22243|C3H31_ARATH	0	1076	DExH-box ATP-dependent RNA helicase DExH8 OS=Arabidopsis thaliana OX=3702 GN=At2g47680 PE=2 SV=2
TRINITY_DN11549_c0_g1_i1	-2.28387	2.54246	6.69888e-07	3.62875e-06	188	190	128	39	26	35	UP_Sk_DOWN_Sr	sp|Q682U6|DPD1_ARATH	3.08e-67	222	Exonuclease DPD1, chloroplastic/mitochondrial OS=Arabidopsis thaliana OX=3702 GN=DPD1 PE=1 SV=1
TRINITY_DN11551_c0_g2_i1	-2.57386	4.33286	1.33733e-12	1.41916e-11	611	747	480	79	116	99	UP_Sk_DOWN_Sr	sp|Q8S3U9|SEC5A_ARATH	0	1320	Exocyst complex component SEC5A OS=Arabidopsis thaliana OX=3702 GN=SEC5A PE=1 SV=1
TRINITY_DN11553_c0_g1_i1	9.75838	1.68415	1.3927e-15	2.02234e-14	0	0	0	140	94	85	DOWN_Sk_UP_Sr	sp|F4I8I0|SUN4_ARATH	2.17e-139	426	SUN domain-containing protein 4 OS=Arabidopsis thaliana OX=3702 GN=SUN4 PE=1 SV=1
TRINITY_DN11553_c0_g2_i4	-9.61507	1.54777	6.88889e-16	1.02644e-14	86	96	116	0	0	0	UP_Sk_DOWN_Sr	sp|F4I8I0|SUN4_ARATH	2.23e-139	426	SUN domain-containing protein 4 OS=Arabidopsis thaliana OX=3702 GN=SUN4 PE=1 SV=1
TRINITY_DN11560_c0_g2_i12	-8.93752	0.903162	1.93189e-12	2.0149e-11	72	49	64	0	0	0	UP_Sk_DOWN_Sr	sp|F4IGL2|KN7E_ARATH	0	877	Kinesin-like protein KIN-7E OS=Arabidopsis thaliana OX=3702 GN=KIN7E PE=2 SV=1
TRINITY_DN11560_c0_g2_i19	-8.38716	0.39366	7.25918e-08	4.26478e-07	24	79	28	0	0	0	UP_Sk_DOWN_Sr	sp|F4IGL2|KN7E_ARATH	0	881	Kinesin-like protein KIN-7E OS=Arabidopsis thaliana OX=3702 GN=KIN7E PE=2 SV=1
TRINITY_DN11561_c1_g2_i7	-9.43844	1.37831	1.38932e-15	2.01805e-14	82	108	76	0	0	0	UP_Sk_DOWN_Sr	sp|Q9T014|SPA2_ARATH	0	739	Protein SPA1-RELATED 2 OS=Arabidopsis thaliana OX=3702 GN=SPA2 PE=1 SV=2
TRINITY_DN11574_c1_g1_i5	-5.15263	5.18888	2.21813e-18	4.0863e-17	952	1433	1394	48	13	42	UP_Sk_DOWN_Sr	sp|P49317|CATA3_NICPL	0	959	Catalase isozyme 3 OS=Nicotiana plumbaginifolia OX=4092 GN=CAT3 PE=2 SV=1
TRINITY_DN11576_c0_g1_i4	-7.44889	-0.436481	4.84863e-09	3.24764e-08	24	20	22	0	0	0	UP_Sk_DOWN_Sr	sp|Q7TMK9|HNRPQ_MOUSE	7.98e-12	53.1	Heterogeneous nuclear ribonucleoprotein Q OS=Mus musculus OX=10090 GN=Syncrip PE=1 SV=2
TRINITY_DN11577_c0_g2_i2	-8.50331	0.499145	4.66361e-11	4.08752e-10	39	67	34	0	0	0	UP_Sk_DOWN_Sr	sp|F4K6F1|GT18_ARATH	3.56e-163	479	Xyloglucan galactosyltransferase XLT2 OS=Arabidopsis thaliana OX=3702 GN=XLT2 PE=1 SV=1
TRINITY_DN1158_c0_g1_i2	2.94931	5.88342	5.64909e-09	3.74829e-08	236	122	347	1902	1729	1723	DOWN_Sk_UP_Sr	sp|Q9LUQ6|RL192_ARATH	7.01e-110	319	60S ribosomal protein L19-2 OS=Arabidopsis thaliana OX=3702 GN=RPL19B PE=2 SV=1
TRINITY_DN1158_c0_g2_i1	6.2674	7.51993	4.34901e-60	7.95617e-58	63	77	109	6042	6017	6522	DOWN_Sk_UP_Sr	sp|Q9SRX2|RL191_ARATH	3.28e-98	291	60S ribosomal protein L19-1 OS=Arabidopsis thaliana OX=3702 GN=RPL19A PE=2 SV=1
TRINITY_DN1158_c0_g3_i2	-9.59362	7.8124	1.03929e-14	1.40295e-13	7240	8843	7859	0	16	13	UP_Sk_DOWN_Sr	sp|Q9LUQ6|RL192_ARATH	1.85e-98	291	60S ribosomal protein L19-2 OS=Arabidopsis thaliana OX=3702 GN=RPL19B PE=2 SV=1
TRINITY_DN11587_c0_g1_i9	-11.0788	2.97553	1.35614e-28	4.99664e-27	259	270	294	0	0	0	UP_Sk_DOWN_Sr	sp|Q6PGS5|TM56B_XENLA	1.97e-15	79.7	Transmembrane protein 56-B OS=Xenopus laevis OX=8355 GN=tmem56-b PE=2 SV=1
TRINITY_DN11587_c0_g2_i2	10.854	2.7534	1.93189e-26	6.20589e-25	0	0	0	252	200	230	DOWN_Sk_UP_Sr	sp|Q6PGS5|TM56B_XENLA	1.69e-15	79.7	Transmembrane protein 56-B OS=Xenopus laevis OX=8355 GN=tmem56-b PE=2 SV=1
TRINITY_DN11589_c0_g1_i1	-9.49431	8.14589	0.00054739	0.00214262	9838	13409	7165	0	38	0	UP_Sk_DOWN_Sr	sp|P50433|GLYM_SOLTU	0	983	Serine hydroxymethyltransferase, mitochondrial OS=Solanum tuberosum OX=4113 PE=2 SV=1
TRINITY_DN1159_c1_g1_i1	7.82337	5.96525	0.000954552	0.00358417	0	31	0	2415	1570	2425	DOWN_Sk_UP_Sr	sp|Q9AXU3|SPA15_IPOBA	2.58e-172	499	Senescence-associated protein SPA15, chloroplastic OS=Ipomoea batatas OX=4120 GN=SPA15 PE=2 SV=1
TRINITY_DN1159_c1_g1_i9	2.94082	4.93686	1.19261e-11	1.12521e-10	77	197	107	1054	762	966	DOWN_Sk_UP_Sr	sp|Q9AXU3|SPA15_IPOBA	1.47e-139	414	Senescence-associated protein SPA15, chloroplastic OS=Ipomoea batatas OX=4120 GN=SPA15 PE=2 SV=1
TRINITY_DN11590_c0_g3_i1	-7.93915	8.08452	1.84378e-33	9.03434e-32	8211	8944	11496	20	61	30	UP_Sk_DOWN_Sr	sp|Q43843|RPE_SOLTU	1.07e-163	466	Ribulose-phosphate 3-epimerase, chloroplastic (Fragment) OS=Solanum tuberosum OX=4113 PE=1 SV=1
TRINITY_DN11591_c0_g1_i3	-10.4138	2.32279	1.98252e-14	2.60427e-13	141	292	99	0	0	0	UP_Sk_DOWN_Sr	sp|Q9M658|MOM1_ARATH	1.75e-89	330	Helicase protein MOM1 OS=Arabidopsis thaliana OX=3702 GN=MOM1 PE=1 SV=1
TRINITY_DN11592_c0_g1_i1	-9.73398	1.66226	2.20386e-15	3.14908e-14	134	109	81	0	0	0	UP_Sk_DOWN_Sr	sp|Q9ZT42|RHF2A_ARATH	1.92e-114	345	E3 ubiquitin-protein ligase RHF2A OS=Arabidopsis thaliana OX=3702 GN=RHF2A PE=2 SV=1
TRINITY_DN11592_c0_g1_i2	-4.6172	3.89147	9.05042e-06	4.46695e-05	412	512	581	6	45	6	UP_Sk_DOWN_Sr	sp|Q9ZT42|RHF2A_ARATH	2.77e-113	345	E3 ubiquitin-protein ligase RHF2A OS=Arabidopsis thaliana OX=3702 GN=RHF2A PE=2 SV=1
TRINITY_DN11592_c0_g2_i1	7.46767	4.17117	9.84996e-06	4.84492e-05	10	0	0	524	642	657	DOWN_Sk_UP_Sr	sp|Q9ZT42|RHF2A_ARATH	1.5e-113	346	E3 ubiquitin-protein ligase RHF2A OS=Arabidopsis thaliana OX=3702 GN=RHF2A PE=2 SV=1
TRINITY_DN1160_c0_g1_i2	-9.99308	1.91288	5.45973e-18	9.73287e-17	102	140	147	0	0	0	UP_Sk_DOWN_Sr	sp|Q9SR15|SYWC_ARATH	0	669	Tryptophan--tRNA ligase, cytoplasmic OS=Arabidopsis thaliana OX=3702 GN=At3g04600 PE=2 SV=1
TRINITY_DN11600_c0_g1_i2	2.16006	2.05225	2.00587e-05	9.55005e-05	19	24	35	113	116	109	DOWN_Sk_UP_Sr	sp|F4I3P9|MURE_ARATH	0	896	UDP-N-acetylmuramoyl-L-alanyl-D-glutamate--2,6-diaminopimelate ligase MurE homolog, chloroplastic OS=Arabidopsis thaliana OX=3702 GN=MURE PE=1 SV=1
TRINITY_DN11603_c0_g1_i2	2.91414	4.2591	1.64601e-12	1.7293e-11	91	52	91	588	525	614	DOWN_Sk_UP_Sr	sp|Q9LPU2|URGT2_ARATH	2.2e-180	515	UDP-rhamnose/UDP-galactose transporter 2 OS=Arabidopsis thaliana OX=3702 GN=URGT2 PE=1 SV=1
TRINITY_DN11613_c0_g1_i1	-9.08538	1.04249	3.14551e-14	4.06206e-13	66	83	59	0	0	0	UP_Sk_DOWN_Sr	sp|Q9SR96|DNJ63_ARATH	4.34e-148	449	DnaJ protein ERDJ3A OS=Arabidopsis thaliana OX=3702 GN=ERDJ3A PE=1 SV=1
TRINITY_DN11616_c0_g2_i3	8.66099	0.641665	4.50121e-13	5.06715e-12	0	0	0	50	41	58	DOWN_Sk_UP_Sr	sp|Q9C5V6|TOP6B_ARATH	0	672	DNA topoisomerase 6 subunit B OS=Arabidopsis thaliana OX=3702 GN=TOP6B PE=1 SV=1
TRINITY_DN11617_c1_g1_i3	-3.70351	1.66882	3.70726e-07	2.04348e-06	151	68	80	6	9	7	UP_Sk_DOWN_Sr	sp|A9QM73|SMG7_ARATH	0	626	Protein SMG7 OS=Arabidopsis thaliana OX=3702 GN=SMG7 PE=2 SV=1
TRINITY_DN11623_c0_g1_i2	7.87829	-0.0696102	1.07922e-09	7.89617e-09	0	0	0	34	31	21	DOWN_Sk_UP_Sr	sp|Q94ID2|IPT5_ARATH	4.24e-102	311	Adenylate isopentenyltransferase 5, chloroplastic OS=Arabidopsis thaliana OX=3702 GN=IPT5 PE=1 SV=2
TRINITY_DN11629_c0_g1_i1	6.53963	3.05374	4.9912e-15	6.915e-14	4	5	0	365	194	279	DOWN_Sk_UP_Sr	sp|Q7SYR1|OSGEP_XENLA	1.03e-180	510	Probable tRNA N6-adenosine threonylcarbamoyltransferase OS=Xenopus laevis OX=8355 GN=osgep PE=2 SV=1
TRINITY_DN1163_c0_g1_i5	2.53972	10.5831	9.87064e-22	2.36207e-20	7000	9322	7745	38796	49426	45621	DOWN_Sk_UP_Sr	sp|Q39196|PIP14_ARATH	0	527	Probable aquaporin PIP1-4 OS=Arabidopsis thaliana OX=3702 GN=PIP1.4 PE=1 SV=1
TRINITY_DN1163_c0_g2_i1	-2.12086	5.99016	5.68565e-05	0.000256838	1654	2304	1576	340	648	210	UP_Sk_DOWN_Sr	sp|Q8LAA6|PIP15_ARATH	5.75e-34	123	Probable aquaporin PIP1-5 OS=Arabidopsis thaliana OX=3702 GN=PIP1-5 PE=1 SV=2
TRINITY_DN11634_c0_g2_i1	-8.56513	3.64708	7.79182e-27	2.57277e-25	434	561	334	0	0	3	UP_Sk_DOWN_Sr	sp|O48781|SPX2_ARATH	6.88e-82	258	SPX domain-containing protein 2 OS=Arabidopsis thaliana OX=3702 GN=SPX2 PE=2 SV=1
TRINITY_DN11640_c1_g1_i2	-8.82974	0.802146	1.83586e-13	2.1834e-12	51	58	64	0	0	0	UP_Sk_DOWN_Sr	sp|Q9LF10|CRS1_ARATH	0	636	Chloroplastic group IIA intron splicing facilitator CRS1, chloroplastic OS=Arabidopsis thaliana OX=3702 GN=At5g16180 PE=3 SV=2
TRINITY_DN11641_c0_g2_i2	-8.80584	4.55083	8.10966e-27	2.67213e-25	766	719	977	0	0	5	UP_Sk_DOWN_Sr	sp|Q9SXS2|SUT33_ARATH	0	972	Probable sulfate transporter 3.3 OS=Arabidopsis thaliana OX=3702 GN=SULTR3;3 PE=2 SV=2
TRINITY_DN11641_c1_g1_i1	-10.736	2.63835	2.84244e-22	7.05873e-21	228	177	240	0	0	0	UP_Sk_DOWN_Sr	sp|Q8L748|NU107_ARATH	0	1414	Nuclear pore complex protein NUP107 OS=Arabidopsis thaliana OX=3702 GN=NUP107 PE=1 SV=1
TRINITY_DN11656_c0_g1_i1	-8.82817	0.801006	3.35585e-08	2.03412e-07	21	78	76	0	0	0	UP_Sk_DOWN_Sr	sp|P0C7P8|LHWL1_ARATH	9.37e-84	291	Transcription factor EMB1444 OS=Arabidopsis thaliana OX=3702 GN=EMB1444 PE=2 SV=1
TRINITY_DN1166_c0_g1_i7	-9.13867	1.09296	8.99677e-15	1.22215e-13	71	78	66	0	0	0	UP_Sk_DOWN_Sr	sp|Q9SAI5|RL71_ARATH	1.85e-84	261	60S ribosomal protein L7-1 OS=Arabidopsis thaliana OX=3702 GN=RPL7A PE=2 SV=1
TRINITY_DN11667_c0_g1_i1	-10.5398	2.44584	9.87062e-24	2.68017e-22	174	211	184	0	0	0	UP_Sk_DOWN_Sr	sp|Q9FMM4|RHG1A_ARATH	1.35e-23	111	Probable E3 ubiquitin-protein ligase RHG1A OS=Arabidopsis thaliana OX=3702 GN=RHG1A PE=2 SV=1
TRINITY_DN11670_c0_g1_i1	14.3386	6.21651	6.92471e-74	2.34362e-71	0	0	0	3072	1874	2720	DOWN_Sk_UP_Sr	sp|P46518|LEA14_GOSHI	6.56e-18	84.3	Late embryogenesis abundant protein Lea14-A OS=Gossypium hirsutum OX=3635 GN=LEA14-A PE=2 SV=1
TRINITY_DN11670_c0_g2_i1	-9.93531	5.94535	4.56048e-40	3.1684e-38	2047	2459	2054	0	6	0	UP_Sk_DOWN_Sr	sp|P46518|LEA14_GOSHI	6.63e-18	84.3	Late embryogenesis abundant protein Lea14-A OS=Gossypium hirsutum OX=3635 GN=LEA14-A PE=2 SV=1
TRINITY_DN11674_c1_g2_i2	2.43913	3.62404	7.50677e-06	3.7311e-05	65	39	95	318	279	466	DOWN_Sk_UP_Sr	sp|Q5F3K4|WDR48_CHICK	2.99e-125	400	WD repeat-containing protein 48 OS=Gallus gallus OX=9031 GN=WDR48 PE=2 SV=1
TRINITY_DN11678_c0_g1_i2	2.45006	3.87265	3.80283e-07	2.09348e-06	82	112	48	535	283	453	DOWN_Sk_UP_Sr	sp|Q9FG14|MYOB7_ARATH	1.6e-136	421	Myosin-binding protein 7 OS=Arabidopsis thaliana OX=3702 GN=MYOB7 PE=1 SV=1
TRINITY_DN11683_c0_g1_i4	-11.3463	3.23949	2.16373e-33	1.05367e-31	311	365	319	0	0	0	UP_Sk_DOWN_Sr	sp|Q9FJZ3|MAN7_ARATH	3.42e-161	479	Mannan endo-1,4-beta-mannosidase 7 OS=Arabidopsis thaliana OX=3702 GN=MAN7 PE=2 SV=1
TRINITY_DN11697_c0_g2_i1	-9.12196	1.0771	1.29303e-13	1.56251e-12	55	91	68	0	0	0	UP_Sk_DOWN_Sr	sp|Q8H2B4|LLOS_MENAQ	0	608	R-linalool synthase, chloroplastic OS=Mentha aquatica OX=190902 PE=1 SV=1
TRINITY_DN117_c0_g1_i1	5.55132	3.49322	1.3841e-12	1.46748e-11	5	3	16	350	324	449	DOWN_Sk_UP_Sr	sp|A2YMP7|SCAM1_ORYSI	1.11e-127	376	Putative secretory carrier-associated membrane protein 1 OS=Oryza sativa subsp. indica OX=39946 GN=SCAMP1 PE=3 SV=1
TRINITY_DN11701_c0_g2_i2	-6.16519	6.11546	1.52207e-59	2.70107e-57	2002	2442	2814	31	37	29	UP_Sk_DOWN_Sr	sp|C0Z2L5|BZP44_ARATH	1.5e-29	116	bZIP transcription factor 44 OS=Arabidopsis thaliana OX=3702 GN=BZIP44 PE=1 SV=1
TRINITY_DN11701_c0_g4_i1	8.38707	6.93768	9.93446e-19	1.88663e-17	3	8	27	4858	3930	3756	DOWN_Sk_UP_Sr	sp|C0Z2L5|BZP44_ARATH	8.54e-30	116	bZIP transcription factor 44 OS=Arabidopsis thaliana OX=3702 GN=BZIP44 PE=1 SV=1
TRINITY_DN11702_c0_g1_i1	-4.77202	5.9207	8.42372e-30	3.29862e-28	1991	2303	1930	48	65	106	UP_Sk_DOWN_Sr	sp|Q9M4Y3|RR10_MESCR	1.28e-80	246	30S ribosomal protein S10, chloroplastic OS=Mesembryanthemum crystallinum OX=3544 GN=RPS10 PE=2 SV=1
TRINITY_DN11704_c0_g1_i1	-12.6968	4.57956	2.21405e-32	1.00968e-30	619	666	1225	0	0	0	UP_Sk_DOWN_Sr	sp|Q9ZVN2|Y1457_ARATH	0	777	Acyltransferase-like protein At1g54570, chloroplastic OS=Arabidopsis thaliana OX=3702 GN=At1g54570 PE=1 SV=1
TRINITY_DN11704_c0_g2_i3	12.8287	4.71059	9.84838e-61	1.87404e-58	0	0	0	790	878	1006	DOWN_Sk_UP_Sr	sp|Q9ZVN2|Y1457_ARATH	0	777	Acyltransferase-like protein At1g54570, chloroplastic OS=Arabidopsis thaliana OX=3702 GN=At1g54570 PE=1 SV=1
TRINITY_DN11712_c0_g1_i1	-3.64229	5.15592	1.62501e-09	1.15906e-08	1031	1159	1306	100	132	35	UP_Sk_DOWN_Sr	sp|Q43503|LCYB_SOLLC	0	846	Lycopene beta cyclase, chloroplastic OS=Solanum lycopersicum OX=4081 GN=LCY1 PE=1 SV=1
TRINITY_DN11712_c0_g3_i1	5.44604	5.7144	9.22666e-44	7.69679e-42	52	47	26	1729	1759	1764	DOWN_Sk_UP_Sr	sp|Q43503|LCYB_SOLLC	0	843	Lycopene beta cyclase, chloroplastic OS=Solanum lycopersicum OX=4081 GN=LCY1 PE=1 SV=1
TRINITY_DN11716_c0_g2_i2	-8.66253	0.646275	3.6033e-12	3.63491e-11	37	61	57	0	0	0	UP_Sk_DOWN_Sr	sp|Q9LDD4|ARID2_ARATH	1.27e-26	115	AT-rich interactive domain-containing protein 2 OS=Arabidopsis thaliana OX=3702 GN=ARID2 PE=1 SV=1
TRINITY_DN11721_c0_g1_i1	-2.93915	4.33677	7.46049e-19	1.43115e-17	551	804	553	93	71	74	UP_Sk_DOWN_Sr	sp|Q941F1|PLA15_ARATH	2.2e-123	394	Phospholipase A1-Igamma1, chloroplastic OS=Arabidopsis thaliana OX=3702 GN=At1g06800 PE=1 SV=2
TRINITY_DN11729_c0_g1_i2	10.3312	2.24082	1.48116e-20	3.25511e-19	0	0	0	162	174	136	DOWN_Sk_UP_Sr	sp|Q9SX27|PAN_ARATH	1.06e-124	379	Transcription factor PERIANTHIA OS=Arabidopsis thaliana OX=3702 GN=PAN PE=1 SV=1
TRINITY_DN11729_c0_g2_i1	-8.48304	0.480317	1.18505e-09	8.61463e-09	66	37	32	0	0	0	UP_Sk_DOWN_Sr	sp|Q9SX27|PAN_ARATH	6.42e-124	378	Transcription factor PERIANTHIA OS=Arabidopsis thaliana OX=3702 GN=PAN PE=1 SV=1
TRINITY_DN11731_c0_g2_i1	-9.38393	1.32628	3.86471e-15	5.39215e-14	95	84	75	0	0	0	UP_Sk_DOWN_Sr	sp|Q84M92|ARP4_ARATH	0	579	Actin-related protein 4 OS=Arabidopsis thaliana OX=3702 GN=ARP4 PE=1 SV=1
TRINITY_DN11741_c1_g1_i3	7.00734	3.52242	2.08796e-34	1.08359e-32	2	4	3	395	390	373	DOWN_Sk_UP_Sr	sp|Q39065|COPT1_ARATH	1.37e-26	108	Copper transporter 1 OS=Arabidopsis thaliana OX=3702 GN=COPT1 PE=2 SV=2
TRINITY_DN11741_c1_g2_i1	10.6186	2.52212	1.62506e-23	4.34039e-22	0	0	0	219	160	201	DOWN_Sk_UP_Sr	sp|Q39065|COPT1_ARATH	8.4e-23	96.7	Copper transporter 1 OS=Arabidopsis thaliana OX=3702 GN=COPT1 PE=2 SV=2
TRINITY_DN11741_c1_g2_i3	-4.32012	3.73027	2.641e-19	5.28e-18	459	504	375	29	22	13	UP_Sk_DOWN_Sr	sp|Q39065|COPT1_ARATH	5.69e-28	110	Copper transporter 1 OS=Arabidopsis thaliana OX=3702 GN=COPT1 PE=2 SV=2
TRINITY_DN11745_c0_g2_i4	7.77887	-0.157157	2.60047e-09	1.80615e-08	0	0	0	20	32	28	DOWN_Sk_UP_Sr	sp|Q60560|SMBP2_MESAU	4.03e-09	63.9	DNA-binding protein SMUBP-2 OS=Mesocricetus auratus OX=10036 GN=IGHMBP2 PE=1 SV=1
TRINITY_DN11746_c0_g1_i1	-8.81844	0.791553	1.16006e-13	1.41191e-12	50	61	61	0	0	0	UP_Sk_DOWN_Sr	sp|C0LGP4|Y3475_ARATH	5.98e-116	373	Probable LRR receptor-like serine/threonine-protein kinase At3g47570 OS=Arabidopsis thaliana OX=3702 GN=At3g47570 PE=2 SV=1
TRINITY_DN11746_c0_g2_i2	-8.38066	0.385968	2.00089e-07	1.12918e-06	73	28	24	0	0	0	UP_Sk_DOWN_Sr	sp|C0LGP4|Y3475_ARATH	3.24e-139	438	Probable LRR receptor-like serine/threonine-protein kinase At3g47570 OS=Arabidopsis thaliana OX=3702 GN=At3g47570 PE=2 SV=1
TRINITY_DN11758_c0_g2_i4	3.1382	4.56624	1.80236e-24	5.11986e-23	79	103	75	677	771	720	DOWN_Sk_UP_Sr	sp|Q2QYH7|C14C2_ORYSJ	1.99e-179	521	Cytochrome P450 714C2 OS=Oryza sativa subsp. japonica OX=39947 GN=CYP714C2 PE=2 SV=1
TRINITY_DN11768_c0_g2_i1	-12.5786	4.4619	2.39096e-43	1.9634e-41	926	861	551	0	0	0	UP_Sk_DOWN_Sr	sp|Q9LHI0|NDUA6_ARATH	7.72e-55	177	NADH dehydrogenase [ubiquinone] 1 alpha subcomplex subunit 6 OS=Arabidopsis thaliana OX=3702 GN=At3g12260 PE=2 SV=1
TRINITY_DN117700_c0_g1_i1	2.09835	3.52566	4.02229e-07	2.20864e-06	77	64	87	408	255	290	DOWN_Sk_UP_Sr	sp|Q8L9S3|GRXC6_ARATH	5.22e-22	87.8	Glutaredoxin-C6 OS=Arabidopsis thaliana OX=3702 GN=GRXC6 PE=2 SV=2
TRINITY_DN11779_c0_g1_i4	-8.02556	0.0656538	4.49558e-10	3.45346e-09	23	44	33	0	0	0	UP_Sk_DOWN_Sr	sp|Q9LK57|PP226_ARATH	4.48e-45	157	Pentatricopeptide repeat-containing protein At3g13160, mitochondrial OS=Arabidopsis thaliana OX=3702 GN=At3g13160 PE=1 SV=1
TRINITY_DN11779_c0_g1_i9	2.95145	0.452625	3.9146e-06	1.99679e-05	5	5	5	37	27	51	DOWN_Sk_UP_Sr	sp|Q9LK57|PP226_ARATH	3.04e-80	267	Pentatricopeptide repeat-containing protein At3g13160, mitochondrial OS=Arabidopsis thaliana OX=3702 GN=At3g13160 PE=1 SV=1
TRINITY_DN11779_c0_g2_i2	-8.58757	0.577071	2.27459e-10	1.81255e-09	33	76	40	0	0	0	UP_Sk_DOWN_Sr	sp|Q9LK58|PP225_ARATH	4.44e-65	231	Pentatricopeptide repeat-containing protein At3g13150 OS=Arabidopsis thaliana OX=3702 GN=At3g13150 PE=2 SV=1
TRINITY_DN11780_c0_g1_i1	-9.11758	1.07274	1.65732e-10	1.34446e-09	55	49	105	0	0	0	UP_Sk_DOWN_Sr	sp|F4JKK0|SUD1_ARATH	1.95e-08	61.2	Probable E3 ubiquitin ligase SUD1 OS=Arabidopsis thaliana OX=3702 GN=SUD1 PE=1 SV=1
TRINITY_DN11786_c0_g1_i1	8.1634	0.185326	5.48908e-10	4.16801e-09	0	0	0	45	36	24	DOWN_Sk_UP_Sr	sp|A7NW79|CSPL7_VITVI	2.65e-27	109	CASP-like protein 1D1 OS=Vitis vinifera OX=29760 GN=VIT_05s0020g01830 PE=2 SV=2
TRINITY_DN11790_c1_g2_i1	-4.1176	1.76308	2.46428e-11	2.24327e-10	101	141	91	8	6	4	UP_Sk_DOWN_Sr	sp|Q9C942|CSE_ARATH	1.48e-44	161	Caffeoylshikimate esterase OS=Arabidopsis thaliana OX=3702 GN=CSE PE=1 SV=1
TRINITY_DN11799_c0_g1_i2	12.3803	4.26439	2.47995e-49	2.69507e-47	0	0	0	614	735	604	DOWN_Sk_UP_Sr	sp|Q43697|TBB5_MAIZE	0	864	Tubulin beta-5 chain OS=Zea mays OX=4577 GN=TUBB5 PE=2 SV=1
TRINITY_DN118_c0_g1_i2	-10.7557	2.65758	7.56712e-26	2.34343e-24	219	237	204	0	0	0	UP_Sk_DOWN_Sr	sp|Q9SG02|RDR6_ARATH	0	1504	RNA-dependent RNA polymerase 6 OS=Arabidopsis thaliana OX=3702 GN=RDR6 PE=1 SV=1
TRINITY_DN1180_c0_g1_i6	-10.4738	2.38134	2.50117e-21	5.80932e-20	181	159	199	0	0	0	UP_Sk_DOWN_Sr	sp|Q9FKM2|VDAC4_ARATH	4.21e-105	333	Mitochondrial outer membrane protein porin 4 OS=Arabidopsis thaliana OX=3702 GN=VDAC4 PE=1 SV=1
TRINITY_DN11802_c0_g1_i9	-8.95586	0.920392	3.29609e-12	3.33708e-11	81	56	51	0	0	0	UP_Sk_DOWN_Sr	sp|F4J8D3|TPLAT_ARATH	0	1724	Protein TPLATE OS=Arabidopsis thaliana OX=3702 GN=TPLATE PE=1 SV=1
TRINITY_DN11810_c0_g1_i7	-13.0921	4.97318	7.99333e-56	1.19854e-53	1229	1294	822	0	0	0	UP_Sk_DOWN_Sr	sp|Q42712|FATA_CORSA	9.19e-171	505	Oleoyl-acyl carrier protein thioesterase, chloroplastic (Fragment) OS=Coriandrum sativum OX=4047 GN=FATA PE=2 SV=1
TRINITY_DN11817_c0_g2_i2	8.08322	0.113239	4.28796e-11	3.77784e-10	0	0	0	31	38	30	DOWN_Sk_UP_Sr	sp|F4JEQ2|PBL23_ARATH	0	540	Probable serine/threonine-protein kinase PBL23 OS=Arabidopsis thaliana OX=3702 GN=PBL23 PE=2 SV=1
TRINITY_DN11818_c0_g2_i3	-10.0945	2.01115	9.01673e-12	8.64665e-11	103	81	226	0	0	0	UP_Sk_DOWN_Sr	sp|Q7QFL7|MOCOS_ANOGA	3.6e-14	81.3	Molybdenum cofactor sulfurase OS=Anopheles gambiae OX=7165 GN=mal PE=3 SV=5
TRINITY_DN11818_c0_g3_i1	-5.07349	4.04405	6.32683e-30	2.49815e-28	487	723	498	17	19	12	UP_Sk_DOWN_Sr	sp|Q9SCV9|BGAL3_ARATH	0	1374	Beta-galactosidase 3 OS=Arabidopsis thaliana OX=3702 GN=BGAL3 PE=2 SV=1
TRINITY_DN11818_c1_g1_i1	-7.9934	5.58404	0.000211281	0.000884671	1659	1879	1548	0	18	0	UP_Sk_DOWN_Sr	sp|Q42884|AROC1_SOLLC	0	677	Chorismate synthase 1, chloroplastic OS=Solanum lycopersicum OX=4081 GN=CS1 PE=2 SV=1
TRINITY_DN1182_c0_g1_i3	2.83017	3.70791	5.54898e-13	6.19807e-12	49	51	69	410	319	441	DOWN_Sk_UP_Sr	sp|O53732|UFAA1_MYCTU	1.61e-57	201	Tuberculostearic acid methyltransferase UfaA1 OS=Mycobacterium tuberculosis (strain ATCC 25618 / H37Rv) OX=83332 GN=ufaA1 PE=1 SV=3
TRINITY_DN11831_c0_g1_i1	12.311	4.19542	1.1089e-53	1.49267e-51	0	0	0	621	571	679	DOWN_Sk_UP_Sr	sp|P32292|ARG2_VIGRR	3.77e-12	64.3	Indole-3-acetic acid-induced protein ARG2 OS=Vigna radiata var. radiata OX=3916 GN=ARG2 PE=2 SV=1
TRINITY_DN11831_c0_g1_i2	-9.97918	1.89937	4.18371e-19	8.23567e-18	112	146	128	0	0	0	UP_Sk_DOWN_Sr	sp|P32292|ARG2_VIGRR	3.63e-12	64.3	Indole-3-acetic acid-induced protein ARG2 OS=Vigna radiata var. radiata OX=3916 GN=ARG2 PE=2 SV=1
TRINITY_DN11838_c0_g1_i2	-10.9106	2.80991	1.8859e-27	6.52247e-26	244	265	226	0	0	0	UP_Sk_DOWN_Sr	sp|Q9VKV8|CFA20_DROME	2.55e-118	345	Cilia- and flagella-associated protein 20 OS=Drosophila melanogaster OX=7227 GN=Bug22 PE=2 SV=1
TRINITY_DN11838_c0_g2_i1	10.2098	2.12242	6.96568e-13	7.68089e-12	0	0	0	215	66	160	DOWN_Sk_UP_Sr	sp|Q9VKV8|CFA20_DROME	4.87e-118	344	Cilia- and flagella-associated protein 20 OS=Drosophila melanogaster OX=7227 GN=Bug22 PE=2 SV=1
TRINITY_DN1184_c0_g2_i1	-11.2897	3.18353	6.85848e-31	2.88093e-29	289	391	281	0	0	0	UP_Sk_DOWN_Sr	sp|Q9FLB5|LAC12_ARATH	0	857	Laccase-12 OS=Arabidopsis thaliana OX=3702 GN=LAC12 PE=2 SV=1
TRINITY_DN1184_c1_g3_i1	8.71763	0.6944	3.62356e-13	4.14014e-12	0	0	0	61	43	51	DOWN_Sk_UP_Sr	sp|O80434|LAC4_ARATH	0	781	Laccase-4 OS=Arabidopsis thaliana OX=3702 GN=IRX12 PE=2 SV=2
TRINITY_DN1185_c0_g1_i5	-6.07327	0.746114	1.84216e-08	1.14816e-07	66	66	33	2	0	0	UP_Sk_DOWN_Sr	sp|P25864|RK9_ARATH	4.77e-07	50.8	50S ribosomal protein L9, chloroplastic OS=Arabidopsis thaliana OX=3702 GN=RPL9 PE=2 SV=1
TRINITY_DN11857_c0_g1_i1	-2.32697	2.99269	6.07849e-08	3.59519e-07	214	211	268	40	51	42	UP_Sk_DOWN_Sr	sp|D3THI6|U7A15_MALDO	1.86e-129	392	UDP-glycosyltransferase 71A15 OS=Malus domestica OX=3750 GN=UGT71A15 PE=1 SV=1
TRINITY_DN1186_c0_g2_i1	-9.09203	3.66639	4.09035e-34	2.08173e-32	392	557	398	0	0	2	UP_Sk_DOWN_Sr	sp|Q9FJA6|RS33_ARATH	7e-148	418	40S ribosomal protein S3-3 OS=Arabidopsis thaliana OX=3702 GN=RPS3C PE=1 SV=1
TRINITY_DN1186_c0_g2_i4	-2.54344	2.26178	8.47248e-06	4.19612e-05	148	163	116	13	23	34	UP_Sk_DOWN_Sr	sp|Q9FJA6|RS33_ARATH	2.1e-147	417	40S ribosomal protein S3-3 OS=Arabidopsis thaliana OX=3702 GN=RPS3C PE=1 SV=1
TRINITY_DN1188_c0_g1_i1	-10.0336	1.95215	2.72411e-16	4.20709e-15	119	191	95	0	0	0	UP_Sk_DOWN_Sr	sp|Q9FGY1|BXL1_ARATH	0	951	Beta-D-xylosidase 1 OS=Arabidopsis thaliana OX=3702 GN=BXL1 PE=1 SV=1
TRINITY_DN1188_c3_g1_i3	-10.84	2.74042	3.73132e-23	9.80574e-22	190	318	199	0	0	0	UP_Sk_DOWN_Sr	sp|Q9ZU46|ZAR1_ARATH	0	841	Receptor protein kinase-like protein ZAR1 OS=Arabidopsis thaliana OX=3702 GN=ZAR1 PE=1 SV=1
TRINITY_DN1189_c2_g3_i1	-10.6931	2.59621	8.44841e-18	1.48425e-16	234	284	120	0	0	0	UP_Sk_DOWN_Sr	sp|Q9CA36|VQ8_ARATH	4.51e-11	64.3	VQ motif-containing protein 8, chloroplastic OS=Arabidopsis thaliana OX=3702 GN=VQ8 PE=2 SV=1
TRINITY_DN1189_c2_g3_i2	10.064	1.98008	1.77725e-10	1.43506e-09	0	0	0	136	201	51	DOWN_Sk_UP_Sr	sp|Q9CA36|VQ8_ARATH	4.49e-11	64.3	VQ motif-containing protein 8, chloroplastic OS=Arabidopsis thaliana OX=3702 GN=VQ8 PE=2 SV=1
TRINITY_DN11896_c0_g1_i1	-12.1379	4.0238	4.5435e-50	5.11354e-48	542	626	554	0	0	0	UP_Sk_DOWN_Sr	sp|Q9SYM2|BBX22_ARATH	1.11e-91	283	B-box zinc finger protein 22 OS=Arabidopsis thaliana OX=3702 GN=BBX22 PE=1 SV=2
TRINITY_DN119_c0_g1_i5	9.37088	1.31172	2.26365e-14	2.96206e-13	0	0	0	79	95	68	DOWN_Sk_UP_Sr	sp|Q9SD53|Y3720_ARATH	2.08e-09	63.9	UPF0481 protein At3g47200 OS=Arabidopsis thaliana OX=3702 GN=At3g47200 PE=2 SV=1
TRINITY_DN119074_c0_g1_i1	5.62832	4.28851	7.40757e-21	1.66581e-19	15	6	19	615	785	543	DOWN_Sk_UP_Sr	sp|P12062|CB26_PETSP	7.73e-38	135	Chlorophyll a-b binding protein 37, chloroplastic OS=Petunia sp. OX=4104 GN=CAB37 PE=3 SV=1
TRINITY_DN11914_c0_g2_i1	3.89215	5.16885	8.71289e-13	9.49699e-12	125	70	44	1032	1392	1003	DOWN_Sk_UP_Sr	sp|Q9GKW8|AND1A_MACFA	7.76e-12	72.4	Ankyrin repeat and death domain-containing protein 1A (Fragment) OS=Macaca fascicularis OX=9541 GN=ANKDD1A PE=2 SV=3
TRINITY_DN1193_c0_g1_i7	9.90371	1.82479	3.04247e-18	5.54455e-17	0	0	0	112	127	112	DOWN_Sk_UP_Sr	sp|Q41009|TOC34_PEA	2.96e-144	422	Translocase of chloroplast 34 OS=Pisum sativum OX=3888 GN=TOC34 PE=1 SV=1
TRINITY_DN11931_c0_g1_i1	-7.3162	3.36862	1.53153e-08	9.6281e-08	418	355	305	0	6	0	UP_Sk_DOWN_Sr	sp|Q9SY55|ECA3_ARATH	0	1612	Calcium-transporting ATPase 3, endoplasmic reticulum-type OS=Arabidopsis thaliana OX=3702 GN=ECA3 PE=2 SV=3
TRINITY_DN11940_c0_g1_i3	2.64497	4.97549	2.06577e-05	9.82437e-05	150	267	54	763	1049	950	DOWN_Sk_UP_Sr	sp|O22265|SR43C_ARATH	1.28e-111	337	Signal recognition particle 43 kDa protein, chloroplastic OS=Arabidopsis thaliana OX=3702 GN=CAO PE=1 SV=2
TRINITY_DN11944_c0_g1_i5	-9.04985	1.00862	7.28112e-10	5.44155e-09	53	43	103	0	0	0	UP_Sk_DOWN_Sr	sp|Q6TEP1|F91A1_DANRE	2.56e-83	294	Protein FAM91A1 OS=Danio rerio OX=7955 GN=fam91a1 PE=2 SV=2
TRINITY_DN11949_c0_g1_i1	-10.7818	2.68321	7.60491e-17	1.23614e-15	277	130	253	0	0	0	UP_Sk_DOWN_Sr	sp|I1K0K6|EFGC2_SOYBN	0	885	Elongation factor G-2, chloroplastic OS=Glycine max OX=3847 GN=fusA2 PE=3 SV=1
TRINITY_DN1195_c0_g1_i8	-11.3796	3.27244	4.28482e-33	2.04249e-31	297	389	334	0	0	0	UP_Sk_DOWN_Sr	sp|Q9AR73|HQGT_RAUSE	2.88e-169	484	Hydroquinone glucosyltransferase OS=Rauvolfia serpentina OX=4060 GN=AS PE=1 SV=1
TRINITY_DN1195_c0_g1_i9	-6.05721	1.20866	3.60671e-09	2.45642e-08	90	75	65	3	0	0	UP_Sk_DOWN_Sr	sp|Q9AR73|HQGT_RAUSE	0	520	Hydroquinone glucosyltransferase OS=Rauvolfia serpentina OX=4060 GN=AS PE=1 SV=1
TRINITY_DN11953_c0_g1_i9	8.53915	0.529054	1.88218e-09	1.33107e-08	0	0	0	59	23	56	DOWN_Sk_UP_Sr	sp|Q67Y69|WDL7_ARATH	7.47e-25	113	Protein WVD2-like 7 OS=Arabidopsis thaliana OX=3702 GN=WDL7 PE=2 SV=1
TRINITY_DN11954_c0_g1_i16	-9.54485	1.48035	2.3755e-13	2.77847e-12	58	121	108	0	0	0	UP_Sk_DOWN_Sr	sp|P98204|ALA1_ARATH	0	1274	Phospholipid-transporting ATPase 1 OS=Arabidopsis thaliana OX=3702 GN=ALA1 PE=2 SV=1
TRINITY_DN11954_c0_g1_i7	-9.84298	1.76751	5.11476e-16	7.71562e-15	86	121	143	0	0	0	UP_Sk_DOWN_Sr	sp|P98204|ALA1_ARATH	0	1274	Phospholipid-transporting ATPase 1 OS=Arabidopsis thaliana OX=3702 GN=ALA1 PE=2 SV=1
TRINITY_DN11957_c0_g1_i1	-10.2999	2.21134	2.60692e-21	6.04311e-20	168	172	141	0	0	0	UP_Sk_DOWN_Sr	sp|Q28BT4|CALU_XENTR	2.77e-18	89.4	Calumenin OS=Xenopus tropicalis OX=8364 GN=calu PE=2 SV=1
TRINITY_DN11957_c0_g1_i2	5.79278	2.58337	1.60506e-10	1.30426e-09	3	8	0	220	184	190	DOWN_Sk_UP_Sr	sp|Q28BT4|CALU_XENTR	5.58e-17	85.5	Calumenin OS=Xenopus tropicalis OX=8364 GN=calu PE=2 SV=1
TRINITY_DN1196_c0_g2_i3	-3.30832	1.85969	5.06407e-08	3.01515e-07	118	137	87	11	6	16	UP_Sk_DOWN_Sr	sp|Q8LD27|PSB6_ARATH	1.93e-139	403	Proteasome subunit beta type-6 OS=Arabidopsis thaliana OX=3702 GN=PBA1 PE=1 SV=2
TRINITY_DN11971_c0_g4_i1	-8.46105	0.460072	3.42473e-09	2.34021e-08	67	37	29	0	0	0	UP_Sk_DOWN_Sr	sp|Q6L3Z7|R1B14_SOLDE	6.99e-95	327	Putative late blight resistance protein homolog R1B-14 OS=Solanum demissum OX=50514 GN=R1B-14 PE=3 SV=1
TRINITY_DN11975_c0_g1_i2	-12.6228	4.5058	1.32997e-50	1.55597e-48	623	872	915	0	0	0	UP_Sk_DOWN_Sr	sp|Q9SRU2|BIG_ARATH	0	5848	Auxin transport protein BIG OS=Arabidopsis thaliana OX=3702 GN=BIG PE=1 SV=2
TRINITY_DN11975_c0_g2_i3	-10.7682	2.66997	2.88697e-14	3.74359e-13	93	284	294	0	0	0	UP_Sk_DOWN_Sr	sp|Q9SRU2|BIG_ARATH	0	5852	Auxin transport protein BIG OS=Arabidopsis thaliana OX=3702 GN=BIG PE=1 SV=2
TRINITY_DN11980_c1_g4_i1	-7.92613	-0.0234961	7.1352e-07	3.85584e-06	52	19	20	0	0	0	UP_Sk_DOWN_Sr	sp|Q9SBA7|STP8_ARATH	0	590	Sugar transport protein 8 OS=Arabidopsis thaliana OX=3702 GN=STP8 PE=2 SV=2
TRINITY_DN11980_c1_g5_i1	-9.29751	1.24383	1.18563e-14	1.59008e-13	65	86	89	0	0	0	UP_Sk_DOWN_Sr	sp|Q9SBA7|STP8_ARATH	0	626	Sugar transport protein 8 OS=Arabidopsis thaliana OX=3702 GN=STP8 PE=2 SV=2
TRINITY_DN11982_c0_g2_i2	9.9091	1.83012	2.78009e-12	2.8371e-11	0	0	0	194	68	95	DOWN_Sk_UP_Sr	sp|Q9SU40|SKU5_ARATH	0	751	Monocopper oxidase-like protein SKU5 OS=Arabidopsis thaliana OX=3702 GN=SKU5 PE=1 SV=1
TRINITY_DN11984_c0_g1_i3	11.201	3.0955	9.38606e-27	3.07346e-25	0	0	0	277	342	242	DOWN_Sk_UP_Sr	sp|Q8K582|DUS1L_RAT	9.24e-95	299	tRNA-dihydrouridine(16/17) synthase [NAD(P)(+)]-like OS=Rattus norvegicus OX=10116 GN=Dus1l PE=2 SV=1
TRINITY_DN11986_c0_g2_i1	-7.592	3.79273	6.91334e-09	4.5357e-08	450	463	538	0	0	7	UP_Sk_DOWN_Sr	sp|O22193|PUB4_ARATH	4.17e-07	57.4	U-box domain-containing protein 4 OS=Arabidopsis thaliana OX=3702 GN=PUB4 PE=1 SV=3
TRINITY_DN11989_c0_g1_i1	-8.82267	0.795501	4.48131e-12	4.46989e-11	58	76	40	0	0	0	UP_Sk_DOWN_Sr	sp|Q9ZPV5|NOC2L_ARATH	2.82e-93	315	Nucleolar complex protein 2 homolog OS=Arabidopsis thaliana OX=3702 GN=At2g18220 PE=3 SV=2
TRINITY_DN11989_c0_g1_i2	8.91952	0.883545	2.85461e-12	2.90688e-11	0	0	0	68	40	71	DOWN_Sk_UP_Sr	sp|Q9ZPV5|NOC2L_ARATH	2.87e-93	315	Nucleolar complex protein 2 homolog OS=Arabidopsis thaliana OX=3702 GN=At2g18220 PE=3 SV=2
TRINITY_DN1199_c0_g1_i1	10.6499	2.55289	3.73621e-21	8.53975e-20	0	0	0	209	228	151	DOWN_Sk_UP_Sr	sp|O04421|SRP14_ARATH	1.18e-42	147	Signal recognition particle 14 kDa protein OS=Arabidopsis thaliana OX=3702 GN=SRP14 PE=2 SV=2
TRINITY_DN11990_c0_g1_i3	-9.65739	1.58856	9.56797e-13	1.03528e-11	56	137	118	0	0	0	UP_Sk_DOWN_Sr	sp|Q96328|SAC8_ARATH	0	840	Phosphoinositide phosphatase SAC8 OS=Arabidopsis thaliana OX=3702 GN=SAC8 PE=2 SV=1
TRINITY_DN11991_c0_g1_i2	9.85279	1.77584	1.96137e-08	1.21816e-07	0	0	0	86	36	223	DOWN_Sk_UP_Sr	sp|O81283|TC159_ARATH	3.01e-173	558	Translocase of chloroplast 159, chloroplastic OS=Arabidopsis thaliana OX=3702 GN=TOC159 PE=1 SV=1
TRINITY_DN11994_c0_g1_i2	-10.1024	2.01897	2.75836e-19	5.50301e-18	130	174	118	0	0	0	UP_Sk_DOWN_Sr	sp|Q8W4K5|VAB_ARATH	1.67e-98	311	VAN3-binding protein OS=Arabidopsis thaliana OX=3702 GN=VAB PE=1 SV=1
TRINITY_DN11996_c0_g6_i1	-8.60235	0.589883	1.22292e-08	7.7809e-08	61	24	60	0	0	0	UP_Sk_DOWN_Sr	sp|Q8LAH7|OPR1_ARATH	0	533	12-oxophytodienoate reductase 1 OS=Arabidopsis thaliana OX=3702 GN=OPR1 PE=1 SV=2
TRINITY_DN11997_c0_g3_i2	6.58053	3.29542	0.000132455	0.000570543	0	0	10	353	279	357	DOWN_Sk_UP_Sr	sp|O82509|TBL23_ARATH	2.1e-163	471	Protein trichome birefringence-like 23 OS=Arabidopsis thaliana OX=3702 GN=TBL23 PE=2 SV=1
TRINITY_DN11997_c1_g1_i4	-9.00621	0.967367	6.47723e-07	3.51229e-06	121	53	20	0	0	0	UP_Sk_DOWN_Sr	sp|Q9ZVH8|RDO2_ARATH	5.21e-84	282	Transcription elongation factor TFIIS OS=Arabidopsis thaliana OX=3702 GN=TFIIS PE=1 SV=1
TRINITY_DN11998_c0_g2_i2	6.7358	4.0053	4.57276e-12	4.55181e-11	10	0	5	718	460	449	DOWN_Sk_UP_Sr	sp|F4IB81|LYK3_ARATH	0	761	LysM domain receptor-like kinase 3 OS=Arabidopsis thaliana OX=3702 GN=LYK3 PE=2 SV=1
TRINITY_DN11999_c0_g3_i3	8.47704	0.471664	7.65585e-10	5.7072e-09	0	0	0	52	24	56	DOWN_Sk_UP_Sr	sp|Q8LBM4|ISAM1_ARATH	3.35e-70	214	Iron-sulfur assembly protein IscA-like 1, mitochondrial OS=Arabidopsis thaliana OX=3702 GN=At2g16710 PE=2 SV=2
TRINITY_DN120_c0_g2_i1	-5.46597	4.15814	3.5845e-43	2.89831e-41	582	683	586	15	11	14	UP_Sk_DOWN_Sr	sp|Q9LSZ9|LCB2A_ARATH	0	865	Long chain base biosynthesis protein 2a OS=Arabidopsis thaliana OX=3702 GN=LCB2a PE=1 SV=1
TRINITY_DN120_c0_g2_i4	6.12549	2.25467	4.58782e-05	0.000209705	0	7	0	136	219	112	DOWN_Sk_UP_Sr	sp|Q9LSZ9|LCB2A_ARATH	0	864	Long chain base biosynthesis protein 2a OS=Arabidopsis thaliana OX=3702 GN=LCB2a PE=1 SV=1
TRINITY_DN120_c0_g2_i5	-9.90365	4.47813	3.81374e-53	4.96436e-51	706	952	714	0	2	0	UP_Sk_DOWN_Sr	sp|Q9LSZ9|LCB2A_ARATH	0	865	Long chain base biosynthesis protein 2a OS=Arabidopsis thaliana OX=3702 GN=LCB2a PE=1 SV=1
TRINITY_DN12005_c0_g1_i1	-3.12301	1.66412	1.1594e-08	7.39361e-08	103	113	77	13	10	9	UP_Sk_DOWN_Sr	sp|Q9FIV6|DGP10_ARATH	0	797	Protease Do-like 10, mitochondrial OS=Arabidopsis thaliana OX=3702 GN=DEGP10 PE=2 SV=1
TRINITY_DN12008_c0_g1_i3	8.10504	0.132684	2.17187e-11	1.99086e-10	0	0	0	30	31	40	DOWN_Sk_UP_Sr	sp|Q9SFC7|FB135_ARATH	1.55e-10	67.4	F-box protein At3g07870 OS=Arabidopsis thaliana OX=3702 GN=At3g07870 PE=2 SV=1
TRINITY_DN12019_c0_g2_i2	11.5403	3.43088	2.07849e-33	1.0132e-31	0	0	0	317	353	425	DOWN_Sk_UP_Sr	sp|Q5QMN3|RH20_ORYSJ	0	772	DEAD-box ATP-dependent RNA helicase 20 OS=Oryza sativa subsp. japonica OX=39947 GN=Os01g0197200 PE=3 SV=2
TRINITY_DN1202_c0_g2_i3	8.99428	0.95367	9.89265e-08	5.73936e-07	0	0	0	87	79	20	DOWN_Sk_UP_Sr	sp|A1L4X0|CLT2_ARATH	2.45e-124	375	Protein CLT2, chloroplastic OS=Arabidopsis thaliana OX=3702 GN=CLT2 PE=2 SV=1
TRINITY_DN12020_c0_g1_i4	-7.77261	-0.158382	3.51137e-07	1.94047e-06	44	19	19	0	0	0	UP_Sk_DOWN_Sr	sp|Q9FLR5|SMC6A_ARATH	0	863	Structural maintenance of chromosomes protein 6A OS=Arabidopsis thaliana OX=3702 GN=SMC6A PE=2 SV=1
TRINITY_DN12024_c0_g2_i2	-10.1781	2.09274	2.73167e-15	3.87406e-14	119	232	99	0	0	0	UP_Sk_DOWN_Sr	sp|A0A0P0VUY4|CMT1_ORYSJ	0	749	DNA (cytosine-5)-methyltransferase CMT1 OS=Oryza sativa subsp. japonica OX=39947 GN=CMT1 PE=3 SV=1
TRINITY_DN12025_c0_g1_i1	-7.31418	4.44991	0.000147322	0.000630683	729	710	851	0	13	0	UP_Sk_DOWN_Sr	sp|Q9C8Z9|BH148_ARATH	7.31e-39	145	Transcription factor bHLH148 OS=Arabidopsis thaliana OX=3702 GN=BHLH148 PE=1 SV=1
TRINITY_DN12025_c1_g1_i2	-9.01116	0.972413	1.02387e-13	1.25487e-12	55	83	60	0	0	0	UP_Sk_DOWN_Sr	sp|Q8RY17|WAKLI_ARATH	1.27e-157	500	Wall-associated receptor kinase-like 22 OS=Arabidopsis thaliana OX=3702 GN=WAKL22 PE=2 SV=1
TRINITY_DN1203_c0_g1_i5	-7.97013	0.0165134	1.71974e-10	1.39171e-09	27	30	38	0	0	0	UP_Sk_DOWN_Sr	sp|Q8VYW1|PAPS4_ARATH	0	811	Nuclear poly(A) polymerase 4 OS=Arabidopsis thaliana OX=3702 GN=PAPS4 PE=1 SV=1
TRINITY_DN1203_c0_g1_i7	-10.2381	2.15113	4.78578e-16	7.24009e-15	94	221	152	0	0	0	UP_Sk_DOWN_Sr	sp|Q8VYW1|PAPS4_ARATH	0	811	Nuclear poly(A) polymerase 4 OS=Arabidopsis thaliana OX=3702 GN=PAPS4 PE=1 SV=1
TRINITY_DN1203_c1_g2_i1	-9.6665	1.59722	1.21576e-15	1.77959e-14	114	121	76	0	0	0	UP_Sk_DOWN_Sr	sp|B7ZWR6|OEP61_ARATH	0	593	Outer envelope protein 61 OS=Arabidopsis thaliana OX=3702 GN=OEP61 PE=1 SV=1
TRINITY_DN12031_c0_g2_i1	-9.95475	1.87569	8.87008e-17	1.43441e-15	89	157	135	0	0	0	UP_Sk_DOWN_Sr	sp|Q9EQ28|DPOD3_MOUSE	1.94e-13	77	DNA polymerase delta subunit 3 OS=Mus musculus OX=10090 GN=Pold3 PE=1 SV=2
TRINITY_DN12031_c0_g3_i1	3.60596	2.59063	4.15854e-11	3.67097e-10	14	11	22	186	163	213	DOWN_Sk_UP_Sr	sp|Q9EQ28|DPOD3_MOUSE	9.42e-14	77.8	DNA polymerase delta subunit 3 OS=Mus musculus OX=10090 GN=Pold3 PE=1 SV=2
TRINITY_DN12034_c0_g1_i6	9.01047	0.969245	5.4869e-13	6.13595e-12	0	0	0	49	65	75	DOWN_Sk_UP_Sr	sp|F4I4F2|RHS3_ARATH	8.1e-54	187	Serine/threonine-protein kinase RHS3 OS=Arabidopsis thaliana OX=3702 GN=RHS3 PE=1 SV=1
TRINITY_DN12039_c0_g1_i1	10.5907	2.49481	1.97772e-18	3.67175e-17	0	0	0	226	115	231	DOWN_Sk_UP_Sr	sp|Q9LF27|WDR12_ARATH	0	587	Ribosome biogenesis protein WDR12 homolog OS=Arabidopsis thaliana OX=3702 GN=WDR12 PE=1 SV=1
TRINITY_DN1204_c0_g3_i2	-8.92596	0.892259	4.89909e-13	5.50198e-12	55	82	50	0	0	0	UP_Sk_DOWN_Sr	sp|Q9ZUI6|AP1G2_ARATH	0	674	AP-1 complex subunit gamma-2 OS=Arabidopsis thaliana OX=3702 GN=At1g60070 PE=1 SV=2
TRINITY_DN12040_c0_g2_i3	-9.9576	1.87842	2.37355e-14	3.10073e-13	94	103	179	0	0	0	UP_Sk_DOWN_Sr	sp|Q8LF20|CAP2_ARATH	0	837	Putative clathrin assembly protein At2g25430 OS=Arabidopsis thaliana OX=3702 GN=At2g25430 PE=1 SV=2
TRINITY_DN12041_c0_g2_i4	-8.26569	0.282168	2.06884e-09	1.45543e-08	35	60	24	0	0	0	UP_Sk_DOWN_Sr	sp|Q8GWK2|AP2L4_ARATH	9.16e-110	338	AP2-like ethylene-responsive transcription factor At2g41710 OS=Arabidopsis thaliana OX=3702 GN=At2g41710 PE=2 SV=2
TRINITY_DN12043_c0_g1_i4	-5.9499	2.52355	0.000397978	0.00159413	140	265	192	0	0	9	UP_Sk_DOWN_Sr	sp|Q05609|CTR1_ARATH	0	585	Serine/threonine-protein kinase CTR1 OS=Arabidopsis thaliana OX=3702 GN=CTR1 PE=1 SV=1
TRINITY_DN12044_c0_g1_i1	11.3515	3.24408	3.45703e-32	1.55556e-30	0	0	0	292	319	349	DOWN_Sk_UP_Sr	sp|Q8LLD4|REP_ARATH	0	530	Rab escort protein 1 OS=Arabidopsis thaliana OX=3702 GN=REP PE=1 SV=2
TRINITY_DN12044_c0_g1_i3	-7.86024	-0.081198	3.417e-08	2.06827e-07	31	18	38	0	0	0	UP_Sk_DOWN_Sr	sp|Q8LLD4|REP_ARATH	0	530	Rab escort protein 1 OS=Arabidopsis thaliana OX=3702 GN=REP PE=1 SV=2
TRINITY_DN12045_c0_g1_i3	3.34714	5.5256	5.87677e-19	1.14073e-17	112	217	115	1339	1592	1348	DOWN_Sk_UP_Sr	sp|P43296|RD19A_ARATH	0	554	Cysteine protease RD19A OS=Arabidopsis thaliana OX=3702 GN=RD19A PE=1 SV=1
TRINITY_DN1205_c0_g1_i4	8.16867	0.190077	4.54551e-10	3.48955e-09	0	0	0	31	26	49	DOWN_Sk_UP_Sr	sp|Q3EBC8|DCL2_ARATH	0	765	Endoribonuclease Dicer homolog 2 OS=Arabidopsis thaliana OX=3702 GN=At3g03300 PE=1 SV=2
TRINITY_DN12050_c0_g1_i1	3.48705	0.611277	4.84337e-06	2.44892e-05	5	4	3	32	65	35	DOWN_Sk_UP_Sr	sp|O48716|JGB_ARATH	3.01e-64	221	Protein JINGUBANG OS=Arabidopsis thaliana OX=3702 GN=JGB PE=1 SV=1
TRINITY_DN12055_c1_g1_i4	2.81364	0.512438	3.01958e-05	0.000140862	5	4	8	53	27	39	DOWN_Sk_UP_Sr	sp|Q9FKK2|AGL62_ARATH	1.93e-24	102	Agamous-like MADS-box protein AGL62 OS=Arabidopsis thaliana OX=3702 GN=AGL62 PE=1 SV=1
TRINITY_DN12056_c0_g2_i3	9.44559	1.38333	4.14413e-11	3.65997e-10	0	0	0	64	55	139	DOWN_Sk_UP_Sr	sp|Q86IX1|DST1_DICDI	4.44e-106	350	Serine/threonine-protein kinase dst1 OS=Dictyostelium discoideum OX=44689 GN=dst1 PE=3 SV=1
TRINITY_DN12056_c0_g2_i4	-9.4662	1.4045	1.5628e-09	1.11737e-08	62	51	152	0	0	0	UP_Sk_DOWN_Sr	sp|Q86IX1|DST1_DICDI	5.38e-106	350	Serine/threonine-protein kinase dst1 OS=Dictyostelium discoideum OX=44689 GN=dst1 PE=3 SV=1
TRINITY_DN1206_c0_g2_i8	-2.61437	1.38736	2.54238e-05	0.00011978	61	88	81	10	7	19	UP_Sk_DOWN_Sr	sp|A8ZV75|RL30_DESOH	9.29e-08	51.6	50S ribosomal protein L30 OS=Desulfococcus oleovorans (strain DSM 6200 / Hxd3) OX=96561 GN=rpmD PE=3 SV=2
TRINITY_DN12064_c0_g1_i1	11.6813	3.57046	3.90013e-27	1.31809e-25	0	0	0	276	499	424	DOWN_Sk_UP_Sr	sp|Q9H8Y5|ANKZ1_HUMAN	2.64e-46	181	Ankyrin repeat and zinc finger domain-containing protein 1 OS=Homo sapiens OX=9606 GN=ANKZF1 PE=1 SV=1
TRINITY_DN12066_c0_g1_i1	6.18544	2.91197	0.000358394	0.0014456	0	11	0	303	205	246	DOWN_Sk_UP_Sr	sp|Q9M0N1|PUX10_ARATH	4.03e-82	265	Plant UBX domain-containing protein 10 OS=Arabidopsis thaliana OX=3702 GN=PUX10 PE=2 SV=1
TRINITY_DN12076_c0_g1_i1	11.4849	3.37598	7.93983e-33	3.71377e-31	0	0	0	305	349	399	DOWN_Sk_UP_Sr	sp|P38094|FLUG_EMENI	3.18e-125	405	Protein fluG OS=Emericella nidulans (strain FGSC A4 / ATCC 38163 / CBS 112.46 / NRRL 194 / M139) OX=227321 GN=fluG PE=1 SV=1
TRINITY_DN12076_c0_g3_i1	-11.7746	3.66335	2.55396e-39	1.70227e-37	471	483	384	0	0	0	UP_Sk_DOWN_Sr	sp|P38094|FLUG_EMENI	2.05e-125	405	Protein fluG OS=Emericella nidulans (strain FGSC A4 / ATCC 38163 / CBS 112.46 / NRRL 194 / M139) OX=227321 GN=fluG PE=1 SV=1
TRINITY_DN12079_c0_g2_i1	-2.75561	4.16328	5.64899e-11	4.88877e-10	535	709	421	55	95	84	UP_Sk_DOWN_Sr	sp|P42696|RBM34_HUMAN	1.71e-33	137	RNA-binding protein 34 OS=Homo sapiens OX=9606 GN=RBM34 PE=1 SV=2
TRINITY_DN1208_c0_g1_i6	5.15364	1.57605	9.46478e-12	9.0598e-11	2	3	3	120	62	107	DOWN_Sk_UP_Sr	sp|P52581|IFRH_LUPAL	1.51e-54	180	Isoflavone reductase homolog OS=Lupinus albus OX=3870 PE=2 SV=1
TRINITY_DN12085_c0_g1_i1	9.7475	1.67363	1.63764e-15	2.36642e-14	0	0	0	129	73	116	DOWN_Sk_UP_Sr	sp|Q9C6T2|PPR68_ARATH	0	662	Pentatricopeptide repeat-containing protein At1g31920 OS=Arabidopsis thaliana OX=3702 GN=PCMP-H11 PE=2 SV=1
TRINITY_DN12085_c0_g2_i1	-9.98886	1.90879	3.00588e-15	4.24135e-14	157	152	80	0	0	0	UP_Sk_DOWN_Sr	sp|Q9C6T2|PPR68_ARATH	0	664	Pentatricopeptide repeat-containing protein At1g31920 OS=Arabidopsis thaliana OX=3702 GN=PCMP-H11 PE=2 SV=1
TRINITY_DN12089_c0_g1_i5	-7.41565	-0.465089	4.02275e-09	2.72372e-08	18	25	22	0	0	0	UP_Sk_DOWN_Sr	sp|Q5R8E2|KLC3_PONAB	1.57e-13	77	Kinesin light chain 3 OS=Pongo abelii OX=9601 GN=KLC3 PE=2 SV=1
TRINITY_DN12106_c0_g1_i4	-9.55114	1.48622	7.75337e-13	8.4941e-12	123	64	95	0	0	0	UP_Sk_DOWN_Sr	sp|Q70E96|AL3F1_ARATH	0	587	Aldehyde dehydrogenase family 3 member F1 OS=Arabidopsis thaliana OX=3702 GN=ALDH3F1 PE=2 SV=2
TRINITY_DN12116_c0_g1_i1	-9.49526	1.43199	3.31403e-07	1.8357e-06	187	43	39	0	0	0	UP_Sk_DOWN_Sr	sp|Q9STX5|ENPL_ARATH	0	767	Endoplasmin homolog OS=Arabidopsis thaliana OX=3702 GN=HSP90-7 PE=1 SV=1
TRINITY_DN1212_c1_g1_i2	10.1206	2.03546	2.38833e-18	4.38449e-17	0	0	0	151	149	108	DOWN_Sk_UP_Sr	sp|Q7XYY2|MED25_ARATH	0	617	Mediator of RNA polymerase II transcription subunit 25 OS=Arabidopsis thaliana OX=3702 GN=MED25 PE=1 SV=1
TRINITY_DN1212_c1_g1_i3	-2.34223	4.00563	7.3636e-11	6.27071e-10	525	505	389	104	93	72	UP_Sk_DOWN_Sr	sp|Q7XYY2|MED25_ARATH	0	617	Mediator of RNA polymerase II transcription subunit 25 OS=Arabidopsis thaliana OX=3702 GN=MED25 PE=1 SV=1
TRINITY_DN12120_c0_g1_i2	-9.14557	1.09949	7.99667e-13	8.74852e-12	91	69	55	0	0	0	UP_Sk_DOWN_Sr	sp|Q5AP53|CBK1_CANAL	9.14e-131	405	Serine/threonine-protein kinase CBK1 OS=Candida albicans (strain SC5314 / ATCC MYA-2876) OX=237561 GN=CBK1 PE=1 SV=2
TRINITY_DN12122_c0_g2_i2	-8.23556	0.25462	2.79762e-10	2.20332e-09	46	44	25	0	0	0	UP_Sk_DOWN_Sr	sp|F4JTP5|STY46_ARATH	0	640	Serine/threonine-protein kinase STY46 OS=Arabidopsis thaliana OX=3702 GN=STY46 PE=1 SV=1
TRINITY_DN12122_c0_g2_i8	2.14372	3.20617	1.80902e-08	1.12872e-07	60	64	55	227	232	305	DOWN_Sk_UP_Sr	sp|F4JTP5|STY46_ARATH	0	640	Serine/threonine-protein kinase STY46 OS=Arabidopsis thaliana OX=3702 GN=STY46 PE=1 SV=1
TRINITY_DN12129_c0_g1_i3	-8.10597	0.137121	6.48272e-08	3.82807e-07	52	20	31	0	0	0	UP_Sk_DOWN_Sr	sp|Q9C788|C70B1_ARATH	0	823	Cytochrome P450 704B1 OS=Arabidopsis thaliana OX=3702 GN=CYP704B1 PE=1 SV=1
TRINITY_DN1213_c0_g1_i3	11.0058	2.90292	7.64376e-24	2.09593e-22	0	0	0	276	287	190	DOWN_Sk_UP_Sr	sp|Q8H181|GTL2_ARATH	1.23e-34	133	Trihelix transcription factor GTL2 OS=Arabidopsis thaliana OX=3702 GN=At5g28300 PE=2 SV=1
TRINITY_DN12136_c0_g1_i3	8.7938	0.765588	6.02923e-14	7.5516e-13	0	0	0	56	51	56	DOWN_Sk_UP_Sr	sp|O65782|C83B1_ARATH	1.02e-149	441	Cytochrome P450 83B1 OS=Arabidopsis thaliana OX=3702 GN=CYP83B1 PE=1 SV=1
TRINITY_DN12138_c0_g1_i4	-6.07269	1.86499	4.45081e-06	2.25863e-05	111	183	82	0	0	5	UP_Sk_DOWN_Sr	sp|O22812|AHL10_ARATH	6.25e-59	200	AT-hook motif nuclear-localized protein 10 OS=Arabidopsis thaliana OX=3702 GN=AHL10 PE=1 SV=2
TRINITY_DN12139_c0_g1_i2	-9.18697	1.13978	6.66419e-08	3.93131e-07	60	143	26	0	0	0	UP_Sk_DOWN_Sr	sp|Q9FFF6|DIOX5_ARATH	7.53e-67	224	Probable 2-oxoglutarate-dependent dioxygenase At5g05600 OS=Arabidopsis thaliana OX=3702 GN=At5g05600 PE=2 SV=1
TRINITY_DN1215_c0_g1_i1	-4.72175	4.62509	1.52242e-40	1.08311e-38	775	1003	755	36	24	32	UP_Sk_DOWN_Sr	sp|Q94DG6|ZIP1_ORYSJ	1.13e-138	404	Zinc transporter 1 OS=Oryza sativa subsp. japonica OX=39947 GN=ZIP1 PE=1 SV=1
TRINITY_DN1215_c0_g1_i2	5.59319	4.96099	2.45701e-08	1.5084e-07	9	6	50	986	1050	1081	DOWN_Sk_UP_Sr	sp|Q94DG6|ZIP1_ORYSJ	1.71e-138	404	Zinc transporter 1 OS=Oryza sativa subsp. japonica OX=39947 GN=ZIP1 PE=1 SV=1
TRINITY_DN12158_c0_g1_i4	-9.03881	0.99857	3.68932e-12	3.71693e-11	44	76	81	0	0	0	UP_Sk_DOWN_Sr	sp|Q94A79|DMS3_ARATH	3.46e-119	361	Protein DEFECTIVE IN MERISTEM SILENCING 3 OS=Arabidopsis thaliana OX=3702 GN=DMS3 PE=1 SV=1
TRINITY_DN12162_c0_g1_i21	-7.232	-0.618517	1.23811e-08	7.87329e-08	18	20	19	0	0	0	UP_Sk_DOWN_Sr	sp|Q8W4K1|TYW23_ARATH	0	1073	tRNA wybutosine-synthesizing protein 2/3/4 OS=Arabidopsis thaliana OX=3702 GN=At4g04670 PE=2 SV=1
TRINITY_DN12165_c0_g1_i1	3.35163	2.82601	2.02873e-08	1.25719e-07	12	23	31	203	162	291	DOWN_Sk_UP_Sr	sp|P29162|ASOL_TOBAC	0	566	L-ascorbate oxidase homolog OS=Nicotiana tabacum OX=4097 PE=2 SV=1
TRINITY_DN12165_c0_g2_i1	-11.0956	2.99211	3.3462e-27	1.13737e-25	226	294	315	0	0	0	UP_Sk_DOWN_Sr	sp|P29162|ASOL_TOBAC	0	558	L-ascorbate oxidase homolog OS=Nicotiana tabacum OX=4097 PE=2 SV=1
TRINITY_DN12169_c0_g1_i5	-6.03198	1.53914	3.00631e-07	1.67091e-06	68	102	123	4	0	0	UP_Sk_DOWN_Sr	sp|Q9JLC8|SACS_MOUSE	2.45e-124	448	Sacsin OS=Mus musculus OX=10090 GN=Sacs PE=1 SV=2
TRINITY_DN1217_c1_g2_i1	-3.28733	3.6973	3.16083e-06	1.62613e-05	321	526	405	35	14	75	UP_Sk_DOWN_Sr	sp|Q9C6T7|FAX5_ARATH	2.88e-38	140	Protein FATTY ACID EXPORT 5 OS=Arabidopsis thaliana OX=3702 GN=FAX5 PE=3 SV=1
TRINITY_DN12170_c0_g1_i1	3.3994	4.61994	6.23842e-20	1.30273e-18	98	66	60	804	764	725	DOWN_Sk_UP_Sr	sp|Q10S32|P2C28_ORYSJ	0	557	Probable protein phosphatase 2C 28 OS=Oryza sativa subsp. japonica OX=39947 GN=Os03g0137200 PE=2 SV=1
TRINITY_DN12175_c0_g1_i1	10.8018	2.70204	7.57312e-21	1.70062e-19	0	0	0	227	147	287	DOWN_Sk_UP_Sr	sp|Q6S7B0|TAF5_ARATH	0	952	Transcription initiation factor TFIID subunit 5 OS=Arabidopsis thaliana OX=3702 GN=TAF5 PE=1 SV=1
TRINITY_DN12178_c0_g1_i2	-8.2915	0.305305	4.43755e-11	3.90238e-10	42	50	28	0	0	0	UP_Sk_DOWN_Sr	sp|Q6WAU1|IPIPR_MENPI	6.14e-22	90.1	(-)-isopiperitenone reductase OS=Mentha piperita OX=34256 PE=1 SV=1
TRINITY_DN1218_c0_g3_i2	-10.9324	2.83135	3.56989e-25	1.05718e-23	287	231	224	0	0	0	UP_Sk_DOWN_Sr	sp|P46573|PBL10_ARATH	0	531	Probable serine/threonine-protein kinase PBL10 OS=Arabidopsis thaliana OX=3702 GN=PBL10 PE=1 SV=2
TRINITY_DN1218_c0_g3_i3	2.03556	4.56953	9.04401e-05	0.00039833	86	141	263	599	623	728	DOWN_Sk_UP_Sr	sp|P46573|PBL10_ARATH	0	530	Probable serine/threonine-protein kinase PBL10 OS=Arabidopsis thaliana OX=3702 GN=PBL10 PE=1 SV=2
TRINITY_DN12185_c0_g1_i4	8.59386	0.579788	8.9861e-08	5.23392e-07	0	0	0	29	27	87	DOWN_Sk_UP_Sr	sp|Q5Z8T8|XYXT1_ORYSJ	1.18e-80	266	Beta-1,2-xylosyltransferase XYXT1 OS=Oryza sativa subsp. japonica OX=39947 GN=XYXT1 PE=1 SV=1
TRINITY_DN122_c0_g1_i1	12.2847	4.16936	1.97228e-51	2.41474e-49	0	0	0	694	557	587	DOWN_Sk_UP_Sr	sp|Q0WMV8|PHF5B_ARATH	3.43e-71	217	PHD finger-like domain-containing protein 5B OS=Arabidopsis thaliana OX=3702 GN=At1g07170 PE=3 SV=1
TRINITY_DN122_c0_g1_i2	12.254	4.13879	1.19766e-52	1.53372e-50	0	0	0	597	597	601	DOWN_Sk_UP_Sr	sp|Q0WMV8|PHF5B_ARATH	4.36e-71	217	PHD finger-like domain-containing protein 5B OS=Arabidopsis thaliana OX=3702 GN=At1g07170 PE=3 SV=1
TRINITY_DN122_c0_g1_i3	-8.4064	0.410237	2.81123e-12	2.86456e-11	36	44	49	0	0	0	UP_Sk_DOWN_Sr	sp|Q0WMV8|PHF5B_ARATH	4.36e-71	217	PHD finger-like domain-containing protein 5B OS=Arabidopsis thaliana OX=3702 GN=At1g07170 PE=3 SV=1
TRINITY_DN122_c0_g2_i5	-7.44482	4.8746	2.5951e-17	4.39461e-16	867	1240	1004	6	0	11	UP_Sk_DOWN_Sr	sp|Q0WMV8|PHF5B_ARATH	1.39e-72	218	PHD finger-like domain-containing protein 5B OS=Arabidopsis thaliana OX=3702 GN=At1g07170 PE=3 SV=1
TRINITY_DN12211_c0_g1_i3	12.0848	3.97077	7.3522e-46	6.71217e-44	0	0	0	483	533	580	DOWN_Sk_UP_Sr	sp|Q9LFD5|BPA1_ARATH	3.89e-41	150	Binding partner of ACD11 1 OS=Arabidopsis thaliana OX=3702 GN=BPA1 PE=1 SV=1
TRINITY_DN12211_c0_g1_i5	-8.17757	0.2012	4.78808e-07	2.6152e-06	62	19	27	0	0	0	UP_Sk_DOWN_Sr	sp|Q9LFD5|BPA1_ARATH	6.36e-23	101	Binding partner of ACD11 1 OS=Arabidopsis thaliana OX=3702 GN=BPA1 PE=1 SV=1
TRINITY_DN12212_c0_g3_i1	10.9128	2.81128	1.47079e-26	4.74721e-25	0	0	0	248	199	264	DOWN_Sk_UP_Sr	sp|O23215|PBRP1_ARATH	0	580	Plant-specific TFIIB-related protein 1 OS=Arabidopsis thaliana OX=3702 GN=PBRP1 PE=2 SV=1
TRINITY_DN12212_c0_g3_i3	-11.1196	3.01579	1.0867e-28	4.02581e-27	307	273	266	0	0	0	UP_Sk_DOWN_Sr	sp|O23215|PBRP1_ARATH	0	581	Plant-specific TFIIB-related protein 1 OS=Arabidopsis thaliana OX=3702 GN=PBRP1 PE=2 SV=1
TRINITY_DN12220_c0_g2_i3	-10.4164	2.32511	3.3705e-21	7.74313e-20	163	219	143	0	0	0	UP_Sk_DOWN_Sr	sp|Q67XV2|SAC3C_ARATH	9.93e-107	330	SAC3 family protein C OS=Arabidopsis thaliana OX=3702 GN=SAC3C PE=2 SV=1
TRINITY_DN12236_c0_g1_i5	-10.42	2.32851	1.32885e-14	1.77562e-13	161	104	249	0	0	0	UP_Sk_DOWN_Sr	sp|Q8W4F1|PAP10_ARATH	4.59e-104	311	Probable plastid-lipid-associated protein 10, chloroplastic OS=Arabidopsis thaliana OX=3702 GN=PAP10 PE=1 SV=1
TRINITY_DN1224_c0_g1_i2	-6.19347	3.34886	0.00134751	0.00492044	361	379	319	0	13	0	UP_Sk_DOWN_Sr	sp|Q9SR77|HBPL1_ARATH	1.07e-116	347	Heme-binding-like protein At3g10130, chloroplastic OS=Arabidopsis thaliana OX=3702 GN=At3g10130 PE=1 SV=1
TRINITY_DN12245_c0_g1_i4	-10.5176	2.42414	8.97624e-19	1.7129e-17	239	188	131	0	0	0	UP_Sk_DOWN_Sr	sp|Q9SAA2|CLPP6_ARATH	4.33e-79	261	ATP-dependent Clp protease proteolytic subunit 6, chloroplastic OS=Arabidopsis thaliana OX=3702 GN=CLPP6 PE=1 SV=1
TRINITY_DN12246_c0_g1_i2	7.18904	2.93689	6.07903e-11	5.23894e-10	5	0	0	271	212	289	DOWN_Sk_UP_Sr	sp|O22850|GPX3_ARATH	7.93e-88	263	Probable glutathione peroxidase 3, mitochondrial OS=Arabidopsis thaliana OX=3702 GN=GPX3 PE=1 SV=1
TRINITY_DN12246_c0_g2_i4	-8.16668	1.9873	5.26542e-17	8.68988e-16	104	174	134	0	1	0	UP_Sk_DOWN_Sr	sp|O22850|GPX3_ARATH	9.9e-88	263	Probable glutathione peroxidase 3, mitochondrial OS=Arabidopsis thaliana OX=3702 GN=GPX3 PE=1 SV=1
TRINITY_DN1225_c0_g1_i4	-11.3023	3.19603	7.66799e-28	2.70936e-26	246	426	301	0	0	0	UP_Sk_DOWN_Sr	sp|Q9C8E6|PMI1_ARATH	0	576	Protein PLASTID MOVEMENT IMPAIRED 1 OS=Arabidopsis thaliana OX=3702 GN=PMI1 PE=1 SV=1
TRINITY_DN1225_c2_g1_i3	5.86037	3.65641	1.33313e-25	4.06998e-24	9	5	8	535	387	341	DOWN_Sk_UP_Sr	sp|Q500U8|TKPR1_ARATH	2.34e-78	250	Tetraketide alpha-pyrone reductase 1 OS=Arabidopsis thaliana OX=3702 GN=TKPR1 PE=1 SV=1
TRINITY_DN12266_c0_g1_i3	-10.4737	2.38112	1.63954e-19	3.33698e-18	195	226	125	0	0	0	UP_Sk_DOWN_Sr	sp|Q8L7W7|KAD7_ARATH	6.04e-69	236	Probable adenylate kinase 7, mitochondrial OS=Arabidopsis thaliana OX=3702 GN=At3g01820 PE=2 SV=1
TRINITY_DN12266_c0_g1_i9	10.0555	1.97249	2.89874e-09	2.00128e-08	0	0	0	228	38	132	DOWN_Sk_UP_Sr	sp|Q8L7W7|KAD7_ARATH	6.02e-69	236	Probable adenylate kinase 7, mitochondrial OS=Arabidopsis thaliana OX=3702 GN=At3g01820 PE=2 SV=1
TRINITY_DN12268_c0_g1_i2	-8.57627	0.566332	1.58642e-08	9.95598e-08	73	49	23	0	0	0	UP_Sk_DOWN_Sr	sp|Q8BFS9|ASND1_MOUSE	4.06e-42	167	Asparagine synthetase domain-containing protein 1 OS=Mus musculus OX=10090 GN=Asnsd1 PE=2 SV=1
TRINITY_DN1229_c0_g1_i2	-9.54821	1.48361	2.53789e-13	2.95746e-12	94	135	60	0	0	0	UP_Sk_DOWN_Sr	sp|P24806|XTH24_ARATH	4.6e-126	368	Xyloglucan endotransglucosylase/hydrolase protein 24 OS=Arabidopsis thaliana OX=3702 GN=XTH24 PE=1 SV=2
TRINITY_DN1229_c0_g2_i5	-4.20257	3.16438	0.00031066	0.00126599	283	397	223	2	6	39	UP_Sk_DOWN_Sr	sp|Q38911|XTH15_ARATH	7.67e-122	358	Xyloglucan endotransglucosylase/hydrolase protein 15 OS=Arabidopsis thaliana OX=3702 GN=XTH15 PE=1 SV=1
TRINITY_DN1229_c0_g2_i8	-10.0405	1.95893	2.60359e-16	4.02621e-15	143	174	88	0	0	0	UP_Sk_DOWN_Sr	sp|P24806|XTH24_ARATH	9.41e-125	368	Xyloglucan endotransglucosylase/hydrolase protein 24 OS=Arabidopsis thaliana OX=3702 GN=XTH24 PE=1 SV=2
TRINITY_DN12292_c0_g2_i1	-2.8184	5.03757	2.62604e-15	3.73542e-14	1063	1146	851	99	158	158	UP_Sk_DOWN_Sr	sp|O04203|HSPR2_ARATH	5.85e-155	454	Nematode resistance protein-like HSPRO2 OS=Arabidopsis thaliana OX=3702 GN=HSPRO2 PE=1 SV=1
TRINITY_DN123_c0_g1_i1	10.6429	2.54598	6.72309e-23	1.73599e-21	0	0	0	195	159	236	DOWN_Sk_UP_Sr	sp|P36444|MAOC_FLAPR	0	985	NADP-dependent malic enzyme, chloroplastic OS=Flaveria pringlei OX=4226 GN=MODA PE=2 SV=1
TRINITY_DN123_c0_g1_i2	6.37769	3.0975	0.000301442	0.00123054	0	0	10	219	352	280	DOWN_Sk_UP_Sr	sp|P36444|MAOC_FLAPR	0	985	NADP-dependent malic enzyme, chloroplastic OS=Flaveria pringlei OX=4226 GN=MODA PE=2 SV=1
TRINITY_DN12302_c0_g1_i4	-9.07293	1.0308	1.86164e-12	1.9457e-11	71	90	46	0	0	0	UP_Sk_DOWN_Sr	sp|Q0WVX5|SSY4_ARATH	4.02e-99	332	Probable starch synthase 4, chloroplastic/amyloplastic OS=Arabidopsis thaliana OX=3702 GN=SS4 PE=1 SV=1
TRINITY_DN12305_c0_g1_i5	10.2063	2.11895	6.27166e-19	1.2144e-17	0	0	0	160	158	115	DOWN_Sk_UP_Sr	sp|Q9LYN8|EMS1_ARATH	0	743	Leucine-rich repeat receptor protein kinase EMS1 OS=Arabidopsis thaliana OX=3702 GN=EMS1 PE=1 SV=1
TRINITY_DN12309_c1_g1_i3	9.31081	1.25403	1.31745e-10	1.08468e-09	0	0	0	56	119	55	DOWN_Sk_UP_Sr	sp|O80725|AB4B_ARATH	0	1797	ABC transporter B family member 4 OS=Arabidopsis thaliana OX=3702 GN=ABCB4 PE=1 SV=1
TRINITY_DN12313_c0_g2_i2	-2.42607	2.43921	3.45927e-08	2.09279e-07	143	189	147	25	31	29	UP_Sk_DOWN_Sr	sp|Q9CAC4|MYOB2_ARATH	7.69e-36	148	Myosin-binding protein 2 OS=Arabidopsis thaliana OX=3702 GN=MYOB2 PE=1 SV=1
TRINITY_DN1234_c0_g1_i11	2.08415	2.94295	1.84912e-06	9.69944e-06	52	57	45	247	225	156	DOWN_Sk_UP_Sr	sp|P57108|GSTZ_EUPES	4.97e-97	291	Glutathione S-transferase zeta class OS=Euphorbia esula OX=3993 PE=2 SV=1
TRINITY_DN1234_c0_g1_i5	6.46919	1.53674	1.16452e-11	1.10113e-10	0	3	0	104	85	95	DOWN_Sk_UP_Sr	sp|P57108|GSTZ_EUPES	2.32e-96	288	Glutathione S-transferase zeta class OS=Euphorbia esula OX=3993 PE=2 SV=1
TRINITY_DN1234_c0_g1_i8	-9.25801	1.2062	3.50652e-14	4.50138e-13	60	98	77	0	0	0	UP_Sk_DOWN_Sr	sp|P57108|GSTZ_EUPES	1.73e-95	288	Glutathione S-transferase zeta class OS=Euphorbia esula OX=3993 PE=2 SV=1
TRINITY_DN12344_c0_g2_i1	-9.1758	1.1283	2.87011e-11	2.59115e-10	79	103	41	0	0	0	UP_Sk_DOWN_Sr	sp|Q9LYK2|NRT27_ARATH	1.03e-151	448	High affinity nitrate transporter 2.7 OS=Arabidopsis thaliana OX=3702 GN=NRT2.7 PE=2 SV=1
TRINITY_DN12348_c0_g1_i3	-10.6065	2.51116	1.26183e-22	3.20922e-21	188	250	161	0	0	0	UP_Sk_DOWN_Sr	sp|Q94CD8|E134_ARATH	0	605	Glucan endo-1,3-beta-glucosidase 4 OS=Arabidopsis thaliana OX=3702 GN=At3g13560 PE=2 SV=1
TRINITY_DN1235_c0_g1_i1	-10.9551	2.85367	3.37565e-23	8.90068e-22	177	327	260	0	0	0	UP_Sk_DOWN_Sr	sp|B9FXV5|IF4G_ORYSJ	0	907	Eukaryotic translation initiation factor 4G OS=Oryza sativa subsp. japonica OX=39947 GN=Os07g0555200 PE=2 SV=2
TRINITY_DN1235_c0_g1_i5	-9.04097	1.00054	2.27601e-11	2.07908e-10	91	65	44	0	0	0	UP_Sk_DOWN_Sr	sp|B9FXV5|IF4G_ORYSJ	0	898	Eukaryotic translation initiation factor 4G OS=Oryza sativa subsp. japonica OX=39947 GN=Os07g0555200 PE=2 SV=2
TRINITY_DN12361_c0_g1_i3	-10.3749	2.28457	4.88497e-22	1.19556e-20	173	184	150	0	0	0	UP_Sk_DOWN_Sr	sp|Q93ZQ3|PLP9_ARATH	0	568	Probable inactive patatin-like protein 9 OS=Arabidopsis thaliana OX=3702 GN=PLP9 PE=2 SV=1
TRINITY_DN12366_c1_g2_i1	-3.01218	0.638549	6.11919e-07	3.32195e-06	37	60	41	6	6	4	UP_Sk_DOWN_Sr	sp|Q9FLE8|Y5986_ARATH	2.14e-35	139	Uncharacterized protein At5g39865 OS=Arabidopsis thaliana OX=3702 GN=At5g39865 PE=2 SV=1
TRINITY_DN1238_c0_g1_i3	-9.19642	3.76939	3.29356e-30	1.3304e-28	586	485	364	0	0	2	UP_Sk_DOWN_Sr	sp|Q9ASU8|NDL2_ARATH	0	539	Protein NDL2 OS=Arabidopsis thaliana OX=3702 GN=NDL2 PE=1 SV=1
TRINITY_DN1238_c2_g1_i2	-7.8639	3.65024	1.2376e-15	1.8082e-14	400	546	382	0	5	0	UP_Sk_DOWN_Sr	sp|Q9FME4|PP438_ARATH	0	568	Pentatricopeptide repeat-containing protein PNM1, mitochondrial OS=Arabidopsis thaliana OX=3702 GN=PNM1 PE=1 SV=1
TRINITY_DN12389_c0_g1_i5	8.19854	0.217082	1.20066e-10	9.92666e-10	0	0	0	48	31	29	DOWN_Sk_UP_Sr	sp|O14162|YE7A_SCHPO	7.71e-13	75.5	Putative lipase C4A8.10 OS=Schizosaccharomyces pombe (strain 972 / ATCC 24843) OX=284812 GN=SPAC4A8.10 PE=3 SV=2
TRINITY_DN12402_c0_g1_i12	-9.50232	1.43956	1.90909e-15	2.7436e-14	104	84	87	0	0	0	UP_Sk_DOWN_Sr	sp|Q0WPH8|NEK5_ARATH	0	553	Serine/threonine-protein kinase Nek5 OS=Arabidopsis thaliana OX=3702 GN=NEK5 PE=1 SV=1
TRINITY_DN12404_c0_g1_i3	-7.74129	-0.185311	2.77611e-09	1.92026e-08	27	36	19	0	0	0	UP_Sk_DOWN_Sr	sp|O23140|AP2M_ARATH	2.14e-08	58.5	AP-2 complex subunit mu OS=Arabidopsis thaliana OX=3702 GN=AP2M PE=1 SV=1
TRINITY_DN12405_c0_g1_i1	-8.60607	4.79942	3.30953e-13	3.8089e-12	1024	1143	790	0	0	7	UP_Sk_DOWN_Sr	sp|Q94A43|BEH2_ARATH	5.31e-80	258	BES1/BZR1 homolog protein 2 OS=Arabidopsis thaliana OX=3702 GN=BEH2 PE=1 SV=1
TRINITY_DN12409_c0_g1_i1	-5.70671	3.85853	3.39273e-06	1.74108e-05	425	584	501	20	0	8	UP_Sk_DOWN_Sr	sp|P93008|RH21_ARATH	0	1001	DEAD-box ATP-dependent RNA helicase 21 OS=Arabidopsis thaliana OX=3702 GN=RH21 PE=2 SV=1
TRINITY_DN12419_c0_g1_i2	-9.04881	1.00824	9.67343e-11	8.11376e-10	65	102	38	0	0	0	UP_Sk_DOWN_Sr	sp|Q9ZVX5|PP156_ARATH	0	629	Pentatricopeptide repeat-containing protein At2g16880 OS=Arabidopsis thaliana OX=3702 GN=At2g16880 PE=2 SV=1
TRINITY_DN12423_c0_g1_i2	6.65045	4.39788	1.50958e-11	1.40912e-10	11	0	10	618	734	775	DOWN_Sk_UP_Sr	sp|Q9FLR0|NEN1_ARATH	0	526	Protein NEN1 OS=Arabidopsis thaliana OX=3702 GN=NEN1 PE=2 SV=1
TRINITY_DN12423_c0_g2_i1	-11.9528	3.8401	2.48584e-43	2.03426e-41	432	562	522	0	0	0	UP_Sk_DOWN_Sr	sp|Q9FLR0|NEN1_ARATH	0	526	Protein NEN1 OS=Arabidopsis thaliana OX=3702 GN=NEN1 PE=2 SV=1
TRINITY_DN12424_c0_g2_i7	-8.07766	0.11231	6.75345e-11	5.7802e-10	38	39	26	0	0	0	UP_Sk_DOWN_Sr	sp|Q9M1B0|NLP9_ARATH	0	596	Protein NLP9 OS=Arabidopsis thaliana OX=3702 GN=NLP9 PE=2 SV=1
TRINITY_DN12428_c0_g2_i1	-9.7376	1.66597	1.16285e-11	1.09999e-10	112	167	52	0	0	0	UP_Sk_DOWN_Sr	sp|Q54GB2|CTSL2_DICDI	1.68e-55	206	CTD small phosphatase-like protein 2 OS=Dictyostelium discoideum OX=44689 GN=ctdspl2 PE=3 SV=1
TRINITY_DN12428_c0_g2_i3	-10.1672	2.08169	1.27328e-10	1.0505e-09	227	59	142	0	0	0	UP_Sk_DOWN_Sr	sp|Q54GB2|CTSL2_DICDI	1.66e-55	206	CTD small phosphatase-like protein 2 OS=Dictyostelium discoideum OX=44689 GN=ctdspl2 PE=3 SV=1
TRINITY_DN12429_c0_g2_i1	-3.01389	0.878413	1.63382e-05	7.85285e-05	43	63	58	3	10	6	UP_Sk_DOWN_Sr	sp|Q8RXD4|BRCA1_ARATH	4.22e-127	418	Protein BREAST CANCER SUSCEPTIBILITY 1 homolog OS=Arabidopsis thaliana OX=3702 GN=BRCA1 PE=1 SV=1
TRINITY_DN12429_c0_g2_i4	-7.84854	-0.0911128	2.8575e-09	1.97396e-08	38	25	24	0	0	0	UP_Sk_DOWN_Sr	sp|Q8RXD4|BRCA1_ARATH	6.08e-103	273	Protein BREAST CANCER SUSCEPTIBILITY 1 homolog OS=Arabidopsis thaliana OX=3702 GN=BRCA1 PE=1 SV=1
TRINITY_DN12431_c1_g1_i2	11.3456	3.23831	2.02485e-31	8.73784e-30	0	0	0	295	347	312	DOWN_Sk_UP_Sr	sp|Q9M2E2|SDR1_ARATH	1.96e-109	328	(+)-neomenthol dehydrogenase OS=Arabidopsis thaliana OX=3702 GN=SDR1 PE=1 SV=1
TRINITY_DN12431_c1_g2_i2	-3.60342	2.66702	9.78738e-10	7.20102e-09	226	201	185	8	21	19	UP_Sk_DOWN_Sr	sp|Q9M2E2|SDR1_ARATH	5.37e-109	328	(+)-neomenthol dehydrogenase OS=Arabidopsis thaliana OX=3702 GN=SDR1 PE=1 SV=1
TRINITY_DN12441_c0_g1_i2	-3.11287	0.448742	0.000315881	0.00128495	70	28	20	4	4	5	UP_Sk_DOWN_Sr	sp|F4K1R2|HINT3_ARATH	1.72e-09	61.6	Adenylylsulfatase HINT3 OS=Arabidopsis thaliana OX=3702 GN=HINT3 PE=1 SV=1
TRINITY_DN12442_c0_g1_i2	7.43607	3.63953	7.94682e-08	4.65032e-07	0	0	7	410	480	365	DOWN_Sk_UP_Sr	sp|Q8GW31|DCP2_ARATH	1.94e-151	441	mRNA-decapping enzyme subunit 2 OS=Arabidopsis thaliana OX=3702 GN=DCP2 PE=1 SV=1
TRINITY_DN12444_c0_g1_i4	-9.2657	1.21354	5.47695e-15	7.55485e-14	81	87	67	0	0	0	UP_Sk_DOWN_Sr	sp|Q8S8P6|PP180_ARATH	0	571	Pentatricopeptide repeat-containing protein At2g32630 OS=Arabidopsis thaliana OX=3702 GN=At2g32630 PE=3 SV=1
TRINITY_DN12445_c0_g1_i1	-7.66713	-0.249429	3.76815e-10	2.92309e-09	26	25	26	0	0	0	UP_Sk_DOWN_Sr	sp|Q9FHQ3|HS157_ARATH	7.95e-34	125	15.7 kDa heat shock protein, peroxisomal OS=Arabidopsis thaliana OX=3702 GN=HSP15.7 PE=2 SV=1
TRINITY_DN12445_c0_g1_i2	-2.47787	2.31491	2.66938e-06	1.38019e-05	127	174	140	22	35	18	UP_Sk_DOWN_Sr	sp|Q9FHQ3|HS157_ARATH	4.93e-49	162	15.7 kDa heat shock protein, peroxisomal OS=Arabidopsis thaliana OX=3702 GN=HSP15.7 PE=2 SV=1
TRINITY_DN12445_c0_g2_i4	11.0341	2.93076	2.63917e-28	9.597e-27	0	0	0	269	263	238	DOWN_Sk_UP_Sr	sp|Q9FHQ3|HS157_ARATH	2.14e-48	159	15.7 kDa heat shock protein, peroxisomal OS=Arabidopsis thaliana OX=3702 GN=HSP15.7 PE=2 SV=1
TRINITY_DN1247_c0_g1_i5	-11.2269	3.12158	5.31552e-27	1.78119e-25	312	384	225	0	0	0	UP_Sk_DOWN_Sr	sp|P56820|EIF3D_ARATH	0	824	Eukaryotic translation initiation factor 3 subunit D OS=Arabidopsis thaliana OX=3702 GN=TIF3D1 PE=1 SV=1
TRINITY_DN12474_c0_g1_i1	7.33652	5.08361	0.000819684	0.00311354	0	0	21	1050	1396	980	DOWN_Sk_UP_Sr	sp|Q39794|NLTP_GERHY	6.3e-17	77.8	Non-specific lipid-transfer protein OS=Gerbera hybrida OX=18101 PE=3 SV=1
TRINITY_DN12474_c0_g2_i2	3.28691	8.49928	7.15312e-41	5.12752e-39	1014	1390	1190	11414	11139	11103	DOWN_Sk_UP_Sr	sp|Q39794|NLTP_GERHY	5.51e-17	77.8	Non-specific lipid-transfer protein OS=Gerbera hybrida OX=18101 PE=3 SV=1
TRINITY_DN12474_c0_g2_i3	9.26712	3.80192	1.00343e-33	4.98372e-32	0	0	2	479	537	396	DOWN_Sk_UP_Sr	sp|Q39794|NLTP_GERHY	4.19e-15	73.2	Non-specific lipid-transfer protein OS=Gerbera hybrida OX=18101 PE=3 SV=1
TRINITY_DN12478_c0_g1_i5	-8.65805	0.64214	1.20313e-13	1.46058e-12	47	56	51	0	0	0	UP_Sk_DOWN_Sr	sp|Q9FFN2|GLYT3_ARATH	2.03e-95	308	Probable glycosyltransferase At5g03795 OS=Arabidopsis thaliana OX=3702 GN=At5g03795 PE=3 SV=2
TRINITY_DN12480_c0_g1_i2	11.1289	3.02424	1.44195e-24	4.12825e-23	0	0	0	298	190	341	DOWN_Sk_UP_Sr	sp|Q5PNU3|AMSH3_ARATH	0	622	AMSH-like ubiquitin thioesterase 3 OS=Arabidopsis thaliana OX=3702 GN=AMSH3 PE=1 SV=2
TRINITY_DN12481_c0_g1_i1	-9.61744	1.55005	3.62522e-12	3.65546e-11	134	112	54	0	0	0	UP_Sk_DOWN_Sr	sp|Q9SUS5|RHA1B_ARATH	5.25e-11	63.2	E3 ubiquitin-protein ligase RHA1B OS=Arabidopsis thaliana OX=3702 GN=RHA1B PE=2 SV=1
TRINITY_DN12482_c0_g2_i1	10.575	2.47921	5.58116e-11	4.83538e-10	0	0	0	218	275	61	DOWN_Sk_UP_Sr	sp|Q8LB17|RBL15_ARATH	0	534	Rhomboid-like protein 15 OS=Arabidopsis thaliana OX=3702 GN=RBL15 PE=1 SV=2
TRINITY_DN12483_c0_g1_i6	4.55516	2.73962	4.69552e-17	7.77914e-16	10	7	11	228	176	245	DOWN_Sk_UP_Sr	sp|O48520|DPOD2_ARATH	0	687	DNA polymerase delta small subunit OS=Arabidopsis thaliana OX=3702 GN=POLD2 PE=2 SV=2
TRINITY_DN12484_c0_g1_i1	-8.63182	0.617895	2.15962e-10	1.72762e-09	60	63	29	0	0	0	UP_Sk_DOWN_Sr	sp|Q1PEU4|PP201_ARATH	0	589	Pentatricopeptide repeat-containing protein At2g44880 OS=Arabidopsis thaliana OX=3702 GN=PCMP-E9 PE=2 SV=2
TRINITY_DN12484_c0_g1_i2	-9.4062	1.34757	5.63328e-15	7.75468e-14	93	76	88	0	0	0	UP_Sk_DOWN_Sr	sp|F4JN26|MLH3_ARATH	6.52e-103	361	DNA mismatch repair protein MLH3 OS=Arabidopsis thaliana OX=3702 GN=MLH3 PE=2 SV=2
TRINITY_DN12485_c0_g1_i1	10.3233	2.23309	8.23842e-20	1.70683e-18	0	0	0	155	123	195	DOWN_Sk_UP_Sr	sp|P09042|PR1C_TOBAC	2.05e-21	93.2	Pathogenesis-related protein 1C OS=Nicotiana tabacum OX=4097 PE=2 SV=3
TRINITY_DN125_c0_g1_i1	9.15603	1.10709	6.87184e-10	5.15845e-09	0	0	0	110	63	37	DOWN_Sk_UP_Sr	sp|Q9STE5|R13L2_ARATH	3.31e-27	122	Putative disease resistance RPP13-like protein 2 OS=Arabidopsis thaliana OX=3702 GN=RPP13L2 PE=3 SV=1
TRINITY_DN125_c0_g1_i2	-9.56211	1.49683	3.64647e-16	5.57706e-15	84	119	87	0	0	0	UP_Sk_DOWN_Sr	sp|Q9STE5|R13L2_ARATH	1.1e-25	116	Putative disease resistance RPP13-like protein 2 OS=Arabidopsis thaliana OX=3702 GN=RPP13L2 PE=3 SV=1
TRINITY_DN125_c0_g1_i3	11.5631	3.45346	5.54145e-32	2.4654e-30	0	0	0	335	434	338	DOWN_Sk_UP_Sr	sp|P0C8S1|RP8L2_ARATH	9.9e-38	157	Probable disease resistance RPP8-like protein 2 OS=Arabidopsis thaliana OX=3702 GN=RPP8L2 PE=3 SV=1
TRINITY_DN125_c0_g1_i8	-8.00101	1.81998	3.05219e-16	4.69084e-15	93	150	122	0	0	1	UP_Sk_DOWN_Sr	sp|Q9STE5|R13L2_ARATH	9.55e-27	122	Putative disease resistance RPP13-like protein 2 OS=Arabidopsis thaliana OX=3702 GN=RPP13L2 PE=3 SV=1
TRINITY_DN125_c0_g2_i1	-10.145	2.06048	3.80065e-20	8.09359e-19	153	145	133	0	0	0	UP_Sk_DOWN_Sr	sp|Q9SX38|DRL4_ARATH	1.88e-31	134	Putative disease resistance protein At1g50180 OS=Arabidopsis thaliana OX=3702 GN=At1g50180 PE=3 SV=2
TRINITY_DN12504_c0_g1_i2	7.03469	6.12628	1.24257e-05	6.05529e-05	0	11	44	2194	2396	2505	DOWN_Sk_UP_Sr	sp|Q8LBB2|KING1_ARATH	0	529	SNF1-related protein kinase regulatory subunit gamma-1 OS=Arabidopsis thaliana OX=3702 GN=KING1 PE=1 SV=2
TRINITY_DN12504_c0_g2_i1	-3.23448	5.05739	1.77544e-18	3.30805e-17	915	1165	1119	76	130	119	UP_Sk_DOWN_Sr	sp|Q8LBB2|KING1_ARATH	0	529	SNF1-related protein kinase regulatory subunit gamma-1 OS=Arabidopsis thaliana OX=3702 GN=KING1 PE=1 SV=2
TRINITY_DN12508_c0_g1_i1	6.92937	3.64117	5.92724e-05	0.000267217	10	0	0	469	312	485	DOWN_Sk_UP_Sr	sp|Q8VZ95|VAP11_ARATH	9.33e-32	124	Vesicle-associated protein 1-1 OS=Arabidopsis thaliana OX=3702 GN=PVA11 PE=1 SV=1
TRINITY_DN12510_c1_g1_i2	-5.73281	5.1724	6.63785e-25	1.94025e-23	1109	1512	1157	21	35	11	UP_Sk_DOWN_Sr	sp|Q8H103|G6PIP_ARATH	0	959	Glucose-6-phosphate isomerase 1, chloroplastic OS=Arabidopsis thaliana OX=3702 GN=PGI1 PE=1 SV=1
TRINITY_DN12510_c1_g2_i3	-10.2384	7.82755	1.19817e-16	1.91409e-15	7792	9746	6754	0	4	15	UP_Sk_DOWN_Sr	sp|Q9SPV4|SAMT_CLABR	2.63e-133	392	Salicylate carboxymethyltransferase OS=Clarkia breweri OX=36903 GN=SAMT PE=1 SV=1
TRINITY_DN12511_c0_g1_i10	8.4114	0.411326	1.39518e-09	1.00283e-08	0	0	0	42	24	60	DOWN_Sk_UP_Sr	sp|Q7LHG5|YI31B_YEAST	2.09e-27	112	Transposon Ty3-I Gag-Pol polyprotein OS=Saccharomyces cerevisiae (strain ATCC 204508 / S288c) OX=559292 GN=TY3B-I PE=3 SV=2
TRINITY_DN12511_c0_g1_i13	-8.87089	0.840499	2.09003e-10	1.67421e-09	86	51	40	0	0	0	UP_Sk_DOWN_Sr	sp|Q99315|YG31B_YEAST	1.13e-53	141	Transposon Ty3-G Gag-Pol polyprotein OS=Saccharomyces cerevisiae (strain ATCC 204508 / S288c) OX=559292 GN=TY3B-G PE=1 SV=3
TRINITY_DN1252_c0_g1_i1	2.84437	4.11407	4.8356e-07	2.64025e-06	85	34	100	620	436	499	DOWN_Sk_UP_Sr	sp|Q9LSX7|PEX22_ARATH	2.99e-122	360	Peroxisome biogenesis protein 22 OS=Arabidopsis thaliana OX=3702 GN=PEX22 PE=1 SV=1
TRINITY_DN1252_c0_g1_i2	8.4418	0.439564	7.04509e-08	4.14671e-07	0	0	0	36	20	73	DOWN_Sk_UP_Sr	sp|Q9LSX7|PEX22_ARATH	1.24e-119	360	Peroxisome biogenesis protein 22 OS=Arabidopsis thaliana OX=3702 GN=PEX22 PE=1 SV=1
TRINITY_DN1252_c0_g4_i2	-9.02391	0.98452	1.186e-11	1.11987e-10	81	77	41	0	0	0	UP_Sk_DOWN_Sr	sp|Q9LSX7|PEX22_ARATH	8.15e-119	359	Peroxisome biogenesis protein 22 OS=Arabidopsis thaliana OX=3702 GN=PEX22 PE=1 SV=1
TRINITY_DN12526_c0_g1_i2	8.2515	0.265065	3.65416e-12	3.68386e-11	0	0	0	37	32	43	DOWN_Sk_UP_Sr	sp|Q5U4T7|BIC1B_XENLA	1.57e-06	53.9	Protein bicaudal C homolog 1-B OS=Xenopus laevis OX=8355 GN=bicc1-b PE=2 SV=1
TRINITY_DN12528_c0_g2_i1	11.424	3.31576	5.68221e-28	2.03349e-26	0	0	0	295	273	446	DOWN_Sk_UP_Sr	sp|Q86YJ7|AN13B_HUMAN	1.91e-30	132	Ankyrin repeat domain-containing protein 13B OS=Homo sapiens OX=9606 GN=ANKRD13B PE=1 SV=4
TRINITY_DN1253_c0_g1_i7	-8.30007	0.312984	1.2128e-11	1.14335e-10	35	53	33	0	0	0	UP_Sk_DOWN_Sr	sp|Q9M352|RL362_ARATH	5.24e-50	163	60S ribosomal protein L36-2 OS=Arabidopsis thaliana OX=3702 GN=RPL36B PE=3 SV=1
TRINITY_DN12531_c2_g2_i1	-9.45222	1.39138	3.4543e-07	1.91049e-06	158	87	21	0	0	0	UP_Sk_DOWN_Sr	sp|Q9SUQ3|Y4374_ARATH	0	647	Probable inactive receptor kinase At4g23740 OS=Arabidopsis thaliana OX=3702 GN=At4g23740 PE=1 SV=1
TRINITY_DN12531_c3_g1_i1	-2.43278	4.45175	4.77235e-12	4.73656e-11	649	820	501	94	124	130	UP_Sk_DOWN_Sr	sp|Q5E924|G3PP2_ARATH	0	612	Glyceraldehyde-3-phosphate dehydrogenase GAPCP2, chloroplastic OS=Arabidopsis thaliana OX=3702 GN=GAPCP2 PE=2 SV=1
TRINITY_DN1254_c1_g1_i2	-13.5492	5.42887	4.10797e-53	5.33271e-51	1669	1137	1717	0	0	0	UP_Sk_DOWN_Sr	sp|O04865|PLDA1_VIGUN	0	1272	Phospholipase D alpha 1 OS=Vigna unguiculata OX=3917 GN=PLD1 PE=2 SV=1
TRINITY_DN1254_c1_g4_i3	-14.9775	6.85473	5.6521e-92	5.69803e-89	4057	5063	3271	0	0	0	UP_Sk_DOWN_Sr	sp|O04865|PLDA1_VIGUN	0	1272	Phospholipase D alpha 1 OS=Vigna unguiculata OX=3917 GN=PLD1 PE=2 SV=1
TRINITY_DN12547_c0_g2_i3	8.59603	0.581457	4.50562e-11	3.95856e-10	0	0	0	49	31	63	DOWN_Sk_UP_Sr	sp|Q9FM89|FDL38_ARATH	4.67e-22	102	F-box/FBD/LRR-repeat protein At5g56420 OS=Arabidopsis thaliana OX=3702 GN=At5g56420 PE=2 SV=1
TRINITY_DN12550_c0_g1_i1	10.5218	2.42725	5.52523e-20	1.15788e-18	0	0	0	241	143	159	DOWN_Sk_UP_Sr	sp|O80567|LRP6B_ARATH	6.1e-72	245	La-related protein 6B OS=Arabidopsis thaliana OX=3702 GN=LARP6B PE=1 SV=2
TRINITY_DN12552_c0_g1_i1	8.5256	5.57089	3.32898e-21	7.6607e-20	3	0	10	1655	1754	1431	DOWN_Sk_UP_Sr	sp|Q9FYF7|Y1736_ARATH	1.16e-44	159	REF/SRPP-like protein At1g67360 OS=Arabidopsis thaliana OX=3702 GN=At1g67360 PE=2 SV=1
TRINITY_DN12555_c0_g1_i2	-7.32131	-0.544569	9.23798e-09	5.96503e-08	18	25	18	0	0	0	UP_Sk_DOWN_Sr	sp|Q94CK9|LRP1_ARATH	4.42e-70	235	Protein LATERAL ROOT PRIMORDIUM 1 OS=Arabidopsis thaliana OX=3702 GN=LRP1 PE=1 SV=1
TRINITY_DN1256_c0_g2_i2	9.39952	1.33911	1.1168e-14	1.50075e-13	0	0	0	82	95	70	DOWN_Sk_UP_Sr	sp|U3U992|UGT8_CATRO	1.2e-139	410	7-deoxyloganetic acid glucosyltransferase OS=Catharanthus roseus OX=4058 GN=UGT709C2 PE=1 SV=1
TRINITY_DN1256_c0_g3_i1	-3.85858	3.61413	1.66508e-19	3.38589e-18	313	492	411	23	25	32	UP_Sk_DOWN_Sr	sp|Q9C768|U76B1_ARATH	1.04e-135	405	UDP-glycosyltransferase 76B1 OS=Arabidopsis thaliana OX=3702 GN=UGT76B1 PE=2 SV=1
TRINITY_DN1256_c6_g1_i1	6.18007	4.11127	4.89797e-09	3.27837e-08	0	14	11	677	508	558	DOWN_Sk_UP_Sr	sp|Q8L471|FLZ8_ARATH	1.01e-50	179	FCS-Like Zinc finger 8 OS=Arabidopsis thaliana OX=3702 GN=FLZ8 PE=1 SV=1
TRINITY_DN12567_c0_g1_i3	-9.1707	1.1238	1.75803e-09	1.24811e-08	32	118	74	0	0	0	UP_Sk_DOWN_Sr	sp|Q9SRT2|BH062_ARATH	3.96e-78	260	Transcription factor bHLH62 OS=Arabidopsis thaliana OX=3702 GN=BHLH62 PE=2 SV=1
TRINITY_DN12569_c0_g1_i1	2.27298	2.8719	2.44442e-07	1.37002e-06	54	43	34	213	171	231	DOWN_Sk_UP_Sr	sp|O24542|AX22D_VIGRR	2.31e-68	214	Auxin-induced protein 22D OS=Vigna radiata var. radiata OX=3916 GN=AUX22D PE=2 SV=1
TRINITY_DN12569_c0_g2_i2	3.06838	5.71561	5.57221e-15	7.67628e-14	138	309	158	1763	1562	1484	DOWN_Sk_UP_Sr	sp|Q38827|IAA9_ARATH	1.43e-124	375	Auxin-responsive protein IAA9 OS=Arabidopsis thaliana OX=3702 GN=IAA9 PE=1 SV=1
TRINITY_DN1258_c1_g1_i2	-10.581	2.48627	2.48805e-18	4.5605e-17	252	205	127	0	0	0	UP_Sk_DOWN_Sr	sp|Q8VZK9|CSLE1_ARATH	1.15e-122	377	Cellulose synthase-like protein E1 OS=Arabidopsis thaliana OX=3702 GN=CSLE1 PE=2 SV=1
TRINITY_DN1258_c1_g1_i4	-9.96084	1.88165	2.34388e-18	4.30457e-17	113	124	142	0	0	0	UP_Sk_DOWN_Sr	sp|Q8VZK9|CSLE1_ARATH	0	638	Cellulose synthase-like protein E1 OS=Arabidopsis thaliana OX=3702 GN=CSLE1 PE=2 SV=1
TRINITY_DN12581_c0_g1_i3	13.1417	5.02241	1.57202e-72	5.20876e-70	0	0	0	1150	966	1216	DOWN_Sk_UP_Sr	sp|Q9SZV5|SBT26_ARATH	0	1299	Subtilisin-like protease SBT2.6 OS=Arabidopsis thaliana OX=3702 GN=SBT2.6 PE=2 SV=1
TRINITY_DN12587_c0_g1_i1	-10.5792	2.48448	1.53628e-22	3.88223e-21	221	192	169	0	0	0	UP_Sk_DOWN_Sr	sp|P42730|CLPB1_ARATH	0	1527	Chaperone protein ClpB1 OS=Arabidopsis thaliana OX=3702 GN=CLPB1 PE=1 SV=2
TRINITY_DN12587_c0_g2_i1	-2.28211	2.38425	1.51058e-06	7.96953e-06	114	185	155	34	31	24	UP_Sk_DOWN_Sr	sp|P42730|CLPB1_ARATH	0	1527	Chaperone protein ClpB1 OS=Arabidopsis thaliana OX=3702 GN=CLPB1 PE=1 SV=2
TRINITY_DN12590_c0_g2_i1	-8.72848	0.707636	6.73661e-11	5.76891e-10	67	62	33	0	0	0	UP_Sk_DOWN_Sr	sp|Q9LRR5|DRL21_ARATH	1.27e-121	407	Putative disease resistance protein At3g14460 OS=Arabidopsis thaliana OX=3702 GN=At3g14460 PE=3 SV=1
TRINITY_DN12592_c0_g1_i3	7.99664	0.0355735	1.13446e-09	8.26716e-09	0	0	0	31	39	23	DOWN_Sk_UP_Sr	sp|O65719|HSP7C_ARATH	1.32e-40	146	Heat shock 70 kDa protein 3 OS=Arabidopsis thaliana OX=3702 GN=HSP70-3 PE=1 SV=1
TRINITY_DN12599_c0_g1_i4	-8.99819	0.960463	2.93413e-10	2.30555e-09	74	90	33	0	0	0	UP_Sk_DOWN_Sr	sp|Q2QQ96|CCA21_ORYSJ	3.2e-143	430	Cyclin-A2-1 OS=Oryza sativa subsp. japonica OX=39947 GN=CYCA2-1 PE=2 SV=1
TRINITY_DN1260_c0_g1_i9	9.01687	0.975138	3.03196e-10	2.3777e-09	0	0	0	34	76	79	DOWN_Sk_UP_Sr	sp|A0A1L6K371|JUGN4_JUGNI	1.49e-135	410	11S globulin OS=Juglans nigra OX=16719 PE=1 SV=1
TRINITY_DN12604_c0_g1_i5	-10.9294	2.82841	2.17047e-20	4.71966e-19	337	209	192	0	0	0	UP_Sk_DOWN_Sr	sp|Q8VZR6|INT1_ARATH	3.56e-126	404	Inositol transporter 1 OS=Arabidopsis thaliana OX=3702 GN=INT1 PE=1 SV=1
TRINITY_DN12604_c0_g2_i1	11.839	3.72679	6.04329e-37	3.6338e-35	0	0	0	370	459	516	DOWN_Sk_UP_Sr	sp|Q8VZR6|INT1_ARATH	0	639	Inositol transporter 1 OS=Arabidopsis thaliana OX=3702 GN=INT1 PE=1 SV=1
TRINITY_DN12605_c0_g1_i5	-9.03801	0.99777	2.95021e-13	3.4111e-12	51	87	64	0	0	0	UP_Sk_DOWN_Sr	sp|Q689D6|RPD1_ARATH	4.91e-56	195	Protein ROOT PRIMORDIUM DEFECTIVE 1 OS=Arabidopsis thaliana OX=3702 GN=RPD1 PE=1 SV=1
TRINITY_DN12610_c0_g1_i3	-10.6194	2.52411	3.61782e-12	3.64877e-11	71	319	222	0	0	0	UP_Sk_DOWN_Sr	sp|F4JTB3|DTX35_ARATH	0	564	Protein DETOXIFICATION 35 OS=Arabidopsis thaliana OX=3702 GN=DTX35 PE=1 SV=1
TRINITY_DN12610_c0_g1_i4	-4.45591	4.66873	1.79042e-14	2.36239e-13	904	745	912	45	51	16	UP_Sk_DOWN_Sr	sp|F4JTB3|DTX35_ARATH	0	564	Protein DETOXIFICATION 35 OS=Arabidopsis thaliana OX=3702 GN=DTX35 PE=1 SV=1
TRINITY_DN12610_c0_g2_i1	9.50438	1.43955	3.64569e-15	5.1001e-14	0	0	0	90	69	109	DOWN_Sk_UP_Sr	sp|F4JTB3|DTX35_ARATH	5.53e-112	338	Protein DETOXIFICATION 35 OS=Arabidopsis thaliana OX=3702 GN=DTX35 PE=1 SV=1
TRINITY_DN1262_c0_g1_i2	-9.57882	1.51304	1.79715e-11	1.66508e-10	120	127	47	0	0	0	UP_Sk_DOWN_Sr	sp|Q41014|FENR2_PEA	0	600	Ferredoxin--NADP reductase, root isozyme, chloroplastic OS=Pisum sativum OX=3888 PE=2 SV=2
TRINITY_DN1262_c1_g1_i6	-8.49935	0.495451	2.11782e-11	1.94357e-10	46	61	32	0	0	0	UP_Sk_DOWN_Sr	sp|Q9SLG0|NFYB1_ARATH	2e-54	182	Nuclear transcription factor Y subunit B-1 OS=Arabidopsis thaliana OX=3702 GN=NFYB1 PE=1 SV=2
TRINITY_DN12621_c0_g1_i8	-8.54741	0.539708	9.87781e-13	1.06613e-11	49	56	38	0	0	0	UP_Sk_DOWN_Sr	sp|Q6DJF8|MET23_XENLA	1.34e-42	151	Methyltransferase-like protein 23 OS=Xenopus laevis OX=8355 GN=mettl23 PE=2 SV=1
TRINITY_DN1263_c0_g3_i1	-8.14829	0.175686	1.60358e-10	1.30327e-09	34	49	26	0	0	0	UP_Sk_DOWN_Sr	sp|Q8LBA6|PIS1_ARATH	1.75e-96	310	CDP-diacylglycerol--inositol 3-phosphatidyltransferase 1 OS=Arabidopsis thaliana OX=3702 GN=PIS1 PE=1 SV=2
TRINITY_DN12643_c0_g1_i1	11.1577	3.05266	1.02323e-27	3.59132e-26	0	0	0	272	229	342	DOWN_Sk_UP_Sr	sp|P0C7P7|U74E1_ARATH	4.96e-132	412	UDP-glycosyltransferase 74E1 OS=Arabidopsis thaliana OX=3702 GN=UGT74E1 PE=3 SV=1
TRINITY_DN12643_c0_g1_i3	-8.53512	0.528518	1.15289e-11	1.09121e-10	56	38	46	0	0	0	UP_Sk_DOWN_Sr	sp|P0C7P7|U74E1_ARATH	2.69e-87	278	UDP-glycosyltransferase 74E1 OS=Arabidopsis thaliana OX=3702 GN=UGT74E1 PE=3 SV=1
TRINITY_DN12643_c2_g2_i1	-2.16586	3.34132	1.71236e-07	9.72726e-07	273	348	256	57	78	51	UP_Sk_DOWN_Sr	sp|Q9SZX8|PMTH_ARATH	0	890	Probable methyltransferase PMT17 OS=Arabidopsis thaliana OX=3702 GN=At4g10440 PE=3 SV=1
TRINITY_DN1265_c1_g1_i2	17.1531	9.02929	1.52712e-106	4.25635e-103	0	0	0	14123	18602	20771	DOWN_Sk_UP_Sr	sp|P12858|G3PA_PEA	0	617	Glyceraldehyde-3-phosphate dehydrogenase A, chloroplastic OS=Pisum sativum OX=3888 GN=GAPA PE=1 SV=2
TRINITY_DN12654_c0_g1_i4	-9.09321	1.04917	1.78768e-07	1.01369e-06	39	34	131	0	0	0	UP_Sk_DOWN_Sr	sp|Q8LEB6|Y5185_ARATH	2.36e-178	519	Probable receptor-like protein kinase At5g18500 OS=Arabidopsis thaliana OX=3702 GN=At5g18500 PE=2 SV=1
TRINITY_DN12654_c0_g2_i4	2.14475	2.71357	1.07531e-05	5.27272e-05	54	41	31	172	142	228	DOWN_Sk_UP_Sr	sp|Q8LEB6|Y5185_ARATH	3.29e-178	519	Probable receptor-like protein kinase At5g18500 OS=Arabidopsis thaliana OX=3702 GN=At5g18500 PE=2 SV=1
TRINITY_DN12658_c1_g1_i3	-3.07267	1.16316	4.12694e-06	2.10035e-05	60	86	58	13	5	5	UP_Sk_DOWN_Sr	sp|Q6AWT8|GG3_ARATH	4.05e-26	108	Guanine nucleotide-binding protein subunit gamma 3 OS=Arabidopsis thaliana OX=3702 GN=GG3 PE=2 SV=1
TRINITY_DN12668_c0_g1_i6	-2.59064	0.974113	5.37057e-05	0.000243431	63	58	48	13	4	10	UP_Sk_DOWN_Sr	sp|Q9LZZ7|SKA1_ARATH	1.17e-116	343	Spindle and kinetochore-associated protein 1 homolog OS=Arabidopsis thaliana OX=3702 GN=At3g60660 PE=2 SV=1
TRINITY_DN12672_c0_g1_i2	-8.72916	0.708132	1.59841e-09	1.1406e-08	79	52	30	0	0	0	UP_Sk_DOWN_Sr	sp|P93422|SYHC_ORYSJ	5.8e-46	169	Histidine--tRNA ligase, cytoplasmic OS=Oryza sativa subsp. japonica OX=39947 GN=Os05g0150900 PE=2 SV=2
TRINITY_DN12672_c0_g3_i1	-12.4668	4.35068	2.26576e-58	3.84789e-56	683	823	661	0	0	0	UP_Sk_DOWN_Sr	sp|F4IYF8|SYHC_ARATH	0	774	Histidine--tRNA ligase, cytoplasmic OS=Arabidopsis thaliana OX=3702 GN=At3g02760 PE=2 SV=1
TRINITY_DN12699_c0_g1_i4	-9.48209	1.42037	2.02868e-11	1.86646e-10	92	138	47	0	0	0	UP_Sk_DOWN_Sr	sp|Q9LM55|FBK8_ARATH	0	564	F-box/kelch-repeat protein At1g22040 OS=Arabidopsis thaliana OX=3702 GN=At1g22040 PE=2 SV=1
TRINITY_DN1270_c0_g1_i1	-10.0837	2.00083	5.71114e-19	1.10995e-17	113	147	154	0	0	0	UP_Sk_DOWN_Sr	sp|P54873|HMCS_ARATH	0	796	Hydroxymethylglutaryl-CoA synthase OS=Arabidopsis thaliana OX=3702 GN=HMGS PE=1 SV=2
TRINITY_DN12716_c0_g1_i2	-8.35519	4.12892	1.72869e-25	5.24049e-24	580	675	593	0	5	0	UP_Sk_DOWN_Sr	sp|Q9SR71|TAF12_ARATH	1.04e-79	266	Transcription initiation factor TFIID subunit 12 OS=Arabidopsis thaliana OX=3702 GN=TAF12 PE=1 SV=1
TRINITY_DN12716_c0_g1_i3	8.66582	0.645818	2.91963e-09	2.01541e-08	0	0	0	37	76	34	DOWN_Sk_UP_Sr	sp|Q9SR71|TAF12_ARATH	1.26e-79	266	Transcription initiation factor TFIID subunit 12 OS=Arabidopsis thaliana OX=3702 GN=TAF12 PE=1 SV=1
TRINITY_DN12716_c0_g2_i1	8.70606	3.75088	3.41042e-30	1.37526e-28	0	0	3	396	506	460	DOWN_Sk_UP_Sr	sp|Q9SR71|TAF12_ARATH	4.3e-80	266	Transcription initiation factor TFIID subunit 12 OS=Arabidopsis thaliana OX=3702 GN=TAF12 PE=1 SV=1
TRINITY_DN12719_c0_g1_i1	-2.72797	2.14707	1.15763e-05	5.65881e-05	129	148	123	12	31	14	UP_Sk_DOWN_Sr	sp|Q94K01|DBR1_ARATH	0	540	Lariat debranching enzyme OS=Arabidopsis thaliana OX=3702 GN=DBR1 PE=2 SV=1
TRINITY_DN1273_c1_g1_i3	-9.07665	1.03354	1.58692e-08	9.95781e-08	102	29	70	0	0	0	UP_Sk_DOWN_Sr	sp|Q42374|SY111_ARATH	1.07e-128	375	Syntaxin-related protein KNOLLE OS=Arabidopsis thaliana OX=3702 GN=KN PE=1 SV=1
TRINITY_DN12731_c0_g1_i6	8.82257	0.792486	6.05801e-13	6.72857e-12	0	0	0	61	42	64	DOWN_Sk_UP_Sr	sp|Q94F87|CMT2_ARATH	0	827	DNA (cytosine-5)-methyltransferase CMT2 OS=Arabidopsis thaliana OX=3702 GN=CMT2 PE=2 SV=3
TRINITY_DN12731_c0_g1_i8	-8.49297	0.489691	4.13113e-13	4.6828e-12	48	47	42	0	0	0	UP_Sk_DOWN_Sr	sp|Q94F87|CMT2_ARATH	0	827	DNA (cytosine-5)-methyltransferase CMT2 OS=Arabidopsis thaliana OX=3702 GN=CMT2 PE=2 SV=3
TRINITY_DN12732_c0_g2_i1	12.0805	3.96643	2.15052e-29	8.21081e-28	0	0	0	607	311	690	DOWN_Sk_UP_Sr	sp|Q9FLX7|NDUA5_ARATH	3.42e-75	231	Probable NADH dehydrogenase [ubiquinone] 1 alpha subcomplex subunit 5, mitochondrial OS=Arabidopsis thaliana OX=3702 GN=At5g52840 PE=1 SV=1
TRINITY_DN12737_c0_g1_i1	-5.04047	4.49773	4.3814e-13	4.93931e-12	757	909	667	42	18	8	UP_Sk_DOWN_Sr	sp|Q9SX28|GDT15_ARATH	3.76e-116	345	GDT1-like protein 5 OS=Arabidopsis thaliana OX=3702 GN=At1g68650 PE=1 SV=1
TRINITY_DN1274_c0_g1_i1	3.42391	0.763549	1.408e-05	6.82492e-05	6	4	4	32	76	39	DOWN_Sk_UP_Sr	sp|P40782|CYPR1_CYNCA	6.85e-15	75.9	Cyprosin (Fragment) OS=Cynara cardunculus OX=4265 GN=CYPRO1 PE=1 SV=2
TRINITY_DN1274_c0_g1_i5	7.99256	0.0318681	1.48804e-09	1.06617e-08	0	0	0	34	20	40	DOWN_Sk_UP_Sr	sp|P40782|CYPR1_CYNCA	2.05e-24	103	Cyprosin (Fragment) OS=Cynara cardunculus OX=4265 GN=CYPRO1 PE=1 SV=2
TRINITY_DN1274_c0_g4_i1	15.2484	7.12543	4.48951e-115	2.36358e-111	0	0	0	5028	4771	4509	DOWN_Sk_UP_Sr	sp|O65390|APA1_ARATH	0	720	Aspartic proteinase A1 OS=Arabidopsis thaliana OX=3702 GN=APA1 PE=1 SV=1
TRINITY_DN12745_c0_g1_i2	-3.78085	3.27475	1.33695e-12	1.41907e-11	324	368	261	28	26	12	UP_Sk_DOWN_Sr	sp|Q8VYF4|GATL7_ARATH	7.32e-133	390	Probable galacturonosyltransferase-like 7 OS=Arabidopsis thaliana OX=3702 GN=GATL7 PE=2 SV=1
TRINITY_DN12749_c0_g2_i1	-9.16841	1.12114	2.74156e-13	3.18384e-12	63	65	90	0	0	0	UP_Sk_DOWN_Sr	sp|Q9FIL1|BSK5_ARATH	0	553	Serine/threonine-protein kinase BSK5 OS=Arabidopsis thaliana OX=3702 GN=BSK5 PE=1 SV=1
TRINITY_DN1276_c0_g1_i1	12.8008	4.68284	1.03094e-29	4.01381e-28	0	0	0	641	1311	637	DOWN_Sk_UP_Sr	sp|O04496|AED3_ARATH	8.07e-109	337	Aspartyl protease AED3 OS=Arabidopsis thaliana OX=3702 GN=AED3 PE=1 SV=1
TRINITY_DN1276_c0_g1_i2	-9.09883	1.05773	1.44075e-05	6.97156e-05	22	176	22	0	0	0	UP_Sk_DOWN_Sr	sp|O04496|AED3_ARATH	8.31e-109	337	Aspartyl protease AED3 OS=Arabidopsis thaliana OX=3702 GN=AED3 PE=1 SV=1
TRINITY_DN1277_c0_g1_i2	11.5486	3.43904	2.25418e-34	1.16348e-32	0	0	0	340	333	430	DOWN_Sk_UP_Sr	sp|F4K295|ROGF5_ARATH	0	621	Rop guanine nucleotide exchange factor 5 OS=Arabidopsis thaliana OX=3702 GN=ROPGEF5 PE=2 SV=1
TRINITY_DN1277_c0_g2_i1	-11.3158	3.20937	9.24888e-31	3.85088e-29	349	357	268	0	0	0	UP_Sk_DOWN_Sr	sp|F4K295|ROGF5_ARATH	0	619	Rop guanine nucleotide exchange factor 5 OS=Arabidopsis thaliana OX=3702 GN=ROPGEF5 PE=2 SV=1
TRINITY_DN12783_c0_g1_i1	3.10753	5.42068	9.82276e-24	2.6687e-22	149	190	136	1143	1514	1253	DOWN_Sk_UP_Sr	sp|Q9SRR0|PEX13_ARATH	1.01e-53	185	Peroxisomal membrane protein 13 OS=Arabidopsis thaliana OX=3702 GN=PEX13 PE=1 SV=1
TRINITY_DN12793_c0_g1_i2	-5.91587	2.79616	5.42942e-12	5.35505e-11	265	265	187	0	5	6	UP_Sk_DOWN_Sr	sp|Q94CJ5|RER4_ARATH	5.07e-150	441	Protein RETICULATA-RELATED 4, chloroplastic OS=Arabidopsis thaliana OX=3702 GN=RER4 PE=2 SV=1
TRINITY_DN1281_c0_g3_i1	9.09318	1.04718	1.65738e-10	1.34446e-09	0	0	0	48	99	51	DOWN_Sk_UP_Sr	sp|O04064|FLLH_POPTR	9.71e-119	352	Floricaula/leafy homolog OS=Populus trichocarpa OX=3694 GN=FL PE=2 SV=2
TRINITY_DN12831_c0_g1_i1	-2.58996	4.30842	1.68401e-16	2.65353e-15	521	725	563	97	104	86	UP_Sk_DOWN_Sr	sp|P31583|RHN1_NICPL	1.1e-125	365	Ras-related protein RHN1 OS=Nicotiana plumbaginifolia OX=4092 GN=RHN1 PE=2 SV=1
TRINITY_DN1284_c6_g1_i1	4.36629	3.34346	1.18877e-08	7.57584e-08	5	16	28	249	309	425	DOWN_Sk_UP_Sr	sp|Q9FHH8|COL5_ARATH	4.86e-07	55.1	Zinc finger protein CONSTANS-LIKE 5 OS=Arabidopsis thaliana OX=3702 GN=COL5 PE=2 SV=2
TRINITY_DN12847_c0_g2_i1	11.1665	3.06135	1.72114e-18	3.21447e-17	0	0	0	336	141	378	DOWN_Sk_UP_Sr	sp|Q8H1Q1|TL203_ARATH	4.7e-107	320	Thylakoid lumenal protein TL20.3, chloroplastic OS=Arabidopsis thaliana OX=3702 GN=TL20.3 PE=1 SV=1
TRINITY_DN12856_c0_g1_i1	10.5822	2.48639	3.14481e-21	7.24745e-20	0	0	0	218	136	213	DOWN_Sk_UP_Sr	sp|Q8LGM7|MOCOS_SOLLC	1.76e-16	87.4	Molybdenum cofactor sulfurase OS=Solanum lycopersicum OX=4081 GN=FLACCA PE=2 SV=1
TRINITY_DN12857_c0_g1_i4	-9.79555	1.72163	4.50035e-14	5.70453e-13	156	94	86	0	0	0	UP_Sk_DOWN_Sr	sp|Q9LYP4|BAG3_ARATH	1.45e-66	218	BAG family molecular chaperone regulator 3 OS=Arabidopsis thaliana OX=3702 GN=BAG3 PE=1 SV=1
TRINITY_DN12859_c0_g1_i4	8.19744	0.215977	8.58096e-12	8.25047e-11	0	0	0	39	29	40	DOWN_Sk_UP_Sr	sp|Q5E9Q1|PGLT1_BOVIN	5.91e-27	118	Protein O-glucosyltransferase 1 OS=Bos taurus OX=9913 GN=POGLUT1 PE=2 SV=1
TRINITY_DN1286_c1_g1_i8	-11.4507	3.34264	6.3746e-33	2.99942e-31	352	424	297	0	0	0	UP_Sk_DOWN_Sr	sp|P37225|MAON_SOLTU	0	909	NAD-dependent malic enzyme 59 kDa isoform, mitochondrial OS=Solanum tuberosum OX=4113 PE=1 SV=1
TRINITY_DN12860_c0_g3_i6	-8.98207	0.944978	1.26556e-09	9.15353e-09	34	61	97	0	0	0	UP_Sk_DOWN_Sr	sp|Q923W1|TGS1_MOUSE	4.92e-68	244	Trimethylguanosine synthase OS=Mus musculus OX=10090 GN=Tgs1 PE=1 SV=2
TRINITY_DN1287_c0_g1_i1	7.77468	2.33617	4.57715e-17	7.59896e-16	0	0	2	146	198	158	DOWN_Sk_UP_Sr	sp|Q6PTT0|ACY1B_RAT	1.01e-92	309	Aminoacylase-1B OS=Rattus norvegicus OX=10116 GN=Acy1b PE=1 SV=1
TRINITY_DN12870_c0_g1_i1	-3.00727	3.54882	8.02363e-16	1.18657e-14	376	400	323	46	47	38	UP_Sk_DOWN_Sr	sp|Q9C7R6|PUB17_ARATH	0	728	U-box domain-containing protein 17 OS=Arabidopsis thaliana OX=3702 GN=PUB17 PE=2 SV=1
TRINITY_DN12870_c0_g2_i1	2.27196	3.20373	1.8558e-07	1.05031e-06	45	48	72	237	246	291	DOWN_Sk_UP_Sr	sp|Q9C7R6|PUB17_ARATH	0	726	U-box domain-containing protein 17 OS=Arabidopsis thaliana OX=3702 GN=PUB17 PE=2 SV=1
TRINITY_DN12874_c0_g1_i3	-7.74297	-0.183732	1.70869e-08	1.06851e-07	37	25	19	0	0	0	UP_Sk_DOWN_Sr	sp|P25848|PHY1_CERPU	4.34e-35	149	Light-sensor Protein kinase OS=Ceratodon purpureus OX=3225 GN=PHY1 PE=3 SV=3
TRINITY_DN12875_c0_g1_i2	-9.82792	1.75294	4.5258e-14	5.73373e-13	74	116	156	0	0	0	UP_Sk_DOWN_Sr	sp|Q07176|MMK1_MEDSA	0	619	Mitogen-activated protein kinase homolog MMK1 OS=Medicago sativa OX=3879 GN=MMK1 PE=1 SV=1
TRINITY_DN12881_c0_g5_i1	-7.85735	-0.0836794	2.75771e-08	1.68384e-07	41	20	26	0	0	0	UP_Sk_DOWN_Sr	sp|Q6L439|R1A4_SOLDE	6.94e-07	55.1	Putative late blight resistance protein homolog R1A-4 OS=Solanum demissum OX=50514 GN=R1A-4 PE=5 SV=2
TRINITY_DN12885_c0_g2_i2	-8.53709	3.63299	8.31734e-31	3.47524e-29	431	493	385	0	3	0	UP_Sk_DOWN_Sr	sp|Q66GQ2|Y5162_ARATH	4.11e-30	130	Uncharacterized protein At5g41620 OS=Arabidopsis thaliana OX=3702 GN=At5g41620 PE=2 SV=2
TRINITY_DN12887_c0_g3_i2	-7.7862	-0.145968	5.97896e-09	3.95719e-08	24	41	20	0	0	0	UP_Sk_DOWN_Sr	sp|Q9FLQ7|FH20_ARATH	0	601	Formin-like protein 20 OS=Arabidopsis thaliana OX=3702 GN=FH20 PE=2 SV=3
TRINITY_DN1289_c0_g2_i2	-5.71843	2.32421	8.03247e-18	1.4138e-16	191	157	161	2	3	4	UP_Sk_DOWN_Sr	sp|Q9C533|ZDHC1_ARATH	1.79e-62	215	Probable protein S-acyltransferase 22 OS=Arabidopsis thaliana OX=3702 GN=PAT22 PE=2 SV=2
TRINITY_DN12891_c0_g1_i1	-8.81754	0.790697	1.33047e-13	1.6049e-12	49	62	61	0	0	0	UP_Sk_DOWN_Sr	sp|Q9XGY6|WAXS1_SIMCH	1.25e-96	297	Long-chain-alcohol O-fatty-acyltransferase OS=Simmondsia chinensis OX=3999 PE=1 SV=1
TRINITY_DN129_c0_g1_i1	3.25796	5.27465	9.69942e-27	3.17388e-25	119	119	149	1079	1208	1295	DOWN_Sk_UP_Sr	sp|Q9SXB8|Y1133_ARATH	0	668	G-type lectin S-receptor-like serine/threonine-protein kinase At1g11330 OS=Arabidopsis thaliana OX=3702 GN=At1g11330 PE=1 SV=3
TRINITY_DN129_c0_g1_i4	10.5744	2.47881	1.34208e-21	3.1827e-20	0	0	0	167	159	236	DOWN_Sk_UP_Sr	sp|Q9SXB8|Y1133_ARATH	0	667	G-type lectin S-receptor-like serine/threonine-protein kinase At1g11330 OS=Arabidopsis thaliana OX=3702 GN=At1g11330 PE=1 SV=3
TRINITY_DN1290_c1_g3_i2	-9.87177	1.7953	1.31739e-17	2.27397e-16	106	152	102	0	0	0	UP_Sk_DOWN_Sr	sp|Q54XK2|SC61A_DICDI	9.97e-18	84.7	Protein transport protein Sec61 subunit alpha OS=Dictyostelium discoideum OX=44689 GN=sec61a PE=3 SV=1
TRINITY_DN12904_c0_g1_i2	8.8397	0.808549	8.64574e-12	8.30769e-11	0	0	0	42	70	55	DOWN_Sk_UP_Sr	sp|Q8H0T9|KTNB1_ARATH	0	606	Katanin p80 WD40 repeat-containing subunit B1 homolog OS=Arabidopsis thaliana OX=3702 GN=At5g23430 PE=2 SV=3
TRINITY_DN12918_c0_g1_i3	-9.27806	1.2253	8.89903e-15	1.21026e-13	65	87	85	0	0	0	UP_Sk_DOWN_Sr	sp|Q5E975|TM230_BOVIN	9.58e-08	53.9	Transmembrane protein 230 OS=Bos taurus OX=9913 GN=TMEM230 PE=2 SV=1
TRINITY_DN1292_c0_g1_i2	-7.61073	2.22537	1.1082e-14	1.49003e-13	155	223	111	0	2	0	UP_Sk_DOWN_Sr	sp|Q9FFZ1|PPH_ARATH	6.34e-12	70.5	Pheophytinase, chloroplastic OS=Arabidopsis thaliana OX=3702 GN=PPH PE=1 SV=1
TRINITY_DN12921_c0_g1_i3	10.0688	1.9852	1.27596e-11	1.20099e-10	0	0	0	142	55	203	DOWN_Sk_UP_Sr	sp|Q8W1Y0|SSC14_ARATH	5.29e-108	371	Sister chromatid cohesion 1 protein 4 OS=Arabidopsis thaliana OX=3702 GN=SYN4 PE=2 SV=1
TRINITY_DN12923_c0_g2_i1	11.4796	3.37083	2.69298e-30	1.09621e-28	0	0	0	281	390	375	DOWN_Sk_UP_Sr	sp|F4KD71|DUR3_ARATH	0	1056	Urea-proton symporter DUR3 OS=Arabidopsis thaliana OX=3702 GN=DUR3 PE=1 SV=1
TRINITY_DN12924_c0_g2_i1	8.43642	0.434265	1.12935e-09	8.23355e-09	0	0	0	65	29	34	DOWN_Sk_UP_Sr	sp|Q6PR54|RIF1_MOUSE	4.71e-14	81.6	Telomere-associated protein RIF1 OS=Mus musculus OX=10090 GN=Rif1 PE=1 SV=2
TRINITY_DN12926_c0_g2_i2	-9.71595	1.64487	9.37339e-17	1.5127e-15	117	117	87	0	0	0	UP_Sk_DOWN_Sr	sp|O49343|PP177_ARATH	3.96e-141	424	Pentatricopeptide repeat-containing protein At2g30780 OS=Arabidopsis thaliana OX=3702 GN=At2g30780 PE=2 SV=1
TRINITY_DN12928_c0_g1_i3	-10.861	2.76119	1.21359e-23	3.27277e-22	206	216	284	0	0	0	UP_Sk_DOWN_Sr	sp|Q9FNP1|PEX1_ARATH	0	1194	Peroxisome biogenesis protein 1 OS=Arabidopsis thaliana OX=3702 GN=PEX1 PE=1 SV=2
TRINITY_DN12928_c0_g1_i9	11.0899	2.98573	5.90943e-29	2.2082e-27	0	0	0	253	249	300	DOWN_Sk_UP_Sr	sp|Q9FNP1|PEX1_ARATH	0	1194	Peroxisome biogenesis protein 1 OS=Arabidopsis thaliana OX=3702 GN=PEX1 PE=1 SV=2
TRINITY_DN12936_c0_g1_i7	-10.9563	2.85491	4.45806e-28	1.60267e-26	247	267	244	0	0	0	UP_Sk_DOWN_Sr	sp|Q9SCV3|BGAL9_ARATH	0	1249	Beta-galactosidase 9 OS=Arabidopsis thaliana OX=3702 GN=BGAL9 PE=2 SV=1
TRINITY_DN12936_c0_g1_i8	10.8754	2.77446	1.07603e-26	3.50409e-25	0	0	0	220	217	254	DOWN_Sk_UP_Sr	sp|Q9SCV3|BGAL9_ARATH	0	1248	Beta-galactosidase 9 OS=Arabidopsis thaliana OX=3702 GN=BGAL9 PE=2 SV=1
TRINITY_DN12941_c1_g1_i1	-3.83991	1.83557	3.81727e-08	2.29968e-07	123	111	109	14	4	5	UP_Sk_DOWN_Sr	sp|A6NDV4|TMM8B_HUMAN	1.63e-11	71.6	Transmembrane protein 8B OS=Homo sapiens OX=9606 GN=TMEM8B PE=1 SV=2
TRINITY_DN12942_c0_g1_i6	8.04249	0.0765469	1.74052e-09	1.23623e-08	0	0	0	26	25	46	DOWN_Sk_UP_Sr	sp|Q7Z2Z2|EFL1_HUMAN	0	694	Elongation factor-like GTPase 1 OS=Homo sapiens OX=9606 GN=EFL1 PE=1 SV=2
TRINITY_DN12947_c0_g1_i5	-8.83409	0.806233	2.37293e-11	2.16469e-10	66	73	36	0	0	0	UP_Sk_DOWN_Sr	sp|Q8LFA9|METL2_ARATH	9.17e-145	425	Methyltransferase-like protein 2 OS=Arabidopsis thaliana OX=3702 GN=At1g19340 PE=2 SV=2
TRINITY_DN1295_c0_g1_i12	9.68934	1.6174	4.7498e-10	3.63637e-09	0	0	0	143	119	40	DOWN_Sk_UP_Sr	sp|Q9SYD6|DTX42_ARATH	0	622	Protein DETOXIFICATION 42 OS=Arabidopsis thaliana OX=3702 GN=DTX42 PE=2 SV=2
TRINITY_DN1295_c0_g1_i6	10.4034	2.31137	7.72692e-15	1.05479e-13	0	0	0	138	101	263	DOWN_Sk_UP_Sr	sp|Q9SYD6|DTX42_ARATH	0	622	Protein DETOXIFICATION 42 OS=Arabidopsis thaliana OX=3702 GN=DTX42 PE=2 SV=2
TRINITY_DN12958_c0_g1_i2	9.88747	1.80905	1.06658e-16	1.7131e-15	0	0	0	104	140	102	DOWN_Sk_UP_Sr	sp|Q8LFG1|AMY2_ARATH	0	689	Probable alpha-amylase 2 OS=Arabidopsis thaliana OX=3702 GN=AMY2 PE=2 SV=1
TRINITY_DN12958_c0_g2_i4	-10.617	2.52119	2.46137e-10	1.95122e-09	205	62	316	0	0	0	UP_Sk_DOWN_Sr	sp|Q8LFG1|AMY2_ARATH	0	689	Probable alpha-amylase 2 OS=Arabidopsis thaliana OX=3702 GN=AMY2 PE=2 SV=1
TRINITY_DN12965_c0_g1_i11	8.25581	0.269089	4.35657e-10	3.35265e-09	0	0	0	46	23	44	DOWN_Sk_UP_Sr	sp|O80462|XLG1_ARATH	1.08e-07	59.7	Extra-large guanine nucleotide-binding protein 1 OS=Arabidopsis thaliana OX=3702 GN=XLG1 PE=1 SV=2
TRINITY_DN12968_c0_g1_i2	-11.2037	3.09842	6.20869e-10	4.68514e-09	466	64	342	0	0	0	UP_Sk_DOWN_Sr	sp|O82567|AAPT1_ARATH	0	671	Choline/ethanolaminephosphotransferase 1 OS=Arabidopsis thaliana OX=3702 GN=AAPT1 PE=1 SV=1
TRINITY_DN12969_c0_g2_i1	7.22281	5.81312	1.88541e-08	1.17329e-07	0	20	20	2245	1540	1960	DOWN_Sk_UP_Sr	sp|Q8LDW8|GLO2D_ARATH	1.21e-166	477	Probable hydroxyacylglutathione hydrolase 2, chloroplastic OS=Arabidopsis thaliana OX=3702 GN=GLX2-4 PE=2 SV=1
TRINITY_DN12971_c0_g1_i1	-4.69285	3.4549	4.82757e-25	1.41635e-23	344	442	332	13	16	12	UP_Sk_DOWN_Sr	sp|Q9XGY5|TIM13_ORYSJ	2.76e-20	85.5	Mitochondrial import inner membrane translocase subunit Tim13 OS=Oryza sativa subsp. japonica OX=39947 GN=TIM13 PE=3 SV=2
TRINITY_DN12971_c1_g2_i1	4.4847	3.88744	5.90429e-05	0.000266258	4	8	53	587	405	456	DOWN_Sk_UP_Sr	sp|Q9XGY5|TIM13_ORYSJ	1.05e-20	85.9	Mitochondrial import inner membrane translocase subunit Tim13 OS=Oryza sativa subsp. japonica OX=39947 GN=TIM13 PE=3 SV=2
TRINITY_DN12979_c0_g2_i2	-3.59083	1.04802	7.45916e-09	4.87355e-08	64	66	62	6	6	3	UP_Sk_DOWN_Sr	sp|B9SLR1|Y231_RICCO	0	633	Glycosyltransferase family 92 protein RCOM_0530710 OS=Ricinus communis OX=3988 GN=RCOM_0530710 PE=3 SV=1
TRINITY_DN12985_c0_g2_i2	2.86837	2.31318	9.27303e-07	4.96918e-06	29	22	11	123	149	166	DOWN_Sk_UP_Sr	sp|Q9SS44|TF2B2_ARATH	2.97e-97	300	Transcription initiation factor IIB-2 OS=Arabidopsis thaliana OX=3702 GN=TFIIB2 PE=2 SV=1
TRINITY_DN1299_c0_g1_i9	-7.64431	-0.269363	8.41587e-10	6.23941e-09	28	27	21	0	0	0	UP_Sk_DOWN_Sr	sp|Q94F62|BAK1_ARATH	1.88e-62	222	BRASSINOSTEROID INSENSITIVE 1-associated receptor kinase 1 OS=Arabidopsis thaliana OX=3702 GN=BAK1 PE=1 SV=2
TRINITY_DN12996_c0_g1_i12	-8.80458	0.778263	7.52281e-08	4.41255e-07	96	49	24	0	0	0	UP_Sk_DOWN_Sr	sp|Q9M8M3|PP136_ARATH	2.83e-175	518	Pentatricopeptide repeat-containing protein At1g80550, mitochondrial OS=Arabidopsis thaliana OX=3702 GN=At1g80550 PE=1 SV=1
TRINITY_DN130_c0_g6_i1	-2.47504	2.00504	1.46673e-05	7.08858e-05	109	151	95	31	16	14	UP_Sk_DOWN_Sr	sp|O22874|EXPA8_ARATH	4.65e-117	336	Expansin-A8 OS=Arabidopsis thaliana OX=3702 GN=EXPA8 PE=2 SV=1
TRINITY_DN1300_c0_g1_i6	-11.0614	2.9585	1.24537e-14	1.6669e-13	306	416	107	0	0	0	UP_Sk_DOWN_Sr	sp|P48496|TPIC_SPIOL	0	514	Triosephosphate isomerase, chloroplastic OS=Spinacia oleracea OX=3562 GN=TPIP1 PE=1 SV=1
TRINITY_DN1300_c0_g1_i7	2.12245	6.31781	2.29731e-05	0.000108699	223	679	696	2008	2275	2355	DOWN_Sk_UP_Sr	sp|P48496|TPIC_SPIOL	0	520	Triosephosphate isomerase, chloroplastic OS=Spinacia oleracea OX=3562 GN=TPIP1 PE=1 SV=1
TRINITY_DN1300_c0_g2_i2	-12.5459	4.42929	8.75717e-55	1.2728e-52	793	871	625	0	0	0	UP_Sk_DOWN_Sr	sp|Q9C6I8|NOG1_ARATH	0	1001	Nucleolar GTP-binding protein 1 OS=Arabidopsis thaliana OX=3702 GN=At1g50920 PE=2 SV=1
TRINITY_DN13001_c1_g2_i2	-6.08471	3.13154	0.00171388	0.00613208	297	434	189	0	12	0	UP_Sk_DOWN_Sr	sp|O49453|Y4844_ARATH	7.85e-39	136	Uncharacterized protein At4g28440 OS=Arabidopsis thaliana OX=3702 GN=At4g28440 PE=1 SV=1
TRINITY_DN13001_c1_g2_i3	-9.57664	1.51079	6.04505e-16	9.05267e-15	93	121	79	0	0	0	UP_Sk_DOWN_Sr	sp|O49453|Y4844_ARATH	1.39e-38	136	Uncharacterized protein At4g28440 OS=Arabidopsis thaliana OX=3702 GN=At4g28440 PE=1 SV=1
TRINITY_DN13002_c0_g1_i24	8.63949	0.621382	2.48308e-08	1.52322e-07	0	0	0	21	64	60	DOWN_Sk_UP_Sr	sp|Q9ZVX1|UBC23_ARATH	1.96e-108	368	Probable ubiquitin-conjugating enzyme E2 23 OS=Arabidopsis thaliana OX=3702 GN=UBC23 PE=1 SV=1
TRINITY_DN13006_c0_g1_i2	8.31259	0.320882	1.65645e-11	1.54105e-10	0	0	0	33	46	37	DOWN_Sk_UP_Sr	sp|Q8LG95|PP332_ARATH	2.81e-111	330	Pentatricopeptide repeat-containing protein At4g21190 OS=Arabidopsis thaliana OX=3702 GN=EMB1417 PE=2 SV=1
TRINITY_DN13006_c0_g2_i2	-9.11703	1.07246	3.63878e-14	4.6598e-13	75	79	58	0	0	0	UP_Sk_DOWN_Sr	sp|Q8LG95|PP332_ARATH	2.62e-111	330	Pentatricopeptide repeat-containing protein At4g21190 OS=Arabidopsis thaliana OX=3702 GN=EMB1417 PE=2 SV=1
TRINITY_DN13007_c0_g1_i8	-9.07061	1.02895	2.13705e-10	1.71014e-09	39	111	59	0	0	0	UP_Sk_DOWN_Sr	sp|Q1RIM1|TOP1_RICBR	0	619	DNA topoisomerase 1 OS=Rickettsia bellii (strain RML369-C) OX=336407 GN=topA PE=3 SV=1
TRINITY_DN13018_c0_g1_i2	-8.8037	0.777708	2.09416e-13	2.46952e-12	56	68	47	0	0	0	UP_Sk_DOWN_Sr	sp|Q9M2U3|ALPL_ARATH	6.13e-14	75.5	Protein ALP1-like OS=Arabidopsis thaliana OX=3702 GN=At3g55350 PE=2 SV=1
TRINITY_DN1302_c1_g2_i4	-2.56668	2.33977	8.33295e-05	0.000368623	131	158	162	41	10	23	UP_Sk_DOWN_Sr	sp|Q9FL82|FB270_ARATH	8.54e-117	343	F-box protein At5g39250 OS=Arabidopsis thaliana OX=3702 GN=At5g39250 PE=2 SV=1
TRINITY_DN1302_c1_g4_i1	10.089	2.00465	3.50965e-17	5.88235e-16	0	0	0	119	104	179	DOWN_Sk_UP_Sr	sp|Q9FL82|FB270_ARATH	2.69e-117	343	F-box protein At5g39250 OS=Arabidopsis thaliana OX=3702 GN=At5g39250 PE=2 SV=1
TRINITY_DN13035_c0_g2_i1	-3.79322	0.232611	2.27389e-06	1.18384e-05	35	22	47	2	2	3	UP_Sk_DOWN_Sr	sp|Q6JN46|EIX2_SOLLC	1e-70	255	Receptor-like protein EIX2 OS=Solanum lycopersicum OX=4081 GN=EIX2 PE=1 SV=2
TRINITY_DN13035_c0_g3_i2	9.30941	1.25321	8.79324e-10	6.50798e-09	0	0	0	54	46	135	DOWN_Sk_UP_Sr	sp|Q6JN47|EIX1_SOLLC	2.6e-156	324	Receptor-like protein EIX1 OS=Solanum lycopersicum OX=4081 GN=EIX1 PE=2 SV=2
TRINITY_DN13036_c0_g1_i1	-11.3735	3.26644	8.31792e-28	2.93026e-26	404	356	252	0	0	0	UP_Sk_DOWN_Sr	sp|F4K1B4|NEAP2_ARATH	4.63e-126	376	Nuclear envelope-associated protein 2 OS=Arabidopsis thaliana OX=3702 GN=NEAP2 PE=1 SV=1
TRINITY_DN13036_c0_g1_i8	-9.17447	1.12686	3.41978e-10	2.66463e-09	38	75	107	0	0	0	UP_Sk_DOWN_Sr	sp|F4K1B4|NEAP2_ARATH	7.42e-126	376	Nuclear envelope-associated protein 2 OS=Arabidopsis thaliana OX=3702 GN=NEAP2 PE=1 SV=1
TRINITY_DN1304_c0_g2_i4	-2.96251	4.80307	8.35244e-05	0.000369347	827	914	882	101	189	28	UP_Sk_DOWN_Sr	sp|Q9LUH8|HFA6B_ARATH	1.6e-98	306	Heat stress transcription factor A-6b OS=Arabidopsis thaliana OX=3702 GN=HSFA6b PE=2 SV=1
TRINITY_DN13045_c0_g1_i5	-8.9358	0.901527	1.07639e-11	1.02228e-10	44	60	82	0	0	0	UP_Sk_DOWN_Sr	sp|Q9C942|CSE_ARATH	1.51e-63	211	Caffeoylshikimate esterase OS=Arabidopsis thaliana OX=3702 GN=CSE PE=1 SV=1
TRINITY_DN13057_c0_g1_i2	2.48061	2.44793	1.02655e-06	5.48301e-06	28	39	20	198	117	153	DOWN_Sk_UP_Sr	sp|Q56S59|PHYLL_TOBAC	3.06e-08	54.7	Phylloplanin OS=Nicotiana tabacum OX=4097 PE=1 SV=1
TRINITY_DN1307_c0_g2_i1	4.01605	4.25848	1.66119e-22	4.18674e-21	32	34	51	731	508	607	DOWN_Sk_UP_Sr	sp|B4FUS3|CNR8_MAIZE	3.16e-70	227	Cell number regulator 8 OS=Zea mays OX=4577 GN=CNR8 PE=2 SV=1
TRINITY_DN13071_c0_g2_i1	-8.30783	0.320304	4.22536e-11	3.72684e-10	50	37	33	0	0	0	UP_Sk_DOWN_Sr	sp|Q6L403|R1B17_SOLDE	7.03e-59	217	Putative late blight resistance protein homolog R1B-17 OS=Solanum demissum OX=50514 GN=R1B-17 PE=3 SV=1
TRINITY_DN1308_c0_g3_i3	11.4825	3.37355	1.83388e-33	8.9951e-32	0	0	0	394	289	373	DOWN_Sk_UP_Sr	sp|Q8W4F0|DAR1_ARATH	0	601	Protein DA1-related 1 OS=Arabidopsis thaliana OX=3702 GN=DAR1 PE=1 SV=3
TRINITY_DN13083_c0_g2_i4	-4.49641	6.66294	2.02545e-29	7.75826e-28	3172	4955	2338	171	120	151	UP_Sk_DOWN_Sr	sp|Q8RWE8|GGAP1_ARATH	0	617	GDP-L-galactose phosphorylase 1 OS=Arabidopsis thaliana OX=3702 GN=VTC2 PE=1 SV=1
TRINITY_DN131_c0_g1_i4	-10.5331	2.43929	4.47179e-19	8.78087e-18	201	245	124	0	0	0	UP_Sk_DOWN_Sr	sp|Q9FN30|TAT2_ARATH	9.38e-32	107	Probable aminotransferase TAT2 OS=Arabidopsis thaliana OX=3702 GN=At5g53970 PE=2 SV=1
TRINITY_DN13103_c0_g1_i2	-8.70712	0.688084	1.28575e-08	8.14892e-08	22	73	66	0	0	0	UP_Sk_DOWN_Sr	sp|Q8W3M4|Y4744_ARATH	6.19e-135	399	Uncharacterized protein At4g06744 OS=Arabidopsis thaliana OX=3702 GN=At4g06744 PE=2 SV=1
TRINITY_DN13109_c0_g1_i2	11.6259	3.51566	1.56086e-32	7.15247e-31	0	0	0	350	457	349	DOWN_Sk_UP_Sr	sp|Q9FKM2|VDAC4_ARATH	5.29e-112	333	Mitochondrial outer membrane protein porin 4 OS=Arabidopsis thaliana OX=3702 GN=VDAC4 PE=1 SV=1
TRINITY_DN13109_c0_g1_i3	-10.9441	2.84293	9.79729e-24	2.66331e-22	286	204	255	0	0	0	UP_Sk_DOWN_Sr	sp|Q9FKM2|VDAC4_ARATH	8.66e-112	333	Mitochondrial outer membrane protein porin 4 OS=Arabidopsis thaliana OX=3702 GN=VDAC4 PE=1 SV=1
TRINITY_DN13109_c0_g1_i4	-10.3967	2.30599	2.86266e-16	4.41245e-15	119	272	133	0	0	0	UP_Sk_DOWN_Sr	sp|Q9FKM2|VDAC4_ARATH	5.84e-112	333	Mitochondrial outer membrane protein porin 4 OS=Arabidopsis thaliana OX=3702 GN=VDAC4 PE=1 SV=1
TRINITY_DN1311_c0_g3_i1	-2.38953	4.54152	1.37472e-09	9.88869e-09	619	930	545	91	148	140	UP_Sk_DOWN_Sr	sp|O22208|BZP17_ARATH	1.63e-130	410	bZIP transcription factor 17 OS=Arabidopsis thaliana OX=3702 GN=BZIP17 PE=1 SV=2
TRINITY_DN13114_c0_g1_i9	7.93449	-0.0198452	2.12876e-09	1.49563e-08	0	0	0	42	24	24	DOWN_Sk_UP_Sr	sp|Q9LUM0|FAB1B_ARATH	0	1303	1-phosphatidylinositol-3-phosphate 5-kinase FAB1B OS=Arabidopsis thaliana OX=3702 GN=FAB1B PE=2 SV=1
TRINITY_DN13118_c0_g1_i4	-8.41824	0.420925	5.65734e-12	5.56826e-11	44	54	33	0	0	0	UP_Sk_DOWN_Sr	sp|Q2RAK2|KPYC1_ORYSJ	0	672	Pyruvate kinase 1, cytosolic OS=Oryza sativa subsp. japonica OX=39947 GN=Os11g0148500 PE=1 SV=1
TRINITY_DN13118_c0_g1_i7	-8.94009	0.905602	5.27763e-12	5.21294e-11	72	75	41	0	0	0	UP_Sk_DOWN_Sr	sp|Q2QXR8|KPYC2_ORYSJ	7.27e-07	53.9	Pyruvate kinase 2, cytosolic OS=Oryza sativa subsp. japonica OX=39947 GN=Os12g0145700 PE=2 SV=1
TRINITY_DN13120_c0_g1_i2	-8.59356	0.582754	7.53389e-10	5.6207e-09	37	80	33	0	0	0	UP_Sk_DOWN_Sr	sp|Q9LTA6|WAV3_ARATH	1.35e-63	231	E3 ubiquitin-protein ligase WAV3 OS=Arabidopsis thaliana OX=3702 GN=WAV3 PE=1 SV=1
TRINITY_DN13122_c0_g1_i1	-5.45491	1.91671	7.34e-10	5.48209e-09	120	169	96	0	3	5	UP_Sk_DOWN_Sr	sp|Q9LJQ5|RTNLI_ARATH	4.03e-63	201	Reticulon-like protein B9 OS=Arabidopsis thaliana OX=3702 GN=RTNLB9 PE=2 SV=1
TRINITY_DN13122_c0_g2_i1	10.3786	2.28707	1.78398e-19	3.61696e-18	0	0	0	211	124	157	DOWN_Sk_UP_Sr	sp|Q9LJQ5|RTNLI_ARATH	6.07e-63	201	Reticulon-like protein B9 OS=Arabidopsis thaliana OX=3702 GN=RTNLB9 PE=2 SV=1
TRINITY_DN1313_c0_g1_i3	2.46666	2.00317	8.93753e-07	4.79427e-06	21	19	23	94	132	111	DOWN_Sk_UP_Sr	sp|P52410|KASC1_ARATH	0	657	3-oxoacyl-[acyl-carrier-protein] synthase I, chloroplastic OS=Arabidopsis thaliana OX=3702 GN=KAS1 PE=1 SV=2
TRINITY_DN1313_c0_g1_i4	3.99811	5.55279	6.77952e-17	1.10806e-15	71	89	132	1050	1402	2073	DOWN_Sk_UP_Sr	sp|P52410|KASC1_ARATH	0	657	3-oxoacyl-[acyl-carrier-protein] synthase I, chloroplastic OS=Arabidopsis thaliana OX=3702 GN=KAS1 PE=1 SV=2
TRINITY_DN13136_c0_g3_i2	9.57267	1.50557	3.78988e-09	2.57303e-08	0	0	0	101	32	151	DOWN_Sk_UP_Sr	sp|A2WNF5|GLU2B_ORYSI	5.31e-170	507	Glucosidase 2 subunit beta OS=Oryza sativa subsp. indica OX=39946 GN=OsI_01383 PE=3 SV=1
TRINITY_DN1315_c0_g1_i4	9.3758	1.31641	8.84827e-15	1.2037e-13	0	0	0	69	78	97	DOWN_Sk_UP_Sr	sp|Q9AT54|SCGT_TOBAC	1.81e-133	399	Scopoletin glucosyltransferase OS=Nicotiana tabacum OX=4097 GN=TOGT1 PE=1 SV=1
TRINITY_DN1315_c0_g1_i5	-6.55001	2.0393	2.37933e-10	1.88998e-09	154	137	129	0	0	4	UP_Sk_DOWN_Sr	sp|Q9AT54|SCGT_TOBAC	1.13e-145	430	Scopoletin glucosyltransferase OS=Nicotiana tabacum OX=4097 GN=TOGT1 PE=1 SV=1
TRINITY_DN13153_c0_g1_i3	5.44384	4.45444	0.000348384	0.00140882	0	10	41	834	611	751	DOWN_Sk_UP_Sr	sp|Q08466|CSK22_ARATH	0	613	Casein kinase II subunit alpha-2 OS=Arabidopsis thaliana OX=3702 GN=CKA2 PE=1 SV=3
TRINITY_DN13155_c0_g2_i3	10.8885	2.78731	1.95158e-26	6.26066e-25	0	0	0	245	197	257	DOWN_Sk_UP_Sr	sp|Q9LHN4|LPAT5_ARATH	1.56e-166	479	Probable 1-acyl-sn-glycerol-3-phosphate acyltransferase 5 OS=Arabidopsis thaliana OX=3702 GN=LPAT5 PE=2 SV=1
TRINITY_DN1316_c0_g1_i8	-11.4363	3.3283	4.76038e-13	5.35255e-12	226	162	647	0	0	0	UP_Sk_DOWN_Sr	sp|O04630|SYTM1_ARATH	0	1032	Threonine--tRNA ligase, mitochondrial 1 OS=Arabidopsis thaliana OX=3702 GN=THRRS PE=1 SV=3
TRINITY_DN13164_c3_g1_i3	10.7195	2.62122	1.19079e-15	1.74358e-14	0	0	0	108	219	291	DOWN_Sk_UP_Sr	sp|Q9STX0|WRKY7_ARATH	9.07e-79	252	Probable WRKY transcription factor 7 OS=Arabidopsis thaliana OX=3702 GN=WRKY7 PE=2 SV=1
TRINITY_DN13164_c3_g1_i5	-10.9054	2.80475	2.27844e-27	7.84001e-26	245	261	226	0	0	0	UP_Sk_DOWN_Sr	sp|Q9STX0|WRKY7_ARATH	4.23e-79	252	Probable WRKY transcription factor 7 OS=Arabidopsis thaliana OX=3702 GN=WRKY7 PE=2 SV=1
TRINITY_DN13164_c3_g2_i5	6.56529	2.03558	5.43141e-09	3.61144e-08	0	0	4	156	93	159	DOWN_Sk_UP_Sr	sp|A6QPY8|PIN4_BOVIN	6.56e-24	97.8	Peptidyl-prolyl cis-trans isomerase NIMA-interacting 4 OS=Bos taurus OX=9913 GN=PIN4 PE=2 SV=1
TRINITY_DN13173_c1_g1_i1	-6.43619	2.68056	9.52176e-15	1.29087e-13	198	308	165	4	3	0	UP_Sk_DOWN_Sr	sp|Q8L706|SYT5_ARATH	0	833	Synaptotagmin-5 OS=Arabidopsis thaliana OX=3702 GN=SYT5 PE=2 SV=1
TRINITY_DN13184_c0_g1_i1	-12.236	4.12128	7.68435e-50	8.56706e-48	545	639	656	0	0	0	UP_Sk_DOWN_Sr	sp|Q42463|DCL_SOLLC	7.59e-73	233	Protein DCL, chloroplastic OS=Solanum lycopersicum OX=4081 GN=DCL PE=2 SV=1
TRINITY_DN13184_c0_g2_i1	5.11996	4.74218	6.44261e-13	7.13901e-12	7	38	35	1018	651	1006	DOWN_Sk_UP_Sr	sp|Q42463|DCL_SOLLC	9.21e-73	233	Protein DCL, chloroplastic OS=Solanum lycopersicum OX=4081 GN=DCL PE=2 SV=1
TRINITY_DN1319_c0_g1_i4	-9.52868	1.46535	4.14148e-09	2.79931e-08	95	160	33	0	0	0	UP_Sk_DOWN_Sr	sp|Q9M1A8|RPB8B_ARATH	3.72e-20	87	DNA-directed RNA polymerases II, IV and V subunit 8B OS=Arabidopsis thaliana OX=3702 GN=NRPB8B PE=1 SV=1
TRINITY_DN1319_c0_g1_i9	-10.4614	2.36896	7.68605e-13	8.42816e-12	278	92	157	0	0	0	UP_Sk_DOWN_Sr	sp|O81097|RPB8A_ARATH	1.43e-17	76.6	DNA-directed RNA polymerases II and V subunit 8A OS=Arabidopsis thaliana OX=3702 GN=NRPB8A PE=1 SV=1
TRINITY_DN13192_c0_g1_i1	-2.8587	3.85848	1.52459e-16	2.40979e-15	450	477	420	55	68	55	UP_Sk_DOWN_Sr	sp|O22165|RLP24_ARATH	4.67e-72	224	Probable ribosome biogenesis protein RLP24 OS=Arabidopsis thaliana OX=3702 GN=At2g44860 PE=1 SV=1
TRINITY_DN13209_c0_g1_i2	-12.1471	4.03296	5.68526e-38	3.53053e-36	704	588	436	0	0	0	UP_Sk_DOWN_Sr	sp|O23063|STKLP_ARATH	3.22e-25	110	Probable transcription factor At4g00390 OS=Arabidopsis thaliana OX=3702 GN=At4g00390 PE=1 SV=1
TRINITY_DN1322_c0_g1_i4	4.45725	2.20108	1.03376e-07	5.98797e-07	2	14	5	102	164	173	DOWN_Sk_UP_Sr	sp|A0PDV5|RAS_PLESU	3.27e-162	470	Rosmarinate synthase OS=Plectranthus scutellarioides OX=4142 GN=RAS PE=1 SV=1
TRINITY_DN13227_c0_g1_i1	-10.9622	2.8606	7.07673e-27	2.34319e-25	245	305	215	0	0	0	UP_Sk_DOWN_Sr	sp|P93340|GBLP_NICPL	3.82e-149	437	Guanine nucleotide-binding protein subunit beta-like protein OS=Nicotiana plumbaginifolia OX=4092 PE=2 SV=1
TRINITY_DN13227_c0_g1_i2	2.73078	1.54969	1.47589e-05	7.13141e-05	6	14	19	83	85	83	DOWN_Sk_UP_Sr	sp|P93340|GBLP_NICPL	2.95e-148	437	Guanine nucleotide-binding protein subunit beta-like protein OS=Nicotiana plumbaginifolia OX=4092 PE=2 SV=1
TRINITY_DN1324_c1_g1_i1	-10.3496	2.25989	4.55341e-22	1.11614e-20	156	188	155	0	0	0	UP_Sk_DOWN_Sr	sp|Q9LFR3|GASAE_ARATH	4.2e-22	96.3	Gibberellin-regulated protein 14 OS=Arabidopsis thaliana OX=3702 GN=GASA14 PE=1 SV=1
TRINITY_DN1324_c1_g2_i2	6.31695	2.01739	5.59292e-08	3.31628e-07	0	5	0	135	149	114	DOWN_Sk_UP_Sr	sp|Q9LFR3|GASAE_ARATH	3.19e-22	96.3	Gibberellin-regulated protein 14 OS=Arabidopsis thaliana OX=3702 GN=GASA14 PE=1 SV=1
TRINITY_DN13241_c0_g1_i1	-7.11389	3.92976	4.39875e-05	0.000201432	567	608	429	11	0	0	UP_Sk_DOWN_Sr	sp|Q9SY66|FRS11_ARATH	0	1162	Protein FAR1-RELATED SEQUENCE 11 OS=Arabidopsis thaliana OX=3702 GN=FRS11 PE=1 SV=1
TRINITY_DN13242_c0_g1_i2	-11.243	3.13752	2.80391e-31	1.20014e-29	319	329	277	0	0	0	UP_Sk_DOWN_Sr	sp|Q3EAI1|BH060_ARATH	8.93e-32	129	Transcription factor bHLH60 OS=Arabidopsis thaliana OX=3702 GN=BHLH60 PE=1 SV=1
TRINITY_DN13248_c0_g1_i1	-11.7014	3.59076	1.7173e-16	2.7042e-15	729	256	264	0	0	0	UP_Sk_DOWN_Sr	sp|Q6Z382|COPG2_ORYSJ	0	1518	Coatomer subunit gamma-2 OS=Oryza sativa subsp. japonica OX=39947 GN=Os07g0201100 PE=2 SV=1
TRINITY_DN1326_c0_g1_i1	9.62569	1.55556	8.01652e-09	5.21184e-08	0	0	0	50	176	58	DOWN_Sk_UP_Sr	sp|Q9SCL7|NAGK_ARATH	3e-143	418	Acetylglutamate kinase, chloroplastic OS=Arabidopsis thaliana OX=3702 GN=NAGK PE=1 SV=1
TRINITY_DN1326_c0_g1_i3	-7.86031	2.46622	1.02456e-18	1.94261e-17	156	240	182	0	2	0	UP_Sk_DOWN_Sr	sp|Q9SCL7|NAGK_ARATH	1.72e-142	418	Acetylglutamate kinase, chloroplastic OS=Arabidopsis thaliana OX=3702 GN=NAGK PE=1 SV=1
TRINITY_DN1327_c2_g2_i2	2.41178	5.4741	1.24822e-07	7.18367e-07	190	208	343	962	1058	1822	DOWN_Sk_UP_Sr	sp|Q02283|HAT5_ARATH	4.9e-41	151	Homeobox-leucine zipper protein HAT5 OS=Arabidopsis thaliana OX=3702 GN=HAT5 PE=1 SV=1
TRINITY_DN13272_c0_g1_i7	-12.024	3.91068	1.94658e-29	7.46825e-28	560	727	320	0	0	0	UP_Sk_DOWN_Sr	sp|Q9SA00|APRL4_ARATH	1.34e-93	293	5'-adenylylsulfate reductase-like 4 OS=Arabidopsis thaliana OX=3702 GN=APRL4 PE=2 SV=1
TRINITY_DN1329_c8_g1_i1	-7.75398	-0.174261	3.12313e-09	2.14495e-08	23	39	21	0	0	0	UP_Sk_DOWN_Sr	sp|Q9FLE8|Y5986_ARATH	1.08e-39	148	Uncharacterized protein At5g39865 OS=Arabidopsis thaliana OX=3702 GN=At5g39865 PE=2 SV=1
TRINITY_DN13299_c0_g2_i2	-9.83141	1.75635	7.33172e-17	1.19338e-15	100	109	137	0	0	0	UP_Sk_DOWN_Sr	sp|Q9C9B9|TTM1_ARATH	0	961	Inorganic pyrophosphatase TTM1 OS=Arabidopsis thaliana OX=3702 GN=TTM1 PE=1 SV=1
TRINITY_DN133_c0_g5_i1	4.7505	1.74604	5.50084e-12	5.42098e-11	5	4	3	85	131	103	DOWN_Sk_UP_Sr	sp|P43309|PPO_MALDO	3.92e-24	102	Polyphenol oxidase, chloroplastic OS=Malus domestica OX=3750 PE=2 SV=1
TRINITY_DN13309_c0_g1_i2	6.73297	1.33551	4.62205e-11	4.05409e-10	2	0	0	81	99	64	DOWN_Sk_UP_Sr	sp|Q66GQ2|Y5162_ARATH	4.52e-11	69.3	Uncharacterized protein At5g41620 OS=Arabidopsis thaliana OX=3702 GN=At5g41620 PE=2 SV=2
TRINITY_DN13311_c0_g1_i2	-8.23088	0.24937	4.37929e-07	2.39607e-06	31	18	63	0	0	0	UP_Sk_DOWN_Sr	sp|Q9LVQ5|PP432_ARATH	0	1049	Pentatricopeptide repeat-containing protein At5g55840 OS=Arabidopsis thaliana OX=3702 GN=At5g55840 PE=3 SV=2
TRINITY_DN1332_c1_g1_i12	11.7702	3.65859	7.80002e-40	5.33305e-38	0	0	0	397	432	454	DOWN_Sk_UP_Sr	sp|O49500|MBR2_ARATH	3.48e-32	135	E3 ubiquitin-protein ligase MBR2 OS=Arabidopsis thaliana OX=3702 GN=MBR2 PE=1 SV=1
TRINITY_DN13327_c0_g1_i2	-8.7724	0.748462	7.22094e-13	7.94387e-12	48	73	47	0	0	0	UP_Sk_DOWN_Sr	sp|O23341|OFP11_ARATH	1.03e-20	92	Transcription repressor OFP11 OS=Arabidopsis thaliana OX=3702 GN=OFP11 PE=2 SV=1
TRINITY_DN13333_c0_g1_i1	10.6584	2.56119	1.01464e-24	2.93324e-23	0	0	0	217	181	197	DOWN_Sk_UP_Sr	sp|Q9ZU93|PUX2_ARATH	1.24e-155	458	Plant UBX domain-containing protein 2 OS=Arabidopsis thaliana OX=3702 GN=PUX2 PE=1 SV=2
TRINITY_DN13333_c0_g1_i3	-9.38805	1.33089	1.63698e-09	1.16654e-08	47	161	55	0	0	0	UP_Sk_DOWN_Sr	sp|Q9ZU93|PUX2_ARATH	6.4e-155	456	Plant UBX domain-containing protein 2 OS=Arabidopsis thaliana OX=3702 GN=PUX2 PE=1 SV=2
TRINITY_DN13334_c0_g2_i2	-2.39855	5.03893	2.9516e-12	3.00048e-11	782	1162	1003	133	195	206	UP_Sk_DOWN_Sr	sp|Q9SZY4|PTR27_ARATH	0	760	Protein NRT1/ PTR FAMILY 6.2 OS=Arabidopsis thaliana OX=3702 GN=NPF6.2 PE=1 SV=1
TRINITY_DN13336_c0_g3_i4	-8.46292	0.461958	3.43459e-11	3.07516e-10	38	64	34	0	0	0	UP_Sk_DOWN_Sr	sp|Q6AWW5|Y5262_ARATH	0	560	Ankyrin repeat-containing protein At5g02620 OS=Arabidopsis thaliana OX=3702 GN=At5g02620 PE=1 SV=1
TRINITY_DN13346_c0_g1_i4	-8.52104	0.515462	7.5028e-13	8.24247e-12	50	51	39	0	0	0	UP_Sk_DOWN_Sr	sp|Q6L438|R1A6_SOLDE	6.9e-77	278	Putative late blight resistance protein homolog R1A-6 OS=Solanum demissum OX=50514 GN=R1A-6 PE=3 SV=2
TRINITY_DN13357_c0_g1_i1	8.82833	0.797945	2.10925e-12	2.19168e-11	0	0	0	56	66	44	DOWN_Sk_UP_Sr	sp|Q8BXA7|PHLP2_MOUSE	3.76e-06	55.1	PH domain leucine-rich repeat-containing protein phosphatase 2 OS=Mus musculus OX=10090 GN=Phlpp2 PE=1 SV=3
TRINITY_DN13360_c0_g3_i1	6.99773	2.45027	8.10011e-13	8.85963e-12	0	0	4	180	180	185	DOWN_Sk_UP_Sr	sp|Q94AH6|CUL1_ARATH	4.84e-54	189	Cullin-1 OS=Arabidopsis thaliana OX=3702 GN=CUL1 PE=1 SV=1
TRINITY_DN13361_c0_g3_i1	-8.26762	0.283852	1.50473e-08	9.47038e-08	50	49	19	0	0	0	UP_Sk_DOWN_Sr	sp|Q8VY27|E70H1_ARATH	8.85e-47	171	Exocyst complex component EXO70H1 OS=Arabidopsis thaliana OX=3702 GN=EXO70H1 PE=1 SV=1
TRINITY_DN13363_c0_g1_i4	-7.63824	-0.274594	1.66856e-08	1.04521e-07	33	20	22	0	0	0	UP_Sk_DOWN_Sr	sp|F6HDM2|NNRD_VITVI	0	523	ATP-dependent (S)-NAD(P)H-hydrate dehydratase OS=Vitis vinifera OX=29760 GN=VIT_05s0020g02800 PE=3 SV=1
TRINITY_DN13367_c0_g2_i3	-11.247	3.14145	5.5585e-18	9.90123e-17	409	374	149	0	0	0	UP_Sk_DOWN_Sr	sp|F4IH25|BOP1_ARATH	0	897	Ribosome biogenesis protein BOP1 homolog OS=Arabidopsis thaliana OX=3702 GN=BOP1 PE=1 SV=1
TRINITY_DN1337_c1_g1_i2	-9.83683	1.76156	1.4804e-15	2.14705e-14	81	125	143	0	0	0	UP_Sk_DOWN_Sr	sp|Q8VYJ2|AHL1_ARATH	6.26e-59	205	AT-hook motif nuclear-localized protein 1 OS=Arabidopsis thaliana OX=3702 GN=AHL1 PE=1 SV=1
TRINITY_DN13370_c0_g1_i4	6.38492	8.98337	1.78544e-30	7.31181e-29	192	121	313	17592	17986	15636	DOWN_Sk_UP_Sr	sp|P25804|CYSP_PEA	0	523	Cysteine proteinase 15A OS=Pisum sativum OX=3888 PE=2 SV=1
TRINITY_DN13372_c0_g1_i2	6.58969	9.63062	8.81221e-06	4.35436e-05	29	67	746	21556	36369	21784	DOWN_Sk_UP_Sr	sp|P25818|TIP11_ARATH	2.13e-91	281	Aquaporin TIP1-1 OS=Arabidopsis thaliana OX=3702 GN=TIP1-1 PE=1 SV=1
TRINITY_DN13372_c0_g1_i3	-9.29107	8.171	0.000726159	0.00278395	8197	12122	10462	48	0	0	UP_Sk_DOWN_Sr	sp|P50156|TIP11_ORYSJ	8.67e-92	281	Probable aquaporin TIP1-1 OS=Oryza sativa subsp. japonica OX=39947 GN=TIP1-1 PE=2 SV=1
TRINITY_DN13372_c0_g1_i4	2.84084	4.98278	7.09033e-08	4.17179e-07	80	108	219	881	1109	833	DOWN_Sk_UP_Sr	sp|O82598|TIP13_ARATH	1.12e-139	397	Aquaporin TIP1-3 OS=Arabidopsis thaliana OX=3702 GN=TIP1-3 PE=1 SV=1
TRINITY_DN13373_c0_g1_i7	-8.79384	0.76847	2.58813e-11	2.3488e-10	59	40	68	0	0	0	UP_Sk_DOWN_Sr	sp|Q9SGP2|HSL1_ARATH	0	820	Receptor-like protein kinase HSL1 OS=Arabidopsis thaliana OX=3702 GN=HSL1 PE=2 SV=1
TRINITY_DN13378_c1_g1_i1	-9.0663	1.02441	3.89281e-11	3.44829e-10	96	61	46	0	0	0	UP_Sk_DOWN_Sr	sp|Q00416|SEN1_YEAST	8.88e-88	324	Helicase SEN1 OS=Saccharomyces cerevisiae (strain ATCC 204508 / S288c) OX=559292 GN=SEN1 PE=1 SV=2
TRINITY_DN13378_c1_g2_i2	-8.83849	0.810349	7.36356e-14	9.1599e-13	58	58	58	0	0	0	UP_Sk_DOWN_Sr	sp|Q00416|SEN1_YEAST	7.73e-91	335	Helicase SEN1 OS=Saccharomyces cerevisiae (strain ATCC 204508 / S288c) OX=559292 GN=SEN1 PE=1 SV=2
TRINITY_DN13379_c0_g1_i1	4.83638	3.30616	6.54284e-07	3.54665e-06	20	14	1	332	272	369	DOWN_Sk_UP_Sr	sp|Q9Y2H1|ST38L_HUMAN	1.43e-140	425	Serine/threonine-protein kinase 38-like OS=Homo sapiens OX=9606 GN=STK38L PE=1 SV=3
TRINITY_DN13382_c0_g1_i2	-5.22734	3.53555	0.000136076	0.000585449	386	400	403	25	0	6	UP_Sk_DOWN_Sr	sp|Q93ZR1|ELP3_ARATH	0	1051	Elongator complex protein 3 OS=Arabidopsis thaliana OX=3702 GN=HAG3 PE=1 SV=1
TRINITY_DN13382_c0_g2_i2	11.6996	3.58858	1.44171e-36	8.42308e-35	0	0	0	376	366	483	DOWN_Sk_UP_Sr	sp|Q93ZR1|ELP3_ARATH	0	1051	Elongator complex protein 3 OS=Arabidopsis thaliana OX=3702 GN=HAG3 PE=1 SV=1
TRINITY_DN13386_c0_g1_i2	9.01864	0.977151	6.82975e-10	5.13011e-09	0	0	0	105	42	45	DOWN_Sk_UP_Sr	sp|Q9ZS62|PHYB1_SOLLC	0	1960	Phytochrome B1 OS=Solanum lycopersicum OX=4081 GN=PHYB1 PE=2 SV=1
TRINITY_DN13386_c1_g1_i1	10.3189	2.22873	1.23629e-19	2.53803e-18	0	0	0	166	117	189	DOWN_Sk_UP_Sr	sp|Q10CQ8|PHYC_ORYSJ	0	1166	Phytochrome C OS=Oryza sativa subsp. japonica OX=39947 GN=PHYC PE=2 SV=1
TRINITY_DN13386_c1_g2_i2	-10.9365	2.83537	3.72083e-26	1.17065e-24	261	286	203	0	0	0	UP_Sk_DOWN_Sr	sp|Q10CQ8|PHYC_ORYSJ	0	1166	Phytochrome C OS=Oryza sativa subsp. japonica OX=39947 GN=PHYC PE=2 SV=1
TRINITY_DN13405_c0_g2_i1	-7.92364	-0.0252341	3.75986e-08	2.26682e-07	44	20	27	0	0	0	UP_Sk_DOWN_Sr	sp|Q058N0|IQM5_ARATH	0	548	IQ domain-containing protein IQM5 OS=Arabidopsis thaliana OX=3702 GN=IQM5 PE=2 SV=1
TRINITY_DN13425_c0_g1_i6	-9.62264	1.55506	1.07407e-15	1.57754e-14	118	92	89	0	0	0	UP_Sk_DOWN_Sr	sp|Q66GN2|LRK64_ARATH	0	573	Lectin-domain containing receptor kinase VI.4 OS=Arabidopsis thaliana OX=3702 GN=LECRK64 PE=2 SV=1
TRINITY_DN13427_c0_g1_i2	-7.76259	-0.166719	1.1295e-09	8.23355e-09	20	34	29	0	0	0	UP_Sk_DOWN_Sr	sp|Q9SK27|ENL1_ARATH	3.16e-21	90.5	Early nodulin-like protein 1 OS=Arabidopsis thaliana OX=3702 GN=At2g25060 PE=2 SV=2
TRINITY_DN13432_c0_g1_i3	-11.6965	3.58595	3.99008e-37	2.41762e-35	410	508	355	0	0	0	UP_Sk_DOWN_Sr	sp|Q8H1E8|DRM3_ARATH	2.24e-139	435	Probable inactive DNA (cytosine-5)-methyltransferase DRM3 OS=Arabidopsis thaliana OX=3702 GN=DRM3 PE=1 SV=1
TRINITY_DN1344_c0_g1_i1	3.20794	6.5138	5.14034e-21	1.16759e-19	257	459	246	3093	2767	2591	DOWN_Sk_UP_Sr	sp|Q93YW0|EXEC1_ARATH	0	565	Protein EXECUTER 1, chloroplastic OS=Arabidopsis thaliana OX=3702 GN=EX1 PE=1 SV=1
TRINITY_DN1344_c0_g1_i3	5.25203	4.43501	2.99486e-14	3.875e-13	27	7	23	497	774	874	DOWN_Sk_UP_Sr	sp|Q93YW0|EXEC1_ARATH	0	565	Protein EXECUTER 1, chloroplastic OS=Arabidopsis thaliana OX=3702 GN=EX1 PE=1 SV=1
TRINITY_DN1344_c0_g2_i1	-9.96744	1.88721	1.23356e-07	7.1022e-07	151	26	193	0	0	0	UP_Sk_DOWN_Sr	sp|Q93YW0|EXEC1_ARATH	0	566	Protein EXECUTER 1, chloroplastic OS=Arabidopsis thaliana OX=3702 GN=EX1 PE=1 SV=1
TRINITY_DN1344_c0_g2_i2	-5.80312	4.33142	1.48357e-19	3.02602e-18	668	780	651	6	7	23	UP_Sk_DOWN_Sr	sp|Q8S8F9|NIC1_ARATH	1.05e-94	285	Nicotinamidase 1 OS=Arabidopsis thaliana OX=3702 GN=NIC1 PE=1 SV=1
TRINITY_DN1344_c0_g2_i5	-13.6349	5.51434	1.02971e-76	4.24259e-74	1438	1596	1809	0	0	0	UP_Sk_DOWN_Sr	sp|Q93YW0|EXEC1_ARATH	0	566	Protein EXECUTER 1, chloroplastic OS=Arabidopsis thaliana OX=3702 GN=EX1 PE=1 SV=1
TRINITY_DN13444_c1_g2_i1	-14.0817	5.9602	2.05642e-82	1.17394e-79	2276	2589	1780	0	0	0	UP_Sk_DOWN_Sr	sp|Q38890|GUN25_ARATH	0	905	Endoglucanase 25 OS=Arabidopsis thaliana OX=3702 GN=KOR PE=1 SV=1
TRINITY_DN13444_c4_g1_i1	-9.99081	1.9109	7.60932e-13	8.35562e-12	76	220	101	0	0	0	UP_Sk_DOWN_Sr	sp|Q9FT88|MGAT2_ARATH	0	570	Alpha-1,6-mannosyl-glycoprotein 2-beta-N-acetylglucosaminyltransferase OS=Arabidopsis thaliana OX=3702 GN=GNT2 PE=1 SV=1
TRINITY_DN13445_c1_g1_i2	8.0804	0.110723	1.07314e-08	6.86942e-08	0	0	0	30	20	50	DOWN_Sk_UP_Sr	sp|Q9LMP1|WAK2_ARATH	8.23e-14	74.7	Wall-associated receptor kinase 2 OS=Arabidopsis thaliana OX=3702 GN=WAK2 PE=1 SV=1
TRINITY_DN13446_c1_g2_i2	-2.63681	3.40241	1.81174e-10	1.46117e-09	319	406	242	55	39	55	UP_Sk_DOWN_Sr	sp|Q6B6R4|WRK24_ORYSI	9.32e-87	276	WRKY transcription factor WRKY24 OS=Oryza sativa subsp. indica OX=39946 GN=WRKY24 PE=2 SV=1
TRINITY_DN1345_c0_g1_i2	-9.99465	1.91439	2.75329e-17	4.65085e-16	148	147	95	0	0	0	UP_Sk_DOWN_Sr	sp|Q42546|DPNP1_ARATH	5.06e-167	479	SAL1 phosphatase OS=Arabidopsis thaliana OX=3702 GN=SAL1 PE=1 SV=1
TRINITY_DN1345_c0_g1_i4	12.9569	4.83828	1.38854e-69	3.87012e-67	0	0	0	979	988	954	DOWN_Sk_UP_Sr	sp|Q42546|DPNP1_ARATH	5.47e-168	482	SAL1 phosphatase OS=Arabidopsis thaliana OX=3702 GN=SAL1 PE=1 SV=1
TRINITY_DN1345_c0_g2_i5	-12.0873	3.97356	9.21937e-49	9.70739e-47	539	599	524	0	0	0	UP_Sk_DOWN_Sr	sp|Q42546|DPNP1_ARATH	5.69e-168	482	SAL1 phosphatase OS=Arabidopsis thaliana OX=3702 GN=SAL1 PE=1 SV=1
TRINITY_DN13457_c0_g1_i2	-7.55745	-0.344174	3.42438e-08	2.07221e-07	32	20	19	0	0	0	UP_Sk_DOWN_Sr	sp|Q9ZW88|FBL34_ARATH	0	589	F-box/LRR-repeat protein At1g67190 OS=Arabidopsis thaliana OX=3702 GN=At1g67190 PE=2 SV=1
TRINITY_DN13463_c2_g2_i1	-10.3901	2.29945	2.20141e-19	4.4273e-18	162	229	126	0	0	0	UP_Sk_DOWN_Sr	sp|Q948U0|RBOHA_SOLTU	0	1442	Respiratory burst oxidase homolog protein A OS=Solanum tuberosum OX=4113 GN=RBOHA PE=1 SV=1
TRINITY_DN1347_c0_g1_i3	-3.1954	1.49991	2.73633e-08	1.67121e-07	89	105	68	8	11	8	UP_Sk_DOWN_Sr	sp|Q9AT34|RS15A_DAUCA	4e-89	261	40S ribosomal protein S15a OS=Daucus carota OX=4039 GN=RPS15A PE=2 SV=3
TRINITY_DN1347_c0_g2_i5	8.72427	2.47984	4.92186e-22	1.20348e-20	0	1	0	209	155	198	DOWN_Sk_UP_Sr	sp|Q9AT34|RS15A_DAUCA	7.75e-88	260	40S ribosomal protein S15a OS=Daucus carota OX=4039 GN=RPS15A PE=2 SV=3
TRINITY_DN13477_c0_g1_i4	-9.59123	1.52488	2.52456e-16	3.90664e-15	107	94	92	0	0	0	UP_Sk_DOWN_Sr	sp|Q9CXF4|TBC15_MOUSE	1.23e-36	149	TBC1 domain family member 15 OS=Mus musculus OX=10090 GN=Tbc1d15 PE=1 SV=1
TRINITY_DN13477_c0_g2_i2	9.72526	1.65215	1.7997e-15	2.5919e-14	0	0	0	132	74	107	DOWN_Sk_UP_Sr	sp|Q9CXF4|TBC15_MOUSE	1.23e-36	149	TBC1 domain family member 15 OS=Mus musculus OX=10090 GN=Tbc1d15 PE=1 SV=1
TRINITY_DN13490_c0_g2_i2	-10.5513	2.45712	1.18758e-18	2.24005e-17	210	246	121	0	0	0	UP_Sk_DOWN_Sr	sp|Q9LDD4|ARID2_ARATH	2.31e-28	123	AT-rich interactive domain-containing protein 2 OS=Arabidopsis thaliana OX=3702 GN=ARID2 PE=1 SV=1
TRINITY_DN13491_c0_g1_i3	-8.26721	0.283166	1.37116e-11	1.28599e-10	30	49	39	0	0	0	UP_Sk_DOWN_Sr	sp|Q9FP29|KNOS1_ORYSJ	2.72e-79	253	Homeobox protein knotted-1-like 1 OS=Oryza sativa subsp. japonica OX=39947 GN=OSH6 PE=2 SV=1
TRINITY_DN135_c0_g1_i3	-11.5578	3.44862	5.01088e-36	2.84683e-34	397	413	341	0	0	0	UP_Sk_DOWN_Sr	sp|Q9FKP5|UBP17_ARATH	1.3e-132	438	Ubiquitin carboxyl-terminal hydrolase 17 OS=Arabidopsis thaliana OX=3702 GN=UBP17 PE=2 SV=1
TRINITY_DN135_c0_g1_i6	11.0662	2.96238	6.33244e-27	2.10409e-25	0	0	0	309	207	276	DOWN_Sk_UP_Sr	sp|Q9FKP5|UBP17_ARATH	1.29e-132	438	Ubiquitin carboxyl-terminal hydrolase 17 OS=Arabidopsis thaliana OX=3702 GN=UBP17 PE=2 SV=1
TRINITY_DN1350_c0_g4_i2	10.0762	1.99222	2.69234e-18	4.92352e-17	0	0	0	132	152	111	DOWN_Sk_UP_Sr	sp|Q39088|DOF34_ARATH	1.21e-38	142	Dof zinc finger protein DOF3.4 OS=Arabidopsis thaliana OX=3702 GN=DOF3.4 PE=1 SV=2
TRINITY_DN1350_c0_g4_i7	-10.8599	2.76002	3.59698e-26	1.13319e-24	251	232	224	0	0	0	UP_Sk_DOWN_Sr	sp|Q9FZA4|DOF14_ARATH	4.3e-29	121	Dof zinc finger protein DOF1.4 OS=Arabidopsis thaliana OX=3702 GN=DOF1.4 PE=2 SV=1
TRINITY_DN1350_c1_g1_i1	-9.94993	1.87108	5.65761e-15	7.78365e-14	111	188	84	0	0	0	UP_Sk_DOWN_Sr	sp|P04795|HSP15_SOYBN	8.49e-25	103	17.6 kDa class I heat shock protein OS=Glycine max OX=3847 GN=HSP17.6-L PE=3 SV=1
TRINITY_DN1350_c1_g1_i3	-12.6258	4.50879	6.75199e-35	3.59061e-33	700	1228	525	0	0	0	UP_Sk_DOWN_Sr	sp|P04795|HSP15_SOYBN	8.28e-25	103	17.6 kDa class I heat shock protein OS=Glycine max OX=3847 GN=HSP17.6-L PE=3 SV=1
TRINITY_DN1350_c1_g1_i6	-12.988	4.86953	1.69627e-53	2.25133e-51	1109	849	1116	0	0	0	UP_Sk_DOWN_Sr	sp|P04795|HSP15_SOYBN	9.53e-25	103	17.6 kDa class I heat shock protein OS=Glycine max OX=3847 GN=HSP17.6-L PE=3 SV=1
TRINITY_DN13500_c0_g1_i3	-5.72888	2.33375	1.02215e-19	2.10848e-18	152	199	166	3	3	3	UP_Sk_DOWN_Sr	sp|Q9LU64|SODF2_ARATH	2.73e-107	325	Superoxide dismutase [Fe] 2, chloroplastic OS=Arabidopsis thaliana OX=3702 GN=FSD2 PE=1 SV=1
TRINITY_DN13503_c0_g2_i1	3.31205	4.13671	2.86908e-14	3.7214e-13	40	60	70	475	669	475	DOWN_Sk_UP_Sr	sp|Q940Q8|IX10L_ARATH	0	758	Probable beta-1,4-xylosyltransferase IRX10L OS=Arabidopsis thaliana OX=3702 GN=IRX10L PE=2 SV=1
TRINITY_DN13504_c0_g1_i1	11.1302	3.02552	2.26397e-29	8.63006e-28	0	0	0	289	282	252	DOWN_Sk_UP_Sr	sp|P0C8S1|RP8L2_ARATH	1.6e-76	272	Probable disease resistance RPP8-like protein 2 OS=Arabidopsis thaliana OX=3702 GN=RPP8L2 PE=3 SV=1
TRINITY_DN13504_c0_g1_i3	2.27729	4.88688	2.26453e-10	1.80515e-09	173	165	196	651	1036	803	DOWN_Sk_UP_Sr	sp|Q6L400|R1B16_SOLDE	1.22e-11	70.1	Putative late blight resistance protein homolog R1B-16 OS=Solanum demissum OX=50514 GN=R1B-16 PE=3 SV=1
TRINITY_DN13504_c1_g2_i2	8.73249	0.708261	3.5178e-11	3.14373e-10	0	0	0	36	65	54	DOWN_Sk_UP_Sr	sp|Q6L438|R1A6_SOLDE	9.88e-68	239	Putative late blight resistance protein homolog R1A-6 OS=Solanum demissum OX=50514 GN=R1A-6 PE=3 SV=2
TRINITY_DN1351_c0_g1_i1	2.31161	4.45863	1.02073e-10	8.52982e-10	89	143	159	639	547	687	DOWN_Sk_UP_Sr	sp|Q43794|SYE_TOBAC	0	855	Glutamate--tRNA ligase, chloroplastic/mitochondrial OS=Nicotiana tabacum OX=4097 PE=2 SV=1
TRINITY_DN1351_c0_g1_i11	-11.0349	2.93224	2.20555e-26	7.05152e-25	245	343	219	0	0	0	UP_Sk_DOWN_Sr	sp|Q43794|SYE_TOBAC	0	853	Glutamate--tRNA ligase, chloroplastic/mitochondrial OS=Nicotiana tabacum OX=4097 PE=2 SV=1
TRINITY_DN13516_c0_g1_i2	-3.93494	0.357716	1.12746e-07	6.51085e-07	28	43	46	3	3	1	UP_Sk_DOWN_Sr	sp|Q6K3R5|NCL2_ORYSJ	4.49e-53	192	Sodium/calcium exchanger NCL2 OS=Oryza sativa subsp. japonica OX=39947 GN=NCL2 PE=2 SV=2
TRINITY_DN1352_c1_g3_i4	10.8409	2.74052	1.69977e-24	4.84297e-23	0	0	0	207	193	276	DOWN_Sk_UP_Sr	sp|Q8L960|SVR1_ARATH	2.2e-153	459	Putative ribosomal large subunit pseudouridine synthase SVR1, chloroplastic OS=Arabidopsis thaliana OX=3702 GN=SVR1 PE=1 SV=1
TRINITY_DN13520_c0_g1_i2	12.5525	4.43567	3.84861e-56	5.8528e-54	0	0	0	668	781	755	DOWN_Sk_UP_Sr	sp|Q9LUZ6|TBL44_ARATH	4.9e-164	475	Protein PMR5 OS=Arabidopsis thaliana OX=3702 GN=PMR5 PE=2 SV=1
TRINITY_DN13520_c0_g2_i2	-8.13192	4.3849	4.74641e-10	3.63436e-09	688	815	706	0	7	0	UP_Sk_DOWN_Sr	sp|Q9LUZ6|TBL44_ARATH	5.63e-164	475	Protein PMR5 OS=Arabidopsis thaliana OX=3702 GN=PMR5 PE=2 SV=1
TRINITY_DN1353_c0_g1_i1	-4.44905	1.26755	3.03775e-11	2.73796e-10	74	85	75	5	2	3	UP_Sk_DOWN_Sr	sp|Q9SL79|CAF1P_ARATH	0	618	CRS2-associated factor 1, chloroplastic OS=Arabidopsis thaliana OX=3702 GN=At2g20020 PE=2 SV=2
TRINITY_DN13538_c0_g3_i1	-2.75845	1.30505	1.26248e-06	6.70015e-06	83	79	57	12	7	12	UP_Sk_DOWN_Sr	sp|Q9FJG0|SAU20_ARATH	3.36e-30	108	Auxin-responsive protein SAUR20 OS=Arabidopsis thaliana OX=3702 GN=SAUR20 PE=2 SV=1
TRINITY_DN1354_c0_g1_i3	-4.33555	3.98749	2.52506e-13	2.94361e-12	541	668	400	13	39	23	UP_Sk_DOWN_Sr	sp|Q84WT5|XYN5L_ARATH	1.16e-90	296	Endo-1,4-beta-xylanase 5-like OS=Arabidopsis thaliana OX=3702 GN=At4g33820 PE=2 SV=1
TRINITY_DN1354_c0_g1_i6	-9.7979	1.72394	1.1015e-16	1.76681e-15	127	126	87	0	0	0	UP_Sk_DOWN_Sr	sp|Q84WT5|XYN5L_ARATH	5.22e-89	294	Endo-1,4-beta-xylanase 5-like OS=Arabidopsis thaliana OX=3702 GN=At4g33820 PE=2 SV=1
TRINITY_DN13545_c0_g1_i1	-10.4118	2.32056	1.36326e-21	3.22647e-20	149	215	159	0	0	0	UP_Sk_DOWN_Sr	sp|Q9SZL5|PP356_ARATH	6.67e-28	116	Pentatricopeptide repeat-containing protein At4g38150 OS=Arabidopsis thaliana OX=3702 GN=At4g38150 PE=2 SV=1
TRINITY_DN13546_c0_g1_i11	-4.16544	1.45561	1.31815e-09	9.50781e-09	98	100	68	6	2	6	UP_Sk_DOWN_Sr	sp|Q9LVY1|TAT_ARATH	2.41e-147	429	Tyrosine aminotransferase OS=Arabidopsis thaliana OX=3702 GN=TAT PE=2 SV=1
TRINITY_DN13547_c0_g1_i9	-8.60974	0.597353	1.30924e-11	1.2306e-10	51	65	34	0	0	0	UP_Sk_DOWN_Sr	sp|Q13530|SERC3_HUMAN	5.05e-31	129	Serine incorporator 3 OS=Homo sapiens OX=9606 GN=SERINC3 PE=2 SV=2
TRINITY_DN13556_c0_g1_i1	-10.8968	2.79634	3.01006e-26	9.55276e-25	262	235	228	0	0	0	UP_Sk_DOWN_Sr	sp|Q94A41|AMY3_ARATH	6.92e-61	209	Alpha-amylase 3, chloroplastic OS=Arabidopsis thaliana OX=3702 GN=AMY3 PE=1 SV=1
TRINITY_DN1356_c0_g1_i2	-7.03565	3.57814	1.23749e-05	6.03174e-05	493	384	367	9	0	0	UP_Sk_DOWN_Sr	sp|Q9M2U3|ALPL_ARATH	7.49e-14	78.2	Protein ALP1-like OS=Arabidopsis thaliana OX=3702 GN=At3g55350 PE=2 SV=1
TRINITY_DN1356_c0_g1_i5	-8.93188	0.898062	5.13969e-11	4.47416e-10	56	94	39	0	0	0	UP_Sk_DOWN_Sr	sp|B0BN95|HARB1_RAT	2.13e-07	52.4	Putative nuclease HARBI1 OS=Rattus norvegicus OX=10116 GN=Harbi1 PE=2 SV=1
TRINITY_DN13560_c0_g1_i1	9.72149	1.64843	2.65212e-12	2.71644e-11	0	0	0	56	127	125	DOWN_Sk_UP_Sr	sp|Q3E7I5|FRS12_ARATH	3.68e-19	93.2	Protein FAR1-RELATED SEQUENCE 12 OS=Arabidopsis thaliana OX=3702 GN=FRS12 PE=2 SV=1
TRINITY_DN13563_c0_g2_i1	-2.85753	4.50765	2.40337e-13	2.80899e-12	728	767	625	82	125	72	UP_Sk_DOWN_Sr	sp|Q6ICB0|DESI1_HUMAN	1.69e-44	155	Desumoylating isopeptidase 1 OS=Homo sapiens OX=9606 GN=DESI1 PE=1 SV=1
TRINITY_DN13568_c0_g2_i2	2.78803	0.0435847	2.21592e-05	0.000105005	4	3	5	23	33	26	DOWN_Sk_UP_Sr	sp|Q8RUN2|LOG1_ARATH	5.58e-111	324	Cytokinin riboside 5'-monophosphate phosphoribohydrolase LOG1 OS=Arabidopsis thaliana OX=3702 GN=LOG1 PE=1 SV=1
TRINITY_DN1357_c0_g1_i1	-2.20714	1.77161	4.23481e-06	2.15294e-05	84	121	86	18	20	22	UP_Sk_DOWN_Sr	sp|O24023|NCED1_SOLLC	0	908	9-cis-epoxycarotenoid dioxygenase NCED1, chloroplastic OS=Solanum lycopersicum OX=4081 GN=NCED1 PE=1 SV=2
TRINITY_DN1357_c0_g1_i2	2.65149	0.904309	0.000107382	0.000468376	5	16	5	54	52	50	DOWN_Sk_UP_Sr	sp|O24023|NCED1_SOLLC	0	883	9-cis-epoxycarotenoid dioxygenase NCED1, chloroplastic OS=Solanum lycopersicum OX=4081 GN=NCED1 PE=1 SV=2
TRINITY_DN1357_c1_g1_i1	8.10965	0.136482	1.94225e-08	1.20689e-07	0	0	0	23	50	27	DOWN_Sk_UP_Sr	sp|O24023|NCED1_SOLLC	1.51e-49	174	9-cis-epoxycarotenoid dioxygenase NCED1, chloroplastic OS=Solanum lycopersicum OX=4081 GN=NCED1 PE=1 SV=2
TRINITY_DN1358_c0_g1_i1	2.0363	5.11145	3.6232e-10	2.81664e-09	182	242	294	1085	794	974	DOWN_Sk_UP_Sr	sp|Q8VXY9|UAH_ARATH	0	672	Ureidoglycolate hydrolase OS=Arabidopsis thaliana OX=3702 GN=UAH PE=1 SV=1
TRINITY_DN13585_c0_g1_i11	-10.3469	2.25722	6.84643e-20	1.42467e-18	185	188	125	0	0	0	UP_Sk_DOWN_Sr	sp|Q9M670|RTM2_ARATH	3.32e-17	88.2	Protein RESTRICTED TEV MOVEMENT 2 OS=Arabidopsis thaliana OX=3702 GN=RTM2 PE=1 SV=1
TRINITY_DN13589_c2_g1_i1	-8.63435	0.61981	5.76945e-08	3.41795e-07	84	42	24	0	0	0	UP_Sk_DOWN_Sr	sp|Q8W4F0|DAR1_ARATH	0	539	Protein DA1-related 1 OS=Arabidopsis thaliana OX=3702 GN=DAR1 PE=1 SV=3
TRINITY_DN13589_c2_g1_i3	-6.09084	3.25868	0.00142109	0.00516843	354	335	302	14	0	0	UP_Sk_DOWN_Sr	sp|Q8W4F0|DAR1_ARATH	0	624	Protein DA1-related 1 OS=Arabidopsis thaliana OX=3702 GN=DAR1 PE=1 SV=3
TRINITY_DN13596_c0_g1_i4	8.27937	0.290489	3.55802e-12	3.59e-11	0	0	0	44	36	34	DOWN_Sk_UP_Sr	sp|Q9VWA2|DCTD_DROME	1.88e-60	198	Probable deoxycytidylate deaminase OS=Drosophila melanogaster OX=7227 GN=CG6951 PE=2 SV=1
TRINITY_DN13597_c0_g1_i2	-9.13724	1.09242	3.54761e-08	2.14322e-07	68	127	25	0	0	0	UP_Sk_DOWN_Sr	sp|Q9SX20|PTR18_ARATH	0	783	Protein NRT1/ PTR FAMILY 3.1 OS=Arabidopsis thaliana OX=3702 GN=NPF3.1 PE=2 SV=1
TRINITY_DN13598_c0_g1_i2	2.7329	2.14113	4.92232e-08	2.93481e-07	16	26	18	104	133	146	DOWN_Sk_UP_Sr	sp|Q9SD85|F3PH_ARATH	4.8e-109	337	Flavonoid 3'-monooxygenase OS=Arabidopsis thaliana OX=3702 GN=CYP75B1 PE=1 SV=1
TRINITY_DN13629_c0_g1_i3	-10.0777	1.99548	1.19362e-08	7.60469e-08	160	229	32	0	0	0	UP_Sk_DOWN_Sr	sp|Q08435|PMA1_NICPL	0	1631	Plasma membrane ATPase 1 OS=Nicotiana plumbaginifolia OX=4092 GN=PMA1 PE=2 SV=1
TRINITY_DN13629_c0_g1_i7	-10.0631	1.98086	6.64254e-16	9.91609e-15	119	106	179	0	0	0	UP_Sk_DOWN_Sr	sp|Q08435|PMA1_NICPL	0	1603	Plasma membrane ATPase 1 OS=Nicotiana plumbaginifolia OX=4092 GN=PMA1 PE=2 SV=1
TRINITY_DN1363_c1_g2_i1	-7.06243	4.5696	0.000582013	0.00226803	834	1001	676	0	0	18	UP_Sk_DOWN_Sr	sp|P21616|AVP_VIGRR	0	1296	Pyrophosphate-energized vacuolar membrane proton pump OS=Vigna radiata var. radiata OX=3916 PE=1 SV=4
TRINITY_DN13648_c0_g1_i1	-9.40219	1.34371	1.7528e-14	2.3134e-13	103	83	71	0	0	0	UP_Sk_DOWN_Sr	sp|C0LGF4|FEI1_ARATH	0	593	LRR receptor-like serine/threonine-protein kinase FEI 1 OS=Arabidopsis thaliana OX=3702 GN=FEI1 PE=1 SV=1
TRINITY_DN1365_c0_g1_i2	8.82255	0.792513	4.69563e-12	4.66824e-11	0	0	0	75	43	49	DOWN_Sk_UP_Sr	sp|F4I1X0|HIP41_ARATH	2.16e-68	230	Heavy metal-associated isoprenylated plant protein 41 OS=Arabidopsis thaliana OX=3702 GN=HIPP41 PE=3 SV=1
TRINITY_DN13650_c3_g1_i1	-8.81521	0.788586	1.2915e-11	1.21465e-10	47	84	43	0	0	0	UP_Sk_DOWN_Sr	sp|Q39261|ZFP2_ARATH	3.75e-23	94	Zinc finger protein 2 OS=Arabidopsis thaliana OX=3702 GN=ZFP2 PE=1 SV=1
TRINITY_DN13653_c0_g2_i2	-9.32658	1.2711	4.01993e-10	3.10671e-09	118	43	79	0	0	0	UP_Sk_DOWN_Sr	sp|F4J9Q6|FKB43_ARATH	1.75e-38	153	Peptidyl-prolyl cis-trans isomerase FKBP43 OS=Arabidopsis thaliana OX=3702 GN=FKBP43 PE=2 SV=1
TRINITY_DN13654_c0_g1_i3	-7.53301	-0.365395	8.14603e-09	5.29096e-08	21	32	18	0	0	0	UP_Sk_DOWN_Sr	sp|Q38931|FKB62_ARATH	0	812	Peptidyl-prolyl cis-trans isomerase FKBP62 OS=Arabidopsis thaliana OX=3702 GN=FKBP62 PE=1 SV=2
TRINITY_DN13654_c0_g1_i4	-10.0127	6.0226	3.07667e-40	2.15649e-38	2102	2622	2201	0	6	0	UP_Sk_DOWN_Sr	sp|Q38931|FKB62_ARATH	0	811	Peptidyl-prolyl cis-trans isomerase FKBP62 OS=Arabidopsis thaliana OX=3702 GN=FKBP62 PE=1 SV=2
TRINITY_DN13666_c0_g1_i2	8.53858	0.528578	3.6219e-09	2.46464e-08	0	0	0	55	22	61	DOWN_Sk_UP_Sr	sp|Q7XUW3|ALFL4_ORYSJ	4.14e-23	97.8	PHD finger protein ALFIN-LIKE 4 OS=Oryza sativa subsp. japonica OX=39947 GN=Os04g0444900 PE=2 SV=2
TRINITY_DN13673_c0_g1_i6	-9.09331	1.05006	1.48923e-13	1.7886e-12	81	63	63	0	0	0	UP_Sk_DOWN_Sr	sp|Q8GTS0|IP5P4_ARATH	0	681	Type I inositol polyphosphate 5-phosphatase 4 OS=Arabidopsis thaliana OX=3702 GN=IP5P4 PE=2 SV=1
TRINITY_DN1368_c1_g1_i1	3.05893	1.32708	9.35278e-08	5.4368e-07	9	9	9	57	81	81	DOWN_Sk_UP_Sr	sp|Q96305|GRXC7_ARATH	2.18e-39	134	Glutaredoxin-C7 OS=Arabidopsis thaliana OX=3702 GN=GRXC7 PE=1 SV=2
TRINITY_DN1369_c0_g3_i2	10.8659	2.76516	1.71287e-20	3.75564e-19	0	0	0	166	205	316	DOWN_Sk_UP_Sr	sp|Q8L8A8|GRF2_ARATH	7.45e-53	191	Growth-regulating factor 2 OS=Arabidopsis thaliana OX=3702 GN=GRF2 PE=1 SV=1
TRINITY_DN1370_c0_g1_i2	8.69524	0.673621	2.58125e-13	3.00577e-12	0	0	0	56	51	45	DOWN_Sk_UP_Sr	sp|Q9LVD0|RID2_ARATH	7.4e-142	413	18S rRNA (guanine-N(7))-methyltransferase RID2 OS=Arabidopsis thaliana OX=3702 GN=RID2 PE=1 SV=1
TRINITY_DN1370_c1_g1_i2	-9.29173	1.23837	5.03094e-15	6.96598e-14	78	76	84	0	0	0	UP_Sk_DOWN_Sr	sp|Q9SUV1|BRT1_ARATH	1.15e-158	463	Adenine nucleotide transporter BT1, chloroplastic/mitochondrial OS=Arabidopsis thaliana OX=3702 GN=BT1 PE=1 SV=1
TRINITY_DN1371_c8_g3_i1	-8.18253	0.20729	1.92606e-08	1.19764e-07	24	63	26	0	0	0	UP_Sk_DOWN_Sr	sp|Q94AJ5|PGLR5_ARATH	1.77e-38	141	Probable polygalacturonase At1g80170 OS=Arabidopsis thaliana OX=3702 GN=At1g80170 PE=1 SV=1
TRINITY_DN13727_c0_g2_i4	8.23835	0.253134	8.89573e-12	8.53752e-11	0	0	0	45	32	34	DOWN_Sk_UP_Sr	sp|Q9SD40|SRS1_ARATH	2.12e-68	226	Protein SHI RELATED SEQUENCE 1 OS=Arabidopsis thaliana OX=3702 GN=SRS1 PE=1 SV=2
TRINITY_DN13731_c0_g1_i1	7.36293	2.40163	3.7734e-16	5.76188e-15	0	3	0	162	156	211	DOWN_Sk_UP_Sr	sp|P0DKJ4|SWT2A_SORBI	3.01e-85	262	Bidirectional sugar transporter SWEET2a OS=Sorghum bicolor OX=4558 GN=SWEET2A PE=3 SV=1
TRINITY_DN13731_c0_g2_i1	-8.85244	0.823381	5.78452e-12	5.68164e-11	56	81	41	0	0	0	UP_Sk_DOWN_Sr	sp|P0DKJ4|SWT2A_SORBI	1.98e-85	263	Bidirectional sugar transporter SWEET2a OS=Sorghum bicolor OX=4558 GN=SWEET2A PE=3 SV=1
TRINITY_DN13733_c0_g2_i2	10.3086	2.21872	1.02031e-21	2.43671e-20	0	0	0	151	152	163	DOWN_Sk_UP_Sr	sp|Q9C8S9|RH48_ARATH	0	815	Probable DEAD-box ATP-dependent RNA helicase 48 OS=Arabidopsis thaliana OX=3702 GN=RH48 PE=3 SV=1
TRINITY_DN13736_c0_g1_i11	-8.39108	0.396123	3.33022e-10	2.59998e-09	58	38	31	0	0	0	UP_Sk_DOWN_Sr	sp|F4JCQ3|DG783_ARATH	1.47e-107	322	Putative DNA glycosylase At3g47830 OS=Arabidopsis thaliana OX=3702 GN=At3g47830 PE=3 SV=1
TRINITY_DN13738_c0_g1_i1	3.21278	0.572284	2.87511e-07	1.60081e-06	5	6	3	41	35	52	DOWN_Sk_UP_Sr	sp|Q9S746|HTH_ARATH	2.06e-175	517	Protein HOTHEAD OS=Arabidopsis thaliana OX=3702 GN=HTH PE=1 SV=1
TRINITY_DN1377_c0_g1_i3	9.91757	1.8379	4.35654e-07	2.3839e-06	0	0	0	19	154	179	DOWN_Sk_UP_Sr	sp|Q9SYM5|RHM1_ARATH	0	1222	Trifunctional UDP-glucose 4,6-dehydratase/UDP-4-keto-6-deoxy-D-glucose 3,5-epimerase/UDP-4-keto-L-rhamnose-reductase RHM1 OS=Arabidopsis thaliana OX=3702 GN=RHM1 PE=1 SV=1
TRINITY_DN13780_c1_g1_i1	-9.18185	1.13354	2.09629e-08	1.29669e-07	128	58	33	0	0	0	UP_Sk_DOWN_Sr	sp|Q9XI90|WRKY4_ARATH	1.61e-103	330	Probable WRKY transcription factor 4 OS=Arabidopsis thaliana OX=3702 GN=WRKY4 PE=1 SV=2
TRINITY_DN13795_c0_g1_i6	7.53823	-0.366103	1.28013e-09	9.24905e-09	0	0	0	21	22	25	DOWN_Sk_UP_Sr	sp|Q94BX4|PIGA_ARATH	0	744	Phosphatidylinositol N-acetylglucosaminyltransferase subunit A OS=Arabidopsis thaliana OX=3702 GN=PIGA PE=2 SV=1
TRINITY_DN13803_c0_g1_i1	-9.6025	1.53571	6.41633e-14	8.01314e-13	106	130	63	0	0	0	UP_Sk_DOWN_Sr	sp|Q93YU5|SEC8_ARATH	0	608	Exocyst complex component SEC8 OS=Arabidopsis thaliana OX=3702 GN=SEC8 PE=1 SV=1
TRINITY_DN13814_c0_g2_i1	-5.25277	3.3949	2.38993e-24	6.7525e-23	349	419	316	7	7	13	UP_Sk_DOWN_Sr	sp|Q42191|OXA1_ARATH	1.01e-113	350	Mitochondrial inner membrane protein OXA1 OS=Arabidopsis thaliana OX=3702 GN=OXA1 PE=2 SV=2
TRINITY_DN1383_c0_g1_i1	11.3767	3.26898	8.71939e-18	1.52959e-16	0	0	0	523	284	174	DOWN_Sk_UP_Sr	sp|O82797|PCNA_TOBAC	1.41e-172	501	Proliferating cell nuclear antigen OS=Nicotiana tabacum OX=4097 GN=PCNA PE=2 SV=1
TRINITY_DN13830_c0_g2_i1	-7.79161	-0.141438	8.21615e-10	6.09706e-09	24	38	23	0	0	0	UP_Sk_DOWN_Sr	sp|Q9SS03|DIR21_ARATH	6.34e-34	124	Dirigent protein 21 OS=Arabidopsis thaliana OX=3702 GN=DIR21 PE=3 SV=1
TRINITY_DN13847_c0_g1_i2	5.95126	2.53836	0.0005003	0.00197034	0	0	9	257	171	149	DOWN_Sk_UP_Sr	sp|Q93VG8|PPDEX_ARATH	3.75e-18	86.7	DeSI-like protein At4g17486 OS=Arabidopsis thaliana OX=3702 GN=At4g17486 PE=2 SV=1
TRINITY_DN13852_c0_g1_i10	-9.45048	1.38981	8.29219e-11	7.01107e-10	131	89	46	0	0	0	UP_Sk_DOWN_Sr	sp|Q92797|SYMPK_HUMAN	1.51e-22	108	Symplekin OS=Homo sapiens OX=9606 GN=SYMPK PE=1 SV=2
TRINITY_DN13855_c0_g1_i1	-4.01445	6.29882	1.7371e-42	1.3493e-40	2524	3294	2122	169	150	151	UP_Sk_DOWN_Sr	sp|Q9M2U3|ALPL_ARATH	1.26e-36	144	Protein ALP1-like OS=Arabidopsis thaliana OX=3702 GN=At3g55350 PE=2 SV=1
TRINITY_DN13855_c0_g2_i1	-8.32031	0.331603	1.53246e-10	1.24847e-09	53	37	31	0	0	0	UP_Sk_DOWN_Sr	sp|Q9M2U3|ALPL_ARATH	4.36e-36	143	Protein ALP1-like OS=Arabidopsis thaliana OX=3702 GN=At3g55350 PE=2 SV=1
TRINITY_DN13859_c0_g1_i1	3.63774	1.74722	3.24975e-08	1.97208e-07	10	4	11	88	103	117	DOWN_Sk_UP_Sr	sp|Q5SBP6|GDS_OCIBA	0	588	Germacrene-D synthase OS=Ocimum basilicum OX=39350 GN=GDS PE=1 SV=1
TRINITY_DN13860_c0_g1_i2	5.24396	6.49197	1.77951e-29	6.8328e-28	69	58	116	2565	2851	3574	DOWN_Sk_UP_Sr	sp|Q0WP01|PTR9_ARATH	0	646	Protein NRT1/ PTR FAMILY 5.10 OS=Arabidopsis thaliana OX=3702 GN=NPF5.10 PE=2 SV=1
TRINITY_DN13861_c0_g2_i1	-2.93839	0.866399	2.37865e-05	0.000112335	71	56	34	5	5	10	UP_Sk_DOWN_Sr	sp|Q39238|TSL_ARATH	0	834	Serine/threonine-protein kinase TOUSLED OS=Arabidopsis thaliana OX=3702 GN=TOUSLED PE=1 SV=1
TRINITY_DN13862_c0_g2_i11	-5.84011	2.33271	0.000472894	0.00186987	148	159	206	0	8	0	UP_Sk_DOWN_Sr	sp|P28554|PDS_SOLLC	4.47e-16	85.5	15-cis-phytoene desaturase, chloroplastic/chromoplastic OS=Solanum lycopersicum OX=4081 GN=PDS PE=1 SV=1
TRINITY_DN13862_c0_g2_i12	10.6492	2.55211	1.35978e-20	3.00089e-19	0	0	0	198	140	256	DOWN_Sk_UP_Sr	sp|P28554|PDS_SOLLC	4.4e-16	85.5	15-cis-phytoene desaturase, chloroplastic/chromoplastic OS=Solanum lycopersicum OX=4081 GN=PDS PE=1 SV=1
TRINITY_DN13862_c0_g2_i2	-8.55031	0.541919	1.19179e-07	6.87228e-07	82	35	24	0	0	0	UP_Sk_DOWN_Sr	sp|P28554|PDS_SOLLC	4.96e-14	79.3	15-cis-phytoene desaturase, chloroplastic/chromoplastic OS=Solanum lycopersicum OX=4081 GN=PDS PE=1 SV=1
TRINITY_DN13862_c0_g2_i5	-7.44187	1.29394	1.04713e-10	8.73502e-10	73	129	50	0	1	0	UP_Sk_DOWN_Sr	sp|C3VEP9|PDS_ONCHC	1.15e-12	55.8	15-cis-phytoene desaturase, chloroplastic/chromoplastic OS=Oncidium hybrid cultivar OX=141207 GN=PDS PE=2 SV=1
TRINITY_DN13864_c0_g1_i20	-9.5379	1.47368	5.46876e-16	8.22606e-15	97	87	98	0	0	0	UP_Sk_DOWN_Sr	sp|Q9SUH5|AUG8_ARATH	4.65e-59	217	AUGMIN subunit 8 OS=Arabidopsis thaliana OX=3702 GN=AUG8 PE=1 SV=1
TRINITY_DN13865_c0_g1_i1	-9.45162	1.39093	9.2558e-14	1.1397e-12	103	67	94	0	0	0	UP_Sk_DOWN_Sr	sp|Q949U4|OFT16_ARATH	0	758	O-fucosyltransferase 16 OS=Arabidopsis thaliana OX=3702 GN=OFUT16 PE=2 SV=1
TRINITY_DN13865_c0_g1_i6	10.4222	2.32977	1.3371e-22	3.3952e-21	0	0	0	172	168	164	DOWN_Sk_UP_Sr	sp|Q949U4|OFT16_ARATH	0	758	O-fucosyltransferase 16 OS=Arabidopsis thaliana OX=3702 GN=OFUT16 PE=2 SV=1
TRINITY_DN13866_c0_g1_i2	-7.0395	2.80227	2.11e-09	1.4831e-08	299	245	180	0	0	5	UP_Sk_DOWN_Sr	sp|Q9M310|FBK77_ARATH	1.62e-157	456	F-box/kelch-repeat protein At3g61590 OS=Arabidopsis thaliana OX=3702 GN=At3g61590 PE=1 SV=1
TRINITY_DN13866_c0_g3_i4	-9.89571	1.81837	1.92169e-09	1.3582e-08	207	110	44	0	0	0	UP_Sk_DOWN_Sr	sp|Q9M310|FBK77_ARATH	0	535	F-box/kelch-repeat protein At3g61590 OS=Arabidopsis thaliana OX=3702 GN=At3g61590 PE=1 SV=1
TRINITY_DN13887_c0_g1_i2	-10.8943	2.7938	5.0186e-25	1.46966e-23	221	311	200	0	0	0	UP_Sk_DOWN_Sr	sp|Q3E7D0|NAT12_ARATH	0	644	Nucleobase-ascorbate transporter 12 OS=Arabidopsis thaliana OX=3702 GN=NAT12 PE=1 SV=3
TRINITY_DN13898_c0_g1_i1	-12.9012	4.78295	6.98497e-63	1.42656e-60	833	1189	915	0	0	0	UP_Sk_DOWN_Sr	sp|Q9M8R4|DJ1D_ARATH	0	614	Protein DJ-1 homolog D OS=Arabidopsis thaliana OX=3702 GN=DJ1D PE=1 SV=1
TRINITY_DN139_c1_g1_i3	-8.77098	0.747172	2.98269e-13	3.44529e-12	57	65	45	0	0	0	UP_Sk_DOWN_Sr	sp|Q8GX86|PME21_ARATH	2.85e-132	399	Probable pectinesterase/pectinesterase inhibitor 21 OS=Arabidopsis thaliana OX=3702 GN=PME21 PE=2 SV=2
TRINITY_DN13900_c0_g1_i1	2.15939	5.05038	6.85635e-12	6.67353e-11	184	265	198	850	1088	817	DOWN_Sk_UP_Sr	sp|Q9SHP0|SERB2_ARATH	0	624	Phosphoserine aminotransferase 2, chloroplastic OS=Arabidopsis thaliana OX=3702 GN=PSAT2 PE=1 SV=1
TRINITY_DN13904_c1_g2_i3	9.90121	1.82208	2.28747e-10	1.8219e-09	0	0	0	126	174	47	DOWN_Sk_UP_Sr	sp|O22714|PPR86_ARATH	0	568	Pentatricopeptide repeat-containing protein At1g60770 OS=Arabidopsis thaliana OX=3702 GN=At1g60770 PE=2 SV=1
TRINITY_DN13908_c0_g1_i1	-7.98949	0.0335253	1.56879e-10	1.27653e-09	35	38	24	0	0	0	UP_Sk_DOWN_Sr	sp|Q84VG7|FES1_ARATH	3.1e-20	99.8	Protein FRIGIDA-ESSENTIAL 1 OS=Arabidopsis thaliana OX=3702 GN=FES1 PE=1 SV=2
TRINITY_DN13912_c0_g1_i3	2.92976	2.99997	1.28097e-07	7.36497e-07	26	22	48	197	264	252	DOWN_Sk_UP_Sr	sp|O22969|Y2416_ARATH	7.97e-47	154	Uncharacterized protein At2g34160 OS=Arabidopsis thaliana OX=3702 GN=At2g34160 PE=1 SV=1
TRINITY_DN13912_c0_g2_i1	-2.00427	3.11508	5.94223e-06	2.98005e-05	264	276	191	75	40	61	UP_Sk_DOWN_Sr	sp|Q9SUV1|BRT1_ARATH	7.97e-151	453	Adenine nucleotide transporter BT1, chloroplastic/mitochondrial OS=Arabidopsis thaliana OX=3702 GN=BT1 PE=1 SV=1
TRINITY_DN13916_c0_g1_i5	8.40194	0.402447	1.86456e-10	1.50249e-09	0	0	0	34	55	34	DOWN_Sk_UP_Sr	sp|Q9FHA7|HEC1_ARATH	2.05e-41	148	Transcription factor HEC1 OS=Arabidopsis thaliana OX=3702 GN=HEC1 PE=1 SV=1
TRINITY_DN1392_c0_g1_i2	-8.71656	0.696462	3.55747e-12	3.59e-11	44	74	44	0	0	0	UP_Sk_DOWN_Sr	sp|Q9S9N9|CCR1_ARATH	7.26e-67	216	Cinnamoyl-CoA reductase 1 OS=Arabidopsis thaliana OX=3702 GN=CCR1 PE=1 SV=1
TRINITY_DN13922_c0_g1_i3	9.12832	1.0809	2.03185e-10	1.62982e-09	0	0	0	53	44	110	DOWN_Sk_UP_Sr	sp|Q84N64|ARC5_ARATH	0	1179	Dynamin-like protein ARC5 OS=Arabidopsis thaliana OX=3702 GN=ARC5 PE=1 SV=2
TRINITY_DN13923_c0_g1_i10	7.65412	-0.266229	2.83093e-09	1.95646e-08	0	0	0	32	20	22	DOWN_Sk_UP_Sr	sp|Q9LKL2|APRR1_ARATH	2.67e-135	419	Two-component response regulator-like APRR1 OS=Arabidopsis thaliana OX=3702 GN=APRR1 PE=1 SV=1
TRINITY_DN13925_c0_g1_i1	-8.98928	0.951925	1.66153e-11	1.54467e-10	39	81	75	0	0	0	UP_Sk_DOWN_Sr	sp|O22160|TL15A_ARATH	2.78e-86	263	Thylakoid lumenal 15 kDa protein 1, chloroplastic OS=Arabidopsis thaliana OX=3702 GN=At2g44920 PE=1 SV=2
TRINITY_DN1393_c0_g1_i2	9.68391	6.46003	6.94359e-95	1.02813e-91	2	4	5	3356	2632	3047	DOWN_Sk_UP_Sr	sp|Q03461|NLTP2_TOBAC	3.84e-25	98.2	Non-specific lipid-transfer protein 2 OS=Nicotiana tabacum OX=4097 PE=3 SV=1
TRINITY_DN13935_c0_g2_i1	-14.0377	5.91624	9.22695e-94	1.1816e-90	1921	2464	2056	0	0	0	UP_Sk_DOWN_Sr	sp|Q9C942|CSE_ARATH	5.93e-41	152	Caffeoylshikimate esterase OS=Arabidopsis thaliana OX=3702 GN=CSE PE=1 SV=1
TRINITY_DN13935_c0_g2_i2	15.1862	7.06325	1.5622e-100	3.36455e-97	0	0	0	3984	4581	5134	DOWN_Sk_UP_Sr	sp|Q9C942|CSE_ARATH	5.82e-41	152	Caffeoylshikimate esterase OS=Arabidopsis thaliana OX=3702 GN=CSE PE=1 SV=1
TRINITY_DN13940_c0_g2_i2	2.34779	3.18009	8.01305e-09	5.2103e-08	43	52	61	278	207	286	DOWN_Sk_UP_Sr	sp|Q2HIJ8|RHB1A_ARATH	5.97e-38	139	Probable E3 ubiquitin-protein ligase RHB1A OS=Arabidopsis thaliana OX=3702 GN=RHB1A PE=2 SV=1
TRINITY_DN13940_c0_g3_i1	-2.6203	3.35528	1.25285e-08	7.95636e-08	257	296	371	62	32	52	UP_Sk_DOWN_Sr	sp|Q2HIJ8|RHB1A_ARATH	1.34e-38	139	Probable E3 ubiquitin-protein ligase RHB1A OS=Arabidopsis thaliana OX=3702 GN=RHB1A PE=2 SV=1
TRINITY_DN1395_c0_g1_i4	-8.44133	0.442203	5.06028e-11	4.40747e-10	56	44	32	0	0	0	UP_Sk_DOWN_Sr	sp|B8K1V7|MHX_ARAHH	4.24e-09	62	Magnesium/proton exchanger OS=Arabidopsis halleri subsp. halleri OX=81971 GN=MHX PE=1 SV=1
TRINITY_DN1395_c1_g1_i3	-7.79517	-0.138246	7.74702e-10	5.7679e-09	28	36	21	0	0	0	UP_Sk_DOWN_Sr	sp|Q94HW2|POLR1_ARATH	2.66e-60	215	Retrovirus-related Pol polyprotein from transposon RE1 OS=Arabidopsis thaliana OX=3702 GN=RE1 PE=2 SV=1
TRINITY_DN13954_c0_g1_i1	9.6633	1.59241	3.33318e-10	2.60185e-09	0	0	0	45	91	162	DOWN_Sk_UP_Sr	sp|P14009|14KD_DAUCA	1.38e-26	103	14 kDa proline-rich protein DC2.15 OS=Daucus carota OX=4039 PE=2 SV=1
TRINITY_DN13970_c1_g1_i1	-8.4139	0.416635	1.01266e-08	6.49894e-08	34	28	66	0	0	0	UP_Sk_DOWN_Sr	sp|Q7JXF7|SEELE_DROME	2.69e-08	56.2	Protein seele OS=Drosophila melanogaster OX=7227 GN=sel PE=1 SV=1
TRINITY_DN13972_c0_g2_i1	-9.33148	1.27621	3.87984e-14	4.95511e-13	98	82	65	0	0	0	UP_Sk_DOWN_Sr	sp|Q9LT84|U496M_ARATH	6.52e-72	241	UPF0496 protein At3g19330 OS=Arabidopsis thaliana OX=3702 GN=At3g19330 PE=2 SV=2
TRINITY_DN13980_c0_g2_i1	-3.08149	1.39286	2.53522e-06	1.31427e-05	92	62	83	6	7	14	UP_Sk_DOWN_Sr	sp|F4HXY7|PSS1_ARATH	0	694	CDP-diacylglycerol--serine O-phosphatidyltransferase 1 OS=Arabidopsis thaliana OX=3702 GN=PSS1 PE=1 SV=1
TRINITY_DN13984_c0_g1_i3	-3.97258	2.69269	1.39897e-10	1.14503e-09	277	207	150	15	7	17	UP_Sk_DOWN_Sr	sp|Q56YA5|SGAT_ARATH	0	686	Serine--glyoxylate aminotransferase OS=Arabidopsis thaliana OX=3702 GN=AGT1 PE=1 SV=2
TRINITY_DN1399_c0_g1_i1	-10.1499	2.06524	1.73929e-20	3.81179e-19	135	150	148	0	0	0	UP_Sk_DOWN_Sr	sp|Q0WNJ6|CLAH1_ARATH	0	1108	Clathrin heavy chain 1 OS=Arabidopsis thaliana OX=3702 GN=CHC1 PE=1 SV=1
TRINITY_DN1399_c2_g1_i2	-8.73822	0.716843	6.95817e-10	5.2216e-09	65	71	28	0	0	0	UP_Sk_DOWN_Sr	sp|Q940S0|TMN2_ARATH	2.8e-78	252	Transmembrane 9 superfamily member 2 OS=Arabidopsis thaliana OX=3702 GN=TMN2 PE=2 SV=1
TRINITY_DN13998_c0_g2_i1	11.6028	3.49271	8.18176e-34	4.09364e-32	0	0	0	465	343	338	DOWN_Sk_UP_Sr	sp|P59278|Y1745_ARATH	5.25e-33	139	Uncharacterized protein At1g51745 OS=Arabidopsis thaliana OX=3702 GN=At1g51745 PE=2 SV=2
TRINITY_DN14_c0_g1_i3	6.90222	3.86567	0.000243897	0.00101141	0	0	12	344	635	481	DOWN_Sk_UP_Sr	sp|O49879|CF0_SOLLC	2.33e-104	345	Receptor-like protein Cf-9 homolog OS=Solanum lycopersicum OX=4081 GN=HCR9-0 PE=2 SV=2
TRINITY_DN14_c0_g1_i6	-8.14538	0.173082	4.73927e-12	4.70768e-11	32	41	35	0	0	0	UP_Sk_DOWN_Sr	sp|O49879|CF0_SOLLC	1.27e-104	346	Receptor-like protein Cf-9 homolog OS=Solanum lycopersicum OX=4081 GN=HCR9-0 PE=2 SV=2
TRINITY_DN14_c0_g1_i8	-8.79031	0.765211	6.80858e-11	5.82423e-10	38	53	77	0	0	0	UP_Sk_DOWN_Sr	sp|C0LGP4|Y3475_ARATH	1.99e-19	92	Probable LRR receptor-like serine/threonine-protein kinase At3g47570 OS=Arabidopsis thaliana OX=3702 GN=At3g47570 PE=2 SV=1
TRINITY_DN14009_c1_g1_i2	9.74698	1.67312	7.52218e-18	1.32644e-16	0	0	0	109	98	109	DOWN_Sk_UP_Sr	sp|Q9STK6|WNK3_ARATH	0	602	Probable serine/threonine-protein kinase WNK3 OS=Arabidopsis thaliana OX=3702 GN=WNK3 PE=2 SV=1
TRINITY_DN14017_c0_g1_i6	-7.98412	0.0289213	2.23062e-10	1.78021e-09	26	31	39	0	0	0	UP_Sk_DOWN_Sr	sp|Q5H873|HLTT_LUPAL	2.09e-34	138	13-hydroxylupanine O-tigloyltransferase OS=Lupinus albus OX=3870 GN=HMT/HLT PE=1 SV=1
TRINITY_DN1402_c0_g1_i1	7.63235	4.20638	6.08413e-06	3.04798e-05	0	10	0	448	485	949	DOWN_Sk_UP_Sr	sp|Q9ZS97|AB8I_ARATH	0	898	UPF0051 protein ABCI8, chloroplastic OS=Arabidopsis thaliana OX=3702 GN=ABCI8 PE=2 SV=1
TRINITY_DN1402_c0_g2_i2	13.3371	5.21717	3.1272e-71	9.54735e-69	0	0	0	1357	1031	1433	DOWN_Sk_UP_Sr	sp|Q9ZS97|AB8I_ARATH	0	898	UPF0051 protein ABCI8, chloroplastic OS=Arabidopsis thaliana OX=3702 GN=ABCI8 PE=2 SV=1
TRINITY_DN14020_c0_g1_i7	8.45359	0.449904	3.14003e-11	2.82156e-10	0	0	0	36	35	58	DOWN_Sk_UP_Sr	sp|Q1PFE1|AIL1_ARATH	3.34e-132	397	AP2-like ethylene-responsive transcription factor AIL1 OS=Arabidopsis thaliana OX=3702 GN=AIL1 PE=2 SV=1
TRINITY_DN14023_c0_g1_i1	12.5515	4.43463	1.74606e-55	2.59347e-53	0	0	0	661	704	843	DOWN_Sk_UP_Sr	sp|O23712|PSA1B_ARATH	1.57e-147	435	Proteasome subunit alpha type-1-B OS=Arabidopsis thaliana OX=3702 GN=PAF2 PE=1 SV=2
TRINITY_DN14024_c0_g1_i1	9.80817	1.73238	4.34664e-13	4.90479e-12	0	0	0	134	58	141	DOWN_Sk_UP_Sr	sp|Q94K01|DBR1_ARATH	0	540	Lariat debranching enzyme OS=Arabidopsis thaliana OX=3702 GN=DBR1 PE=2 SV=1
TRINITY_DN14030_c0_g2_i1	-9.99077	1.91054	2.99025e-14	3.87115e-13	148	81	153	0	0	0	UP_Sk_DOWN_Sr	sp|Q9XIG1|U80B1_ARATH	0	768	Sterol 3-beta-glucosyltransferase UGT80B1 OS=Arabidopsis thaliana OX=3702 GN=UGT80B1 PE=2 SV=1
TRINITY_DN14030_c0_g2_i5	-9.24305	1.19224	6.54726e-09	4.31163e-08	103	102	28	0	0	0	UP_Sk_DOWN_Sr	sp|Q9XIG1|U80B1_ARATH	0	768	Sterol 3-beta-glucosyltransferase UGT80B1 OS=Arabidopsis thaliana OX=3702 GN=UGT80B1 PE=2 SV=1
TRINITY_DN14031_c0_g2_i2	11.1312	3.02647	5.15084e-27	1.72845e-25	0	0	0	326	210	293	DOWN_Sk_UP_Sr	sp|O82804|ELF3_ARATH	1.17e-73	256	Protein EARLY FLOWERING 3 OS=Arabidopsis thaliana OX=3702 GN=ELF3 PE=1 SV=1
TRINITY_DN14031_c1_g1_i2	12.4944	4.37782	2.7874e-52	3.52194e-50	0	0	0	810	706	605	DOWN_Sk_UP_Sr	sp|P25096|P21_SOYBN	1.08e-87	266	Protein P21 OS=Glycine max OX=3847 PE=1 SV=1
TRINITY_DN14046_c0_g1_i2	-3.31674	0.519661	2.50935e-07	1.40442e-06	39	57	33	3	5	4	UP_Sk_DOWN_Sr	sp|Q9FM79|PME62_ARATH	5.51e-120	357	Pectinesterase QRT1 OS=Arabidopsis thaliana OX=3702 GN=QRT1 PE=2 SV=1
TRINITY_DN1405_c0_g4_i1	-5.20463	2.32986	1.57449e-15	2.27933e-14	178	212	123	4	3	6	UP_Sk_DOWN_Sr	sp|Q9FJ93|DRE1D_ARATH	5.45e-66	209	Dehydration-responsive element-binding protein 1D OS=Arabidopsis thaliana OX=3702 GN=DREB1D PE=2 SV=1
TRINITY_DN14051_c0_g2_i2	2.71892	4.65982	8.95281e-10	6.61555e-09	70	171	117	602	871	758	DOWN_Sk_UP_Sr	sp|A9P822|METK1_POPTR	0	748	S-adenosylmethionine synthase 1 OS=Populus trichocarpa OX=3694 GN=METK1 PE=2 SV=1
TRINITY_DN14052_c0_g1_i5	-7.99061	0.0345705	1.4203e-09	1.02042e-08	23	47	28	0	0	0	UP_Sk_DOWN_Sr	sp|Q336N8|JM706_ORYSJ	0	718	Lysine-specific demethylase JMJ706 OS=Oryza sativa subsp. japonica OX=39947 GN=JMJ706 PE=2 SV=1
TRINITY_DN14055_c0_g1_i3	-8.11727	0.147837	4.47905e-10	3.44133e-09	26	51	30	0	0	0	UP_Sk_DOWN_Sr	sp|Q9F234|AGL2_BACTQ	1.51e-124	409	Alpha-glucosidase 2 OS=Bacillus thermoamyloliquefaciens OX=1425 PE=3 SV=1
TRINITY_DN14058_c0_g1_i1	11.1254	3.02073	8.71534e-30	3.40718e-28	0	0	0	301	244	278	DOWN_Sk_UP_Sr	sp|Q8VYZ0|ORTH2_ARATH	0	754	E3 ubiquitin-protein ligase ORTHRUS 2 OS=Arabidopsis thaliana OX=3702 GN=ORTH2 PE=1 SV=1
TRINITY_DN14058_c0_g2_i1	-10.8417	2.74204	2.36138e-26	7.5294e-25	213	274	216	0	0	0	UP_Sk_DOWN_Sr	sp|Q8VYZ0|ORTH2_ARATH	0	755	E3 ubiquitin-protein ligase ORTHRUS 2 OS=Arabidopsis thaliana OX=3702 GN=ORTH2 PE=1 SV=1
TRINITY_DN14059_c0_g1_i3	2.68068	2.15464	2.0322e-08	1.25879e-07	20	21	21	128	145	111	DOWN_Sk_UP_Sr	sp|Q9NVG8|TBC13_HUMAN	1.74e-59	205	TBC1 domain family member 13 OS=Homo sapiens OX=9606 GN=TBC1D13 PE=1 SV=3
TRINITY_DN1406_c0_g1_i1	-13.584	5.4635	6.50928e-87	4.89559e-84	1509	1758	1431	0	0	0	UP_Sk_DOWN_Sr	sp|M1CZC0|EBP1_SOLTU	0	638	ERBB-3 BINDING PROTEIN 1 OS=Solanum tuberosum OX=4113 GN=EBP1 PE=2 SV=1
TRINITY_DN1406_c0_g2_i1	3.30927	6.00503	4.4393e-08	2.65987e-07	125	121	369	2010	1736	2245	DOWN_Sk_UP_Sr	sp|M1CZC0|EBP1_SOLTU	0	638	ERBB-3 BINDING PROTEIN 1 OS=Solanum tuberosum OX=4113 GN=EBP1 PE=2 SV=1
TRINITY_DN1406_c0_g3_i1	8.76204	0.735956	1.64843e-13	1.96939e-12	0	0	0	49	56	54	DOWN_Sk_UP_Sr	sp|M1CZC0|EBP1_SOLTU	1.43e-114	338	ERBB-3 BINDING PROTEIN 1 OS=Solanum tuberosum OX=4113 GN=EBP1 PE=2 SV=1
TRINITY_DN1407_c0_g1_i2	12.0953	3.98107	2.04906e-18	3.79252e-17	0	0	0	443	881	258	DOWN_Sk_UP_Sr	sp|Q9SQI2|GIGAN_ARATH	0	1289	Protein GIGANTEA OS=Arabidopsis thaliana OX=3702 GN=GI PE=1 SV=2
TRINITY_DN1407_c0_g1_i3	-3.71674	6.46339	4.58297e-14	5.79996e-13	2962	2977	2772	258	97	292	UP_Sk_DOWN_Sr	sp|Q9SQI2|GIGAN_ARATH	0	1580	Protein GIGANTEA OS=Arabidopsis thaliana OX=3702 GN=GI PE=1 SV=2
TRINITY_DN14074_c0_g1_i3	9.67277	1.60153	2.13722e-17	3.6348e-16	0	0	0	103	95	102	DOWN_Sk_UP_Sr	sp|Q8W1D5|CIPKP_ARATH	2.45e-28	117	CBL-interacting serine/threonine-protein kinase 25 OS=Arabidopsis thaliana OX=3702 GN=CIPK25 PE=2 SV=1
TRINITY_DN14085_c0_g1_i1	-10.9181	2.81735	2.24315e-27	7.72418e-26	247	249	241	0	0	0	UP_Sk_DOWN_Sr	sp|F4IXE7|IDM1_ARATH	5.3e-100	350	Increased DNA methylation 1 OS=Arabidopsis thaliana OX=3702 GN=IDM1 PE=1 SV=1
TRINITY_DN14085_c0_g3_i2	-10.7118	2.61444	9.36232e-22	2.24383e-20	188	293	166	0	0	0	UP_Sk_DOWN_Sr	sp|F4IXE7|IDM1_ARATH	9.11e-89	320	Increased DNA methylation 1 OS=Arabidopsis thaliana OX=3702 GN=IDM1 PE=1 SV=1
TRINITY_DN14086_c0_g2_i1	-9.0117	0.972077	1.04128e-07	6.03005e-07	113	27	52	0	0	0	UP_Sk_DOWN_Sr	sp|Q5S1U6|IFRD1_PIG	9.51e-30	125	Interferon-related developmental regulator 1 OS=Sus scrofa OX=9823 GN=IFRD1 PE=2 SV=1
TRINITY_DN1409_c0_g1_i11	4.16181	4.55446	5.43191e-30	2.15738e-28	48	41	42	872	580	833	DOWN_Sk_UP_Sr	sp|Q96E22|NGBR_HUMAN	7.41e-11	65.1	Dehydrodolichyl diphosphate synthase complex subunit NUS1 OS=Homo sapiens OX=9606 GN=NUS1 PE=1 SV=1
TRINITY_DN1409_c0_g2_i1	5.81435	2.53905	5.21117e-10	3.9697e-09	5	0	5	236	118	226	DOWN_Sk_UP_Sr	sp|Q96E22|NGBR_HUMAN	6.36e-11	65.1	Dehydrodolichyl diphosphate synthase complex subunit NUS1 OS=Homo sapiens OX=9606 GN=NUS1 PE=1 SV=1
TRINITY_DN141_c3_g1_i3	9.70534	1.63291	2.09396e-16	3.27122e-15	0	0	0	104	81	123	DOWN_Sk_UP_Sr	sp|Q2MJ20|C7A12_MEDTR	2.24e-178	516	Beta-amyrin 28-monooxygenase OS=Medicago truncatula OX=3880 GN=CYP716A12 PE=1 SV=1
TRINITY_DN14113_c0_g2_i1	-8.89744	0.865491	6.80836e-12	6.62819e-11	55	48	77	0	0	0	UP_Sk_DOWN_Sr	sp|O23894|PRS6A_BRACM	1.19e-39	145	26S proteasome regulatory subunit 6A homolog OS=Brassica campestris OX=3711 GN=TBP1 PE=2 SV=1
TRINITY_DN14113_c0_g5_i1	6.08328	2.66909	0.000287371	0.00117757	9	0	0	207	233	190	DOWN_Sk_UP_Sr	sp|Q9LX29|ACR4L_ARATH	0	1145	Serine/threonine-protein kinase-like protein ACR4 OS=Arabidopsis thaliana OX=3702 GN=ACR4 PE=1 SV=1
TRINITY_DN14162_c0_g1_i1	-7.89	-0.0544679	4.55914e-11	4.00261e-10	29	30	31	0	0	0	UP_Sk_DOWN_Sr	sp|Q9ZVK1|XTH10_ARATH	1.56e-141	405	Probable xyloglucan endotransglucosylase/hydrolase protein 10 OS=Arabidopsis thaliana OX=3702 GN=XTH10 PE=2 SV=1
TRINITY_DN14169_c0_g1_i10	-8.87365	0.843253	2.92094e-09	2.01603e-08	84	67	28	0	0	0	UP_Sk_DOWN_Sr	sp|Q9SXC9|MNS5_ARATH	0	681	Alpha-mannosidase I MNS5 OS=Arabidopsis thaliana OX=3702 GN=MNS5 PE=1 SV=1
TRINITY_DN14169_c0_g1_i5	-9.36813	1.31128	2.85267e-11	2.57605e-10	43	108	103	0	0	0	UP_Sk_DOWN_Sr	sp|Q9SXC9|MNS5_ARATH	0	903	Alpha-mannosidase I MNS5 OS=Arabidopsis thaliana OX=3702 GN=MNS5 PE=1 SV=1
TRINITY_DN14171_c0_g2_i2	-10.2981	2.20959	2.30664e-21	5.36804e-20	168	168	144	0	0	0	UP_Sk_DOWN_Sr	sp|Q1EBV4|DDI1_ARATH	0	600	Protein DNA-DAMAGE INDUCIBLE 1 OS=Arabidopsis thaliana OX=3702 GN=DDI1 PE=1 SV=1
TRINITY_DN14178_c0_g1_i4	-8.4499	0.449827	4.73803e-09	3.17625e-08	67	37	28	0	0	0	UP_Sk_DOWN_Sr	sp|Q9LHN5|PP242_ARATH	0	662	Putative pentatricopeptide repeat-containing protein At3g18840 OS=Arabidopsis thaliana OX=3702 GN=PCMP-E92 PE=3 SV=1
TRINITY_DN14185_c0_g1_i3	-10.4157	2.32442	4.43526e-19	8.71275e-18	173	231	122	0	0	0	UP_Sk_DOWN_Sr	sp|Q945L0|CX6B2_ARATH	1.53e-46	152	Cytochrome c oxidase subunit 6b-2 OS=Arabidopsis thaliana OX=3702 GN=COX6B-2 PE=2 SV=1
TRINITY_DN14188_c0_g1_i1	-9.13608	1.0905	4.30426e-13	4.86476e-12	51	81	83	0	0	0	UP_Sk_DOWN_Sr	sp|Q8W488|DTX21_ARATH	0	587	Protein DETOXIFICATION 21 OS=Arabidopsis thaliana OX=3702 GN=DTX21 PE=1 SV=1
TRINITY_DN14189_c0_g1_i12	10.1511	2.06509	1.4461e-20	3.18546e-19	0	0	0	137	133	148	DOWN_Sk_UP_Sr	sp|O64730|P2C26_ARATH	1.21e-108	347	Probable protein phosphatase 2C 26 OS=Arabidopsis thaliana OX=3702 GN=At2g30170 PE=2 SV=2
TRINITY_DN14197_c0_g1_i2	2.86804	6.30873	3.6755e-22	9.06571e-21	350	365	301	2995	1852	2335	DOWN_Sk_UP_Sr	sp|Q9LSP9|CTL2_ARATH	1.04e-162	468	Chitinase-like protein 2 OS=Arabidopsis thaliana OX=3702 GN=CTL2 PE=2 SV=1
TRINITY_DN14203_c0_g2_i1	-7.50632	-0.387867	1.90352e-09	1.34575e-08	20	24	25	0	0	0	UP_Sk_DOWN_Sr	sp|Q7KWM5|ALG2_DICDI	1.15e-15	76.3	Alpha-1,3/1,6-mannosyltransferase ALG2 OS=Dictyostelium discoideum OX=44689 GN=alg2 PE=3 SV=1
TRINITY_DN14206_c0_g1_i1	4.81432	2.52488	5.92708e-13	6.59551e-12	7	3	10	201	145	216	DOWN_Sk_UP_Sr	sp|P42814|RNS2_ARATH	2.46e-93	284	Ribonuclease 2 OS=Arabidopsis thaliana OX=3702 GN=RNS2 PE=2 SV=1
TRINITY_DN1421_c1_g1_i2	-8.5415	0.53444	1.39749e-10	1.14422e-09	41	71	32	0	0	0	UP_Sk_DOWN_Sr	sp|Q9SJH6|RLP29_ARATH	8.66e-67	227	Receptor like protein 29 OS=Arabidopsis thaliana OX=3702 GN=RLP29 PE=2 SV=1
TRINITY_DN1421_c1_g1_i5	8.76176	0.735684	2.30735e-13	2.70477e-12	0	0	0	56	56	47	DOWN_Sk_UP_Sr	sp|Q9SJH6|RLP29_ARATH	1.1e-67	229	Receptor like protein 29 OS=Arabidopsis thaliana OX=3702 GN=RLP29 PE=2 SV=1
TRINITY_DN1422_c0_g1_i1	6.60987	2.60134	1.44196e-12	1.52712e-11	5	1	0	213	159	236	DOWN_Sk_UP_Sr	sp|Q8L999|BPC6_ARATH	3.79e-127	383	Protein BASIC PENTACYSTEINE6 OS=Arabidopsis thaliana OX=3702 GN=BPC6 PE=1 SV=1
TRINITY_DN1422_c0_g1_i4	6.28356	4.23404	1.20935e-37	7.43211e-36	7	11	7	804	553	544	DOWN_Sk_UP_Sr	sp|Q8L999|BPC6_ARATH	1.3e-127	383	Protein BASIC PENTACYSTEINE6 OS=Arabidopsis thaliana OX=3702 GN=BPC6 PE=1 SV=1
TRINITY_DN14221_c0_g2_i3	-10.3553	2.26542	1.20512e-17	2.08779e-16	107	197	198	0	0	0	UP_Sk_DOWN_Sr	sp|Q9LIH5|C3H38_ARATH	1.36e-19	98.6	Zinc finger CCCH domain-containing protein 38 OS=Arabidopsis thaliana OX=3702 GN=At3g18640 PE=2 SV=1
TRINITY_DN14234_c0_g2_i3	10.7421	2.64338	1.21532e-23	3.27556e-22	0	0	0	251	201	178	DOWN_Sk_UP_Sr	sp|Q8L9G7|APH1_ARATH	1.66e-118	348	Gamma-secretase subunit APH1-like OS=Arabidopsis thaliana OX=3702 GN=At2g31440 PE=2 SV=2
TRINITY_DN14264_c0_g1_i3	9.372	1.31275	1.58112e-15	2.28754e-14	0	0	0	89	70	85	DOWN_Sk_UP_Sr	sp|Q5XPJ9|SCAR2_ARATH	1.45e-104	370	Protein SCAR2 OS=Arabidopsis thaliana OX=3702 GN=SCAR2 PE=1 SV=1
TRINITY_DN14265_c0_g2_i2	-6.18546	0.851288	1.10477e-08	7.05952e-08	58	85	37	0	0	2	UP_Sk_DOWN_Sr	sp|Q6H9K0|PGLR2_PLAAC	3.61e-93	290	Exopolygalacturonase (Fragment) OS=Platanus acerifolia OX=140101 GN=plaa2 PE=1 SV=1
TRINITY_DN14273_c0_g1_i2	-8.41109	0.414856	4.104e-08	2.46695e-07	53	60	18	0	0	0	UP_Sk_DOWN_Sr	sp|Q9VR91|HERC2_DROME	2.44e-19	97.1	Probable E3 ubiquitin-protein ligase HERC2 OS=Drosophila melanogaster OX=7227 GN=HERC2 PE=1 SV=3
TRINITY_DN1428_c0_g1_i1	8.47084	0.465774	3.67243e-10	2.85164e-09	0	0	0	28	43	59	DOWN_Sk_UP_Sr	sp|Q9LNC4|GTE4_ARATH	1.4e-99	339	Transcription factor GTE4 OS=Arabidopsis thaliana OX=3702 GN=GTE4 PE=2 SV=1
TRINITY_DN1428_c0_g1_i2	-9.96334	1.88406	4.58859e-19	8.99903e-18	131	128	121	0	0	0	UP_Sk_DOWN_Sr	sp|Q9LNC4|GTE4_ARATH	9.49e-73	251	Transcription factor GTE4 OS=Arabidopsis thaliana OX=3702 GN=GTE4 PE=2 SV=1
TRINITY_DN1428_c0_g1_i4	-6.1803	3.01412	0.000492187	0.00194162	311	270	253	11	0	0	UP_Sk_DOWN_Sr	sp|Q9LNC4|GTE4_ARATH	7.88e-101	340	Transcription factor GTE4 OS=Arabidopsis thaliana OX=3702 GN=GTE4 PE=2 SV=1
TRINITY_DN1428_c0_g1_i9	9.70918	1.63666	2.05305e-15	2.94068e-14	0	0	0	106	121	79	DOWN_Sk_UP_Sr	sp|Q9LNC4|GTE4_ARATH	3.33e-100	339	Transcription factor GTE4 OS=Arabidopsis thaliana OX=3702 GN=GTE4 PE=2 SV=1
TRINITY_DN14288_c0_g1_i1	10.9086	2.80715	9.86741e-19	1.87465e-17	0	0	0	187	166	358	DOWN_Sk_UP_Sr	sp|O81016|AB32G_ARATH	0	2160	ABC transporter G family member 32 OS=Arabidopsis thaliana OX=3702 GN=ABCG32 PE=1 SV=1
TRINITY_DN1429_c0_g3_i2	8.46241	0.458059	1.44002e-10	1.17762e-09	0	0	0	62	34	34	DOWN_Sk_UP_Sr	sp|A6P6V9|CBDAS_CANSA	4.57e-159	468	Cannabidiolic acid synthase OS=Cannabis sativa OX=3483 GN=CBDAS PE=1 SV=1
TRINITY_DN14298_c2_g1_i1	-9.09109	1.04789	4.32514e-14	5.49126e-13	66	85	58	0	0	0	UP_Sk_DOWN_Sr	sp|Q6ICW6|WNK11_ARATH	9.68e-140	404	Probable serine/threonine-protein kinase WNK11 OS=Arabidopsis thaliana OX=3702 GN=WNK11 PE=2 SV=1
TRINITY_DN143_c0_g1_i5	9.15003	1.10134	1.99563e-13	2.3598e-12	0	0	0	59	61	89	DOWN_Sk_UP_Sr	sp|Q946J8|LHP1_ARATH	1.16e-25	114	Chromo domain-containing protein LHP1 OS=Arabidopsis thaliana OX=3702 GN=LHP1 PE=1 SV=2
TRINITY_DN143_c1_g1_i4	-2.16578	2.65956	5.3377e-06	2.68825e-05	208	170	160	32	49	34	UP_Sk_DOWN_Sr	sp|Q94C11|SUGP1_ARATH	1.87e-87	274	SURP and G-patch domain-containing protein 1-like protein OS=Arabidopsis thaliana OX=3702 GN=At3g52120 PE=2 SV=1
TRINITY_DN143_c1_g4_i1	-2.73049	2.20248	0.000103119	0.000450779	154	134	126	14	35	10	UP_Sk_DOWN_Sr	sp|Q65KJ5|FOSB_BACLD	1.42e-06	50.4	Metallothiol transferase FosB OS=Bacillus licheniformis (strain ATCC 14580 / DSM 13 / JCM 2505 / NBRC 12200 / NCIMB 9375 / NRRL NRS-1264 / Gibson 46) OX=279010 GN=fosB PE=3 SV=1
TRINITY_DN143_c2_g1_i4	-4.91323	2.73615	8.87213e-13	9.66389e-12	177	237	261	4	12	5	UP_Sk_DOWN_Sr	sp|Q67ZE1|HSDD2_ARATH	0	777	3beta-hydroxysteroid-dehydrogenase/decarboxylase isoform 2 OS=Arabidopsis thaliana OX=3702 GN=3BETAHSD/D2 PE=2 SV=2
TRINITY_DN143_c7_g1_i1	11.5731	3.46326	2.22654e-34	1.15173e-32	0	0	0	421	301	403	DOWN_Sk_UP_Sr	sp|Q9SU79|PAO5_ARATH	0	529	Probable polyamine oxidase 5 OS=Arabidopsis thaliana OX=3702 GN=PAO5 PE=1 SV=1
TRINITY_DN14307_c0_g1_i1	-13.5313	5.41091	7.52435e-48	7.5694e-46	1091	2263	1238	0	0	0	UP_Sk_DOWN_Sr	sp|Q9LNJ4|C70A2_ARATH	0	737	Cytochrome P450 703A2 OS=Arabidopsis thaliana OX=3702 GN=CYP703A2 PE=1 SV=1
TRINITY_DN14313_c0_g2_i3	-7.6556	-0.259442	4.58897e-09	3.07981e-08	31	21	24	0	0	0	UP_Sk_DOWN_Sr	sp|B5X582|TWIH_ARATH	3.44e-169	503	Twinkle homolog protein, chloroplastic/mitochondrial OS=Arabidopsis thaliana OX=3702 GN=At1g30680 PE=1 SV=1
TRINITY_DN14333_c0_g1_i4	-9.96723	1.88778	5.599e-19	1.08994e-17	125	147	111	0	0	0	UP_Sk_DOWN_Sr	sp|F4IHL3|MTEF2_ARATH	0	696	Transcription termination factor MTERF2, chloroplastic OS=Arabidopsis thaliana OX=3702 GN=MTERF2 PE=3 SV=1
TRINITY_DN1434_c0_g1_i3	-9.29439	1.24083	2.99037e-13	3.45248e-12	98	63	76	0	0	0	UP_Sk_DOWN_Sr	sp|Q9SZL6|MTEF6_ARATH	5.87e-152	440	Transcription termination factor MTERF6, chloroplastic/mitochondrial OS=Arabidopsis thaliana OX=3702 GN=MTERF6 PE=2 SV=1
TRINITY_DN14342_c0_g1_i4	9.37748	1.31799	2.00316e-15	2.87096e-14	0	0	0	85	69	91	DOWN_Sk_UP_Sr	sp|Q9UMN6|KMT2B_HUMAN	5.7e-22	107	Histone-lysine N-methyltransferase 2B OS=Homo sapiens OX=9606 GN=KMT2B PE=1 SV=1
TRINITY_DN14353_c0_g1_i2	-10.9661	2.86436	5.50327e-13	6.1528e-12	184	126	438	0	0	0	UP_Sk_DOWN_Sr	sp|Q05753|AKRP_ARATH	3.15e-137	412	Ankyrin repeat domain-containing protein, chloroplastic OS=Arabidopsis thaliana OX=3702 GN=AKRP PE=1 SV=2
TRINITY_DN14361_c0_g1_i3	-9.19474	1.14573	1.49425e-09	1.0703e-08	121	49	50	0	0	0	UP_Sk_DOWN_Sr	sp|Q8L608|HPSE2_ARATH	0	654	Heparanase-like protein 2 OS=Arabidopsis thaliana OX=3702 GN=At5g61250 PE=2 SV=1
TRINITY_DN14361_c0_g1_i8	-8.55387	0.545421	1.582e-09	1.12991e-08	68	31	42	0	0	0	UP_Sk_DOWN_Sr	sp|Q8L608|HPSE2_ARATH	0	654	Heparanase-like protein 2 OS=Arabidopsis thaliana OX=3702 GN=At5g61250 PE=2 SV=1
TRINITY_DN14366_c0_g1_i2	-8.51123	0.506432	2.35073e-13	2.75154e-12	44	50	45	0	0	0	UP_Sk_DOWN_Sr	sp|Q94B55|XB31_ARATH	0	527	Putative E3 ubiquitin-protein ligase XBAT31 OS=Arabidopsis thaliana OX=3702 GN=XBAT31 PE=2 SV=1
TRINITY_DN1437_c1_g1_i4	8.20041	0.218783	5.6321e-11	4.87505e-10	0	0	0	46	33	29	DOWN_Sk_UP_Sr	sp|O80952|PGPS1_ARATH	1.72e-85	285	CDP-diacylglycerol--glycerol-3-phosphate 3-phosphatidyltransferase 1, chloroplastic OS=Arabidopsis thaliana OX=3702 GN=PGPS1 PE=1 SV=1
TRINITY_DN1437_c1_g1_i7	-4.64685	5.85999	2.57166e-41	1.88041e-39	1946	2121	1872	56	89	82	UP_Sk_DOWN_Sr	sp|P82658|TL19_ARATH	9.98e-79	247	Thylakoid lumenal 19 kDa protein, chloroplastic OS=Arabidopsis thaliana OX=3702 GN=At3g63540 PE=1 SV=2
TRINITY_DN1437_c2_g1_i2	11.3304	3.22288	2.57097e-08	1.5753e-07	0	0	0	184	674	61	DOWN_Sk_UP_Sr	sp|P82658|TL19_ARATH	4.05e-78	248	Thylakoid lumenal 19 kDa protein, chloroplastic OS=Arabidopsis thaliana OX=3702 GN=At3g63540 PE=1 SV=2
TRINITY_DN1437_c2_g1_i3	6.69152	5.30039	2.24946e-20	4.88692e-19	9	5	25	1487	1112	1409	DOWN_Sk_UP_Sr	sp|P82658|TL19_ARATH	3.37e-78	248	Thylakoid lumenal 19 kDa protein, chloroplastic OS=Arabidopsis thaliana OX=3702 GN=At3g63540 PE=1 SV=2
TRINITY_DN14377_c0_g1_i1	-7.46637	6.3145	4.80118e-08	2.86511e-07	2926	2954	2534	0	21	24	UP_Sk_DOWN_Sr	sp|Q9LZI2|UXS2_ARATH	0	728	UDP-glucuronic acid decarboxylase 2 OS=Arabidopsis thaliana OX=3702 GN=UXS2 PE=1 SV=1
TRINITY_DN14377_c0_g1_i2	11.7455	3.63402	6.12421e-36	3.46273e-34	0	0	0	408	346	513	DOWN_Sk_UP_Sr	sp|Q9LZI2|UXS2_ARATH	0	728	UDP-glucuronic acid decarboxylase 2 OS=Arabidopsis thaliana OX=3702 GN=UXS2 PE=1 SV=1
TRINITY_DN14378_c0_g1_i7	10.2861	2.19678	4.67908e-20	9.8975e-19	0	0	0	169	162	127	DOWN_Sk_UP_Sr	sp|Q9LU72|PPA28_ARATH	2.84e-143	423	Probable inactive purple acid phosphatase 28 OS=Arabidopsis thaliana OX=3702 GN=PAP28 PE=2 SV=1
TRINITY_DN14378_c0_g2_i3	-9.0078	0.969289	2.43707e-12	2.50647e-11	84	59	52	0	0	0	UP_Sk_DOWN_Sr	sp|Q9LU72|PPA28_ARATH	6.64e-144	423	Probable inactive purple acid phosphatase 28 OS=Arabidopsis thaliana OX=3702 GN=PAP28 PE=2 SV=1
TRINITY_DN1438_c0_g1_i5	9.40862	1.34837	3.89218e-08	2.34362e-07	0	0	0	123	23	108	DOWN_Sk_UP_Sr	sp|Q9SR77|HBPL1_ARATH	4.89e-16	82.8	Heme-binding-like protein At3g10130, chloroplastic OS=Arabidopsis thaliana OX=3702 GN=At3g10130 PE=1 SV=1
TRINITY_DN1438_c0_g1_i7	6.48215	4.74388	6.52349e-06	3.25982e-05	5	0	25	849	806	1058	DOWN_Sk_UP_Sr	sp|Q9SR77|HBPL1_ARATH	1.9e-18	89.4	Heme-binding-like protein At3g10130, chloroplastic OS=Arabidopsis thaliana OX=3702 GN=At3g10130 PE=1 SV=1
TRINITY_DN1438_c0_g4_i1	-13.3767	5.25683	4.02609e-78	1.79966e-75	1365	1318	1364	0	0	0	UP_Sk_DOWN_Sr	sp|Q9SR77|HBPL1_ARATH	2.19e-18	89.4	Heme-binding-like protein At3g10130, chloroplastic OS=Arabidopsis thaliana OX=3702 GN=At3g10130 PE=1 SV=1
TRINITY_DN1438_c0_g4_i3	-10.0982	2.01495	5.68211e-19	1.10476e-17	113	175	133	0	0	0	UP_Sk_DOWN_Sr	sp|Q9SR77|HBPL1_ARATH	5.05e-16	82.8	Heme-binding-like protein At3g10130, chloroplastic OS=Arabidopsis thaliana OX=3702 GN=At3g10130 PE=1 SV=1
TRINITY_DN1438_c0_g4_i4	-9.12271	1.07785	2.54826e-13	2.96881e-12	80	81	52	0	0	0	UP_Sk_DOWN_Sr	sp|Q9SR77|HBPL1_ARATH	9.37e-10	63.9	Heme-binding-like protein At3g10130, chloroplastic OS=Arabidopsis thaliana OX=3702 GN=At3g10130 PE=1 SV=1
TRINITY_DN14380_c0_g2_i1	7.18708	1.01229	5.23904e-10	3.9886e-09	1	0	0	39	67	88	DOWN_Sk_UP_Sr	sp|O81862|CHIC_ARATH	8.65e-60	197	Class V chitinase OS=Arabidopsis thaliana OX=3702 GN=ChiC PE=1 SV=1
TRINITY_DN1439_c0_g2_i1	-13.5573	5.43686	4.01789e-63	8.31335e-61	1310	2083	1258	0	0	0	UP_Sk_DOWN_Sr	sp|Q40161|GP1_SOLLC	0	762	Polygalacturonase-1 non-catalytic subunit beta OS=Solanum lycopersicum OX=4081 GN=GP1 PE=1 SV=1
TRINITY_DN14401_c0_g1_i2	10.9392	5.96819	7.98674e-85	5.32997e-82	0	0	3	2063	2068	2279	DOWN_Sk_UP_Sr	sp|Q9C942|CSE_ARATH	1.01e-38	148	Caffeoylshikimate esterase OS=Arabidopsis thaliana OX=3702 GN=CSE PE=1 SV=1
TRINITY_DN14417_c0_g1_i22	-7.8672	-0.0748464	8.6219e-11	7.26651e-10	30	34	25	0	0	0	UP_Sk_DOWN_Sr	sp|C0LGN2|Y3148_ARATH	8.32e-152	477	Probable leucine-rich repeat receptor-like serine/threonine-protein kinase At3g14840 OS=Arabidopsis thaliana OX=3702 GN=LRR-RLK PE=1 SV=1
TRINITY_DN14434_c0_g1_i2	-9.25104	1.19956	1.96889e-14	2.58707e-13	65	99	70	0	0	0	UP_Sk_DOWN_Sr	sp|Q9LRR6|CID9_ARATH	2.7e-112	342	Polyadenylate-binding protein-interacting protein 9 OS=Arabidopsis thaliana OX=3702 GN=CID9 PE=4 SV=1
TRINITY_DN14436_c1_g2_i2	-7.81454	5.34919	2.32828e-19	4.67253e-18	1214	1849	1283	10	8	0	UP_Sk_DOWN_Sr	sp|O23016|KCAB_ARATH	0	620	Probable voltage-gated potassium channel subunit beta OS=Arabidopsis thaliana OX=3702 GN=KAB1 PE=1 SV=1
TRINITY_DN14437_c0_g1_i4	7.83254	-0.109935	1.43661e-09	1.03183e-08	0	0	0	22	34	27	DOWN_Sk_UP_Sr	sp|C6TEX6|FEN1_SOYBN	0	546	Flap endonuclease 1 OS=Glycine max OX=3847 GN=FEN1 PE=2 SV=1
TRINITY_DN14437_c0_g1_i7	-9.34453	1.2886	2.95986e-15	4.18016e-14	71	99	79	0	0	0	UP_Sk_DOWN_Sr	sp|C6TEX6|FEN1_SOYBN	0	555	Flap endonuclease 1 OS=Glycine max OX=3847 GN=FEN1 PE=2 SV=1
TRINITY_DN1444_c2_g2_i2	10.5227	2.42815	1.05569e-10	8.80026e-10	0	0	0	60	177	303	DOWN_Sk_UP_Sr	sp|Q9LY66|RK1_ARATH	8.36e-145	421	50S ribosomal protein L1, chloroplastic OS=Arabidopsis thaliana OX=3702 GN=RPL1 PE=1 SV=1
TRINITY_DN1444_c7_g1_i2	6.63106	5.77569	5.23446e-45	4.65327e-43	10	23	25	1714	2070	1750	DOWN_Sk_UP_Sr	sp|Q8H103|G6PIP_ARATH	0	959	Glucose-6-phosphate isomerase 1, chloroplastic OS=Arabidopsis thaliana OX=3702 GN=PGI1 PE=1 SV=1
TRINITY_DN14441_c0_g1_i2	5.58407	7.1852	1.1752e-50	1.38172e-48	122	113	81	4025	5507	5025	DOWN_Sk_UP_Sr	sp|Q9LXV3|DIT1_ARATH	0	696	Dicarboxylate transporter 1, chloroplastic OS=Arabidopsis thaliana OX=3702 GN=DIT1 PE=1 SV=1
TRINITY_DN14441_c0_g2_i1	-9.10928	6.81062	2.38336e-15	3.3988e-14	3484	3817	4579	0	14	6	UP_Sk_DOWN_Sr	sp|Q9LXV3|DIT1_ARATH	0	696	Dicarboxylate transporter 1, chloroplastic OS=Arabidopsis thaliana OX=3702 GN=DIT1 PE=1 SV=1
TRINITY_DN1445_c0_g1_i2	-10.2213	2.13479	8.96945e-18	1.56939e-16	187	159	109	0	0	0	UP_Sk_DOWN_Sr	sp|Q9LK32|Y3721_ARATH	1.24e-08	58.9	Uncharacterized protein At3g27210 OS=Arabidopsis thaliana OX=3702 GN=Y-2 PE=1 SV=1
TRINITY_DN1445_c0_g2_i3	6.82871	1.42676	2.39913e-10	1.90443e-09	0	0	2	114	91	57	DOWN_Sk_UP_Sr	sp|Q9LK32|Y3721_ARATH	9.56e-09	58.9	Uncharacterized protein At3g27210 OS=Arabidopsis thaliana OX=3702 GN=Y-2 PE=1 SV=1
TRINITY_DN14453_c0_g1_i3	-8.49066	0.487343	2.04223e-09	1.4376e-08	67	40	29	0	0	0	UP_Sk_DOWN_Sr	sp|F4IUY8|SAC3A_ARATH	0	748	SAC3 family protein A OS=Arabidopsis thaliana OX=3702 GN=SAC3A PE=1 SV=1
TRINITY_DN14454_c0_g1_i1	-8.90394	0.871675	1.19555e-13	1.45175e-12	67	60	55	0	0	0	UP_Sk_DOWN_Sr	sp|Q8H0W3|RVE6_ARATH	2.63e-38	146	Protein REVEILLE 6 OS=Arabidopsis thaliana OX=3702 GN=RVE6 PE=2 SV=1
TRINITY_DN14455_c0_g3_i2	11.6466	3.53603	1.10441e-29	4.28928e-28	0	0	0	363	295	527	DOWN_Sk_UP_Sr	sp|Q9FM19|HIR1_ARATH	2e-175	512	Hypersensitive-induced response protein 1 OS=Arabidopsis thaliana OX=3702 GN=HIR1 PE=1 SV=1
TRINITY_DN1446_c0_g1_i1	7.95471	-0.00183311	1.1303e-08	7.21874e-08	0	0	0	20	27	44	DOWN_Sk_UP_Sr	sp|Q94JQ3|GLYP3_ARATH	0	840	Serine hydroxymethyltransferase 3, chloroplastic OS=Arabidopsis thaliana OX=3702 GN=SHM3 PE=1 SV=2
TRINITY_DN1446_c0_g1_i3	11.8005	3.68857	2.88695e-37	1.76048e-35	0	0	0	446	351	520	DOWN_Sk_UP_Sr	sp|Q94JQ3|GLYP3_ARATH	0	847	Serine hydroxymethyltransferase 3, chloroplastic OS=Arabidopsis thaliana OX=3702 GN=SHM3 PE=1 SV=2
TRINITY_DN14462_c0_g2_i3	-8.95501	0.919388	3.49443e-08	2.11325e-07	104	58	26	0	0	0	UP_Sk_DOWN_Sr	sp|O49203|NDK3_ARATH	9.01e-106	337	Nucleoside diphosphate kinase III, chloroplastic/mitochondrial OS=Arabidopsis thaliana OX=3702 GN=NDPK3 PE=1 SV=1
TRINITY_DN14467_c0_g1_i1	10.546	2.45098	1.89676e-20	4.14922e-19	0	0	0	169	143	240	DOWN_Sk_UP_Sr	sp|Q84TG1|RH57_ARATH	0	698	DEAD-box ATP-dependent RNA helicase 57 OS=Arabidopsis thaliana OX=3702 GN=RH57 PE=2 SV=1
TRINITY_DN14467_c2_g1_i3	-11.0924	2.98897	9.31285e-29	3.46087e-27	296	294	243	0	0	0	UP_Sk_DOWN_Sr	sp|Q9C9Z1|ZTP50_ARATH	0	655	Putative zinc transporter At3g08650 OS=Arabidopsis thaliana OX=3702 GN=At3g08650 PE=2 SV=2
TRINITY_DN14468_c0_g1_i1	4.54456	4.90593	0.00271897	0.00933483	4	4	118	898	1072	960	DOWN_Sk_UP_Sr	sp|Q3T042|NOB1_BOVIN	1.63e-30	128	RNA-binding protein NOB1 OS=Bos taurus OX=9913 GN=NOB1 PE=2 SV=1
TRINITY_DN14468_c0_g2_i1	-7.14965	4.68549	3.5838e-58	6.00027e-56	853	972	886	4	7	7	UP_Sk_DOWN_Sr	sp|Q3T042|NOB1_BOVIN	1.67e-30	128	RNA-binding protein NOB1 OS=Bos taurus OX=9913 GN=NOB1 PE=2 SV=1
TRINITY_DN14470_c0_g2_i1	-8.57409	6.08065	9.14778e-05	0.000402489	1627	2606	2954	0	17	0	UP_Sk_DOWN_Sr	sp|Q43681|NLTP_VIGUN	4.6e-21	87.4	Probable non-specific lipid-transfer protein AKCS9 OS=Vigna unguiculata OX=3917 PE=2 SV=1
TRINITY_DN14472_c0_g1_i1	-4.49554	3.54684	5.89222e-17	9.69056e-16	457	435	290	22	18	10	UP_Sk_DOWN_Sr	sp|Q9SRE6|CML38_ARATH	9.3e-41	142	Calcium-binding protein CML38 OS=Arabidopsis thaliana OX=3702 GN=CML38 PE=2 SV=1
TRINITY_DN14492_c0_g1_i8	-7.46887	-0.419579	3.79818e-09	2.57793e-08	21	21	25	0	0	0	UP_Sk_DOWN_Sr	sp|O15050|TRNK1_HUMAN	3.96e-13	78.6	TPR and ankyrin repeat-containing protein 1 OS=Homo sapiens OX=9606 GN=TRANK1 PE=2 SV=4
TRINITY_DN14495_c1_g1_i1	7.8696	-0.0774472	5.52005e-10	4.18951e-09	0	0	0	37	23	26	DOWN_Sk_UP_Sr	sp|P34913|HYES_HUMAN	9.97e-34	137	Bifunctional epoxide hydrolase 2 OS=Homo sapiens OX=9606 GN=EPHX2 PE=1 SV=2
TRINITY_DN145_c2_g1_i1	-10.9882	4.76376	2.72875e-47	2.67689e-45	1087	1125	679	0	0	1	UP_Sk_DOWN_Sr	sp|Q9SA25|WAKLG_ARATH	1.43e-145	450	Wall-associated receptor kinase-like 8 OS=Arabidopsis thaliana OX=3702 GN=WAKL8 PE=2 SV=1
TRINITY_DN1450_c0_g2_i2	-11.6875	3.57707	3.43691e-23	9.05716e-22	397	643	240	0	0	0	UP_Sk_DOWN_Sr	sp|P27880|HSP12_MEDSA	5.56e-16	75.5	18.2 kDa class I heat shock protein OS=Medicago sativa OX=3879 GN=HSP18.2 PE=2 SV=1
TRINITY_DN1450_c1_g1_i1	-2.97966	5.62794	4.29176e-20	9.1026e-19	1744	1779	1154	227	163	181	UP_Sk_DOWN_Sr	sp|Q9ZU38|RPI2_ARATH	1.62e-115	340	Probable ribose-5-phosphate isomerase 2 OS=Arabidopsis thaliana OX=3702 GN=RPI2 PE=1 SV=1
TRINITY_DN14502_c0_g1_i6	-9.41321	1.35417	3.3547e-13	3.85807e-12	109	65	83	0	0	0	UP_Sk_DOWN_Sr	sp|Q1H5E9|PRDA1_ARATH	0	547	Protein PEP-RELATED DEVELOPMENT ARRESTED 1, chloroplastic OS=Arabidopsis thaliana OX=3702 GN=PRDA1 PE=1 SV=1
TRINITY_DN14503_c0_g1_i1	-7.23666	2.73637	8.1266e-14	1.00563e-12	242	227	222	0	4	0	UP_Sk_DOWN_Sr	sp|Q94BZ5|HSFA5_ARATH	5.57e-142	424	Heat stress transcription factor A-5 OS=Arabidopsis thaliana OX=3702 GN=HSFA5 PE=2 SV=1
TRINITY_DN14503_c0_g2_i2	6.46001	2.68894	1.53187e-05	7.38982e-05	7	0	0	258	158	231	DOWN_Sk_UP_Sr	sp|Q94BZ5|HSFA5_ARATH	2.56e-142	424	Heat stress transcription factor A-5 OS=Arabidopsis thaliana OX=3702 GN=HSFA5 PE=2 SV=1
TRINITY_DN14504_c0_g1_i2	-8.96479	0.928747	1.77064e-09	1.25612e-08	32	63	95	0	0	0	UP_Sk_DOWN_Sr	sp|O80786|MCM5_ARATH	0	1140	DNA replication licensing factor MCM5 OS=Arabidopsis thaliana OX=3702 GN=MCM5 PE=1 SV=1
TRINITY_DN14504_c0_g2_i1	-10.6672	2.57073	2.92053e-22	7.24125e-21	215	254	155	0	0	0	UP_Sk_DOWN_Sr	sp|Q9ZNV9|AHP1_ARATH	2.32e-61	199	Histidine-containing phosphotransfer protein 1 OS=Arabidopsis thaliana OX=3702 GN=AHP1 PE=1 SV=1
TRINITY_DN14504_c0_g4_i3	12.4117	4.29562	4.53022e-56	6.85785e-54	0	0	0	653	617	736	DOWN_Sk_UP_Sr	sp|Q9SRT0|PUB9_ARATH	3.19e-155	459	U-box domain-containing protein 9 OS=Arabidopsis thaliana OX=3702 GN=PUB9 PE=1 SV=1
TRINITY_DN14512_c1_g1_i1	2.86089	4.29572	3.19361e-09	2.1886e-08	42	94	116	569	592	599	DOWN_Sk_UP_Sr	sp|Q42541|UBC13_ARATH	4.94e-84	259	Ubiquitin-conjugating enzyme E2 13 OS=Arabidopsis thaliana OX=3702 GN=UBC13 PE=2 SV=1
TRINITY_DN14520_c0_g2_i1	2.20715	3.19644	6.44182e-07	3.49349e-06	74	57	40	240	272	250	DOWN_Sk_UP_Sr	sp|Q5VYK3|ECM29_HUMAN	0	631	Proteasome adapter and scaffold protein ECM29 OS=Homo sapiens OX=9606 GN=ECPAS PE=1 SV=2
TRINITY_DN14522_c0_g1_i16	-8.27084	0.285538	4.00232e-07	2.1987e-06	64	18	33	0	0	0	UP_Sk_DOWN_Sr	sp|O81767|PP348_ARATH	0	977	Pentatricopeptide repeat-containing protein At4g33990 OS=Arabidopsis thaliana OX=3702 GN=EMB2758 PE=3 SV=2
TRINITY_DN14523_c0_g1_i2	-4.03868	1.13689	8.95393e-10	6.61555e-09	66	69	74	5	2	5	UP_Sk_DOWN_Sr	sp|O64587|ACD11_ARATH	1.19e-67	152	Accelerated cell death 11 OS=Arabidopsis thaliana OX=3702 GN=ACD11 PE=1 SV=1
TRINITY_DN14525_c0_g2_i4	-7.70048	-0.221091	1.43562e-07	8.2133e-07	39	18	21	0	0	0	UP_Sk_DOWN_Sr	sp|Q39214|RPM1_ARATH	6.25e-25	115	Disease resistance protein RPM1 OS=Arabidopsis thaliana OX=3702 GN=RPM1 PE=1 SV=1
TRINITY_DN1453_c1_g1_i2	-9.89219	1.81519	3.37595e-13	3.87968e-12	140	163	63	0	0	0	UP_Sk_DOWN_Sr	sp|Q8GUM0|OFT11_ARATH	0	627	O-fucosyltransferase 11 OS=Arabidopsis thaliana OX=3702 GN=OFUT11 PE=2 SV=1
TRINITY_DN1453_c2_g1_i1	2.02318	4.60853	5.46066e-14	6.86305e-13	160	186	165	754	586	665	DOWN_Sk_UP_Sr	sp|Q9LDH0|XYLT_ARATH	0	606	Beta-1,2-xylosyltransferase OS=Arabidopsis thaliana OX=3702 GN=XYLT PE=1 SV=1
TRINITY_DN14532_c0_g1_i9	-8.03637	0.074522	3.78966e-07	2.08647e-06	54	18	26	0	0	0	UP_Sk_DOWN_Sr	sp|Q9LFQ3|SNL2_ARATH	0	901	Paired amphipathic helix protein Sin3-like 2 OS=Arabidopsis thaliana OX=3702 GN=SNL2 PE=1 SV=2
TRINITY_DN14541_c0_g1_i1	10.836	2.73548	4.32203e-09	2.91221e-08	0	0	0	291	330	43	DOWN_Sk_UP_Sr	sp|Q9LH50|RAA4D_ARATH	3.97e-93	281	Ras-related protein RABA4d OS=Arabidopsis thaliana OX=3702 GN=RABA4D PE=1 SV=1
TRINITY_DN14549_c1_g2_i3	8.69874	0.675647	7.39985e-07	3.99248e-06	0	0	0	28	96	25	DOWN_Sk_UP_Sr	sp|Q93WF6|SAG21_ARATH	2.39e-17	77	Protein SENESCENCE-ASSOCIATED GENE 21, mitochondrial OS=Arabidopsis thaliana OX=3702 GN=SAG21 PE=2 SV=1
TRINITY_DN14551_c0_g2_i2	3.35292	6.19142	2.84526e-17	4.79766e-16	182	181	323	2523	2149	2154	DOWN_Sk_UP_Sr	sp|O49884|RL30_LUPLU	3.39e-63	198	60S ribosomal protein L30 OS=Lupinus luteus OX=3873 GN=RPL30 PE=3 SV=1
TRINITY_DN14551_c0_g2_i3	-10.6548	5.73362	1.95567e-76	7.85283e-74	1836	2188	1648	0	3	0	UP_Sk_DOWN_Sr	sp|O49884|RL30_LUPLU	9.55e-63	197	60S ribosomal protein L30 OS=Lupinus luteus OX=3873 GN=RPL30 PE=3 SV=1
TRINITY_DN14551_c0_g2_i4	-7.66694	-0.249764	7.38864e-09	4.8325e-08	19	25	33	0	0	0	UP_Sk_DOWN_Sr	sp|O49884|RL30_LUPLU	2.89e-64	202	60S ribosomal protein L30 OS=Lupinus luteus OX=3873 GN=RPL30 PE=3 SV=1
TRINITY_DN14560_c0_g1_i1	-10.3677	2.27749	3.60818e-21	8.25908e-20	139	206	162	0	0	0	UP_Sk_DOWN_Sr	sp|F4K0J3|KN4C_ARATH	0	1301	Kinesin-like protein KIN-4C OS=Arabidopsis thaliana OX=3702 GN=KIN4C PE=2 SV=2
TRINITY_DN14560_c0_g1_i2	10.3818	2.29018	2.71651e-22	6.75663e-21	0	0	0	165	150	176	DOWN_Sk_UP_Sr	sp|F4K0J3|KN4C_ARATH	0	1301	Kinesin-like protein KIN-4C OS=Arabidopsis thaliana OX=3702 GN=KIN4C PE=2 SV=2
TRINITY_DN14560_c0_g1_i3	-8.3034	0.316543	6.54486e-09	4.31126e-08	41	60	21	0	0	0	UP_Sk_DOWN_Sr	sp|F4K0J3|KN4C_ARATH	0	1301	Kinesin-like protein KIN-4C OS=Arabidopsis thaliana OX=3702 GN=KIN4C PE=2 SV=2
TRINITY_DN14560_c0_g1_i7	8.73311	0.708832	3.68376e-11	3.28029e-10	0	0	0	51	67	37	DOWN_Sk_UP_Sr	sp|F4K0J3|KN4C_ARATH	0	1301	Kinesin-like protein KIN-4C OS=Arabidopsis thaliana OX=3702 GN=KIN4C PE=2 SV=2
TRINITY_DN14560_c0_g1_i8	-8.32996	0.339186	2.60922e-06	1.35115e-05	78	21	21	0	0	0	UP_Sk_DOWN_Sr	sp|F4K0J3|KN4C_ARATH	0	1301	Kinesin-like protein KIN-4C OS=Arabidopsis thaliana OX=3702 GN=KIN4C PE=2 SV=2
TRINITY_DN14564_c0_g1_i3	6.96468	0.784698	2.99526e-08	1.82489e-07	0	1	0	26	70	67	DOWN_Sk_UP_Sr	sp|Q10L91|DIS1_ORYSJ	0	537	E3 ubiquitin-protein ligase DIS1 OS=Oryza sativa subsp. japonica OX=39947 GN=DIS1 PE=1 SV=1
TRINITY_DN1458_c0_g2_i3	-5.89108	1.96	7.20876e-11	6.14548e-10	153	154	90	0	4	2	UP_Sk_DOWN_Sr	sp|Q9FZ89|Y1815_ARATH	2.53e-17	80.1	UPF0426 protein At1g28150, chloroplastic OS=Arabidopsis thaliana OX=3702 GN=At1g28150 PE=1 SV=1
TRINITY_DN1458_c0_g3_i2	-4.02463	2.25477	1.90831e-07	1.07912e-06	172	190	108	9	15	3	UP_Sk_DOWN_Sr	sp|Q9FZ89|Y1815_ARATH	1.6e-16	77.8	UPF0426 protein At1g28150, chloroplastic OS=Arabidopsis thaliana OX=3702 GN=At1g28150 PE=1 SV=1
TRINITY_DN14580_c0_g1_i2	9.96448	4.49296	1.35607e-50	1.5826e-48	2	0	0	766	637	902	DOWN_Sk_UP_Sr	sp|Q39199|RECAC_ARATH	0	608	DNA repair protein recA homolog 1, chloroplastic OS=Arabidopsis thaliana OX=3702 GN=RECA PE=2 SV=1
TRINITY_DN14580_c0_g2_i1	-5.53778	4.40269	6.87797e-05	0.0003073	710	716	761	13	31	0	UP_Sk_DOWN_Sr	sp|Q39199|RECAC_ARATH	0	608	DNA repair protein recA homolog 1, chloroplastic OS=Arabidopsis thaliana OX=3702 GN=RECA PE=2 SV=1
TRINITY_DN14583_c1_g1_i1	-7.88497	-0.0589072	1.23796e-09	8.96487e-09	32	23	34	0	0	0	UP_Sk_DOWN_Sr	sp|Q9XJ60|MAD50_ORYSJ	3.66e-46	161	MADS-box transcription factor 50 OS=Oryza sativa subsp. japonica OX=39947 GN=MADS50 PE=2 SV=1
TRINITY_DN14589_c0_g2_i2	-8.06587	0.101793	1.6495e-11	1.53489e-10	36	37	29	0	0	0	UP_Sk_DOWN_Sr	sp|Q9FLS0|FB253_ARATH	9.15e-30	124	F-box protein At5g07610 OS=Arabidopsis thaliana OX=3702 GN=At5g07610 PE=2 SV=1
TRINITY_DN1461_c0_g1_i1	-8.46228	5.69371	2.7823e-05	0.000130435	1577	2286	1660	0	14	0	UP_Sk_DOWN_Sr	sp|Q96553|METK3_CATRO	0	748	S-adenosylmethionine synthase 3 OS=Catharanthus roseus OX=4058 GN=SAMS3 PE=1 SV=1
TRINITY_DN1461_c0_g2_i1	-4.26975	4.71414	5.72486e-09	3.79537e-08	780	997	876	28	83	18	UP_Sk_DOWN_Sr	sp|Q96553|METK3_CATRO	0	741	S-adenosylmethionine synthase 3 OS=Catharanthus roseus OX=4058 GN=SAMS3 PE=1 SV=1
TRINITY_DN14616_c0_g1_i5	-6.78213	3.18441	1.41564e-20	3.12126e-19	292	300	352	4	0	4	UP_Sk_DOWN_Sr	sp|O65090|DIM1C_ARATH	1.05e-148	436	Ribosomal RNA small subunit methyltransferase, chloroplastic OS=Arabidopsis thaliana OX=3702 GN=PFC1 PE=2 SV=1
TRINITY_DN14616_c1_g1_i7	11.2118	3.10601	6.76756e-28	2.40736e-26	0	0	0	360	232	284	DOWN_Sk_UP_Sr	sp|O65090|DIM1C_ARATH	2.82e-147	432	Ribosomal RNA small subunit methyltransferase, chloroplastic OS=Arabidopsis thaliana OX=3702 GN=PFC1 PE=2 SV=1
TRINITY_DN14626_c0_g1_i3	3.65022	2.0138	3.31425e-09	2.26701e-08	8	17	6	147	103	125	DOWN_Sk_UP_Sr	sp|Q9FJV0|M2K6_ARATH	0	543	Mitogen-activated protein kinase kinase 6 OS=Arabidopsis thaliana OX=3702 GN=MKK6 PE=1 SV=1
TRINITY_DN1463_c1_g1_i1	-10.7022	2.60521	9.59237e-16	1.41107e-14	227	313	105	0	0	0	UP_Sk_DOWN_Sr	sp|P25076|CY11_SOLTU	7.82e-107	290	Cytochrome c1-1, heme protein, mitochondrial OS=Solanum tuberosum OX=4113 GN=CYCL PE=2 SV=1
TRINITY_DN1463_c1_g1_i10	-6.66015	3.69314	0.000387425	0.00155396	402	504	449	0	12	0	UP_Sk_DOWN_Sr	sp|P25076|CY11_SOLTU	2.51e-142	449	Cytochrome c1-1, heme protein, mitochondrial OS=Solanum tuberosum OX=4113 GN=CYCL PE=2 SV=1
TRINITY_DN1463_c1_g1_i2	-12.5947	4.47793	6.45202e-59	1.11167e-56	706	815	838	0	0	0	UP_Sk_DOWN_Sr	sp|P25076|CY11_SOLTU	1.22e-121	390	Cytochrome c1-1, heme protein, mitochondrial OS=Solanum tuberosum OX=4113 GN=CYCL PE=2 SV=1
TRINITY_DN1463_c1_g1_i4	11.6945	3.58356	2.76314e-34	1.41845e-32	0	0	0	508	356	358	DOWN_Sk_UP_Sr	sp|P25076|CY11_SOLTU	4.54e-143	451	Cytochrome c1-1, heme protein, mitochondrial OS=Solanum tuberosum OX=4113 GN=CYCL PE=2 SV=1
TRINITY_DN1463_c1_g1_i5	12.1738	4.05911	5.4888e-34	2.76376e-32	0	0	0	628	364	721	DOWN_Sk_UP_Sr	sp|P25076|CY11_SOLTU	5.89e-124	397	Cytochrome c1-1, heme protein, mitochondrial OS=Solanum tuberosum OX=4113 GN=CYCL PE=2 SV=1
TRINITY_DN1463_c1_g1_i6	-9.08573	4.17519	8.65955e-39	5.58241e-37	599	596	705	0	3	0	UP_Sk_DOWN_Sr	sp|P25076|CY11_SOLTU	5.63e-152	476	Cytochrome c1-1, heme protein, mitochondrial OS=Solanum tuberosum OX=4113 GN=CYCL PE=2 SV=1
TRINITY_DN14640_c0_g1_i3	9.10951	1.06291	5.56494e-13	6.21296e-12	0	0	0	51	76	75	DOWN_Sk_UP_Sr	sp|Q8L733|Y4121_ARATH	3.1e-171	493	Putative transferase At4g12130, mitochondrial OS=Arabidopsis thaliana OX=3702 GN=At4g12130 PE=1 SV=1
TRINITY_DN14644_c1_g1_i1	-7.40543	-0.473302	1.17158e-08	7.46931e-08	20	19	25	0	0	0	UP_Sk_DOWN_Sr	sp|Q9VJ87|CWC22_DROME	8.77e-67	230	Pre-mRNA-splicing factor CWC22 homolog OS=Drosophila melanogaster OX=7227 GN=ncm PE=1 SV=3
TRINITY_DN14650_c0_g1_i1	-8.38216	0.387838	4.33584e-12	4.33237e-11	37	55	36	0	0	0	UP_Sk_DOWN_Sr	sp|P45951|ARP_ARATH	3.87e-173	534	DNA-(apurinic or apyrimidinic site) lyase, chloroplastic OS=Arabidopsis thaliana OX=3702 GN=ARP PE=1 SV=2
TRINITY_DN14657_c0_g1_i2	9.54968	1.48308	5.63666e-15	7.75708e-14	0	0	0	73	106	95	DOWN_Sk_UP_Sr	sp|Q9SVH3|PP328_ARATH	0	847	Pentatricopeptide repeat-containing protein At4g20740 OS=Arabidopsis thaliana OX=3702 GN=At4g20740 PE=3 SV=1
TRINITY_DN14658_c0_g1_i3	-9.6263	5.0804	7.58473e-51	9.02964e-49	1107	1610	907	0	2	2	UP_Sk_DOWN_Sr	sp|Q8LDW9|XTH9_ARATH	2.51e-153	444	Xyloglucan endotransglucosylase/hydrolase protein 9 OS=Arabidopsis thaliana OX=3702 GN=XTH9 PE=2 SV=2
TRINITY_DN14658_c1_g2_i4	-9.03243	0.992412	5.38336e-08	3.19642e-07	108	67	24	0	0	0	UP_Sk_DOWN_Sr	sp|Q9SPV4|SAMT_CLABR	2.1e-62	209	Salicylate carboxymethyltransferase OS=Clarkia breweri OX=36903 GN=SAMT PE=1 SV=1
TRINITY_DN14658_c1_g2_i6	12.4523	7.85386	1.1083e-111	4.77395e-108	1	0	3	8319	6725	8753	DOWN_Sk_UP_Sr	sp|Q9SPV4|SAMT_CLABR	2.04e-133	393	Salicylate carboxymethyltransferase OS=Clarkia breweri OX=36903 GN=SAMT PE=1 SV=1
TRINITY_DN1466_c1_g1_i2	-9.79651	1.72267	2.6305e-13	3.05861e-12	132	148	62	0	0	0	UP_Sk_DOWN_Sr	sp|Q8L7L0|OBGC_ARATH	0	598	GTP-binding protein OBGC, chloroplastic OS=Arabidopsis thaliana OX=3702 GN=OBGL PE=2 SV=1
TRINITY_DN14669_c0_g1_i1	7.90957	-0.0419497	3.85812e-09	2.61749e-08	0	0	0	20	29	39	DOWN_Sk_UP_Sr	sp|F4JKK0|SUD1_ARATH	3.15e-08	59.7	Probable E3 ubiquitin ligase SUD1 OS=Arabidopsis thaliana OX=3702 GN=SUD1 PE=1 SV=1
TRINITY_DN1467_c1_g1_i4	-9.69822	1.62777	9.38583e-14	1.15542e-12	70	104	142	0	0	0	UP_Sk_DOWN_Sr	sp|Q8RWD6|FB271_ARATH	1.29e-179	536	F-box protein At5g39450 OS=Arabidopsis thaliana OX=3702 GN=At5g39450 PE=2 SV=1
TRINITY_DN14674_c0_g1_i3	3.26056	4.41925	4.09715e-17	6.8284e-16	63	87	65	662	465	864	DOWN_Sk_UP_Sr	sp|Q9M9C6|P2C15_ARATH	0	642	Probable protein phosphatase 2C 15 OS=Arabidopsis thaliana OX=3702 GN=At1g68410 PE=2 SV=1
TRINITY_DN14674_c0_g2_i3	-8.31262	0.324059	1.86011e-08	1.15846e-07	60	24	35	0	0	0	UP_Sk_DOWN_Sr	sp|Q9M9C6|P2C15_ARATH	1.23e-180	529	Probable protein phosphatase 2C 15 OS=Arabidopsis thaliana OX=3702 GN=At1g68410 PE=2 SV=1
TRINITY_DN1468_c0_g2_i4	3.47943	1.07362	1.61441e-07	9.19397e-07	9	4	4	69	58	61	DOWN_Sk_UP_Sr	sp|O04609|WRK22_ARATH	1.01e-39	147	WRKY transcription factor 22 OS=Arabidopsis thaliana OX=3702 GN=WRKY22 PE=2 SV=1
TRINITY_DN14687_c0_g2_i1	-9.81906	1.7445	1.72309e-12	1.80707e-11	135	156	57	0	0	0	UP_Sk_DOWN_Sr	sp|P36616|DSK1_SCHPO	2.78e-121	380	Protein kinase dsk1 OS=Schizosaccharomyces pombe (strain 972 / ATCC 24843) OX=284812 GN=dsk1 PE=3 SV=2
TRINITY_DN14689_c0_g1_i4	8.08358	0.112814	8.16115e-08	4.77397e-07	0	0	0	24	52	22	DOWN_Sk_UP_Sr	sp|O81755|PER48_ARATH	1.68e-87	277	Putative Peroxidase 48 OS=Arabidopsis thaliana OX=3702 GN=PER48 PE=3 SV=3
TRINITY_DN14689_c2_g1_i1	8.74339	0.718394	7.32998e-11	6.24432e-10	0	0	0	51	69	36	DOWN_Sk_UP_Sr	sp|O81755|PER48_ARATH	3.44e-44	158	Putative Peroxidase 48 OS=Arabidopsis thaliana OX=3702 GN=PER48 PE=3 SV=3
TRINITY_DN147_c0_g2_i4	-2.37067	2.47101	4.78733e-05	0.000218382	163	194	130	17	44	28	UP_Sk_DOWN_Sr	sp|Q9M8Z7|U80A2_ARATH	8.32e-162	481	Sterol 3-beta-glucosyltransferase UGT80A2 OS=Arabidopsis thaliana OX=3702 GN=UGT80A2 PE=1 SV=1
TRINITY_DN147_c0_g5_i1	-10.5214	2.42783	1.35549e-23	3.64091e-22	174	201	186	0	0	0	UP_Sk_DOWN_Sr	sp|A7PZL3|PGLR_VITVI	2.47e-121	383	Probable polygalacturonase OS=Vitis vinifera OX=29760 GN=GSVIVT00026920001 PE=1 SV=1
TRINITY_DN147_c0_g5_i2	11.0131	2.91003	6.01554e-19	1.16719e-17	0	0	0	148	304	303	DOWN_Sk_UP_Sr	sp|A7PZL3|PGLR_VITVI	1.47e-121	383	Probable polygalacturonase OS=Vitis vinifera OX=29760 GN=GSVIVT00026920001 PE=1 SV=1
TRINITY_DN1470_c0_g1_i1	-7.95651	0.00338172	1.71971e-06	9.04266e-06	18	19	56	0	0	0	UP_Sk_DOWN_Sr	sp|Q06850|CDPK1_ARATH	0	927	Calcium-dependent protein kinase 1 OS=Arabidopsis thaliana OX=3702 GN=CPK1 PE=1 SV=1
TRINITY_DN1470_c0_g1_i4	-11.4518	3.34379	3.00529e-33	1.44712e-31	301	424	349	0	0	0	UP_Sk_DOWN_Sr	sp|Q06850|CDPK1_ARATH	0	927	Calcium-dependent protein kinase 1 OS=Arabidopsis thaliana OX=3702 GN=CPK1 PE=1 SV=1
TRINITY_DN1470_c0_g1_i8	8.30183	4.03156	6.15768e-15	8.45936e-14	5	0	0	784	467	417	DOWN_Sk_UP_Sr	sp|Q06850|CDPK1_ARATH	0	927	Calcium-dependent protein kinase 1 OS=Arabidopsis thaliana OX=3702 GN=CPK1 PE=1 SV=1
TRINITY_DN14700_c0_g2_i1	-10.1607	2.07576	6.29471e-17	1.03274e-15	99	157	181	0	0	0	UP_Sk_DOWN_Sr	sp|Q66PF2|URT1_FRAAN	1.03e-113	351	Putative UDP-rhamnose:rhamnosyltransferase 1 OS=Fragaria ananassa OX=3747 GN=GT4 PE=2 SV=1
TRINITY_DN14700_c0_g2_i3	6.73075	1.82819	1.1085e-09	8.09413e-09	3	0	0	136	70	147	DOWN_Sk_UP_Sr	sp|Q66PF2|URT1_FRAAN	4.46e-91	213	Putative UDP-rhamnose:rhamnosyltransferase 1 OS=Fragaria ananassa OX=3747 GN=GT4 PE=2 SV=1
TRINITY_DN1471_c0_g2_i3	8.18044	0.200981	9.86338e-08	5.72308e-07	0	0	0	22	24	61	DOWN_Sk_UP_Sr	sp|Q40863|EMB8_PICGL	2.04e-53	160	Embryogenesis-associated protein EMB8 OS=Picea glauca OX=3330 GN=EMB8 PE=2 SV=1
TRINITY_DN14710_c1_g1_i2	-10.411	2.32012	2.12175e-13	2.50019e-12	97	309	127	0	0	0	UP_Sk_DOWN_Sr	sp|Q9LFA2|KIPK1_ARATH	0	675	Serine/threonine-protein kinase KIPK1 OS=Arabidopsis thaliana OX=3702 GN=KIPK1 PE=1 SV=1
TRINITY_DN14710_c1_g1_i3	-12.7893	4.67166	5.12778e-59	8.86731e-57	820	870	1003	0	0	0	UP_Sk_DOWN_Sr	sp|Q9LFA2|KIPK1_ARATH	0	675	Serine/threonine-protein kinase KIPK1 OS=Arabidopsis thaliana OX=3702 GN=KIPK1 PE=1 SV=1
TRINITY_DN14710_c1_g2_i2	6.64266	3.72246	0.00042007	0.00167625	0	0	13	440	403	489	DOWN_Sk_UP_Sr	sp|Q9LFA2|KIPK1_ARATH	0	675	Serine/threonine-protein kinase KIPK1 OS=Arabidopsis thaliana OX=3702 GN=KIPK1 PE=1 SV=1
TRINITY_DN14723_c0_g1_i1	5.67579	5.70301	5.92366e-28	2.1183e-26	28	61	19	1826	1748	1655	DOWN_Sk_UP_Sr	sp|P28734|AATC_DAUCA	0	753	Aspartate aminotransferase, cytoplasmic OS=Daucus carota OX=4039 PE=2 SV=1
TRINITY_DN1473_c1_g2_i1	-9.74205	1.67005	1.09789e-13	1.33969e-12	140	121	66	0	0	0	UP_Sk_DOWN_Sr	sp|Q9LQI9|UBP1B_ARATH	0	640	Oligouridylate-binding protein 1B OS=Arabidopsis thaliana OX=3702 GN=UBP1B PE=1 SV=1
TRINITY_DN14732_c0_g1_i1	-2.37747	3.32771	1.17207e-05	5.72704e-05	340	289	255	64	26	76	UP_Sk_DOWN_Sr	sp|Q9M1I2|PTR46_ARATH	0	530	Protein NRT1/ PTR FAMILY 5.4 OS=Arabidopsis thaliana OX=3702 GN=NPF5.4 PE=2 SV=1
TRINITY_DN1475_c2_g3_i2	-3.31619	0.81111	2.1456e-07	1.20797e-06	61	48	49	6	6	3	UP_Sk_DOWN_Sr	sp|Q8LA13|RH11_ARATH	6.29e-06	52	DEAD-box ATP-dependent RNA helicase 11 OS=Arabidopsis thaliana OX=3702 GN=RH11 PE=1 SV=1
TRINITY_DN1475_c3_g1_i1	-6.20766	1.38037	1.52108e-08	9.56494e-08	58	105	100	0	3	0	UP_Sk_DOWN_Sr	sp|Q84W89|RH37_ARATH	4.14e-11	64.3	DEAD-box ATP-dependent RNA helicase 37 OS=Arabidopsis thaliana OX=3702 GN=RH37 PE=2 SV=2
TRINITY_DN14750_c0_g2_i2	-8.32589	0.336749	8.58769e-13	9.36484e-12	41	42	39	0	0	0	UP_Sk_DOWN_Sr	sp|P09189|HSP7C_PETHY	1.14e-80	254	Heat shock cognate 70 kDa protein OS=Petunia hybrida OX=4102 GN=HSP70 PE=2 SV=1
TRINITY_DN14764_c1_g1_i1	-6.55676	1.19704	1.52836e-09	1.09375e-08	83	103	46	2	0	0	UP_Sk_DOWN_Sr	sp|Q9SRN0|NHL1_ARATH	1.04e-77	238	NDR1/HIN1-like protein 1 OS=Arabidopsis thaliana OX=3702 GN=NHL1 PE=2 SV=1
TRINITY_DN1478_c0_g1_i10	-8.1251	0.15525	7.05434e-09	4.62436e-08	21	55	32	0	0	0	UP_Sk_DOWN_Sr	sp|Q9SAG8|DNAJ8_ARATH	2.25e-39	142	Chaperone protein dnaJ 8, chloroplastic OS=Arabidopsis thaliana OX=3702 GN=ATJ8 PE=2 SV=1
TRINITY_DN1478_c0_g1_i13	-3.69464	1.93667	3.03764e-10	2.38136e-09	127	146	96	12	9	6	UP_Sk_DOWN_Sr	sp|Q9SAG8|DNAJ8_ARATH	3.3e-40	142	Chaperone protein dnaJ 8, chloroplastic OS=Arabidopsis thaliana OX=3702 GN=ATJ8 PE=2 SV=1
TRINITY_DN1478_c0_g1_i3	7.89711	-0.0528159	1.56175e-10	1.27102e-09	0	0	0	26	33	28	DOWN_Sk_UP_Sr	sp|Q9FRS6|PXL1_ARATH	0	1153	Leucine-rich repeat receptor-like protein kinase PXL1 OS=Arabidopsis thaliana OX=3702 GN=PXL1 PE=1 SV=1
TRINITY_DN1478_c1_g1_i2	2.96288	6.45796	7.08089e-13	7.79342e-12	219	337	503	2864	2554	2571	DOWN_Sk_UP_Sr	sp|Q9SZN7|HIP26_ARATH	3.97e-84	252	Heavy metal-associated isoprenylated plant protein 26 OS=Arabidopsis thaliana OX=3702 GN=HIPP26 PE=1 SV=1
TRINITY_DN1478_c5_g1_i1	2.99137	4.08106	1.88598e-11	1.74398e-10	52	63	84	403	648	470	DOWN_Sk_UP_Sr	sp|Q9LP77|Y1848_ARATH	0	582	Probable inactive receptor kinase At1g48480 OS=Arabidopsis thaliana OX=3702 GN=RKL1 PE=1 SV=1
TRINITY_DN1480_c0_g1_i2	6.08321	1.57502	2.31439e-08	1.42546e-07	4	0	0	96	96	98	DOWN_Sk_UP_Sr	sp|Q9W6I1|RBPS2_CHICK	1.16e-15	79.3	RNA-binding protein with multiple splicing 2 OS=Gallus gallus OX=9031 GN=RBPMS2 PE=1 SV=1
TRINITY_DN1480_c0_g1_i6	-9.01877	0.979561	9.48057e-10	6.98504e-09	35	63	99	0	0	0	UP_Sk_DOWN_Sr	sp|Q9W6I1|RBPS2_CHICK	1.01e-15	79.3	RNA-binding protein with multiple splicing 2 OS=Gallus gallus OX=9031 GN=RBPMS2 PE=1 SV=1
TRINITY_DN1481_c0_g1_i2	-9.7347	1.66297	6.77565e-15	9.2814e-14	98	154	77	0	0	0	UP_Sk_DOWN_Sr	sp|Q9C9C0|SPPA1_ARATH	0	734	Serine protease SPPA, chloroplastic OS=Arabidopsis thaliana OX=3702 GN=SPPA PE=2 SV=1
TRINITY_DN1482_c2_g1_i1	7.02864	2.48203	1.45707e-11	1.36278e-10	0	0	4	220	138	203	DOWN_Sk_UP_Sr	sp|Q4P9K6|SYM1_USTMA	2.07e-17	82.8	Protein SYM1 OS=Ustilago maydis (strain 521 / FGSC 9021) OX=237631 GN=SYM1 PE=3 SV=1
TRINITY_DN14829_c0_g1_i5	-9.30102	1.24718	8.43668e-14	1.04264e-12	92	91	58	0	0	0	UP_Sk_DOWN_Sr	sp|Q9LQX2|MPSR1_ARATH	1.22e-45	159	E3 ubiquitin-protein ligase MPSR1 OS=Arabidopsis thaliana OX=3702 GN=MPSR1 PE=1 SV=1
TRINITY_DN1483_c0_g4_i1	8.4949	6.78257	8.73525e-37	5.18015e-35	3	11	18	4243	2990	4073	DOWN_Sk_UP_Sr	sp|Q8H112|PGL1A_ARATH	1.98e-149	439	PGR5-like protein 1A, chloroplastic OS=Arabidopsis thaliana OX=3702 GN=PGRL1A PE=1 SV=1
TRINITY_DN14836_c0_g1_i2	9.77071	1.69609	4.43908e-17	7.37233e-16	0	0	0	93	116	111	DOWN_Sk_UP_Sr	sp|Q9M052|U76F1_ARATH	1.82e-49	172	UDP-glycosyltransferase 76F1 OS=Arabidopsis thaliana OX=3702 GN=UGT76F1 PE=2 SV=1
TRINITY_DN1484_c6_g1_i1	-9.98914	5.07134	6.60221e-58	1.09763e-55	1300	1133	1118	0	3	0	UP_Sk_DOWN_Sr	sp|Q9LJE5|ECT2_ARATH	0	621	YTH domain-containing protein ECT2 OS=Arabidopsis thaliana OX=3702 GN=ECT2 PE=1 SV=1
TRINITY_DN1485_c0_g1_i2	8.74194	4.15922	1.99642e-33	9.752e-32	0	0	4	539	651	623	DOWN_Sk_UP_Sr	sp|O81007|GT7_ARATH	3.92e-171	501	Putative glycosyltransferase 7 OS=Arabidopsis thaliana OX=3702 GN=GT7 PE=2 SV=1
TRINITY_DN1485_c0_g1_i4	-8.36305	2.95859	6.04141e-21	1.36572e-19	284	341	194	0	2	0	UP_Sk_DOWN_Sr	sp|O81007|GT7_ARATH	2.41e-172	504	Putative glycosyltransferase 7 OS=Arabidopsis thaliana OX=3702 GN=GT7 PE=2 SV=1
TRINITY_DN14850_c0_g1_i1	-5.6243	1.70455	7.75893e-11	6.58959e-10	100	103	124	2	4	0	UP_Sk_DOWN_Sr	sp|Q9SSF8|CDPKU_ARATH	0	589	Calcium-dependent protein kinase 30 OS=Arabidopsis thaliana OX=3702 GN=CPK30 PE=1 SV=1
TRINITY_DN14851_c1_g2_i2	-10.9082	2.80751	3.20595e-21	7.38475e-20	322	213	193	0	0	0	UP_Sk_DOWN_Sr	sp|O22773|TL16_ARATH	2.82e-55	184	Thylakoid lumenal 16.5 kDa protein, chloroplastic OS=Arabidopsis thaliana OX=3702 GN=At4g02530 PE=1 SV=3
TRINITY_DN1486_c1_g1_i1	-8.42292	0.424949	8.75972e-09	5.67167e-08	32	30	67	0	0	0	UP_Sk_DOWN_Sr	sp|Q9LDD1|BRG3_ARATH	2.86e-22	101	Probable BOI-related E3 ubiquitin-protein ligase 3 OS=Arabidopsis thaliana OX=3702 GN=BRG3 PE=1 SV=1
TRINITY_DN1486_c2_g3_i1	3.33616	2.01268	2.95229e-08	1.79917e-07	9	9	19	115	124	127	DOWN_Sk_UP_Sr	sp|Q8LGA5|ATL31_ARATH	3.01e-51	178	E3 ubiquitin-protein ligase ATL31 OS=Arabidopsis thaliana OX=3702 GN=ATL31 PE=1 SV=2
TRINITY_DN14876_c1_g1_i2	9.19396	2.95273	4.37805e-16	6.63598e-15	0	0	1	289	350	136	DOWN_Sk_UP_Sr	sp|Q0D5W6|SUI1_ORYSJ	1.2e-42	142	Protein translation factor SUI1 homolog OS=Oryza sativa subsp. japonica OX=39947 GN=GOS2 PE=3 SV=1
TRINITY_DN14887_c0_g1_i2	-10.4747	2.38218	7.16584e-17	1.16758e-15	218	223	105	0	0	0	UP_Sk_DOWN_Sr	sp|Q8LA53|MBD2_ARATH	4.88e-84	266	Methyl-CpG-binding domain-containing protein 2 OS=Arabidopsis thaliana OX=3702 GN=MBD2 PE=1 SV=1
TRINITY_DN14890_c0_g2_i1	-12.4549	4.33889	2.92807e-56	4.51914e-54	751	714	673	0	0	0	UP_Sk_DOWN_Sr	sp|Q6XBF8|CDR1_ARATH	3.77e-100	311	Aspartic proteinase CDR1 OS=Arabidopsis thaliana OX=3702 GN=CDR1 PE=1 SV=1
TRINITY_DN14890_c0_g3_i1	11.8808	3.76828	1.51285e-36	8.81696e-35	0	0	0	372	507	503	DOWN_Sk_UP_Sr	sp|Q6XBF8|CDR1_ARATH	1.85e-99	310	Aspartic proteinase CDR1 OS=Arabidopsis thaliana OX=3702 GN=CDR1 PE=1 SV=1
TRINITY_DN14892_c0_g1_i1	8.40569	0.406005	5.21555e-12	5.15592e-11	0	0	0	44	46	34	DOWN_Sk_UP_Sr	sp|Q6ICW6|WNK11_ARATH	7.24e-140	404	Probable serine/threonine-protein kinase WNK11 OS=Arabidopsis thaliana OX=3702 GN=WNK11 PE=2 SV=1
TRINITY_DN1490_c1_g1_i1	3.36088	1.65102	1.10039e-08	7.03247e-08	11	6	11	100	96	87	DOWN_Sk_UP_Sr	sp|Q8GXS8|PKS3_ARATH	9.72e-27	115	Protein PHYTOCHROME KINASE SUBSTRATE 3 OS=Arabidopsis thaliana OX=3702 GN=PKS3 PE=2 SV=2
TRINITY_DN14910_c0_g2_i1	-10.1068	2.02336	5.04644e-20	1.06271e-18	144	153	124	0	0	0	UP_Sk_DOWN_Sr	sp|F4IB81|LYK3_ARATH	8.67e-33	137	LysM domain receptor-like kinase 3 OS=Arabidopsis thaliana OX=3702 GN=LYK3 PE=2 SV=1
TRINITY_DN14921_c0_g2_i2	-10.6863	2.58952	4.75215e-25	1.39508e-23	205	235	190	0	0	0	UP_Sk_DOWN_Sr	sp|O22822|U74F2_ARATH	7.24e-152	446	UDP-glycosyltransferase 74F2 OS=Arabidopsis thaliana OX=3702 GN=UGT74F2 PE=1 SV=1
TRINITY_DN14921_c0_g2_i3	4.85465	4.35931	1.16335e-17	2.01837e-16	25	11	35	629	649	747	DOWN_Sk_UP_Sr	sp|O22822|U74F2_ARATH	2.6e-150	442	UDP-glycosyltransferase 74F2 OS=Arabidopsis thaliana OX=3702 GN=UGT74F2 PE=1 SV=1
TRINITY_DN14921_c0_g2_i4	-10.1968	2.11086	1.38476e-16	2.19956e-15	94	179	177	0	0	0	UP_Sk_DOWN_Sr	sp|O22822|U74F2_ARATH	4.68e-150	441	UDP-glycosyltransferase 74F2 OS=Arabidopsis thaliana OX=3702 GN=UGT74F2 PE=1 SV=1
TRINITY_DN14924_c0_g2_i2	9.80981	1.73383	1.14836e-14	1.54228e-13	0	0	0	122	132	74	DOWN_Sk_UP_Sr	sp|Q9MAP3|RK11_ARATH	9.27e-90	272	50S ribosomal protein L11, chloroplastic OS=Arabidopsis thaliana OX=3702 GN=RPL11 PE=2 SV=1
TRINITY_DN1493_c1_g2_i1	-11.7119	3.60128	2.6943e-32	1.22047e-30	491	481	311	0	0	0	UP_Sk_DOWN_Sr	sp|Q93ZS9|C3H47_ARATH	4.78e-60	205	Zinc finger CCCH domain-containing protein 47 OS=Arabidopsis thaliana OX=3702 GN=At3g55980 PE=2 SV=1
TRINITY_DN1493_c1_g2_i2	10.5225	2.42792	2.59582e-20	5.62134e-19	0	0	0	235	160	147	DOWN_Sk_UP_Sr	sp|Q93ZS9|C3H47_ARATH	4.1e-60	205	Zinc finger CCCH domain-containing protein 47 OS=Arabidopsis thaliana OX=3702 GN=At3g55980 PE=2 SV=1
TRINITY_DN14930_c0_g1_i2	-3.25391	0.987543	6.09955e-07	3.31166e-06	67	51	61	7	3	8	UP_Sk_DOWN_Sr	sp|Q9C585|UBP8_ARATH	0	979	Ubiquitin carboxyl-terminal hydrolase 8 OS=Arabidopsis thaliana OX=3702 GN=UBP8 PE=2 SV=2
TRINITY_DN1494_c0_g1_i1	10.7904	2.69091	1.05023e-25	3.22292e-24	0	0	0	237	213	201	DOWN_Sk_UP_Sr	sp|Q9FMV1|GCAL1_ARATH	2.09e-138	398	Gamma carbonic anhydrase-like 1, mitochondrial OS=Arabidopsis thaliana OX=3702 GN=GAMMACAL1 PE=1 SV=1
TRINITY_DN1494_c0_g1_i3	-7.88187	2.47454	2.27879e-18	4.19479e-17	147	217	215	0	0	2	UP_Sk_DOWN_Sr	sp|Q9FMV1|GCAL1_ARATH	1.56e-138	398	Gamma carbonic anhydrase-like 1, mitochondrial OS=Arabidopsis thaliana OX=3702 GN=GAMMACAL1 PE=1 SV=1
TRINITY_DN1497_c0_g1_i2	8.30171	8.71779	6.3187e-05	0.000283892	15	0	121	13459	14614	14931	DOWN_Sk_UP_Sr	sp|Q8LER3|XTH7_ARATH	1.67e-166	474	Probable xyloglucan endotransglucosylase/hydrolase protein 7 OS=Arabidopsis thaliana OX=3702 GN=XTH7 PE=2 SV=2
TRINITY_DN1497_c0_g2_i1	-8.82705	2.63052	1.33664e-21	3.17138e-20	211	275	165	0	1	0	UP_Sk_DOWN_Sr	sp|Q8LER3|XTH7_ARATH	3e-91	273	Probable xyloglucan endotransglucosylase/hydrolase protein 7 OS=Arabidopsis thaliana OX=3702 GN=XTH7 PE=2 SV=2
TRINITY_DN1497_c0_g2_i2	-5.70377	8.28387	6.14551e-75	2.25726e-72	9658	13786	9363	186	202	213	UP_Sk_DOWN_Sr	sp|Q8LER3|XTH7_ARATH	1.99e-167	474	Probable xyloglucan endotransglucosylase/hydrolase protein 7 OS=Arabidopsis thaliana OX=3702 GN=XTH7 PE=2 SV=2
TRINITY_DN14971_c0_g1_i1	-2.23129	4.3995	1.16956e-10	9.68985e-10	608	565	661	131	92	157	UP_Sk_DOWN_Sr	sp|Q9VRG7|CNEP1_DROME	2.14e-17	85.5	CTD nuclear envelope phosphatase 1 homolog OS=Drosophila melanogaster OX=7227 GN=Dd PE=2 SV=1
TRINITY_DN14971_c0_g2_i2	6.21475	4.38103	5.77488e-48	5.8467e-46	9	11	9	810	589	707	DOWN_Sk_UP_Sr	sp|Q9VRG7|CNEP1_DROME	2.37e-17	85.5	CTD nuclear envelope phosphatase 1 homolog OS=Drosophila melanogaster OX=7227 GN=Dd PE=2 SV=1
TRINITY_DN14999_c1_g1_i2	-8.58974	0.579008	5.75203e-13	6.40825e-12	52	45	49	0	0	0	UP_Sk_DOWN_Sr	sp|Q05085|PTR7_ARATH	0	654	Protein NRT1/ PTR FAMILY 6.3 OS=Arabidopsis thaliana OX=3702 GN=NPF6.3 PE=1 SV=1
TRINITY_DN14999_c1_g1_i4	10.6217	2.52522	7.31535e-22	1.76575e-20	0	0	0	154	201	223	DOWN_Sk_UP_Sr	sp|Q05085|PTR7_ARATH	0	655	Protein NRT1/ PTR FAMILY 6.3 OS=Arabidopsis thaliana OX=3702 GN=NPF6.3 PE=1 SV=1
TRINITY_DN150_c0_g1_i5	8.51643	0.507848	1.41727e-10	1.15941e-09	0	0	0	65	35	35	DOWN_Sk_UP_Sr	sp|O48818|EXPA4_ARATH	7.09e-148	431	Expansin-A4 OS=Arabidopsis thaliana OX=3702 GN=EXPA4 PE=1 SV=1
TRINITY_DN1500_c0_g1_i1	9.32735	1.27012	4.6983e-15	6.52447e-14	0	0	0	90	76	70	DOWN_Sk_UP_Sr	sp|P19173|COX5C_IPOBA	2.82e-20	84.7	Cytochrome c oxidase subunit 5C OS=Ipomoea batatas OX=4120 GN=COX5C PE=1 SV=3
TRINITY_DN1500_c0_g2_i2	-8.62705	0.61342	2.47014e-11	2.24818e-10	33	67	52	0	0	0	UP_Sk_DOWN_Sr	sp|P19173|COX5C_IPOBA	5.86e-21	84.3	Cytochrome c oxidase subunit 5C OS=Ipomoea batatas OX=4120 GN=COX5C PE=1 SV=3
TRINITY_DN15000_c0_g1_i1	-9.90273	1.82526	1.19233e-17	2.06639e-16	107	157	104	0	0	0	UP_Sk_DOWN_Sr	sp|Q8VZG7|TSN1_ARATH	0	1313	Ribonuclease TUDOR 1 OS=Arabidopsis thaliana OX=3702 GN=TSN1 PE=1 SV=1
TRINITY_DN15000_c0_g1_i2	-10.1014	6.11178	6.46877e-39	4.216e-37	2139	2733	2490	0	6	0	UP_Sk_DOWN_Sr	sp|Q8VZG7|TSN1_ARATH	0	1313	Ribonuclease TUDOR 1 OS=Arabidopsis thaliana OX=3702 GN=TSN1 PE=1 SV=1
TRINITY_DN15000_c0_g2_i1	9.02357	5.83808	3.90582e-07	2.14768e-06	0	12	0	1600	2142	2086	DOWN_Sk_UP_Sr	sp|Q8VZG7|TSN1_ARATH	0	1313	Ribonuclease TUDOR 1 OS=Arabidopsis thaliana OX=3702 GN=TSN1 PE=1 SV=1
TRINITY_DN15001_c0_g1_i7	-8.21452	0.235663	1.37811e-10	1.13009e-09	46	30	36	0	0	0	UP_Sk_DOWN_Sr	sp|Q9LRZ5|PLDZ1_ARATH	0	1606	Phospholipase D zeta 1 OS=Arabidopsis thaliana OX=3702 GN=PLDZETA1 PE=1 SV=1
TRINITY_DN15006_c0_g1_i3	-7.91108	-0.0360215	6.54141e-09	4.30958e-08	22	27	42	0	0	0	UP_Sk_DOWN_Sr	sp|Q6L438|R1A6_SOLDE	2.07e-82	297	Putative late blight resistance protein homolog R1A-6 OS=Solanum demissum OX=50514 GN=R1A-6 PE=3 SV=2
TRINITY_DN1502_c0_g1_i1	-9.93925	1.86067	4.05199e-19	7.99299e-18	119	138	118	0	0	0	UP_Sk_DOWN_Sr	sp|F4I171|MD15A_ARATH	1.76e-16	85.9	Mediator of RNA polymerase II transcription subunit 15a OS=Arabidopsis thaliana OX=3702 GN=MED15A PE=1 SV=1
TRINITY_DN1502_c0_g1_i8	10.512	2.41765	2.68933e-17	4.54785e-16	0	0	0	224	104	214	DOWN_Sk_UP_Sr	sp|F4I171|MD15A_ARATH	2.5e-17	87.8	Mediator of RNA polymerase II transcription subunit 15a OS=Arabidopsis thaliana OX=3702 GN=MED15A PE=1 SV=1
TRINITY_DN15024_c0_g1_i11	9.05324	1.00966	1.2154e-12	1.29644e-11	0	0	0	60	49	87	DOWN_Sk_UP_Sr	sp|Q39659|MFPA_CUCSA	0	768	Glyoxysomal fatty acid beta-oxidation multifunctional protein MFP-a OS=Cucumis sativus OX=3659 PE=1 SV=1
TRINITY_DN15024_c0_g1_i6	-9.47103	1.40959	1.84574e-15	2.65498e-14	92	81	96	0	0	0	UP_Sk_DOWN_Sr	sp|Q39659|MFPA_CUCSA	0	766	Glyoxysomal fatty acid beta-oxidation multifunctional protein MFP-a OS=Cucumis sativus OX=3659 PE=1 SV=1
TRINITY_DN15031_c0_g4_i1	-10.7494	2.65148	8.63571e-21	1.93373e-19	269	236	152	0	0	0	UP_Sk_DOWN_Sr	sp|Q9FN37|PSKR2_ARATH	0	1172	Phytosulfokine receptor 2 OS=Arabidopsis thaliana OX=3702 GN=PSKR2 PE=1 SV=1
TRINITY_DN15041_c0_g1_i1	8.57749	0.564706	1.27669e-08	8.098e-08	0	0	0	61	20	61	DOWN_Sk_UP_Sr	sp|Q9SDQ3|SCL1_ARATH	0	539	Scarecrow-like protein 1 OS=Arabidopsis thaliana OX=3702 GN=SCL1 PE=2 SV=1
TRINITY_DN15044_c0_g2_i1	-13.4926	5.37242	3.14336e-71	9.54735e-69	1240	1480	1672	0	0	0	UP_Sk_DOWN_Sr	sp|Q0WNN7|PP176_ARATH	1.1e-180	529	Pentatricopeptide repeat-containing protein At2g30100, chloroplastic OS=Arabidopsis thaliana OX=3702 GN=At2g30100 PE=2 SV=2
TRINITY_DN15044_c0_g2_i2	11.9813	3.868	2.48285e-44	2.1312e-42	0	0	0	561	442	487	DOWN_Sk_UP_Sr	sp|Q0WNN7|PP176_ARATH	0	529	Pentatricopeptide repeat-containing protein At2g30100, chloroplastic OS=Arabidopsis thaliana OX=3702 GN=At2g30100 PE=2 SV=2
TRINITY_DN15044_c1_g1_i13	8.42502	0.423566	4.12053e-10	3.17823e-09	0	0	0	40	56	29	DOWN_Sk_UP_Sr	sp|P27898|MYBP_MAIZE	4.95e-63	204	Myb-related protein P OS=Zea mays OX=4577 GN=P PE=2 SV=1
TRINITY_DN15044_c1_g1_i6	8.1515	0.174701	8.30068e-12	8.00209e-11	0	0	0	32	37	35	DOWN_Sk_UP_Sr	sp|P27898|MYBP_MAIZE	1.22e-59	201	Myb-related protein P OS=Zea mays OX=4577 GN=P PE=2 SV=1
TRINITY_DN15049_c0_g1_i1	-13.4502	5.33008	8.29739e-83	4.79448e-80	1272	1600	1410	0	0	0	UP_Sk_DOWN_Sr	sp|Q5U241|PD5BB_XENLA	4.64e-22	107	Sister chromatid cohesion protein PDS5 homolog B-B OS=Xenopus laevis OX=8355 GN=pds5b-b PE=2 SV=2
TRINITY_DN15049_c0_g1_i2	-10.2987	2.21026	8.09781e-18	1.42477e-16	174	119	182	0	0	0	UP_Sk_DOWN_Sr	sp|Q5U241|PD5BB_XENLA	4.76e-22	107	Sister chromatid cohesion protein PDS5 homolog B-B OS=Xenopus laevis OX=8355 GN=pds5b-b PE=2 SV=2
TRINITY_DN15051_c0_g1_i3	-8.69055	0.672248	2.15553e-13	2.53747e-12	45	62	51	0	0	0	UP_Sk_DOWN_Sr	sp|O82244|ALG3_ARATH	3.92e-153	454	Dol-P-Man:Man(5)GlcNAc(2)-PP-Dol alpha-1,3-mannosyltransferase OS=Arabidopsis thaliana OX=3702 GN=ALG3 PE=1 SV=1
TRINITY_DN15053_c0_g1_i1	-6.35441	5.59512	4.15247e-40	2.88917e-38	1587	2087	1432	11	27	21	UP_Sk_DOWN_Sr	sp|Q9NKW1|MFEA_DICDI	2.31e-10	65.9	Peroxisomal multifunctional enzyme A OS=Dictyostelium discoideum OX=44689 GN=mfeA PE=2 SV=1
TRINITY_DN15053_c0_g2_i1	5.24508	5.13742	2.85806e-27	9.79181e-26	21	26	48	1371	1083	1059	DOWN_Sk_UP_Sr	sp|Q9NKW1|MFEA_DICDI	2.32e-10	65.9	Peroxisomal multifunctional enzyme A OS=Dictyostelium discoideum OX=44689 GN=mfeA PE=2 SV=1
TRINITY_DN1506_c0_g1_i1	-5.73803	2.92952	0.000167452	0.000711141	225	167	381	0	1	13	UP_Sk_DOWN_Sr	sp|Q2QYH7|C14C2_ORYSJ	3.07e-151	444	Cytochrome P450 714C2 OS=Oryza sativa subsp. japonica OX=39947 GN=CYP714C2 PE=2 SV=1
TRINITY_DN1506_c0_g3_i1	-9.47255	1.41101	4.65391e-14	5.88502e-13	82	126	66	0	0	0	UP_Sk_DOWN_Sr	sp|Q2QYH7|C14C2_ORYSJ	7.12e-14	51.2	Cytochrome P450 714C2 OS=Oryza sativa subsp. japonica OX=39947 GN=CYP714C2 PE=2 SV=1
TRINITY_DN15069_c0_g1_i1	-7.19438	3.46355	8.24673e-07	4.43325e-06	420	355	374	0	7	0	UP_Sk_DOWN_Sr	sp|Q9CAL8|PEK13_ARATH	3.85e-65	233	Proline-rich receptor-like protein kinase PERK13 OS=Arabidopsis thaliana OX=3702 GN=PERK13 PE=1 SV=1
TRINITY_DN15070_c0_g1_i1	-7.01214	0.879552	5.93301e-13	6.59901e-12	59	69	55	0	0	1	UP_Sk_DOWN_Sr	sp|Q9M392|RTNLL_ARATH	5.04e-46	158	Reticulon-like protein B12 OS=Arabidopsis thaliana OX=3702 GN=RTNLB12 PE=2 SV=1
TRINITY_DN15070_c0_g2_i3	8.37016	0.373442	1.01247e-09	7.4365e-09	0	0	0	61	31	30	DOWN_Sk_UP_Sr	sp|Q9M392|RTNLL_ARATH	3.54e-46	158	Reticulon-like protein B12 OS=Arabidopsis thaliana OX=3702 GN=RTNLB12 PE=2 SV=1
TRINITY_DN15071_c0_g1_i3	-11.6547	3.54458	3.76033e-36	2.15966e-34	448	433	349	0	0	0	UP_Sk_DOWN_Sr	sp|Q9ST62|NDB1_SOLTU	0	939	External alternative NAD(P)H-ubiquinone oxidoreductase B1, mitochondrial OS=Solanum tuberosum OX=4113 GN=NDB1 PE=1 SV=1
TRINITY_DN15071_c0_g2_i2	2.82404	4.0079	1.0593e-06	5.65349e-06	48	42	117	431	456	550	DOWN_Sk_UP_Sr	sp|Q9ST62|NDB1_SOLTU	0	939	External alternative NAD(P)H-ubiquinone oxidoreductase B1, mitochondrial OS=Solanum tuberosum OX=4113 GN=NDB1 PE=1 SV=1
TRINITY_DN15086_c0_g1_i4	-6.45019	3.28332	0.000264487	0.00109077	342	402	274	0	0	11	UP_Sk_DOWN_Sr	sp|Q84JP1|NFYA7_ARATH	1.05e-54	182	Nuclear transcription factor Y subunit A-7 OS=Arabidopsis thaliana OX=3702 GN=NFYA7 PE=1 SV=1
TRINITY_DN15092_c0_g2_i3	-8.84031	0.812178	8.45979e-11	7.13242e-10	57	85	35	0	0	0	UP_Sk_DOWN_Sr	sp|S4UX02|CYPH1_SALMI	8.79e-154	451	Ferruginol synthase OS=Salvia miltiorrhiza OX=226208 GN=CYP76AH1 PE=1 SV=1
TRINITY_DN15093_c0_g1_i2	-10.4521	2.36008	1.04715e-17	1.82478e-16	110	221	207	0	0	0	UP_Sk_DOWN_Sr	sp|Q39055|CNX2_ARATH	0	585	GTP 3',8-cyclase, mitochondrial OS=Arabidopsis thaliana OX=3702 GN=CNX2 PE=1 SV=1
TRINITY_DN151_c0_g1_i2	10.9666	2.86422	6.9606e-28	2.47417e-26	0	0	0	251	220	266	DOWN_Sk_UP_Sr	sp|Q9LUI2|NET1A_ARATH	0	588	Protein NETWORKED 1A OS=Arabidopsis thaliana OX=3702 GN=NET1A PE=1 SV=1
TRINITY_DN151_c0_g1_i8	-10.7462	2.64828	4.02826e-23	1.05568e-21	165	265	229	0	0	0	UP_Sk_DOWN_Sr	sp|Q9LUI2|NET1A_ARATH	0	588	Protein NETWORKED 1A OS=Arabidopsis thaliana OX=3702 GN=NET1A PE=1 SV=1
TRINITY_DN1510_c0_g1_i2	-5.27332	4.48626	1.06628e-14	1.43734e-13	684	943	702	15	7	36	UP_Sk_DOWN_Sr	sp|Q93ZQ5|SPXM3_ARATH	0	920	SPX domain-containing membrane protein At4g22990 OS=Arabidopsis thaliana OX=3702 GN=At4g22990 PE=2 SV=2
TRINITY_DN1510_c0_g1_i5	-7.8687	2.4596	2.87715e-12	2.92857e-11	286	173	109	0	0	2	UP_Sk_DOWN_Sr	sp|Q93ZQ5|SPXM3_ARATH	0	648	SPX domain-containing membrane protein At4g22990 OS=Arabidopsis thaliana OX=3702 GN=At4g22990 PE=2 SV=2
TRINITY_DN15116_c1_g2_i1	-8.91234	0.878528	1.1676e-07	6.7369e-07	97	23	59	0	0	0	UP_Sk_DOWN_Sr	sp|C0LGP9|IMK3_ARATH	0	857	Probable leucine-rich repeat receptor-like protein kinase IMK3 OS=Arabidopsis thaliana OX=3702 GN=IMK3 PE=1 SV=1
TRINITY_DN15122_c0_g1_i4	-5.97999	1.14545	1.9696e-07	1.11271e-06	111	78	31	2	1	0	UP_Sk_DOWN_Sr	sp|Q9SA25|WAKLG_ARATH	1.09e-67	241	Wall-associated receptor kinase-like 8 OS=Arabidopsis thaliana OX=3702 GN=WAKL8 PE=2 SV=1
TRINITY_DN15122_c0_g2_i2	-8.5022	0.497852	9.40594e-10	6.93761e-09	47	29	60	0	0	0	UP_Sk_DOWN_Sr	sp|Q9LMP1|WAK2_ARATH	4.7e-37	107	Wall-associated receptor kinase 2 OS=Arabidopsis thaliana OX=3702 GN=WAK2 PE=1 SV=1
TRINITY_DN1514_c0_g1_i12	9.88975	1.81126	1.19858e-16	1.91409e-15	0	0	0	91	133	123	DOWN_Sk_UP_Sr	sp|O23247|SYRM_ARATH	0	935	Arginine--tRNA ligase, chloroplastic/mitochondrial OS=Arabidopsis thaliana OX=3702 GN=EMB1027 PE=1 SV=1
TRINITY_DN15145_c0_g2_i1	-3.05427	0.825214	1.42548e-06	7.5323e-06	54	39	63	6	5	7	UP_Sk_DOWN_Sr	sp|Q9LT84|U496M_ARATH	9.67e-64	219	UPF0496 protein At3g19330 OS=Arabidopsis thaliana OX=3702 GN=At3g19330 PE=2 SV=2
TRINITY_DN15148_c0_g1_i1	-2.37218	4.59283	3.09812e-09	2.13024e-08	666	704	768	97	180	118	UP_Sk_DOWN_Sr	sp|Q43873|PER73_ARATH	1.4e-163	467	Peroxidase 73 OS=Arabidopsis thaliana OX=3702 GN=PER73 PE=1 SV=1
TRINITY_DN1515_c0_g1_i12	6.37734	3.61125	7.4083e-22	1.78636e-20	3	6	6	320	557	339	DOWN_Sk_UP_Sr	sp|Q9LVM0|Y5830_ARATH	0	796	Probable inactive receptor kinase At5g58300 OS=Arabidopsis thaliana OX=3702 GN=At5g58300 PE=1 SV=1
TRINITY_DN1515_c0_g1_i6	6.64172	2.08247	5.13656e-15	7.10808e-14	0	2	2	138	167	112	DOWN_Sk_UP_Sr	sp|O80683|CAB25_ARATH	1.43e-25	108	Calmodulin-binding protein 25 OS=Arabidopsis thaliana OX=3702 GN=CAMBP25 PE=1 SV=1
TRINITY_DN15168_c0_g1_i14	-8.6607	0.644614	1.12399e-11	1.06492e-10	37	53	64	0	0	0	UP_Sk_DOWN_Sr	sp|Q43147|C85A1_SOLLC	0	788	Cytochrome P450 85A1 OS=Solanum lycopersicum OX=4081 GN=CYP85A1 PE=2 SV=1
TRINITY_DN15175_c0_g1_i2	-8.56254	0.553738	3.11269e-09	2.13902e-08	67	52	25	0	0	0	UP_Sk_DOWN_Sr	sp|Q6L438|R1A6_SOLDE	2.75e-76	277	Putative late blight resistance protein homolog R1A-6 OS=Solanum demissum OX=50514 GN=R1A-6 PE=3 SV=2
TRINITY_DN1518_c0_g1_i15	8.45201	0.448443	1.88798e-10	1.52007e-09	0	0	0	28	47	53	DOWN_Sk_UP_Sr	sp|Q7XZU1|SAC4_ARATH	6.64e-90	301	Phosphoinositide phosphatase SAC4 OS=Arabidopsis thaliana OX=3702 GN=SAC4 PE=2 SV=1
TRINITY_DN1518_c0_g1_i16	-10.8728	2.77277	2.38554e-26	7.60133e-25	212	248	255	0	0	0	UP_Sk_DOWN_Sr	sp|Q7XZU1|SAC4_ARATH	0	914	Phosphoinositide phosphatase SAC4 OS=Arabidopsis thaliana OX=3702 GN=SAC4 PE=2 SV=1
TRINITY_DN15183_c0_g1_i1	11.8071	3.69515	1.06266e-36	6.26258e-35	0	0	0	364	457	494	DOWN_Sk_UP_Sr	sp|Q8S9K3|VAR3_ARATH	1.04e-64	237	Zinc finger protein VAR3, chloroplastic OS=Arabidopsis thaliana OX=3702 GN=VAR3 PE=1 SV=2
TRINITY_DN15183_c0_g2_i1	-11.1263	3.02234	2.93183e-30	1.18833e-28	270	302	281	0	0	0	UP_Sk_DOWN_Sr	sp|Q8S9K3|VAR3_ARATH	9.16e-65	237	Zinc finger protein VAR3, chloroplastic OS=Arabidopsis thaliana OX=3702 GN=VAR3 PE=1 SV=2
TRINITY_DN15183_c0_g2_i5	10.3121	2.22208	4.49219e-15	6.24741e-14	0	0	0	93	150	224	DOWN_Sk_UP_Sr	sp|Q700D5|BDG4_ARATH	1.22e-126	400	Probable lysophospholipase BODYGUARD 4 OS=Arabidopsis thaliana OX=3702 GN=BDG4 PE=2 SV=1
TRINITY_DN1519_c0_g2_i1	12.4039	4.28778	3.39066e-43	2.75096e-41	0	0	0	752	472	782	DOWN_Sk_UP_Sr	sp|Q0PGJ6|AKRC9_ARATH	3.88e-115	358	NADPH-dependent aldo-keto reductase, chloroplastic OS=Arabidopsis thaliana OX=3702 GN=AKR4C9 PE=1 SV=1
TRINITY_DN15190_c0_g1_i3	-9.7275	1.65645	2.02762e-09	1.42795e-08	116	178	36	0	0	0	UP_Sk_DOWN_Sr	sp|A7SLC8|NAT9_NEMVE	8.39e-58	196	N-acetyltransferase 9-like protein OS=Nematostella vectensis OX=45351 GN=nat9 PE=3 SV=1
TRINITY_DN152_c0_g4_i1	10.9629	2.8606	1.29275e-26	4.19253e-25	0	0	0	289	210	237	DOWN_Sk_UP_Sr	sp|Q42716|C71A8_MENPI	5.75e-147	438	Cytochrome P450 71A8 OS=Mentha piperita OX=34256 GN=CYP71A8 PE=3 SV=1
TRINITY_DN15213_c2_g2_i2	-8.25381	0.271283	3.42741e-09	2.34171e-08	21	49	47	0	0	0	UP_Sk_DOWN_Sr	sp|C0LGK9|Y2242_ARATH	0	1055	Probable LRR receptor-like serine/threonine-protein kinase At2g24230 OS=Arabidopsis thaliana OX=3702 GN=At2g24230 PE=1 SV=1
TRINITY_DN15216_c1_g1_i1	-7.57138	-0.332016	1.18157e-09	8.59462e-09	23	23	26	0	0	0	UP_Sk_DOWN_Sr	sp|Q7XA40|RGA3_SOLBU	8.88e-30	124	Putative disease resistance protein RGA3 OS=Solanum bulbocastanum OX=147425 GN=RGA3 PE=2 SV=2
TRINITY_DN1522_c0_g1_i1	10.0083	1.9261	3.05838e-11	2.75446e-10	0	0	0	53	165	157	DOWN_Sk_UP_Sr	sp|O65351|SBT17_ARATH	0	595	Subtilisin-like protease SBT1.7 OS=Arabidopsis thaliana OX=3702 GN=SBT1.7 PE=1 SV=1
TRINITY_DN15233_c0_g1_i3	7.94084	-0.0141858	3.78811e-09	2.5722e-08	0	0	0	40	30	20	DOWN_Sk_UP_Sr	sp|O81098|RPB5A_ARATH	7.02e-95	283	DNA-directed RNA polymerases II and IV subunit 5A OS=Arabidopsis thaliana OX=3702 GN=NRPB5A PE=1 SV=1
TRINITY_DN15233_c0_g3_i1	-8.27464	0.289722	1.77935e-07	1.00957e-06	19	33	65	0	0	0	UP_Sk_DOWN_Sr	sp|O81098|RPB5A_ARATH	7.88e-95	283	DNA-directed RNA polymerases II and IV subunit 5A OS=Arabidopsis thaliana OX=3702 GN=NRPB5A PE=1 SV=1
TRINITY_DN15236_c0_g1_i1	-8.06264	4.2591	1.12128e-10	9.311e-10	609	631	771	0	0	7	UP_Sk_DOWN_Sr	sp|Q9M098|EBFC1_ARATH	1.59e-62	199	Nucleoid-associated protein At4g30620, chloroplastic OS=Arabidopsis thaliana OX=3702 GN=At4g30620 PE=1 SV=1
TRINITY_DN15243_c0_g1_i1	8.28556	0.29627	6.34114e-12	6.20136e-11	0	0	0	35	43	36	DOWN_Sk_UP_Sr	sp|Q9SAJ5|PP133_ARATH	0	715	Pentatricopeptide repeat-containing protein At1g79540 OS=Arabidopsis thaliana OX=3702 GN=At1g79540 PE=2 SV=1
TRINITY_DN15246_c0_g1_i3	-8.54398	0.536394	4.60313e-10	3.53265e-09	56	30	54	0	0	0	UP_Sk_DOWN_Sr	sp|Q66GP0|SR1P1_ARATH	0	715	BTB/POZ domain-containing protein SR1IP1 OS=Arabidopsis thaliana OX=3702 GN=SR1IP1 PE=1 SV=2
TRINITY_DN1525_c3_g1_i4	-4.15704	1.63799	6.2898e-08	3.71647e-07	146	56	95	5	5	6	UP_Sk_DOWN_Sr	sp|O04133|SRC2_SOYBN	1.2e-07	58.2	Protein SRC2 OS=Glycine max OX=3847 GN=SRC2 PE=2 SV=1
TRINITY_DN15259_c0_g1_i4	3.3225	1.41815	9.53231e-06	4.69355e-05	11	3	10	89	91	58	DOWN_Sk_UP_Sr	sp|Q9FKZ3|LBD36_ARATH	3.83e-74	240	LOB domain-containing protein 36 OS=Arabidopsis thaliana OX=3702 GN=LBD36 PE=2 SV=1
TRINITY_DN1526_c0_g1_i1	-10.6868	2.58996	1.6331e-18	3.05365e-17	183	317	139	0	0	0	UP_Sk_DOWN_Sr	sp|Q56Z59|PATL3_ARATH	6.72e-135	409	Patellin-3 OS=Arabidopsis thaliana OX=3702 GN=PATL3 PE=1 SV=2
TRINITY_DN1526_c3_g1_i1	4.00245	4.22088	2.82621e-08	1.72455e-07	10	54	53	576	479	743	DOWN_Sk_UP_Sr	sp|Q40546|KPYG_TOBAC	0	834	Pyruvate kinase isozyme G, chloroplastic OS=Nicotiana tabacum OX=4097 PE=2 SV=1
TRINITY_DN1528_c0_g1_i2	-9.93774	1.85922	1.44089e-16	2.28412e-15	150	133	91	0	0	0	UP_Sk_DOWN_Sr	sp|O82155|DOF17_ARATH	8.22e-25	105	Dof zinc finger protein DOF1.7 OS=Arabidopsis thaliana OX=3702 GN=DOF1.7 PE=2 SV=1
TRINITY_DN1528_c0_g4_i1	3.43549	2.38388	2.75804e-11	2.4944e-10	16	20	10	155	170	154	DOWN_Sk_UP_Sr	sp|O82155|DOF17_ARATH	1.95e-08	57	Dof zinc finger protein DOF1.7 OS=Arabidopsis thaliana OX=3702 GN=DOF1.7 PE=2 SV=1
TRINITY_DN15289_c0_g1_i2	6.74824	3.3352	3.40716e-05	0.000157963	0	10	0	372	306	339	DOWN_Sk_UP_Sr	sp|Q20390|PPT1_CAEEL	6.08e-41	152	Palmitoyl-protein thioesterase 1 OS=Caenorhabditis elegans OX=6239 GN=ppt-1 PE=2 SV=2
TRINITY_DN15289_c0_g3_i1	-11.5865	3.47705	7.42426e-32	3.2693e-30	393	494	295	0	0	0	UP_Sk_DOWN_Sr	sp|Q20390|PPT1_CAEEL	6.91e-41	152	Palmitoyl-protein thioesterase 1 OS=Caenorhabditis elegans OX=6239 GN=ppt-1 PE=2 SV=2
TRINITY_DN1530_c0_g1_i1	9.42989	1.36816	3.78362e-14	4.83744e-13	0	0	0	94	59	102	DOWN_Sk_UP_Sr	sp|O23924|PALY_DIGLA	0	667	Phenylalanine ammonia-lyase OS=Digitalis lanata OX=49450 PE=2 SV=1
TRINITY_DN15303_c0_g2_i1	-6.27077	0.929477	2.11779e-09	1.48836e-08	67	82	41	2	0	0	UP_Sk_DOWN_Sr	sp|K4CI52|ABAH2_SOLLC	0	699	Abscisic acid 8'-hydroxylase CYP707A2 OS=Solanum lycopersicum OX=4081 GN=CYP707A2 PE=2 SV=1
TRINITY_DN15308_c0_g2_i1	-8.22217	0.242031	2.47793e-08	1.52065e-07	58	25	29	0	0	0	UP_Sk_DOWN_Sr	sp|Q9SA69|Y1301_ARATH	0	837	BTB/POZ domain-containing protein At1g03010 OS=Arabidopsis thaliana OX=3702 GN=At1g03010 PE=2 SV=1
TRINITY_DN15310_c0_g1_i10	-10.9616	2.86014	4.76534e-26	1.48645e-24	287	243	228	0	0	0	UP_Sk_DOWN_Sr	sp|O49286|SKP2B_ARATH	2.04e-165	476	F-box protein SKP2B OS=Arabidopsis thaliana OX=3702 GN=SKP2B PE=1 SV=1
TRINITY_DN15310_c0_g1_i9	8.289	0.299579	9.36396e-09	6.04309e-08	0	0	0	53	19	44	DOWN_Sk_UP_Sr	sp|Q9SP08|RRP41_ARATH	6.5e-141	402	Exosome complex component RRP41 homolog OS=Arabidopsis thaliana OX=3702 GN=RRP41 PE=1 SV=1
TRINITY_DN15310_c0_g2_i2	-2.3402	2.65706	4.02375e-07	2.2092e-06	209	205	138	42	27	36	UP_Sk_DOWN_Sr	sp|Q9SP08|RRP41_ARATH	5.56e-141	402	Exosome complex component RRP41 homolog OS=Arabidopsis thaliana OX=3702 GN=RRP41 PE=1 SV=1
TRINITY_DN15311_c0_g1_i5	-8.11888	0.149467	2.68669e-09	1.86166e-08	36	50	21	0	0	0	UP_Sk_DOWN_Sr	sp|Q5KQN0|CAX2_ORYSJ	5.6e-162	350	Vacuolar cation/proton exchanger 2 OS=Oryza sativa subsp. japonica OX=39947 GN=CAX2 PE=2 SV=2
TRINITY_DN1532_c0_g1_i5	-8.69625	0.677613	1.74711e-08	1.09138e-07	78	57	23	0	0	0	UP_Sk_DOWN_Sr	sp|Q0WP01|PTR9_ARATH	0	569	Protein NRT1/ PTR FAMILY 5.10 OS=Arabidopsis thaliana OX=3702 GN=NPF5.10 PE=2 SV=1
TRINITY_DN1533_c0_g1_i8	-10.0508	1.96869	9.69534e-13	1.04763e-11	205	84	109	0	0	0	UP_Sk_DOWN_Sr	sp|Q9M8M7|ARGD_ARATH	0	662	Acetylornithine aminotransferase, chloroplastic/mitochondrial OS=Arabidopsis thaliana OX=3702 GN=WIN1 PE=1 SV=1
TRINITY_DN15336_c0_g2_i2	-2.7419	2.49044	5.03572e-06	2.54265e-05	201	169	139	30	11	33	UP_Sk_DOWN_Sr	sp|Q0WM29|MMSA_ARATH	0	717	Methylmalonate-semialdehyde dehydrogenase [acylating], mitochondrial OS=Arabidopsis thaliana OX=3702 GN=ALDH6B2 PE=1 SV=2
TRINITY_DN1534_c0_g1_i2	9.61877	1.54943	4.4279e-13	4.98937e-12	0	0	0	86	132	68	DOWN_Sk_UP_Sr	sp|Q9ZUI0|Y2241_ARATH	1.31e-31	128	Putative leucine-rich repeat receptor-like serine/threonine-protein kinase At2g24130 OS=Arabidopsis thaliana OX=3702 GN=At2g24130 PE=3 SV=1
TRINITY_DN1534_c0_g1_i4	-9.80485	1.73068	4.71808e-16	7.14453e-15	131	92	115	0	0	0	UP_Sk_DOWN_Sr	sp|Q9FL28|FLS2_ARATH	3.51e-173	548	LRR receptor-like serine/threonine-protein kinase FLS2 OS=Arabidopsis thaliana OX=3702 GN=FLS2 PE=1 SV=1
TRINITY_DN1534_c0_g1_i9	10.5225	2.42792	2.59582e-20	5.62134e-19	0	0	0	235	160	147	DOWN_Sk_UP_Sr	sp|C0LGQ5|GSO1_ARATH	1.93e-176	558	LRR receptor-like serine/threonine-protein kinase GSO1 OS=Arabidopsis thaliana OX=3702 GN=GSO1 PE=1 SV=1
TRINITY_DN15340_c0_g1_i3	-10.8891	2.78873	1.32582e-23	3.56528e-22	233	316	181	0	0	0	UP_Sk_DOWN_Sr	sp|P51281|YCF45_PORPU	1.01e-137	423	Uncharacterized protein ycf45 OS=Porphyra purpurea OX=2787 GN=ycf45 PE=3 SV=1
TRINITY_DN15344_c0_g1_i1	-2.6778	1.72605	1.55242e-05	7.47986e-05	108	111	76	8	14	22	UP_Sk_DOWN_Sr	sp|Q9M219|MTEFH_ARATH	1.76e-36	149	Transcription termination factor MTEF18, mitochondrial OS=Arabidopsis thaliana OX=3702 GN=MTERF18 PE=1 SV=1
TRINITY_DN15353_c0_g1_i6	-8.10046	0.132479	1.48529e-08	9.356e-08	30	23	50	0	0	0	UP_Sk_DOWN_Sr	sp|B9SEZ6|EFTS_RICCO	1.51e-159	466	Elongation factor Ts, mitochondrial OS=Ricinus communis OX=3988 GN=EFTS PE=3 SV=1
TRINITY_DN15353_c0_g2_i6	-11.1628	3.05837	9.78546e-30	3.81923e-28	283	283	306	0	0	0	UP_Sk_DOWN_Sr	sp|B9SEZ6|EFTS_RICCO	3.33e-161	467	Elongation factor Ts, mitochondrial OS=Ricinus communis OX=3988 GN=EFTS PE=3 SV=1
TRINITY_DN15366_c0_g1_i8	-9.11024	1.06595	4.4129e-12	4.40379e-11	84	50	74	0	0	0	UP_Sk_DOWN_Sr	sp|Q9LNU1|CRSP_ARATH	8.85e-62	199	CO(2)-response secreted protease OS=Arabidopsis thaliana OX=3702 GN=CRSP PE=2 SV=1
TRINITY_DN1537_c0_g2_i6	-8.50853	0.50391	7.37799e-11	6.28183e-10	52	33	52	0	0	0	UP_Sk_DOWN_Sr	sp|Q9LZS6|SBT4F_ARATH	5.83e-87	304	Subtilisin-like protease SBT4.15 OS=Arabidopsis thaliana OX=3702 GN=SBT4.15 PE=3 SV=1
TRINITY_DN1540_c2_g2_i1	2.92969	4.2546	1.11802e-17	1.94044e-16	70	102	64	530	620	567	DOWN_Sk_UP_Sr	sp|Q9FK63|CARLK_ARATH	0	625	Calmodulin-binding receptor kinase CaMRLK OS=Arabidopsis thaliana OX=3702 GN=CAMRLK PE=1 SV=1
TRINITY_DN15430_c0_g1_i1	12.9567	4.83814	2.12535e-38	1.33914e-36	0	0	0	740	1334	820	DOWN_Sk_UP_Sr	sp|Q9A3H4|TOLB_CAUVC	2.16e-14	80.1	Tol-Pal system protein TolB OS=Caulobacter vibrioides (strain ATCC 19089 / CB15) OX=190650 GN=tolB PE=3 SV=1
TRINITY_DN15435_c0_g1_i1	-10.8537	2.75395	1.54245e-16	2.43615e-15	304	289	117	0	0	0	UP_Sk_DOWN_Sr	sp|Q7Y223|MAN2_ARATH	0	663	Mannan endo-1,4-beta-mannosidase 2 OS=Arabidopsis thaliana OX=3702 GN=MAN2 PE=2 SV=1
TRINITY_DN15435_c0_g1_i2	-3.3138	3.59237	8.113e-09	5.27167e-08	314	356	481	45	17	51	UP_Sk_DOWN_Sr	sp|Q7Y223|MAN2_ARATH	0	662	Mannan endo-1,4-beta-mannosidase 2 OS=Arabidopsis thaliana OX=3702 GN=MAN2 PE=2 SV=1
TRINITY_DN15435_c0_g2_i1	6.91783	3.95841	0.000201661	0.000846858	0	14	0	600	462	513	DOWN_Sk_UP_Sr	sp|Q7Y223|MAN2_ARATH	0	662	Mannan endo-1,4-beta-mannosidase 2 OS=Arabidopsis thaliana OX=3702 GN=MAN2 PE=2 SV=1
TRINITY_DN1544_c0_g1_i2	-6.95789	2.76882	7.15412e-09	4.68782e-08	211	315	189	0	5	0	UP_Sk_DOWN_Sr	sp|Q8RY25|NU98A_ARATH	0	806	Nuclear pore complex protein NUP98A OS=Arabidopsis thaliana OX=3702 GN=NUP98A PE=1 SV=1
TRINITY_DN1546_c0_g1_i4	10.9186	2.81692	2.43589e-22	6.0714e-21	0	0	0	234	169	313	DOWN_Sk_UP_Sr	sp|Q9H4I3|TRABD_HUMAN	9.85e-15	79.7	TraB domain-containing protein OS=Homo sapiens OX=9606 GN=TRABD PE=1 SV=1
TRINITY_DN1546_c0_g2_i1	-2.20363	3.24282	1.34401e-07	7.71619e-07	248	283	287	61	39	72	UP_Sk_DOWN_Sr	sp|Q9H4I3|TRABD_HUMAN	1e-14	79.7	TraB domain-containing protein OS=Homo sapiens OX=9606 GN=TRABD PE=1 SV=1
TRINITY_DN1547_c0_g1_i3	-4.58395	2.19856	3.86497e-12	3.88646e-11	184	156	117	8	7	3	UP_Sk_DOWN_Sr	sp|O04375|2A5A_ARATH	0	689	Serine/threonine protein phosphatase 2A 57 kDa regulatory subunit B' alpha isoform OS=Arabidopsis thaliana OX=3702 GN=B'ALPHA PE=1 SV=1
TRINITY_DN1547_c0_g2_i2	2.17596	2.90867	2.7647e-07	1.54114e-06	48	45	49	248	157	220	DOWN_Sk_UP_Sr	sp|O04375|2A5A_ARATH	0	673	Serine/threonine protein phosphatase 2A 57 kDa regulatory subunit B' alpha isoform OS=Arabidopsis thaliana OX=3702 GN=B'ALPHA PE=1 SV=1
TRINITY_DN1548_c0_g1_i1	-9.14718	1.101	1.2982e-13	1.56796e-12	66	95	57	0	0	0	UP_Sk_DOWN_Sr	sp|Q9FJL3|FKB65_ARATH	1.19e-10	61.2	Peptidyl-prolyl cis-trans isomerase FKBP65 OS=Arabidopsis thaliana OX=3702 GN=FKBP65 PE=1 SV=1
TRINITY_DN1549_c0_g1_i1	8.90797	0.872633	9.85275e-11	8.24811e-10	0	0	0	36	60	80	DOWN_Sk_UP_Sr	sp|Q9SXB5|Y1135_ARATH	9.06e-127	396	G-type lectin S-receptor-like serine/threonine-protein kinase At1g11303 OS=Arabidopsis thaliana OX=3702 GN=At1g11303 PE=3 SV=1
TRINITY_DN1549_c0_g1_i2	-9.56074	1.49559	2.6495e-15	3.76428e-14	112	84	90	0	0	0	UP_Sk_DOWN_Sr	sp|Q9SXB5|Y1135_ARATH	4.64e-125	392	G-type lectin S-receptor-like serine/threonine-protein kinase At1g11303 OS=Arabidopsis thaliana OX=3702 GN=At1g11303 PE=3 SV=1
TRINITY_DN1549_c0_g3_i1	-10.9754	2.87363	1.57756e-27	5.48006e-26	260	289	221	0	0	0	UP_Sk_DOWN_Sr	sp|Q9SXB8|Y1133_ARATH	0	598	G-type lectin S-receptor-like serine/threonine-protein kinase At1g11330 OS=Arabidopsis thaliana OX=3702 GN=At1g11330 PE=1 SV=3
TRINITY_DN15493_c0_g2_i1	3.31824	0.736551	9.30736e-07	4.98645e-06	3	9	3	44	51	50	DOWN_Sk_UP_Sr	sp|P42739|UBIQP_ACEPE	1.54e-09	62.8	Polyubiquitin (Fragment) OS=Acetabularia peniculus OX=35862 PE=3 SV=2
TRINITY_DN15513_c0_g1_i1	7.59884	-0.313997	5.23934e-10	3.9886e-09	0	0	0	24	22	25	DOWN_Sk_UP_Sr	sp|Q9SKK4|GSL_ARATH	3.03e-13	67	Probable 2-oxoacid dependent dioxygenase OS=Arabidopsis thaliana OX=3702 GN=GSL-OH PE=2 SV=1
TRINITY_DN15514_c0_g1_i1	-11.0534	2.95054	3.65933e-26	1.15207e-24	283	232	290	0	0	0	UP_Sk_DOWN_Sr	sp|Q9XEE6|C3H29_ARATH	3.55e-157	479	Zinc finger CCCH domain-containing protein 29 OS=Arabidopsis thaliana OX=3702 GN=At2g40140 PE=1 SV=1
TRINITY_DN15514_c0_g1_i3	-3.13159	3.83846	5.7369e-13	6.39289e-12	452	453	449	53	30	67	UP_Sk_DOWN_Sr	sp|Q9LUZ4|C3H66_ARATH	1.27e-107	350	Zinc finger CCCH domain-containing protein 66 OS=Arabidopsis thaliana OX=3702 GN=At5g58620 PE=2 SV=1
TRINITY_DN1553_c0_g1_i6	-6.94789	2.42544	7.07912e-13	7.79328e-12	182	209	166	0	0	4	UP_Sk_DOWN_Sr	sp|Q9LLC1|BCCP2_ARATH	1.39e-08	59.3	Biotin carboxyl carrier protein of acetyl-CoA carboxylase 2, chloroplastic OS=Arabidopsis thaliana OX=3702 GN=BCCP2 PE=1 SV=1
TRINITY_DN1553_c0_g1_i9	10.7219	2.62351	6.59978e-20	1.37637e-18	0	0	0	270	134	222	DOWN_Sk_UP_Sr	sp|O58403|RACD_PYRHO	4.14e-10	64.3	Aspartate racemase OS=Pyrococcus horikoshii (strain ATCC 700860 / DSM 12428 / JCM 9974 / NBRC 100139 / OT-3) OX=70601 GN=PH0670 PE=1 SV=1
TRINITY_DN15531_c0_g2_i2	-11.961	3.84816	4.17177e-32	1.87007e-30	483	710	347	0	0	0	UP_Sk_DOWN_Sr	sp|Q8VZ79|IDN2_ARATH	0	627	Protein INVOLVED IN DE NOVO 2 OS=Arabidopsis thaliana OX=3702 GN=IDN2 PE=1 SV=1
TRINITY_DN15531_c0_g3_i1	-10.3575	2.26771	3.94811e-12	3.96454e-11	64	226	216	0	0	0	UP_Sk_DOWN_Sr	sp|Q9FIS1|AGL42_ARATH	4.2e-71	223	MADS-box protein AGL42 OS=Arabidopsis thaliana OX=3702 GN=AGL42 PE=1 SV=1
TRINITY_DN15541_c0_g1_i1	-8.95112	0.915973	2.72492e-12	2.78379e-11	50	90	51	0	0	0	UP_Sk_DOWN_Sr	sp|Q9SVW8|PIRL4_ARATH	1.79e-146	446	Plant intracellular Ras-group-related LRR protein 4 OS=Arabidopsis thaliana OX=3702 GN=PIRL4 PE=1 SV=1
TRINITY_DN15546_c0_g1_i7	-11.6448	3.53481	1.56645e-34	8.16519e-33	457	434	331	0	0	0	UP_Sk_DOWN_Sr	sp|Q9FGW9|GTE10_ARATH	3.71e-91	320	Transcription factor GTE10 OS=Arabidopsis thaliana OX=3702 GN=GTE10 PE=1 SV=2
TRINITY_DN15547_c0_g1_i1	-7.29154	6.1431	1.11949e-07	6.46798e-07	2568	3020	1920	0	22	23	UP_Sk_DOWN_Sr	sp|P31165|RK15_PEA	1.47e-93	282	50S ribosomal protein L15, chloroplastic (Fragment) OS=Pisum sativum OX=3888 GN=RPL15 PE=2 SV=1
TRINITY_DN1556_c0_g4_i1	9.17648	1.12644	5.52079e-13	6.17094e-12	0	0	0	52	74	86	DOWN_Sk_UP_Sr	sp|Q9ZUZ2|CAMK3_ARATH	0	781	CDPK-related kinase 3 OS=Arabidopsis thaliana OX=3702 GN=CRK3 PE=1 SV=1
TRINITY_DN15567_c0_g2_i1	-9.84256	1.76707	3.33025e-17	5.59156e-16	119	142	91	0	0	0	UP_Sk_DOWN_Sr	sp|Q9LT72|PUS4_ARATH	1.43e-146	434	RNA pseudouridine synthase 4, mitochondrial OS=Arabidopsis thaliana OX=3702 GN=At3g19440 PE=2 SV=1
TRINITY_DN15576_c0_g1_i2	-8.96909	4.95587	9.95042e-30	3.87723e-28	1057	1282	961	6	0	0	UP_Sk_DOWN_Sr	sp|Q0GZS3|USP_CUCME	0	1026	UDP-sugar pyrophosphorylase OS=Cucumis melo OX=3656 GN=USP PE=1 SV=1
TRINITY_DN15576_c0_g1_i3	-8.30025	2.10804	4.71927e-12	4.68977e-11	67	205	179	1	0	0	UP_Sk_DOWN_Sr	sp|Q0GZS3|USP_CUCME	0	1026	UDP-sugar pyrophosphorylase OS=Cucumis melo OX=3656 GN=USP PE=1 SV=1
TRINITY_DN1561_c0_g1_i6	7.6061	1.40762	6.04758e-15	8.31051e-14	1	0	0	96	80	84	DOWN_Sk_UP_Sr	sp|O04848|H2AXA_ARATH	2.68e-39	135	Probable histone H2AXa OS=Arabidopsis thaliana OX=3702 GN=At1g08880 PE=1 SV=1
TRINITY_DN1561_c0_g1_i7	-10.0147	1.93367	1.11522e-12	1.19442e-11	171	70	146	0	0	0	UP_Sk_DOWN_Sr	sp|O80462|XLG1_ARATH	0	1021	Extra-large guanine nucleotide-binding protein 1 OS=Arabidopsis thaliana OX=3702 GN=XLG1 PE=1 SV=2
TRINITY_DN1561_c0_g2_i2	-9.19402	1.14544	2.32896e-13	2.72807e-12	63	67	92	0	0	0	UP_Sk_DOWN_Sr	sp|O80462|XLG1_ARATH	0	1018	Extra-large guanine nucleotide-binding protein 1 OS=Arabidopsis thaliana OX=3702 GN=XLG1 PE=1 SV=2
TRINITY_DN1561_c0_g2_i5	-9.21563	1.16643	2.47819e-10	1.9639e-09	53	131	48	0	0	0	UP_Sk_DOWN_Sr	sp|O80462|XLG1_ARATH	0	1020	Extra-large guanine nucleotide-binding protein 1 OS=Arabidopsis thaliana OX=3702 GN=XLG1 PE=1 SV=2
TRINITY_DN15612_c0_g1_i1	-10.431	2.33942	3.56947e-20	7.62528e-19	151	161	212	0	0	0	UP_Sk_DOWN_Sr	sp|Q9LJU0|CBL10_ARATH	0	783	COBRA-like protein 10 OS=Arabidopsis thaliana OX=3702 GN=COBL10 PE=2 SV=1
TRINITY_DN15620_c0_g1_i3	-10.312	2.22317	2.47771e-11	2.25377e-10	255	166	63	0	0	0	UP_Sk_DOWN_Sr	sp|P46637|ARGI1_ARATH	0	610	Arginase 1, mitochondrial OS=Arabidopsis thaliana OX=3702 GN=ARGAH1 PE=1 SV=1
TRINITY_DN15633_c0_g1_i4	10.0644	1.98091	9.00132e-13	9.78436e-12	0	0	0	132	65	201	DOWN_Sk_UP_Sr	sp|C6L7U1|LIN1_LOTJA	0	698	Putative E3 ubiquitin-protein ligase LIN-1 OS=Lotus japonicus OX=34305 GN=CERBERUS PE=2 SV=2
TRINITY_DN15633_c0_g1_i8	-10.1381	2.05373	7.4308e-17	1.20867e-15	147	107	171	0	0	0	UP_Sk_DOWN_Sr	sp|C6L7U1|LIN1_LOTJA	0	698	Putative E3 ubiquitin-protein ligase LIN-1 OS=Lotus japonicus OX=34305 GN=CERBERUS PE=2 SV=2
TRINITY_DN1564_c0_g2_i11	7.82129	4.00908	4.64007e-17	7.69534e-16	1	0	6	651	600	378	DOWN_Sk_UP_Sr	sp|A6QBG7|DNAJ_SULNB	2.3e-10	66.2	Chaperone protein DnaJ OS=Sulfurovum sp. (strain NBC37-1) OX=387093 GN=dnaJ PE=3 SV=1
TRINITY_DN1564_c0_g2_i12	-12.7568	4.63921	2.0422e-45	1.84312e-43	1085	907	646	0	0	0	UP_Sk_DOWN_Sr	sp|A6QBG7|DNAJ_SULNB	2.27e-10	66.2	Chaperone protein DnaJ OS=Sulfurovum sp. (strain NBC37-1) OX=387093 GN=dnaJ PE=3 SV=1
TRINITY_DN15647_c0_g1_i1	-9.48596	1.42387	6.60065e-16	9.85666e-15	81	93	99	0	0	0	UP_Sk_DOWN_Sr	sp|Q2V4B2|PQL3_ARATH	4.94e-24	98.6	PsbQ-like protein 3, chloroplastic OS=Arabidopsis thaliana OX=3702 GN=PQL3 PE=2 SV=1
TRINITY_DN15647_c1_g2_i3	3.89962	1.33988	8.63584e-09	5.59376e-08	2	8	6	72	75	86	DOWN_Sk_UP_Sr	sp|Q9FLV0|DMR6_ARATH	9.33e-160	463	Protein DOWNY MILDEW RESISTANCE 6 OS=Arabidopsis thaliana OX=3702 GN=DMR6 PE=1 SV=1
TRINITY_DN15648_c0_g1_i5	8.31185	0.319655	1.43083e-08	9.03339e-08	0	0	0	31	59	25	DOWN_Sk_UP_Sr	sp|O80739|POT12_ARATH	0	1212	Putative potassium transporter 12 OS=Arabidopsis thaliana OX=3702 GN=POT12 PE=1 SV=2
TRINITY_DN15648_c0_g1_i6	-6.48213	1.98248	7.31072e-10	5.46108e-09	87	233	94	0	1	3	UP_Sk_DOWN_Sr	sp|P0C897|Y3264_ARATH	3.51e-11	69.7	Putative UPF0481 protein At3g02645 OS=Arabidopsis thaliana OX=3702 GN=At3g02645 PE=3 SV=1
TRINITY_DN15648_c0_g1_i9	8.01106	0.0484975	5.07636e-10	3.87012e-09	0	0	0	24	38	32	DOWN_Sk_UP_Sr	sp|O80739|POT12_ARATH	0	1211	Putative potassium transporter 12 OS=Arabidopsis thaliana OX=3702 GN=POT12 PE=1 SV=2
TRINITY_DN15649_c0_g2_i1	-9.08749	1.0446	9.46039e-12	9.05743e-11	77	90	42	0	0	0	UP_Sk_DOWN_Sr	sp|Q9SJZ3|PP169_ARATH	0	800	Pentatricopeptide repeat-containing protein At2g22410, mitochondrial OS=Arabidopsis thaliana OX=3702 GN=PCMP-E28 PE=2 SV=1
TRINITY_DN15651_c1_g1_i1	-11.7851	3.67382	5.88108e-36	3.32924e-34	523	443	377	0	0	0	UP_Sk_DOWN_Sr	sp|Q6T7E8|PURA_TOBAC	0	811	Adenylosuccinate synthetase, chloroplastic OS=Nicotiana tabacum OX=4097 GN=PURA PE=2 SV=1
TRINITY_DN15659_c0_g2_i3	-9.74279	1.6706	7.97385e-13	8.72557e-12	99	71	152	0	0	0	UP_Sk_DOWN_Sr	sp|Q9SHH0|CAAT8_ARATH	0	671	Cationic amino acid transporter 8, vacuolar OS=Arabidopsis thaliana OX=3702 GN=CAT8 PE=2 SV=1
TRINITY_DN15670_c0_g2_i1	-6.13406	2.3604	3.04371e-05	0.00014189	172	220	139	7	0	0	UP_Sk_DOWN_Sr	sp|Q4JFW8|SGR1_SOLLC	3.92e-90	277	Protein STAY-GREEN 1, chloroplastic OS=Solanum lycopersicum OX=4081 GN=SGR1 PE=1 SV=1
TRINITY_DN15670_c0_g3_i2	-10.8431	2.74358	2.71199e-17	4.58436e-16	196	379	140	0	0	0	UP_Sk_DOWN_Sr	sp|C6L7U1|LIN1_LOTJA	2.01e-66	251	Putative E3 ubiquitin-protein ligase LIN-1 OS=Lotus japonicus OX=34305 GN=CERBERUS PE=2 SV=2
TRINITY_DN1568_c0_g1_i2	-8.17944	5.59706	7.56876e-05	0.000336482	1481	2143	1538	0	0	17	UP_Sk_DOWN_Sr	sp|Q8L7V3|PMTQ_ARATH	0	965	Probable methyltransferase PMT26 OS=Arabidopsis thaliana OX=3702 GN=At5g64030 PE=2 SV=1
TRINITY_DN1568_c1_g2_i1	4.64184	0.741436	3.5965e-09	2.44982e-08	1	1	4	53	51	50	DOWN_Sk_UP_Sr	sp|Q9ZWT2|CYB5D_ARATH	1.17e-32	120	Cytochrome B5 isoform D OS=Arabidopsis thaliana OX=3702 GN=CYTB5-D PE=1 SV=1
TRINITY_DN15689_c0_g1_i2	13.1548	5.03544	6.52666e-32	2.88476e-30	0	0	0	1197	1510	616	DOWN_Sk_UP_Sr	sp|Q9LIN3|RZ1A_ARATH	1.46e-46	163	Glycine-rich RNA-binding protein RZ1A OS=Arabidopsis thaliana OX=3702 GN=RZ1A PE=1 SV=1
TRINITY_DN1569_c0_g2_i1	-3.00091	3.51308	3.42169e-06	1.75499e-05	344	459	276	79	22	29	UP_Sk_DOWN_Sr	sp|Q9M352|RL362_ARATH	1.16e-52	169	60S ribosomal protein L36-2 OS=Arabidopsis thaliana OX=3702 GN=RPL36B PE=3 SV=1
TRINITY_DN1570_c0_g2_i2	-9.8511	1.77537	3.44626e-18	6.23961e-17	124	123	105	0	0	0	UP_Sk_DOWN_Sr	sp|Q9FX99|Y1497_ARATH	9.85e-36	142	Probable receptor-like protein kinase At1g49730 OS=Arabidopsis thaliana OX=3702 GN=At1g49730 PE=2 SV=1
TRINITY_DN1570_c0_g3_i1	10.126	2.04065	1.87012e-19	3.78352e-18	0	0	0	137	114	161	DOWN_Sk_UP_Sr	sp|Q9FX99|Y1497_ARATH	1.03e-35	142	Probable receptor-like protein kinase At1g49730 OS=Arabidopsis thaliana OX=3702 GN=At1g49730 PE=2 SV=1
TRINITY_DN1572_c0_g1_i3	-5.14037	2.56435	3.6738e-16	5.61704e-15	183	270	154	5	7	4	UP_Sk_DOWN_Sr	sp|Q9M092|WAKLM_ARATH	3.07e-13	71.6	Wall-associated receptor kinase-like 17 OS=Arabidopsis thaliana OX=3702 GN=WAKL17 PE=3 SV=2
TRINITY_DN1572_c0_g1_i8	-5.9515	-0.0810759	4.19113e-09	2.83166e-08	27	38	23	0	0	1	UP_Sk_DOWN_Sr	sp|Q9LMP1|WAK2_ARATH	2.31e-13	73.2	Wall-associated receptor kinase 2 OS=Arabidopsis thaliana OX=3702 GN=WAK2 PE=1 SV=1
TRINITY_DN15721_c0_g1_i5	-8.18203	0.20641	1.05639e-11	1.0049e-10	36	34	40	0	0	0	UP_Sk_DOWN_Sr	sp|Q9UR07|TF211_SCHPO	5.02e-47	183	Transposon Tf2-11 polyprotein OS=Schizosaccharomyces pombe (strain 972 / ATCC 24843) OX=284812 GN=Tf2-11 PE=3 SV=1
TRINITY_DN15725_c0_g1_i1	-8.7734	0.749457	2.15274e-13	2.53482e-12	46	62	59	0	0	0	UP_Sk_DOWN_Sr	sp|Q67XL4|Y3544_ARATH	1.05e-28	123	Uncharacterized CRM domain-containing protein At3g25440, chloroplastic OS=Arabidopsis thaliana OX=3702 GN=At3g25440 PE=2 SV=1
TRINITY_DN15736_c0_g1_i14	8.10157	0.129607	2.51223e-09	1.74691e-08	0	0	0	25	27	49	DOWN_Sk_UP_Sr	sp|Q9SYM4|TPS1_ARATH	0	1304	Alpha,alpha-trehalose-phosphate synthase [UDP-forming] 1 OS=Arabidopsis thaliana OX=3702 GN=TPS1 PE=1 SV=1
TRINITY_DN15738_c0_g1_i9	-9.09666	1.05321	4.55816e-12	4.54015e-11	86	78	45	0	0	0	UP_Sk_DOWN_Sr	sp|Q9XID0|FAB1D_ARATH	0	600	Putative 1-phosphatidylinositol-3-phosphate 5-kinase FAB1D OS=Arabidopsis thaliana OX=3702 GN=FAB1D PE=3 SV=1
TRINITY_DN15744_c0_g2_i1	2.69208	5.32978	0.000905909	0.00341478	63	95	403	1354	1087	1129	DOWN_Sk_UP_Sr	sp|Q9M5L0|RL35_EUPES	7.51e-72	219	60S ribosomal protein L35 OS=Euphorbia esula OX=3993 GN=RPL35 PE=2 SV=1
TRINITY_DN15744_c0_g3_i1	-6.73541	4.59343	1.06919e-10	8.89868e-10	864	1060	629	13	0	10	UP_Sk_DOWN_Sr	sp|Q9M5L0|RL35_EUPES	7.99e-72	219	60S ribosomal protein L35 OS=Euphorbia esula OX=3993 GN=RPL35 PE=2 SV=1
TRINITY_DN15745_c0_g1_i2	2.70534	7.04694	1.23309e-05	6.01093e-05	482	292	1057	3228	4917	3525	DOWN_Sk_UP_Sr	sp|Q9LMM0|GPAT4_ARATH	0	723	Glycerol-3-phosphate 2-O-acyltransferase 4 OS=Arabidopsis thaliana OX=3702 GN=GPAT4 PE=1 SV=1
TRINITY_DN15748_c0_g1_i3	7.40563	-0.479136	4.14331e-09	2.80015e-08	0	0	0	19	20	23	DOWN_Sk_UP_Sr	sp|Q9LZM7|PR1A1_ARATH	1.26e-88	271	PRA1 family protein A1 OS=Arabidopsis thaliana OX=3702 GN=PRA1A1 PE=2 SV=1
TRINITY_DN15758_c0_g1_i3	9.99199	1.91037	2.95954e-19	5.89694e-18	0	0	0	129	110	136	DOWN_Sk_UP_Sr	sp|Q7XZF5|RST1_ARATH	0	1376	Protein RST1 OS=Arabidopsis thaliana OX=3702 GN=RST1 PE=2 SV=2
TRINITY_DN15762_c0_g2_i14	11.2339	3.12788	3.80129e-22	9.35399e-21	0	0	0	383	176	335	DOWN_Sk_UP_Sr	sp|Q8GZ63|PP397_ARATH	0	620	Pentatricopeptide repeat-containing protein At5g25630 OS=Arabidopsis thaliana OX=3702 GN=At5g25630 PE=2 SV=2
TRINITY_DN15762_c0_g2_i6	-12.3864	4.27077	8.96025e-54	1.21649e-51	607	707	728	0	0	0	UP_Sk_DOWN_Sr	sp|Q8GZ63|PP397_ARATH	0	620	Pentatricopeptide repeat-containing protein At5g25630 OS=Arabidopsis thaliana OX=3702 GN=At5g25630 PE=2 SV=2
TRINITY_DN15762_c0_g2_i7	9.48555	1.42184	6.84351e-10	5.13963e-09	0	0	0	102	35	130	DOWN_Sk_UP_Sr	sp|Q8GZ63|PP397_ARATH	0	620	Pentatricopeptide repeat-containing protein At5g25630 OS=Arabidopsis thaliana OX=3702 GN=At5g25630 PE=2 SV=2
TRINITY_DN15762_c1_g1_i2	2.36468	8.25652	8.79512e-24	2.40329e-22	1675	1818	1795	8154	8364	9760	DOWN_Sk_UP_Sr	sp|Q93XM7|MCAT_ARATH	8.74e-142	413	Mitochondrial carnitine/acylcarnitine carrier-like protein OS=Arabidopsis thaliana OX=3702 GN=BOU PE=1 SV=1
TRINITY_DN15762_c1_g1_i3	-7.17682	3.56222	2.86933e-06	1.48067e-05	395	330	501	0	0	8	UP_Sk_DOWN_Sr	sp|Q93XM7|MCAT_ARATH	8.23e-78	239	Mitochondrial carnitine/acylcarnitine carrier-like protein OS=Arabidopsis thaliana OX=3702 GN=BOU PE=1 SV=1
TRINITY_DN15762_c1_g1_i5	-13.9954	5.87402	2.23755e-70	6.50427e-68	1611	2183	2439	0	0	0	UP_Sk_DOWN_Sr	sp|Q93XM7|MCAT_ARATH	7.38e-142	413	Mitochondrial carnitine/acylcarnitine carrier-like protein OS=Arabidopsis thaliana OX=3702 GN=BOU PE=1 SV=1
TRINITY_DN15769_c1_g2_i5	-7.78669	-0.145871	1.6557e-07	9.42458e-07	43	21	19	0	0	0	UP_Sk_DOWN_Sr	sp|O64705|PP184_ARATH	0	626	Pentatricopeptide repeat-containing protein At2g34400 OS=Arabidopsis thaliana OX=3702 GN=PCMP-E23 PE=3 SV=2
TRINITY_DN1577_c1_g3_i4	9.04548	1.00271	6.89317e-08	4.06133e-07	0	0	0	38	33	125	DOWN_Sk_UP_Sr	sp|Q93ZR8|RRT2_ARATH	0	751	Rhamnogalacturonan I rhamnosyltransferase 1 OS=Arabidopsis thaliana OX=3702 GN=RRT2 PE=1 SV=1
TRINITY_DN1577_c1_g5_i1	-7.05035	3.05354	1.23857e-08	7.87512e-08	313	300	252	0	0	6	UP_Sk_DOWN_Sr	sp|Q9ZUZ3|SAU32_ARATH	2.07e-30	114	Auxin-responsive protein SAUR32 OS=Arabidopsis thaliana OX=3702 GN=SAUR32 PE=2 SV=1
TRINITY_DN15777_c0_g1_i1	8.90451	0.869711	8.92512e-10	6.59941e-09	0	0	0	85	29	64	DOWN_Sk_UP_Sr	sp|F4HVS0|BTSL2_ARATH	0	1092	Zinc finger protein BRUTUS-like At1g74770 OS=Arabidopsis thaliana OX=3702 GN=At1g74770 PE=2 SV=1
TRINITY_DN15789_c0_g1_i1	2.93903	4.06423	9.22396e-11	7.7491e-10	43	73	88	426	601	473	DOWN_Sk_UP_Sr	sp|Q9LS10|MT810_ARATH	1.4e-71	234	Probable S-adenosylmethionine-dependent methyltransferase At5g38100 OS=Arabidopsis thaliana OX=3702 GN=At5g38100 PE=2 SV=1
TRINITY_DN1579_c1_g2_i1	2.50115	4.00093	3.7796e-08	2.27786e-07	66	120	71	439	596	341	DOWN_Sk_UP_Sr	sp|Q4R1I9|ANGLT_ROSHC	7.2e-40	151	Anthocyanidin 5,3-O-glucosyltransferase OS=Rosa hybrid cultivar OX=128735 GN=RhGT1 PE=2 SV=1
TRINITY_DN1579_c2_g1_i1	7.10541	3.21742	5.46809e-08	3.24551e-07	0	7	0	293	352	288	DOWN_Sk_UP_Sr	sp|D3THI6|U7A15_MALDO	3.8e-130	391	UDP-glycosyltransferase 71A15 OS=Malus domestica OX=3750 GN=UGT71A15 PE=1 SV=1
TRINITY_DN15795_c0_g1_i1	8.37749	0.379347	8.63293e-08	5.03937e-07	0	0	0	22	66	32	DOWN_Sk_UP_Sr	sp|O80874|NDA2_ARATH	0	660	Internal alternative NAD(P)H-ubiquinone oxidoreductase A2, mitochondrial OS=Arabidopsis thaliana OX=3702 GN=NDA2 PE=1 SV=1
TRINITY_DN15795_c0_g1_i10	9.76975	1.6951	1.40967e-14	1.88073e-13	0	0	0	82	140	96	DOWN_Sk_UP_Sr	sp|O80874|NDA2_ARATH	0	658	Internal alternative NAD(P)H-ubiquinone oxidoreductase A2, mitochondrial OS=Arabidopsis thaliana OX=3702 GN=NDA2 PE=1 SV=1
TRINITY_DN15795_c0_g1_i8	-10.1849	2.09925	1.70136e-20	3.73384e-19	135	176	135	0	0	0	UP_Sk_DOWN_Sr	sp|O80874|NDA2_ARATH	0	660	Internal alternative NAD(P)H-ubiquinone oxidoreductase A2, mitochondrial OS=Arabidopsis thaliana OX=3702 GN=NDA2 PE=1 SV=1
TRINITY_DN15798_c0_g2_i1	-2.40998	2.77467	1.4356e-07	8.2133e-07	236	165	197	32	36	41	UP_Sk_DOWN_Sr	sp|Q9SJL9|XTH32_ARATH	3.81e-135	392	Probable xyloglucan endotransglucosylase/hydrolase protein 32 OS=Arabidopsis thaliana OX=3702 GN=XTH32 PE=2 SV=1
TRINITY_DN158_c0_g1_i1	-12.8679	4.7498	4.18451e-63	8.62045e-61	799	1078	984	0	0	0	UP_Sk_DOWN_Sr	sp|Q9LPK6|AEE9_ARATH	0	738	Probable acyl-activating enzyme 9 OS=Arabidopsis thaliana OX=3702 GN=AEE9 PE=2 SV=1
TRINITY_DN158_c0_g2_i2	3.64044	1.67472	4.01453e-07	2.20515e-06	3	8	13	86	106	100	DOWN_Sk_UP_Sr	sp|Q9LPK6|AEE9_ARATH	1.18e-177	510	Probable acyl-activating enzyme 9 OS=Arabidopsis thaliana OX=3702 GN=AEE9 PE=2 SV=1
TRINITY_DN158_c0_g3_i1	11.7061	3.59506	6.07502e-35	3.24152e-33	0	0	0	340	441	444	DOWN_Sk_UP_Sr	sp|Q9SEY5|AAE2_ARATH	0	760	Probable acyl-activating enzyme 2 OS=Arabidopsis thaliana OX=3702 GN=AAE2 PE=2 SV=1
TRINITY_DN158_c0_g4_i1	3.26075	4.87705	9.13093e-14	1.12462e-12	76	121	99	675	1239	779	DOWN_Sk_UP_Sr	sp|Q9FFE6|AAE5_ARATH	1.75e-178	512	Probable acyl-activating enzyme 5, peroxisomal OS=Arabidopsis thaliana OX=3702 GN=AAE5 PE=1 SV=1
TRINITY_DN158_c1_g1_i1	8.05416	0.0863835	1.00006e-07	5.79984e-07	0	0	0	21	51	24	DOWN_Sk_UP_Sr	sp|Q9LPK6|AEE9_ARATH	1.86e-106	320	Probable acyl-activating enzyme 9 OS=Arabidopsis thaliana OX=3702 GN=AEE9 PE=2 SV=1
TRINITY_DN1580_c0_g1_i5	-7.78257	-0.149286	1.37769e-10	1.12996e-09	26	33	25	0	0	0	UP_Sk_DOWN_Sr	sp|P54873|HMCS_ARATH	0	800	Hydroxymethylglutaryl-CoA synthase OS=Arabidopsis thaliana OX=3702 GN=HMGS PE=1 SV=2
TRINITY_DN15802_c0_g1_i1	-11.8002	3.68872	9.04694e-42	6.76123e-40	426	509	429	0	0	0	UP_Sk_DOWN_Sr	sp|Q9FKP1|CCX1_ARATH	2.87e-157	475	Cation/calcium exchanger 1 OS=Arabidopsis thaliana OX=3702 GN=CCX1 PE=2 SV=1
TRINITY_DN15802_c0_g2_i1	5.66528	4.1281	3.04797e-05	0.000142054	26	9	0	529	585	633	DOWN_Sk_UP_Sr	sp|Q9FKP1|CCX1_ARATH	2.77e-157	474	Cation/calcium exchanger 1 OS=Arabidopsis thaliana OX=3702 GN=CCX1 PE=2 SV=1
TRINITY_DN15811_c0_g2_i2	-12.5421	4.42552	4.28994e-57	6.91381e-55	750	886	649	0	0	0	UP_Sk_DOWN_Sr	sp|Q9LV09|BOB1_ARATH	7.15e-92	285	Protein BOBBER 1 OS=Arabidopsis thaliana OX=3702 GN=BOB1 PE=1 SV=1
TRINITY_DN1582_c0_g1_i16	-10.3193	2.23028	4.20728e-18	7.55684e-17	124	234	136	0	0	0	UP_Sk_DOWN_Sr	sp|Q9C9U5|SIS8_ARATH	7.43e-49	194	Probable serine/threonine-protein kinase SIS8 OS=Arabidopsis thaliana OX=3702 GN=SIS8 PE=1 SV=1
TRINITY_DN1582_c0_g1_i23	3.01826	2.52458	3.75006e-09	2.54746e-08	24	15	26	156	171	188	DOWN_Sk_UP_Sr	sp|Q9C9U5|SIS8_ARATH	5.4e-49	194	Probable serine/threonine-protein kinase SIS8 OS=Arabidopsis thaliana OX=3702 GN=SIS8 PE=1 SV=1
TRINITY_DN1582_c0_g1_i31	2.51813	2.72875	3.73442e-07	2.05725e-06	40	38	25	148	230	188	DOWN_Sk_UP_Sr	sp|Q9C9U5|SIS8_ARATH	5.56e-49	194	Probable serine/threonine-protein kinase SIS8 OS=Arabidopsis thaliana OX=3702 GN=SIS8 PE=1 SV=1
TRINITY_DN15828_c0_g1_i6	-8.40318	0.407371	1.07078e-09	7.83925e-09	49	57	24	0	0	0	UP_Sk_DOWN_Sr	sp|Q5GHF7|IPT_HUMLU	2.5e-89	292	Adenylate isopentenyltransferase OS=Humulus lupulus OX=3486 PE=1 SV=1
TRINITY_DN15829_c1_g3_i1	-9.74317	1.67092	4.73605e-12	4.70546e-11	89	70	163	0	0	0	UP_Sk_DOWN_Sr	sp|Q9FWX7|AB11B_ARATH	0	1201	ABC transporter B family member 11 OS=Arabidopsis thaliana OX=3702 GN=ABCB11 PE=2 SV=1
TRINITY_DN15829_c1_g3_i2	10.018	1.9357	1.82547e-16	2.86217e-15	0	0	0	91	135	154	DOWN_Sk_UP_Sr	sp|Q9FWX7|AB11B_ARATH	0	1191	ABC transporter B family member 11 OS=Arabidopsis thaliana OX=3702 GN=ABCB11 PE=2 SV=1
TRINITY_DN1583_c0_g2_i1	9.14104	4.18239	3.30308e-31	1.40617e-29	0	0	3	500	762	574	DOWN_Sk_UP_Sr	sp|Q9C9C4|ENO1_ARATH	0	772	Enolase 1, chloroplastic OS=Arabidopsis thaliana OX=3702 GN=ENO1 PE=1 SV=1
TRINITY_DN1584_c0_g1_i11	-11.9737	3.86085	1.10766e-39	7.50832e-38	568	452	505	0	0	0	UP_Sk_DOWN_Sr	sp|Q9LPV9|LWD1_ARATH	0	653	WD repeat-containing protein LWD1 OS=Arabidopsis thaliana OX=3702 GN=LWD1 PE=2 SV=1
TRINITY_DN1584_c0_g1_i2	11.9363	3.82334	1.54778e-32	7.09942e-31	0	0	0	354	582	496	DOWN_Sk_UP_Sr	sp|Q9LPV9|LWD1_ARATH	0	653	WD repeat-containing protein LWD1 OS=Arabidopsis thaliana OX=3702 GN=LWD1 PE=2 SV=1
TRINITY_DN15845_c0_g1_i1	10.5084	2.41416	1.56081e-22	3.93793e-21	0	0	0	207	167	162	DOWN_Sk_UP_Sr	sp|Q9UUC8|RM51_SCHPO	4.31e-14	72	54S ribosomal protein L51, mitochondrial OS=Schizosaccharomyces pombe (strain 972 / ATCC 24843) OX=284812 GN=mrpl51 PE=3 SV=1
TRINITY_DN15845_c0_g1_i2	-8.58935	0.578439	3.90367e-10	3.02377e-09	32	45	69	0	0	0	UP_Sk_DOWN_Sr	sp|Q9UUC8|RM51_SCHPO	2.94e-14	72.4	54S ribosomal protein L51, mitochondrial OS=Schizosaccharomyces pombe (strain 972 / ATCC 24843) OX=284812 GN=mrpl51 PE=3 SV=1
TRINITY_DN1585_c0_g3_i1	-2.56059	2.98669	4.67046e-05	0.000213235	214	294	208	25	65	24	UP_Sk_DOWN_Sr	sp|Q9ZPV5|NOC2L_ARATH	1.23e-91	316	Nucleolar complex protein 2 homolog OS=Arabidopsis thaliana OX=3702 GN=At2g18220 PE=3 SV=2
TRINITY_DN15856_c0_g1_i4	-10.8989	2.79838	3.58307e-27	1.21701e-25	218	271	241	0	0	0	UP_Sk_DOWN_Sr	sp|F4K265|AT101_ARATH	8.54e-106	316	Autophagy-related protein 101 OS=Arabidopsis thaliana OX=3702 GN=ATG101 PE=1 SV=1
TRINITY_DN15856_c0_g2_i1	10.2842	2.19489	2.4281e-19	4.86462e-18	0	0	0	192	141	126	DOWN_Sk_UP_Sr	sp|F4K265|AT101_ARATH	9.41e-106	316	Autophagy-related protein 101 OS=Arabidopsis thaliana OX=3702 GN=ATG101 PE=1 SV=1
TRINITY_DN15873_c0_g1_i2	-8.04838	0.0860858	1.05028e-10	8.75982e-10	37	39	25	0	0	0	UP_Sk_DOWN_Sr	sp|E0X9N4|C3H69_ARATH	4.2e-151	439	Putative RING-type E3 ubiquitin transferase C3H69 OS=Arabidopsis thaliana OX=3702 GN=At3g63550 PE=3 SV=1
TRINITY_DN1588_c0_g1_i2	8.33753	0.343614	3.12117e-11	2.80568e-10	0	0	0	31	47	40	DOWN_Sk_UP_Sr	sp|Q500U8|TKPR1_ARATH	1.39e-81	257	Tetraketide alpha-pyrone reductase 1 OS=Arabidopsis thaliana OX=3702 GN=TKPR1 PE=1 SV=1
TRINITY_DN1589_c0_g1_i1	-3.86319	3.07022	9.5916e-14	1.17952e-12	233	341	257	18	24	12	UP_Sk_DOWN_Sr	sp|Q9STG6|DUT_ARATH	1.44e-84	257	Deoxyuridine 5'-triphosphate nucleotidohydrolase OS=Arabidopsis thaliana OX=3702 GN=DUT PE=1 SV=1
TRINITY_DN1589_c0_g2_i1	6.6668	2.87136	3.01509e-16	4.63834e-15	2	0	5	241	269	220	DOWN_Sk_UP_Sr	sp|Q9STG6|DUT_ARATH	5.86e-84	255	Deoxyuridine 5'-triphosphate nucleotidohydrolase OS=Arabidopsis thaliana OX=3702 GN=DUT PE=1 SV=1
TRINITY_DN15898_c0_g3_i3	2.87768	4.37943	2.15297e-05	0.000102175	39	56	165	689	569	615	DOWN_Sk_UP_Sr	sp|Q94CE4|BCA4_ARATH	6.93e-111	330	Beta carbonic anhydrase 4 OS=Arabidopsis thaliana OX=3702 GN=BCA4 PE=1 SV=1
TRINITY_DN15917_c0_g2_i1	8.80236	0.773603	4.64794e-12	4.6218e-11	0	0	0	64	37	64	DOWN_Sk_UP_Sr	sp|O22227|MIZ1_ARATH	1.21e-42	152	Protein MIZU-KUSSEI 1 OS=Arabidopsis thaliana OX=3702 GN=MIZ1 PE=1 SV=1
TRINITY_DN15932_c0_g1_i2	-7.84132	-0.0973691	6.55707e-11	5.62533e-10	29	29	29	0	0	0	UP_Sk_DOWN_Sr	sp|Q0WR66|ASY3_ARATH	4.22e-30	132	Meiosis-specific protein ASY3 OS=Arabidopsis thaliana OX=3702 GN=ASY3 PE=1 SV=1
TRINITY_DN15947_c0_g2_i3	-8.0493	0.0869279	1.13214e-10	9.39458e-10	25	38	38	0	0	0	UP_Sk_DOWN_Sr	sp|O94889|KLH18_HUMAN	8.88e-28	123	Kelch-like protein 18 OS=Homo sapiens OX=9606 GN=KLHL18 PE=1 SV=3
TRINITY_DN15953_c1_g1_i1	-8.95817	0.922592	1.35886e-12	1.44136e-11	77	53	58	0	0	0	UP_Sk_DOWN_Sr	sp|Q42545|FTSZ1_ARATH	6.9e-86	278	Cell division protein FtsZ homolog 1, chloroplastic OS=Arabidopsis thaliana OX=3702 GN=FTSZ1 PE=1 SV=2
TRINITY_DN15953_c1_g2_i2	12.0609	3.94701	1.97209e-46	1.83578e-44	0	0	0	497	495	580	DOWN_Sk_UP_Sr	sp|Q42545|FTSZ1_ARATH	0	528	Cell division protein FtsZ homolog 1, chloroplastic OS=Arabidopsis thaliana OX=3702 GN=FTSZ1 PE=1 SV=2
TRINITY_DN15978_c0_g1_i1	11.2049	3.09925	2.32596e-16	3.61458e-15	0	0	0	199	177	499	DOWN_Sk_UP_Sr	sp|Q9SCZ4|FERON_ARATH	0	1237	Receptor-like protein kinase FERONIA OS=Arabidopsis thaliana OX=3702 GN=FER PE=1 SV=1
TRINITY_DN15978_c0_g1_i3	-11.3914	3.28409	1.10618e-33	5.47681e-32	309	389	330	0	0	0	UP_Sk_DOWN_Sr	sp|Q9SCZ4|FERON_ARATH	0	1237	Receptor-like protein kinase FERONIA OS=Arabidopsis thaliana OX=3702 GN=FER PE=1 SV=1
TRINITY_DN1599_c0_g1_i1	5.46321	7.40828	1.98393e-12	2.06553e-11	71	70	252	4767	7403	4720	DOWN_Sk_UP_Sr	sp|Q9SEU6|TRXM4_ARATH	3.45e-58	187	Thioredoxin M4, chloroplastic OS=Arabidopsis thaliana OX=3702 GN=At3g15360 PE=2 SV=2
TRINITY_DN15990_c2_g1_i2	10.3383	2.24776	1.37036e-16	2.17888e-15	0	0	0	107	148	221	DOWN_Sk_UP_Sr	sp|Q8L9J7|SWET1_ARATH	1.37e-109	337	Bidirectional sugar transporter SWEET1 OS=Arabidopsis thaliana OX=3702 GN=SWEET1 PE=1 SV=1
TRINITY_DN160_c0_g3_i1	-12.6053	4.48844	1.4847e-59	2.64466e-57	736	800	838	0	0	0	UP_Sk_DOWN_Sr	sp|Q9S834|CLPP5_ARATH	1.92e-152	438	ATP-dependent Clp protease proteolytic subunit 5, chloroplastic OS=Arabidopsis thaliana OX=3702 GN=CLPP5 PE=1 SV=1
TRINITY_DN1600_c0_g1_i7	-11.1671	3.06262	5.41844e-28	1.9435e-26	321	326	232	0	0	0	UP_Sk_DOWN_Sr	sp|Q9SUM2|RUXF_ARATH	1.26e-49	165	Probable small nuclear ribonucleoprotein F OS=Arabidopsis thaliana OX=3702 GN=At4g30220 PE=3 SV=1
TRINITY_DN16005_c0_g2_i2	-9.01632	0.977507	3.38098e-11	3.0306e-10	39	95	66	0	0	0	UP_Sk_DOWN_Sr	sp|Q9M841|PEX12_ARATH	0	549	Peroxisome biogenesis protein 12 OS=Arabidopsis thaliana OX=3702 GN=PEX12 PE=1 SV=2
TRINITY_DN1601_c1_g1_i3	-10.5849	2.49004	2.57267e-20	5.57886e-19	172	273	148	0	0	0	UP_Sk_DOWN_Sr	sp|Q8W4B1|RCF3_ARATH	5.08e-41	165	RNA-binding KH domain-containing protein RCF3 OS=Arabidopsis thaliana OX=3702 GN=RCF3 PE=1 SV=1
TRINITY_DN16016_c1_g1_i5	6.13069	3.32534	0.00159615	0.00575124	0	0	14	314	283	409	DOWN_Sk_UP_Sr	sp|Q3ZBR5|TTC1_BOVIN	1.54e-12	73.2	Tetratricopeptide repeat protein 1 OS=Bos taurus OX=9913 GN=TTC1 PE=2 SV=1
TRINITY_DN16029_c0_g1_i4	2.43699	1.7505	2.45538e-05	0.000115808	25	11	17	98	88	96	DOWN_Sk_UP_Sr	sp|Q9LVL5|WNK4_ARATH	0	617	Probable serine/threonine-protein kinase WNK4 OS=Arabidopsis thaliana OX=3702 GN=WNK4 PE=1 SV=1
TRINITY_DN1603_c1_g2_i1	2.71495	4.49133	6.06423e-18	1.07778e-16	85	134	98	615	662	715	DOWN_Sk_UP_Sr	sp|Q54G80|TF2AA_DICDI	1.26e-09	63.2	Transcription initiation factor IIA subunit 1 OS=Dictyostelium discoideum OX=44689 GN=gtf2a1 PE=3 SV=1
TRINITY_DN16039_c0_g1_i2	-10.0092	1.92856	8.39059e-18	1.47464e-16	155	130	107	0	0	0	UP_Sk_DOWN_Sr	sp|Q9THX6|TL29_SOLLC	2.46e-168	481	Thylakoid lumenal 29 kDa protein, chloroplastic OS=Solanum lycopersicum OX=4081 GN=CLEB3J9 PE=3 SV=1
TRINITY_DN16046_c0_g1_i1	3.31903	1.45305	2.424e-06	1.25923e-05	9	7	9	60	121	61	DOWN_Sk_UP_Sr	sp|Q949Z1|PGLR4_ARATH	1.15e-156	477	Polygalacturonase At1g48100 OS=Arabidopsis thaliana OX=3702 GN=At1g48100 PE=2 SV=1
TRINITY_DN16052_c0_g1_i2	2.93268	4.35458	8.59579e-07	4.61514e-06	92	131	32	794	480	582	DOWN_Sk_UP_Sr	sp|O73944|PCP_PYRFU	9.17e-18	84	Pyrrolidone-carboxylate peptidase OS=Pyrococcus furiosus (strain ATCC 43587 / DSM 3638 / JCM 8422 / Vc1) OX=186497 GN=pcp PE=1 SV=1
TRINITY_DN1606_c0_g1_i16	-12.0694	3.95581	1.54371e-42	1.20501e-40	618	515	500	0	0	0	UP_Sk_DOWN_Sr	sp|Q9SQR4|ADRC3_ARATH	4.06e-111	345	NADPH-dependent aldehyde reductase-like protein, chloroplastic OS=Arabidopsis thaliana OX=3702 GN=At3g03980 PE=3 SV=1
TRINITY_DN1606_c0_g1_i8	9.24262	1.18987	1.99278e-08	1.23686e-07	0	0	0	93	24	109	DOWN_Sk_UP_Sr	sp|Q9SQR4|ADRC3_ARATH	1.43e-110	344	NADPH-dependent aldehyde reductase-like protein, chloroplastic OS=Arabidopsis thaliana OX=3702 GN=At3g03980 PE=3 SV=1
TRINITY_DN16064_c0_g1_i1	-8.7437	0.722322	1.74493e-08	1.09031e-07	22	83	61	0	0	0	UP_Sk_DOWN_Sr	sp|Q803M3|TEX10_DANRE	5.8e-16	87	Testis-expressed protein 10 homolog OS=Danio rerio OX=7955 GN=tex10 PE=2 SV=2
TRINITY_DN16066_c1_g3_i1	6.79106	3.87231	0.000346712	0.0014023	13	0	0	623	395	467	DOWN_Sk_UP_Sr	sp|Q9SH88|RRS1_ARATH	3.45e-107	323	Ribosome biogenesis regulatory protein homolog OS=Arabidopsis thaliana OX=3702 GN=At2g37990 PE=2 SV=2
TRINITY_DN16066_c1_g3_i2	-12.5189	4.4025	1.45497e-59	2.60149e-57	719	847	680	0	0	0	UP_Sk_DOWN_Sr	sp|Q9SH88|RRS1_ARATH	7.37e-107	322	Ribosome biogenesis regulatory protein homolog OS=Arabidopsis thaliana OX=3702 GN=At2g37990 PE=2 SV=2
TRINITY_DN16068_c0_g1_i1	7.90821	2.96594	8.817e-21	1.96967e-19	0	0	3	243	243	302	DOWN_Sk_UP_Sr	sp|Q9SCP9|VP371_ARATH	6.21e-70	219	Vacuolar protein-sorting-associated protein 37 homolog 1 OS=Arabidopsis thaliana OX=3702 GN=VPS37-1 PE=1 SV=1
TRINITY_DN16068_c0_g1_i5	-8.68541	0.667559	3.56572e-11	3.18235e-10	65	58	34	0	0	0	UP_Sk_DOWN_Sr	sp|Q9SCP9|VP371_ARATH	5.38e-69	219	Vacuolar protein-sorting-associated protein 37 homolog 1 OS=Arabidopsis thaliana OX=3702 GN=VPS37-1 PE=1 SV=1
TRINITY_DN16068_c0_g2_i1	6.87367	1.46881	5.13585e-12	5.08031e-11	2	0	0	105	95	70	DOWN_Sk_UP_Sr	sp|Q9SCP9|VP371_ARATH	5.93e-69	218	Vacuolar protein-sorting-associated protein 37 homolog 1 OS=Arabidopsis thaliana OX=3702 GN=VPS37-1 PE=1 SV=1
TRINITY_DN16068_c0_g2_i3	-11.5432	3.4343	5.88068e-35	3.14136e-33	351	375	410	0	0	0	UP_Sk_DOWN_Sr	sp|Q9SCP9|VP371_ARATH	2.27e-69	219	Vacuolar protein-sorting-associated protein 37 homolog 1 OS=Arabidopsis thaliana OX=3702 GN=VPS37-1 PE=1 SV=1
TRINITY_DN1608_c0_g1_i3	-9.39961	1.34141	1.41716e-07	8.11356e-07	131	107	21	0	0	0	UP_Sk_DOWN_Sr	sp|Q04960|DNJH_CUCSA	0	580	DnaJ protein homolog OS=Cucumis sativus OX=3659 GN=DNAJ1 PE=2 SV=1
TRINITY_DN161_c0_g2_i1	2.16961	4.56539	1.55227e-08	9.75199e-08	130	130	193	625	521	841	DOWN_Sk_UP_Sr	sp|F4KGY6|RVE1_ARATH	1.27e-51	187	Protein REVEILLE 1 OS=Arabidopsis thaliana OX=3702 GN=RVE1 PE=2 SV=1
TRINITY_DN16104_c0_g1_i7	-9.38783	1.3301	1.94373e-12	2.02591e-11	81	125	53	0	0	0	UP_Sk_DOWN_Sr	sp|Q14257|RCN2_HUMAN	4.22e-16	83.2	Reticulocalbin-2 OS=Homo sapiens OX=9606 GN=RCN2 PE=1 SV=1
TRINITY_DN16105_c0_g1_i1	-13.419	5.299	2.02721e-48	2.10182e-46	1487	1837	895	0	0	0	UP_Sk_DOWN_Sr	sp|Q02764|RK24_TOBAC	1.33e-95	285	50S ribosomal protein L24, chloroplastic OS=Nicotiana tabacum OX=4097 GN=RPL24 PE=1 SV=1
TRINITY_DN1611_c0_g1_i3	9.66014	1.58919	2.25e-10	1.79477e-09	0	0	0	42	123	130	DOWN_Sk_UP_Sr	sp|O65351|SBT17_ARATH	0	594	Subtilisin-like protease SBT1.7 OS=Arabidopsis thaliana OX=3702 GN=SBT1.7 PE=1 SV=1
TRINITY_DN16113_c0_g2_i2	-8.83402	0.806088	7.04159e-12	6.8468e-11	69	44	59	0	0	0	UP_Sk_DOWN_Sr	sp|A2RVS6|SR34A_ARATH	5.65e-92	284	Serine/arginine-rich splicing factor SR34A OS=Arabidopsis thaliana OX=3702 GN=SR34A PE=2 SV=1
TRINITY_DN1615_c0_g1_i2	-2.3625	3.9055	6.51277e-08	3.84534e-07	534	481	312	88	98	61	UP_Sk_DOWN_Sr	sp|Q9M462|GLGS_BRANA	0	887	Glucose-1-phosphate adenylyltransferase small subunit, chloroplastic OS=Brassica napus OX=3708 GN=AGPS1 PE=2 SV=1
TRINITY_DN16155_c0_g1_i7	2.51915	5.1482	3.19729e-14	4.12228e-13	195	159	201	1288	823	992	DOWN_Sk_UP_Sr	sp|O23474|PER40_ARATH	2.14e-122	362	Peroxidase 40 OS=Arabidopsis thaliana OX=3702 GN=PER40 PE=2 SV=2
TRINITY_DN16159_c0_g1_i3	-9.25236	1.20103	5.54874e-11	4.81168e-10	88	107	40	0	0	0	UP_Sk_DOWN_Sr	sp|A7RP64|PNO1_NEMVE	4.62e-85	264	RNA-binding protein pno1 OS=Nematostella vectensis OX=45351 GN=pno1 PE=3 SV=1
TRINITY_DN1617_c0_g2_i3	-9.58872	1.52242	6.83383e-17	1.11578e-15	95	108	91	0	0	0	UP_Sk_DOWN_Sr	sp|O81864|FK171_ARATH	9.34e-61	191	Peptidyl-prolyl cis-trans isomerase FKBP17-1, chloroplastic OS=Arabidopsis thaliana OX=3702 GN=FKBP17-1 PE=2 SV=1
TRINITY_DN1617_c1_g1_i1	-8.04298	6.10356	2.59707e-13	3.02197e-12	2196	2599	2492	13	13	0	UP_Sk_DOWN_Sr	sp|P21820|TPIS_COPJA	1.19e-102	249	Triosephosphate isomerase, cytosolic OS=Coptis japonica OX=3442 PE=2 SV=1
TRINITY_DN1618_c1_g1_i1	7.78958	10.4363	1.63696e-69	4.48337e-67	230	278	160	43540	57679	39426	DOWN_Sk_UP_Sr	sp|P49310|GRP1_SINAL	2.03e-41	149	Glycine-rich RNA-binding protein GRP1A OS=Sinapis alba OX=3728 PE=2 SV=1
TRINITY_DN1618_c2_g1_i7	-7.51871	-0.377147	1.48282e-08	9.34293e-08	24	18	27	0	0	0	UP_Sk_DOWN_Sr	sp|Q9LYG9|MSL10_ARATH	0	550	Mechanosensitive ion channel protein 10 OS=Arabidopsis thaliana OX=3702 GN=MSL10 PE=1 SV=1
TRINITY_DN162_c2_g1_i4	-9.68538	1.61541	5.49984e-12	5.42098e-11	146	113	55	0	0	0	UP_Sk_DOWN_Sr	sp|Q93WI9|HD3A_ORYSJ	5e-100	298	Protein HEADING DATE 3A OS=Oryza sativa subsp. japonica OX=39947 GN=HD3A PE=1 SV=1
TRINITY_DN1620_c0_g1_i4	9.29896	1.24304	6.49504e-14	8.10716e-13	0	0	0	69	93	68	DOWN_Sk_UP_Sr	sp|O23247|SYRM_ARATH	0	598	Arginine--tRNA ligase, chloroplastic/mitochondrial OS=Arabidopsis thaliana OX=3702 GN=EMB1027 PE=1 SV=1
TRINITY_DN16234_c0_g1_i1	-6.11775	3.31335	9.30271e-10	6.86468e-09	268	392	375	10	4	0	UP_Sk_DOWN_Sr	sp|O17606|YK4P_CAEEL	4.09e-102	312	UPF0160 protein C27H6.8 OS=Caenorhabditis elegans OX=6239 GN=C27H6.8 PE=3 SV=2
TRINITY_DN16234_c0_g2_i1	6.40305	3.66012	4.5994e-08	2.75128e-07	12	3	0	371	435	463	DOWN_Sk_UP_Sr	sp|O17606|YK4P_CAEEL	4.64e-102	312	UPF0160 protein C27H6.8 OS=Caenorhabditis elegans OX=6239 GN=C27H6.8 PE=3 SV=2
TRINITY_DN1625_c0_g1_i1	-5.73486	3.81941	2.91224e-25	8.66214e-24	515	538	413	10	12	4	UP_Sk_DOWN_Sr	sp|Q6WNQ8|C81E8_MEDTR	9.85e-154	456	Cytochrome P450 81E8 OS=Medicago truncatula OX=3880 GN=CYP81E8 PE=2 SV=1
TRINITY_DN1625_c1_g1_i1	-10.2716	2.18373	1.04872e-20	2.33069e-19	132	171	169	0	0	0	UP_Sk_DOWN_Sr	sp|Q6WNQ8|C81E8_MEDTR	8.03e-152	450	Cytochrome P450 81E8 OS=Medicago truncatula OX=3880 GN=CYP81E8 PE=2 SV=1
TRINITY_DN1625_c1_g1_i3	7.62991	4.01596	2.52176e-07	1.4107e-06	0	0	8	472	575	590	DOWN_Sk_UP_Sr	sp|Q6WNQ8|C81E8_MEDTR	5.31e-154	456	Cytochrome P450 81E8 OS=Medicago truncatula OX=3880 GN=CYP81E8 PE=2 SV=1
TRINITY_DN1628_c1_g1_i1	-5.22142	4.92549	5.71657e-51	6.83996e-49	1025	1198	927	30	21	30	UP_Sk_DOWN_Sr	sp|Q9ASW8|WDL2_ARATH	1.37e-42	159	Protein WVD2-like 2 OS=Arabidopsis thaliana OX=3702 GN=WDL2 PE=2 SV=1
TRINITY_DN1631_c0_g1_i9	-9.11725	1.07269	2.27884e-12	2.3555e-11	86	79	47	0	0	0	UP_Sk_DOWN_Sr	sp|P40973|PLY_LILLO	1.53e-154	468	Pectate lyase OS=Lilium longiflorum OX=4690 PE=2 SV=1
TRINITY_DN1631_c1_g2_i1	-10.9763	2.87465	3.31629e-25	9.83306e-24	297	229	238	0	0	0	UP_Sk_DOWN_Sr	sp|Q9M9S2|PLY3_ARATH	8.41e-106	320	Probable pectate lyase 3 OS=Arabidopsis thaliana OX=3702 GN=AT59 PE=2 SV=1
TRINITY_DN1631_c1_g3_i1	9.20392	1.15273	6.80564e-11	5.82277e-10	0	0	0	92	37	90	DOWN_Sk_UP_Sr	sp|Q9M9S2|PLY3_ARATH	6.29e-106	320	Probable pectate lyase 3 OS=Arabidopsis thaliana OX=3702 GN=AT59 PE=2 SV=1
TRINITY_DN1632_c1_g1_i2	8.75183	4.93979	8.9686e-14	1.10549e-12	7	0	0	1064	1042	1023	DOWN_Sk_UP_Sr	sp|Q32KW2|UBXN1_BOVIN	1.33e-10	66.2	UBX domain-containing protein 1 OS=Bos taurus OX=9913 GN=UBXN1 PE=2 SV=1
TRINITY_DN16322_c0_g2_i4	-8.38921	0.394632	2.0856e-12	2.16853e-11	45	39	43	0	0	0	UP_Sk_DOWN_Sr	sp|H2DH21|C7A29_PANGI	0	569	Cytochrome P450 CYP72A219 OS=Panax ginseng OX=4054 PE=2 SV=1
TRINITY_DN16332_c0_g1_i1	4.43717	5.14652	0.000225332	0.000939021	9	14	138	1222	1148	1092	DOWN_Sk_UP_Sr	sp|Q940S5|COPZ1_ARATH	9.18e-95	281	Coatomer subunit zeta-1 OS=Arabidopsis thaliana OX=3702 GN=At1g60970 PE=2 SV=1
TRINITY_DN16332_c0_g2_i1	-5.2037	4.80268	2.49662e-38	1.56475e-36	900	1238	768	30	25	20	UP_Sk_DOWN_Sr	sp|Q940S5|COPZ1_ARATH	6.73e-95	281	Coatomer subunit zeta-1 OS=Arabidopsis thaliana OX=3702 GN=At1g60970 PE=2 SV=1
TRINITY_DN16333_c0_g1_i3	-8.49463	0.491123	3.97256e-10	3.07261e-09	62	46	29	0	0	0	UP_Sk_DOWN_Sr	sp|Q8RWZ5|SD25_ARATH	4.73e-134	424	G-type lectin S-receptor-like serine/threonine-protein kinase SD2-5 OS=Arabidopsis thaliana OX=3702 GN=SD25 PE=1 SV=1
TRINITY_DN16342_c0_g2_i3	-7.18864	1.05475	1.54265e-09	1.10347e-08	100	67	40	0	1	0	UP_Sk_DOWN_Sr	sp|Q9C5V5|GLR28_ARATH	1.32e-30	130	Glutamate receptor 2.8 OS=Arabidopsis thaliana OX=3702 GN=GLR2.8 PE=2 SV=2
TRINITY_DN16343_c0_g1_i1	-14.7313	6.60876	1.29934e-90	1.23131e-87	2828	4327	3300	0	0	0	UP_Sk_DOWN_Sr	sp|P54260|GCST_SOLTU	0	771	Aminomethyltransferase, mitochondrial OS=Solanum tuberosum OX=4113 GN=GDCST PE=2 SV=1
TRINITY_DN16344_c0_g1_i2	3.45335	5.2717	5.65861e-05	0.000255714	70	262	26	1263	1198	1160	DOWN_Sk_UP_Sr	sp|Q8VXZ7|AGAL3_ARATH	0	615	Alpha-galactosidase 3 OS=Arabidopsis thaliana OX=3702 GN=AGAL3 PE=1 SV=1
TRINITY_DN16344_c0_g1_i3	-11.9632	3.85032	7.11316e-44	6.00777e-42	455	605	471	0	0	0	UP_Sk_DOWN_Sr	sp|Q8VXZ7|AGAL3_ARATH	0	616	Alpha-galactosidase 3 OS=Arabidopsis thaliana OX=3702 GN=AGAL3 PE=1 SV=1
TRINITY_DN1635_c0_g1_i5	9.31249	1.25588	1.15133e-12	1.23088e-11	0	0	0	53	95	84	DOWN_Sk_UP_Sr	sp|Q8L868|E1311_ARATH	4.64e-147	434	Glucan endo-1,3-beta-glucosidase 11 OS=Arabidopsis thaliana OX=3702 GN=At1g32860 PE=2 SV=1
TRINITY_DN1635_c0_g1_i9	-3.52888	4.57869	4.42426e-20	9.37943e-19	807	954	584	60	51	84	UP_Sk_DOWN_Sr	sp|Q8L868|E1311_ARATH	2.61e-147	433	Glucan endo-1,3-beta-glucosidase 11 OS=Arabidopsis thaliana OX=3702 GN=At1g32860 PE=2 SV=1
TRINITY_DN16354_c0_g2_i3	-10.2495	2.16221	3.53513e-21	8.09968e-20	143	161	160	0	0	0	UP_Sk_DOWN_Sr	sp|Q7FRS8|CNBLA_ARATH	8.28e-118	348	Calcineurin B-like protein 10 OS=Arabidopsis thaliana OX=3702 GN=CBL10 PE=1 SV=1
TRINITY_DN16357_c0_g2_i1	9.01028	4.42366	2.87785e-43	2.34696e-41	0	0	4	720	745	719	DOWN_Sk_UP_Sr	sp|O65782|C83B1_ARATH	2.12e-129	392	Cytochrome P450 83B1 OS=Arabidopsis thaliana OX=3702 GN=CYP83B1 PE=1 SV=1
TRINITY_DN16359_c0_g2_i5	-10.8941	2.79366	3.72213e-25	1.09951e-23	272	257	197	0	0	0	UP_Sk_DOWN_Sr	sp|Q8LGI3|ARC2A_ARATH	3.15e-144	423	Actin-related protein 2/3 complex subunit 2A OS=Arabidopsis thaliana OX=3702 GN=ARPC2A PE=1 SV=1
TRINITY_DN16378_c0_g1_i3	-8.31141	0.323618	2.60237e-11	2.36037e-10	48	34	38	0	0	0	UP_Sk_DOWN_Sr	sp|F4INW9|MYOB4_ARATH	3.49e-34	144	Probable myosin-binding protein 4 OS=Arabidopsis thaliana OX=3702 GN=MYOB4 PE=3 SV=1
TRINITY_DN16379_c0_g2_i2	-9.59728	1.53067	4.05668e-14	5.1712e-13	112	121	64	0	0	0	UP_Sk_DOWN_Sr	sp|O49204|KAPS_CATRO	3.23e-122	362	Adenylyl-sulfate kinase, chloroplastic OS=Catharanthus roseus OX=4058 GN=AKN PE=2 SV=1
TRINITY_DN16387_c0_g1_i4	-8.68699	0.66908	1.03211e-10	8.61432e-10	61	66	31	0	0	0	UP_Sk_DOWN_Sr	sp|F4JVI3|MTEF5_ARATH	4.54e-07	56.6	Transcription termination factor MTERF5, chloroplastic OS=Arabidopsis thaliana OX=3702 GN=MTERF5 PE=2 SV=1
TRINITY_DN16391_c1_g1_i5	-7.74596	-0.180863	1.3715e-09	9.86853e-09	32	23	26	0	0	0	UP_Sk_DOWN_Sr	sp|Q6L438|R1A6_SOLDE	3.06e-64	234	Putative late blight resistance protein homolog R1A-6 OS=Solanum demissum OX=50514 GN=R1A-6 PE=3 SV=2
TRINITY_DN16393_c0_g2_i1	-8.64304	2.44441	3.92804e-22	9.65846e-21	180	188	197	0	0	1	UP_Sk_DOWN_Sr	sp|Q9ZSP5|AIR3_ARATH	0	974	Subtilisin-like protease SBT5.3 OS=Arabidopsis thaliana OX=3702 GN=AIR3 PE=2 SV=1
TRINITY_DN16395_c1_g3_i1	-7.94872	-0.00262343	1.14477e-10	9.49274e-10	35	34	25	0	0	0	UP_Sk_DOWN_Sr	sp|O48915|NDR1_ARATH	1.22e-33	127	Protein NDR1 OS=Arabidopsis thaliana OX=3702 GN=NDR1 PE=1 SV=1
TRINITY_DN16395_c4_g1_i1	2.34489	3.02068	2.29244e-08	1.41267e-07	41	50	49	215	185	289	DOWN_Sk_UP_Sr	sp|Q9SUC5|FAH2_ARATH	5.6e-79	243	Dihydroceramide fatty acyl 2-hydroxylase FAH2 OS=Arabidopsis thaliana OX=3702 GN=FAH2 PE=1 SV=1
TRINITY_DN16397_c0_g1_i2	-7.1318	3.67316	5.88376e-06	2.95166e-05	419	499	422	9	0	0	UP_Sk_DOWN_Sr	sp|Q8GWE0|PP314_ARATH	0	883	Pentatricopeptide repeat-containing protein At4g16390, chloroplastic OS=Arabidopsis thaliana OX=3702 GN=P67 PE=1 SV=3
TRINITY_DN16397_c0_g2_i1	8.99087	0.950734	3.16381e-14	4.08246e-13	0	0	0	61	57	69	DOWN_Sk_UP_Sr	sp|Q8GWE0|PP314_ARATH	0	885	Pentatricopeptide repeat-containing protein At4g16390, chloroplastic OS=Arabidopsis thaliana OX=3702 GN=P67 PE=1 SV=3
TRINITY_DN16397_c0_g2_i2	11.9954	3.88203	4.30226e-44	3.66636e-42	0	0	0	458	489	554	DOWN_Sk_UP_Sr	sp|Q8GWE0|PP314_ARATH	0	883	Pentatricopeptide repeat-containing protein At4g16390, chloroplastic OS=Arabidopsis thaliana OX=3702 GN=P67 PE=1 SV=3
TRINITY_DN16406_c0_g2_i2	9.6951	1.62362	1.18223e-07	6.81965e-07	0	0	0	212	31	67	DOWN_Sk_UP_Sr	sp|O04714|GCR1_ARATH	6.54e-156	449	G-protein coupled receptor 1 OS=Arabidopsis thaliana OX=3702 GN=GCR1 PE=1 SV=1
TRINITY_DN16408_c1_g1_i4	7.97853	0.0195396	1.35492e-10	1.11283e-09	0	0	0	28	36	28	DOWN_Sk_UP_Sr	sp|Q70PR7|VINSY_RAUSE	6.69e-84	268	Vinorine synthase OS=Rauvolfia serpentina OX=4060 GN=ACT PE=1 SV=2
TRINITY_DN16414_c0_g1_i6	-8.30169	0.313994	4.52229e-08	2.7072e-07	62	23	33	0	0	0	UP_Sk_DOWN_Sr	sp|P10978|POLX_TOBAC	5.7e-39	162	Retrovirus-related Pol polyprotein from transposon TNT 1-94 OS=Nicotiana tabacum OX=4097 PE=2 SV=1
TRINITY_DN16414_c0_g2_i1	-11.5957	3.48616	1.05454e-37	6.49756e-36	382	417	382	0	0	0	UP_Sk_DOWN_Sr	sp|Q5E9J1|HNRPF_BOVIN	1.5e-22	102	Heterogeneous nuclear ribonucleoprotein F OS=Bos taurus OX=9913 GN=HNRNPF PE=2 SV=3
TRINITY_DN16415_c0_g1_i3	-8.17984	0.204307	7.95734e-11	6.74601e-10	45	36	29	0	0	0	UP_Sk_DOWN_Sr	sp|P0C894|PP143_ARATH	0	715	Putative pentatricopeptide repeat-containing protein At2g02150 OS=Arabidopsis thaliana OX=3702 GN=At2g02150 PE=3 SV=1
TRINITY_DN16415_c0_g2_i1	-8.02743	0.0675019	1.98446e-10	1.59315e-09	40	33	26	0	0	0	UP_Sk_DOWN_Sr	sp|P0C894|PP143_ARATH	0	717	Putative pentatricopeptide repeat-containing protein At2g02150 OS=Arabidopsis thaliana OX=3702 GN=At2g02150 PE=3 SV=1
TRINITY_DN1643_c0_g3_i1	-2.8512	0.136741	1.45039e-05	7.01321e-05	39	30	23	3	4	5	UP_Sk_DOWN_Sr	sp|A0A1P8B8F8|XYN5_ARATH	7.6e-17	79	Endo-1,4-beta-xylanase 5 OS=Arabidopsis thaliana OX=3702 GN=XYN5 PE=3 SV=1
TRINITY_DN16432_c0_g1_i1	-6.94558	4.53005	0.000803679	0.00305789	768	840	819	0	0	19	UP_Sk_DOWN_Sr	sp|Q9C5D0|CBSX2_ARATH	1.34e-88	271	CBS domain-containing protein CBSX2, chloroplastic OS=Arabidopsis thaliana OX=3702 GN=CBSX2 PE=1 SV=1
TRINITY_DN16432_c0_g1_i2	-11.6887	3.57826	3.48423e-28	1.26119e-26	287	435	537	0	0	0	UP_Sk_DOWN_Sr	sp|O23193|CBSX1_ARATH	1.27e-88	271	CBS domain-containing protein CBSX1, chloroplastic OS=Arabidopsis thaliana OX=3702 GN=CBSX1 PE=1 SV=2
TRINITY_DN16432_c0_g2_i1	12.7234	4.60568	4.6619e-61	9.00661e-59	0	0	0	812	735	945	DOWN_Sk_UP_Sr	sp|Q9C5D0|CBSX2_ARATH	1.22e-88	271	CBS domain-containing protein CBSX2, chloroplastic OS=Arabidopsis thaliana OX=3702 GN=CBSX2 PE=1 SV=1
TRINITY_DN16435_c1_g1_i1	8.24002	0.254691	1.13182e-11	1.07197e-10	0	0	0	45	34	32	DOWN_Sk_UP_Sr	sp|Q6L438|R1A6_SOLDE	1.02e-48	191	Putative late blight resistance protein homolog R1A-6 OS=Solanum demissum OX=50514 GN=R1A-6 PE=3 SV=2
TRINITY_DN16438_c0_g2_i1	-4.12227	6.16553	1.57852e-49	1.73133e-47	2330	2880	2044	128	130	141	UP_Sk_DOWN_Sr	sp|A7NY33|PER4_VITVI	5.63e-141	408	Peroxidase 4 OS=Vitis vinifera OX=29760 GN=GSVIVT00023967001 PE=1 SV=1
TRINITY_DN1644_c0_g1_i1	4.60928	1.60858	1.03785e-12	1.11585e-11	3	5	4	96	106	87	DOWN_Sk_UP_Sr	sp|Q6NNM0|TFB5_ARATH	3.33e-30	111	General transcription and DNA repair factor IIH subunit TFB5 OS=Arabidopsis thaliana OX=3702 GN=TFB5 PE=3 SV=1
TRINITY_DN16457_c0_g2_i2	7.86591	4.82145	1.71722e-05	8.23367e-05	12	0	0	961	836	1088	DOWN_Sk_UP_Sr	sp|Q93ZL5|CDF2_ARATH	5.17e-71	241	Cyclic dof factor 2 OS=Arabidopsis thaliana OX=3702 GN=CDF2 PE=1 SV=2
TRINITY_DN16459_c0_g1_i1	-7.96501	0.0116098	1.97468e-08	1.22611e-07	46	24	24	0	0	0	UP_Sk_DOWN_Sr	sp|Q8GXL3|SPL8_ARATH	9.52e-73	238	Squamosa promoter-binding-like protein 8 OS=Arabidopsis thaliana OX=3702 GN=SPL8 PE=1 SV=2
TRINITY_DN16464_c0_g1_i2	8.90736	0.872081	6.74386e-13	7.4606e-12	0	0	0	57	46	74	DOWN_Sk_UP_Sr	sp|Q8VYT5|FB254_ARATH	9.95e-148	450	F-box protein At5g07670 OS=Arabidopsis thaliana OX=3702 GN=At5g07670 PE=2 SV=1
TRINITY_DN1647_c0_g1_i2	2.94112	3.52434	5.65259e-09	3.75009e-08	50	34	54	258	446	322	DOWN_Sk_UP_Sr	sp|Q2XSC4|LABER_LAVAN	0	733	Exo-alpha-bergamotene synthase OS=Lavandula angustifolia OX=39329 PE=1 SV=1
TRINITY_DN1647_c0_g1_i5	3.28365	3.38819	2.47609e-11	2.25273e-10	23	53	28	360	252	357	DOWN_Sk_UP_Sr	sp|Q2XSC4|LABER_LAVAN	0	752	Exo-alpha-bergamotene synthase OS=Lavandula angustifolia OX=39329 PE=1 SV=1
TRINITY_DN1647_c0_g1_i6	4.87218	4.43269	1.26039e-31	5.49907e-30	31	24	20	780	546	817	DOWN_Sk_UP_Sr	sp|Q2XSC4|LABER_LAVAN	0	735	Exo-alpha-bergamotene synthase OS=Lavandula angustifolia OX=39329 PE=1 SV=1
TRINITY_DN16482_c0_g1_i4	-9.72978	1.65821	1.35909e-14	1.81501e-13	128	127	70	0	0	0	UP_Sk_DOWN_Sr	sp|Q8W4D4|BAGP1_ARATH	0	620	BAG-associated GRAM protein 1 OS=Arabidopsis thaliana OX=3702 GN=BAGP1 PE=1 SV=1
TRINITY_DN16482_c0_g2_i1	9.87605	1.79794	1.6105e-18	3.01259e-17	0	0	0	124	102	120	DOWN_Sk_UP_Sr	sp|Q8W4D4|BAGP1_ARATH	0	614	BAG-associated GRAM protein 1 OS=Arabidopsis thaliana OX=3702 GN=BAGP1 PE=1 SV=1
TRINITY_DN16493_c0_g2_i2	-8.51245	0.507695	1.93187e-09	1.36478e-08	57	59	24	0	0	0	UP_Sk_DOWN_Sr	sp|Q9SD53|Y3720_ARATH	1.16e-14	80.1	UPF0481 protein At3g47200 OS=Arabidopsis thaliana OX=3702 GN=At3g47200 PE=2 SV=1
TRINITY_DN1650_c0_g1_i3	-8.12201	0.152165	2.57021e-10	2.03411e-09	43	38	25	0	0	0	UP_Sk_DOWN_Sr	sp|Q03425|GSTZ2_DIACA	5.53e-40	146	Glutathione S-transferase 2 (Fragment) OS=Dianthus caryophyllus OX=3570 GN=GST2 PE=2 SV=1
TRINITY_DN16501_c0_g1_i1	-4.3922	2.15757	7.6488e-15	1.04493e-13	150	155	137	9	5	6	UP_Sk_DOWN_Sr	sp|Q9LT81|C3H39_ARATH	1.05e-13	77.8	Zinc finger CCCH domain-containing protein 39 OS=Arabidopsis thaliana OX=3702 GN=At3g19360 PE=2 SV=1
TRINITY_DN16502_c0_g1_i7	9.05748	1.01355	1.92471e-11	1.77598e-10	0	0	0	64	86	44	DOWN_Sk_UP_Sr	sp|Q9AXR0|DHYS_SOLLC	0	648	Deoxyhypusine synthase OS=Solanum lycopersicum OX=4081 GN=DHS PE=2 SV=1
TRINITY_DN16525_c0_g1_i1	9.90573	1.82675	3.02567e-17	5.0946e-16	0	0	0	97	133	121	DOWN_Sk_UP_Sr	sp|Q9SA25|WAKLG_ARATH	5.33e-145	449	Wall-associated receptor kinase-like 8 OS=Arabidopsis thaliana OX=3702 GN=WAKL8 PE=2 SV=1
TRINITY_DN16525_c0_g2_i1	-9.71574	1.64472	6.62683e-17	1.08423e-15	108	98	113	0	0	0	UP_Sk_DOWN_Sr	sp|Q9SA25|WAKLG_ARATH	2.48e-146	450	Wall-associated receptor kinase-like 8 OS=Arabidopsis thaliana OX=3702 GN=WAKL8 PE=2 SV=1
TRINITY_DN16541_c0_g1_i5	-8.48469	0.482022	8.33119e-11	7.04028e-10	29	54	54	0	0	0	UP_Sk_DOWN_Sr	sp|Q9FNV9|MY113_ARATH	1.5e-63	206	Transcription factor MYB113 OS=Arabidopsis thaliana OX=3702 GN=MYB113 PE=1 SV=1
TRINITY_DN16541_c0_g4_i1	-9.13777	1.09291	3.04795e-08	1.8546e-07	25	125	70	0	0	0	UP_Sk_DOWN_Sr	sp|Q39265|ZFP6_ARATH	7.96e-12	66.2	Zinc finger protein 6 OS=Arabidopsis thaliana OX=3702 GN=ZFP6 PE=2 SV=1
TRINITY_DN16542_c0_g2_i8	-9.93697	1.85843	3.38771e-18	6.14065e-17	120	153	103	0	0	0	UP_Sk_DOWN_Sr	sp|O04084|SCP31_ARATH	0	600	Serine carboxypeptidase-like 31 OS=Arabidopsis thaliana OX=3702 GN=SCPL31 PE=2 SV=2
TRINITY_DN16542_c0_g3_i2	-8.92792	0.894174	3.93984e-13	4.47776e-12	52	60	73	0	0	0	UP_Sk_DOWN_Sr	sp|O04084|SCP31_ARATH	0	573	Serine carboxypeptidase-like 31 OS=Arabidopsis thaliana OX=3702 GN=SCPL31 PE=2 SV=2
TRINITY_DN16542_c0_g3_i5	10.5819	2.48613	6.11796e-19	1.18609e-17	0	0	0	177	242	140	DOWN_Sk_UP_Sr	sp|O04084|SCP31_ARATH	0	643	Serine carboxypeptidase-like 31 OS=Arabidopsis thaliana OX=3702 GN=SCPL31 PE=2 SV=2
TRINITY_DN16547_c0_g3_i2	-2.69435	0.459207	3.22021e-06	1.65506e-05	33	37	46	6	6	5	UP_Sk_DOWN_Sr	sp|P48422|C86A1_ARATH	0	639	Cytochrome P450 86A1 OS=Arabidopsis thaliana OX=3702 GN=CYP86A1 PE=1 SV=2
TRINITY_DN16552_c0_g1_i2	-2.55699	1.46191	1.46217e-06	7.72188e-06	93	81	66	12	14	13	UP_Sk_DOWN_Sr	sp|Q6L403|R1B17_SOLDE	3.12e-65	234	Putative late blight resistance protein homolog R1B-17 OS=Solanum demissum OX=50514 GN=R1B-17 PE=3 SV=1
TRINITY_DN16555_c0_g2_i1	-10.2282	2.14146	1.21105e-20	2.68015e-19	153	176	130	0	0	0	UP_Sk_DOWN_Sr	sp|Q9M2Y6|CGR2_ARATH	2.07e-110	328	Probable pectin methylesterase CGR2 OS=Arabidopsis thaliana OX=3702 GN=CGR2 PE=2 SV=1
TRINITY_DN16558_c1_g1_i1	-8.50105	0.497225	3.28506e-10	2.56768e-09	42	69	29	0	0	0	UP_Sk_DOWN_Sr	sp|O94260|G3BP_SCHPO	7.05e-19	93.2	Putative G3BP-like protein OS=Schizosaccharomyces pombe (strain 972 / ATCC 24843) OX=284812 GN=nxt3 PE=1 SV=1
TRINITY_DN1656_c3_g4_i1	10.4336	2.34089	5.07782e-22	1.24019e-20	0	0	0	159	182	166	DOWN_Sk_UP_Sr	sp|Q9SR24|P2C36_ARATH	0	556	Probable protein phosphatase 2C 36 OS=Arabidopsis thaliana OX=3702 GN=PLL3 PE=3 SV=1
TRINITY_DN1656_c3_g4_i4	9.0466	1.00336	1.37388e-12	1.45696e-11	0	0	0	49	78	66	DOWN_Sk_UP_Sr	sp|Q9SR24|P2C36_ARATH	3.03e-157	480	Probable protein phosphatase 2C 36 OS=Arabidopsis thaliana OX=3702 GN=PLL3 PE=3 SV=1
TRINITY_DN1656_c6_g2_i1	8.599	0.584257	3.93136e-10	3.04223e-09	0	0	0	72	37	34	DOWN_Sk_UP_Sr	sp|O02414|DYL1_HELCR	9.27e-21	89.4	Dynein light chain LC6, flagellar outer arm OS=Heliocidaris crassispina OX=1043166 PE=3 SV=1
TRINITY_DN1656_c9_g1_i1	-6.99241	2.75447	1.71688e-10	1.38963e-09	224	283	198	5	0	0	UP_Sk_DOWN_Sr	sp|Q5M750|VQ4_ARATH	4.09e-59	194	VQ motif-containing protein 4 OS=Arabidopsis thaliana OX=3702 GN=VQ4 PE=1 SV=1
TRINITY_DN16565_c0_g2_i1	2.03538	5.25887	1.61356e-09	1.15124e-08	290	310	200	933	871	1356	DOWN_Sk_UP_Sr	sp|P51615|MAOX_VITVI	0	1009	NADP-dependent malic enzyme OS=Vitis vinifera OX=29760 PE=2 SV=1
TRINITY_DN16566_c0_g2_i1	-8.22468	0.244962	2.32634e-11	2.12424e-10	40	32	41	0	0	0	UP_Sk_DOWN_Sr	sp|Q84WE9|LHTL7_ARATH	7.92e-135	413	Lysine histidine transporter-like 7 OS=Arabidopsis thaliana OX=3702 GN=At4g35180 PE=2 SV=2
TRINITY_DN166_c0_g2_i1	-9.20554	1.15614	8.81743e-10	6.52385e-09	119	62	42	0	0	0	UP_Sk_DOWN_Sr	sp|F4KFC7|MD26C_ARATH	5.15e-71	241	Probable mediator of RNA polymerase II transcription subunit 26c OS=Arabidopsis thaliana OX=3702 GN=MED26C PE=1 SV=1
TRINITY_DN166_c1_g1_i3	-2.35726	3.44329	9.16851e-08	5.33492e-07	262	354	345	78	61	41	UP_Sk_DOWN_Sr	sp|Q9FXA4|PUB26_ARATH	2.2e-162	470	U-box domain-containing protein 26 OS=Arabidopsis thaliana OX=3702 GN=PUB26 PE=2 SV=1
TRINITY_DN1660_c0_g1_i10	-8.33384	0.343894	2.77679e-10	2.18846e-09	55	36	31	0	0	0	UP_Sk_DOWN_Sr	sp|K4BND8|MADS4_SOLLC	1.19e-31	122	MADS-box protein 04g005320 OS=Solanum lycopersicum OX=4081 GN=Solyc04g005320 PE=3 SV=1
TRINITY_DN1660_c0_g1_i3	10.8208	2.72068	7.45653e-21	1.67602e-19	0	0	0	297	150	223	DOWN_Sk_UP_Sr	sp|Q7Y040|EJ2_SOLLC	1.69e-32	124	MADS-box protein EJ2 OS=Solanum lycopersicum OX=4081 GN=EJ2 PE=1 SV=1
TRINITY_DN1660_c0_g2_i1	-6.72423	1.84238	2.16619e-10	1.73259e-09	156	126	84	3	0	0	UP_Sk_DOWN_Sr	sp|Q9M565|TAF11_ARATH	1.81e-59	190	Transcription initiation factor TFIID subunit 11 OS=Arabidopsis thaliana OX=3702 GN=TAF11 PE=1 SV=1
TRINITY_DN1660_c1_g1_i4	-9.89876	1.82145	1.22031e-18	2.29995e-17	119	138	108	0	0	0	UP_Sk_DOWN_Sr	sp|Q8H0V5|OCP3_ARATH	4.26e-63	212	Protein OVEREXPRESSOR OF CATIONIC PEROXIDASE 3 OS=Arabidopsis thaliana OX=3702 GN=OCP3 PE=1 SV=1
TRINITY_DN1660_c1_g1_i5	10.3219	2.23171	1.96361e-19	3.95913e-18	0	0	0	197	147	127	DOWN_Sk_UP_Sr	sp|Q8H0V5|OCP3_ARATH	1.29e-63	212	Protein OVEREXPRESSOR OF CATIONIC PEROXIDASE 3 OS=Arabidopsis thaliana OX=3702 GN=OCP3 PE=1 SV=1
TRINITY_DN1660_c2_g1_i4	-8.72013	0.699784	2.66017e-11	2.41095e-10	49	41	69	0	0	0	UP_Sk_DOWN_Sr	sp|Q94CA0|LAZH1_ARATH	0	699	Protein LAZ1 homolog 1 OS=Arabidopsis thaliana OX=3702 GN=At1g77220 PE=2 SV=1
TRINITY_DN1660_c4_g1_i2	-2.47851	2.32699	4.67185e-07	2.55348e-06	171	159	113	21	29	26	UP_Sk_DOWN_Sr	sp|Q8VWQ5|WRK50_ARATH	1.79e-33	121	Probable WRKY transcription factor 50 OS=Arabidopsis thaliana OX=3702 GN=WRKY50 PE=2 SV=1
TRINITY_DN16605_c1_g1_i2	-9.55227	1.48753	3.48909e-12	3.52645e-11	110	128	51	0	0	0	UP_Sk_DOWN_Sr	sp|P43294|MHK_ARATH	0	543	Serine/threonine-protein kinase MHK OS=Arabidopsis thaliana OX=3702 GN=MHK PE=2 SV=2
TRINITY_DN16605_c1_g2_i6	10.0416	1.95861	5.10823e-17	8.44222e-16	0	0	0	162	90	138	DOWN_Sk_UP_Sr	sp|P43294|MHK_ARATH	0	547	Serine/threonine-protein kinase MHK OS=Arabidopsis thaliana OX=3702 GN=MHK PE=2 SV=2
TRINITY_DN1661_c0_g2_i1	-6.27447	7.20487	2.83776e-31	1.21243e-29	4588	5631	5299	42	100	48	UP_Sk_DOWN_Sr	sp|Q03194|PMA4_NICPL	0	1610	Plasma membrane ATPase 4 OS=Nicotiana plumbaginifolia OX=4092 GN=PMA4 PE=2 SV=1
TRINITY_DN1661_c1_g1_i2	6.69888	6.88005	2.925e-74	1.01906e-71	29	40	50	4047	3821	4097	DOWN_Sk_UP_Sr	sp|Q03194|PMA4_NICPL	0	1612	Plasma membrane ATPase 4 OS=Nicotiana plumbaginifolia OX=4092 GN=PMA4 PE=2 SV=1
TRINITY_DN16610_c0_g1_i1	-8.24271	0.261172	1.54129e-11	1.43759e-10	32	38	45	0	0	0	UP_Sk_DOWN_Sr	sp|Q8L9J9|CAES_ARATH	1.35e-68	217	Probable carbohydrate esterase At4g34215 OS=Arabidopsis thaliana OX=3702 GN=At4g34215 PE=1 SV=2
TRINITY_DN16614_c0_g1_i2	-7.49438	-0.39844	5.34478e-09	3.55733e-08	20	30	19	0	0	0	UP_Sk_DOWN_Sr	sp|Q9LTC0|PBL19_ARATH	2.77e-90	288	Probable serine/threonine-protein kinase PBL19 OS=Arabidopsis thaliana OX=3702 GN=PBL19 PE=1 SV=1
TRINITY_DN16618_c0_g1_i1	-9.51385	1.45054	1.05337e-12	1.13125e-11	126	93	59	0	0	0	UP_Sk_DOWN_Sr	sp|Q94FL9|MB3R4_ARATH	0	593	Transcription factor MYB3R-4 OS=Arabidopsis thaliana OX=3702 GN=MYB3R4 PE=1 SV=1
TRINITY_DN16620_c0_g1_i1	9.8078	1.73189	1.64359e-14	2.17715e-13	0	0	0	130	126	72	DOWN_Sk_UP_Sr	sp|P43903|QOR_PSEAE	9.7e-95	294	Quinone oxidoreductase OS=Pseudomonas aeruginosa (strain ATCC 15692 / DSM 22644 / CIP 104116 / JCM 14847 / LMG 12228 / 1C / PRS 101 / PAO1) OX=208964 GN=qor PE=3 SV=2
TRINITY_DN16635_c0_g1_i2	-9.09882	1.05525	5.32582e-13	5.96567e-12	83	75	51	0	0	0	UP_Sk_DOWN_Sr	sp|O32107|YUID_BACSU	1.21e-16	80.1	Uncharacterized membrane protein YuiD OS=Bacillus subtilis (strain 168) OX=224308 GN=yuiD PE=4 SV=1
TRINITY_DN16644_c0_g2_i2	-8.51854	0.513076	9.41296e-10	6.94171e-09	66	44	29	0	0	0	UP_Sk_DOWN_Sr	sp|Q5N6V0|Y1054_ORYSJ	4.05e-19	95.5	B3 domain-containing protein Os01g0905400 OS=Oryza sativa subsp. japonica OX=39947 GN=Os01g0905400 PE=2 SV=1
TRINITY_DN16644_c0_g2_i4	7.534	-0.369923	1.65123e-09	1.17581e-08	0	0	0	26	19	23	DOWN_Sk_UP_Sr	sp|Q5N6V0|Y1054_ORYSJ	4.11e-19	95.5	B3 domain-containing protein Os01g0905400 OS=Oryza sativa subsp. japonica OX=39947 GN=Os01g0905400 PE=2 SV=1
TRINITY_DN16650_c0_g1_i1	9.87823	1.80005	4.43569e-17	7.36928e-16	0	0	0	146	97	104	DOWN_Sk_UP_Sr	sp|Q9ZPW7|ZHD6_ARATH	5.15e-57	192	Zinc-finger homeodomain protein 6 OS=Arabidopsis thaliana OX=3702 GN=ZHD6 PE=1 SV=1
TRINITY_DN16652_c0_g1_i2	-2.25841	1.82625	1.68078e-05	8.06713e-05	99	102	101	20	13	28	UP_Sk_DOWN_Sr	sp|Q9LEB4|RBP45_NICPL	5.47e-140	325	Polyadenylate-binding protein RBP45 OS=Nicotiana plumbaginifolia OX=4092 GN=RBP45 PE=1 SV=1
TRINITY_DN16660_c0_g1_i1	7.88645	-0.0624324	4.08662e-09	2.76499e-08	0	0	0	26	38	22	DOWN_Sk_UP_Sr	sp|Q700D9|MYBF_ARATH	2.39e-22	100	Putative Myb family transcription factor At1g14600 OS=Arabidopsis thaliana OX=3702 GN=At1g14600 PE=2 SV=2
TRINITY_DN16661_c0_g1_i1	-8.38603	0.391605	6.18019e-11	5.32031e-10	49	32	45	0	0	0	UP_Sk_DOWN_Sr	sp|Q2R2D5|XA21_ORYSJ	1.04e-26	110	Receptor kinase-like protein Xa21 OS=Oryza sativa subsp. japonica OX=39947 GN=XA21 PE=1 SV=1
TRINITY_DN16662_c0_g1_i1	-10.8832	2.78283	1.39186e-23	3.73649e-22	187	323	218	0	0	0	UP_Sk_DOWN_Sr	sp|Q84JS6|KNAT6_ARATH	5.48e-95	293	Homeobox protein knotted-1-like 6 OS=Arabidopsis thaliana OX=3702 GN=KNAT6 PE=1 SV=1
TRINITY_DN16667_c0_g1_i1	5.96957	2.9574	0.00125058	0.0046009	12	0	0	264	257	252	DOWN_Sk_UP_Sr	sp|Q501D5|MCMBP_ARATH	0	648	Mini-chromosome maintenance complex-binding protein OS=Arabidopsis thaliana OX=3702 GN=ETG1 PE=1 SV=1
TRINITY_DN1667_c0_g1_i5	-8.37053	0.377403	1.43782e-12	1.52307e-11	45	45	36	0	0	0	UP_Sk_DOWN_Sr	sp|Q9LUM0|FAB1B_ARATH	0	1852	1-phosphatidylinositol-3-phosphate 5-kinase FAB1B OS=Arabidopsis thaliana OX=3702 GN=FAB1B PE=2 SV=1
TRINITY_DN1667_c0_g1_i6	-8.44217	0.443498	8.42415e-09	5.46336e-08	40	72	23	0	0	0	UP_Sk_DOWN_Sr	sp|Q9LUM0|FAB1B_ARATH	0	1843	1-phosphatidylinositol-3-phosphate 5-kinase FAB1B OS=Arabidopsis thaliana OX=3702 GN=FAB1B PE=2 SV=1
TRINITY_DN16670_c0_g2_i1	9.6318	1.56204	5.53905e-17	9.1224e-16	0	0	0	107	87	98	DOWN_Sk_UP_Sr	sp|Q9LHJ8|SAP5_ARATH	2.15e-38	137	Zinc finger A20 and AN1 domain-containing stress-associated protein 5 OS=Arabidopsis thaliana OX=3702 GN=SAP5 PE=2 SV=1
TRINITY_DN16670_c0_g2_i2	-12.8865	4.76835	6.3822e-68	1.60852e-65	951	1076	869	0	0	0	UP_Sk_DOWN_Sr	sp|Q9LHJ8|SAP5_ARATH	1.2e-38	137	Zinc finger A20 and AN1 domain-containing stress-associated protein 5 OS=Arabidopsis thaliana OX=3702 GN=SAP5 PE=2 SV=1
TRINITY_DN16670_c0_g3_i1	-9.87345	1.79701	4.93647e-13	5.54265e-12	156	140	63	0	0	0	UP_Sk_DOWN_Sr	sp|Q9LHJ8|SAP5_ARATH	1.26e-08	54.3	Zinc finger A20 and AN1 domain-containing stress-associated protein 5 OS=Arabidopsis thaliana OX=3702 GN=SAP5 PE=2 SV=1
TRINITY_DN16670_c0_g3_i3	10.6381	2.54129	6.87514e-24	1.89284e-22	0	0	0	226	175	186	DOWN_Sk_UP_Sr	sp|Q9LHJ8|SAP5_ARATH	1.26e-08	54.3	Zinc finger A20 and AN1 domain-containing stress-associated protein 5 OS=Arabidopsis thaliana OX=3702 GN=SAP5 PE=2 SV=1
TRINITY_DN16671_c0_g1_i1	-9.83457	1.75933	8.05646e-17	1.3064e-15	111	150	90	0	0	0	UP_Sk_DOWN_Sr	sp|Q5XF57|Y5576_ARATH	8.78e-151	451	Probable receptor-like serine/threonine-protein kinase At5g57670 OS=Arabidopsis thaliana OX=3702 GN=At5g57670 PE=2 SV=1
TRINITY_DN16671_c0_g1_i3	-3.7188	4.01966	2.21693e-13	2.60652e-12	562	581	453	52	44	20	UP_Sk_DOWN_Sr	sp|Q5XF57|Y5576_ARATH	3.26e-167	496	Probable receptor-like serine/threonine-protein kinase At5g57670 OS=Arabidopsis thaliana OX=3702 GN=At5g57670 PE=2 SV=1
TRINITY_DN16676_c0_g1_i1	8.50699	0.49907	1.13367e-11	1.07345e-10	0	0	0	59	36	39	DOWN_Sk_UP_Sr	sp|Q9FI55|CENPS_ARATH	1.86e-40	142	Protein MHF1 homolog OS=Arabidopsis thaliana OX=3702 GN=MHF1 PE=3 SV=1
TRINITY_DN1668_c0_g1_i5	9.55726	1.49038	6.5268e-14	8.14466e-13	0	0	0	109	59	111	DOWN_Sk_UP_Sr	sp|Q54NS9|AIFA_DICDI	3.08e-34	138	Apoptosis-inducing factor homolog A OS=Dictyostelium discoideum OX=44689 GN=aifA PE=3 SV=1
TRINITY_DN16686_c0_g2_i1	-5.48834	3.48626	3.01653e-05	0.000140734	366	568	239	19	0	6	UP_Sk_DOWN_Sr	sp|Q8GSJ1|HIS1B_ARATH	0	594	ATP phosphoribosyltransferase 2, chloroplastic OS=Arabidopsis thaliana OX=3702 GN=HISN1B PE=1 SV=1
TRINITY_DN16691_c0_g2_i1	-6.68571	0.575988	3.09745e-09	2.13024e-08	37	77	34	1	0	0	UP_Sk_DOWN_Sr	sp|P48578|PP2A4_ARATH	0	567	Serine/threonine-protein phosphatase PP2A-4 catalytic subunit OS=Arabidopsis thaliana OX=3702 GN=PP2A4 PE=1 SV=1
TRINITY_DN16691_c0_g2_i3	-6.49053	4.9404	1.53586e-05	7.40607e-05	957	1114	1149	30	0	5	UP_Sk_DOWN_Sr	sp|P48578|PP2A4_ARATH	0	578	Serine/threonine-protein phosphatase PP2A-4 catalytic subunit OS=Arabidopsis thaliana OX=3702 GN=PP2A4 PE=1 SV=1
TRINITY_DN16708_c0_g2_i1	2.18497	2.22798	6.23077e-06	3.11914e-05	22	36	30	109	149	125	DOWN_Sk_UP_Sr	sp|Q9LUV2|POP3_ARATH	1.61e-29	108	Stress-response A/B barrel domain-containing protein HS1 OS=Arabidopsis thaliana OX=3702 GN=HS1 PE=1 SV=1
TRINITY_DN16712_c0_g2_i1	3.4147	5.0799	8.6463e-20	1.78743e-18	92	83	130	961	932	1276	DOWN_Sk_UP_Sr	sp|Q9LD37|CNG20_ARATH	0	847	Probable cyclic nucleotide-gated ion channel 20, chloroplastic OS=Arabidopsis thaliana OX=3702 GN=CNGC20 PE=2 SV=1
TRINITY_DN16712_c0_g3_i1	-8.81695	0.789017	2.87801e-06	1.48482e-05	117	27	24	0	0	0	UP_Sk_DOWN_Sr	sp|Q9LD37|CNG20_ARATH	0	792	Probable cyclic nucleotide-gated ion channel 20, chloroplastic OS=Arabidopsis thaliana OX=3702 GN=CNGC20 PE=2 SV=1
TRINITY_DN16712_c0_g4_i1	-3.23748	1.68356	5.67424e-08	3.36324e-07	77	130	94	7	13	10	UP_Sk_DOWN_Sr	sp|Q9LD37|CNG20_ARATH	0	792	Probable cyclic nucleotide-gated ion channel 20, chloroplastic OS=Arabidopsis thaliana OX=3702 GN=CNGC20 PE=2 SV=1
TRINITY_DN16736_c0_g1_i5	-8.62853	0.614725	1.24415e-10	1.02701e-09	35	46	69	0	0	0	UP_Sk_DOWN_Sr	sp|Q9FKB6|Y5880_ARATH	0	710	BTB/POZ domain-containing protein At5g48800 OS=Arabidopsis thaliana OX=3702 GN=At5g48800 PE=2 SV=1
TRINITY_DN16768_c0_g2_i1	-13.1953	5.07597	1.18638e-77	5.15716e-75	1159	1256	1164	0	0	0	UP_Sk_DOWN_Sr	sp|Q9SVN5|SYMC_ARATH	1.54e-39	157	Methionine--tRNA ligase, cytoplasmic OS=Arabidopsis thaliana OX=3702 GN=At4g13780 PE=2 SV=1
TRINITY_DN16768_c0_g4_i1	6.81233	5.20983	4.35787e-29	1.64268e-27	6	22	7	1531	959	1284	DOWN_Sk_UP_Sr	sp|Q9SVN5|SYMC_ARATH	1.72e-39	157	Methionine--tRNA ligase, cytoplasmic OS=Arabidopsis thaliana OX=3702 GN=At4g13780 PE=2 SV=1
TRINITY_DN1677_c0_g1_i2	7.93263	4.44073	5.70749e-33	2.69893e-31	1	3	5	652	944	595	DOWN_Sk_UP_Sr	sp|Q9AR73|HQGT_RAUSE	3.81e-70	225	Hydroquinone glucosyltransferase OS=Rauvolfia serpentina OX=4060 GN=AS PE=1 SV=1
TRINITY_DN1677_c1_g1_i1	-6.87578	3.45646	2.39894e-25	7.1941e-24	375	478	302	1	5	3	UP_Sk_DOWN_Sr	sp|Q9AR73|HQGT_RAUSE	2.33e-71	228	Hydroquinone glucosyltransferase OS=Rauvolfia serpentina OX=4060 GN=AS PE=1 SV=1
TRINITY_DN1677_c1_g1_i2	-10.7843	2.6857	2.04713e-25	6.17817e-24	192	248	234	0	0	0	UP_Sk_DOWN_Sr	sp|Q9AR73|HQGT_RAUSE	2.69e-71	228	Hydroquinone glucosyltransferase OS=Rauvolfia serpentina OX=4060 GN=AS PE=1 SV=1
TRINITY_DN16789_c0_g1_i1	-7.03494	5.68701	1.16931e-19	2.40469e-18	1641	1819	1963	28	6	6	UP_Sk_DOWN_Sr	sp|O80363|RK17_TOBAC	7.23e-95	281	50S ribosomal protein L17, chloroplastic OS=Nicotiana tabacum OX=4097 GN=RPL17 PE=2 SV=1
TRINITY_DN16789_c0_g1_i2	4.83852	5.93032	4.32013e-39	2.85092e-37	60	103	58	2105	1625	2331	DOWN_Sk_UP_Sr	sp|O80363|RK17_TOBAC	4.27e-91	281	50S ribosomal protein L17, chloroplastic OS=Nicotiana tabacum OX=4097 GN=RPL17 PE=2 SV=1
TRINITY_DN16798_c0_g1_i2	-9.59147	1.5251	5.7934e-16	8.69505e-15	88	93	112	0	0	0	UP_Sk_DOWN_Sr	sp|Q570U6|EF4L4_ARATH	1.65e-39	141	Protein ELF4-LIKE 4 OS=Arabidopsis thaliana OX=3702 GN=EFL4 PE=2 SV=1
TRINITY_DN16798_c0_g1_i5	-6.41338	2.84172	3.49243e-17	5.85764e-16	215	302	230	4	4	0	UP_Sk_DOWN_Sr	sp|Q570U6|EF4L4_ARATH	1.21e-39	141	Protein ELF4-LIKE 4 OS=Arabidopsis thaliana OX=3702 GN=EFL4 PE=2 SV=1
TRINITY_DN16798_c0_g1_i8	-11.4866	3.37814	1.87684e-31	8.1139e-30	365	453	284	0	0	0	UP_Sk_DOWN_Sr	sp|Q570U6|EF4L4_ARATH	1.44e-39	141	Protein ELF4-LIKE 4 OS=Arabidopsis thaliana OX=3702 GN=EFL4 PE=2 SV=1
TRINITY_DN16798_c0_g1_i9	6.33581	0.226702	8.20186e-10	6.08741e-09	1	0	0	37	42	28	DOWN_Sk_UP_Sr	sp|Q570U6|EF4L4_ARATH	2.47e-42	141	Protein ELF4-LIKE 4 OS=Arabidopsis thaliana OX=3702 GN=EFL4 PE=2 SV=1
TRINITY_DN16798_c0_g2_i3	12.145	4.03051	1.48838e-35	8.21938e-34	0	0	0	570	383	724	DOWN_Sk_UP_Sr	sp|Q570U6|EF4L4_ARATH	1.64e-39	141	Protein ELF4-LIKE 4 OS=Arabidopsis thaliana OX=3702 GN=EFL4 PE=2 SV=1
TRINITY_DN16798_c0_g2_i7	-7.52814	-0.369232	6.87009e-09	4.50919e-08	28	24	18	0	0	0	UP_Sk_DOWN_Sr	sp|Q570U6|EF4L4_ARATH	2.78e-40	141	Protein ELF4-LIKE 4 OS=Arabidopsis thaliana OX=3702 GN=EFL4 PE=2 SV=1
TRINITY_DN16799_c0_g1_i2	-11.0492	2.94632	1.00152e-23	2.71788e-22	190	363	264	0	0	0	UP_Sk_DOWN_Sr	sp|Q9SU79|PAO5_ARATH	0	530	Probable polyamine oxidase 5 OS=Arabidopsis thaliana OX=3702 GN=PAO5 PE=1 SV=1
TRINITY_DN168_c0_g1_i3	-11.4099	3.30231	6.65269e-28	2.37006e-26	340	458	250	0	0	0	UP_Sk_DOWN_Sr	sp|Q9LFT0|TBL19_ARATH	6.11e-132	409	Protein trichome birefringence-like 19 OS=Arabidopsis thaliana OX=3702 GN=TBL19 PE=3 SV=1
TRINITY_DN1680_c0_g2_i1	-4.1356	2.61936	6.1559e-14	7.69602e-13	232	208	167	8	10	15	UP_Sk_DOWN_Sr	sp|Q8W4K5|VAB_ARATH	6.31e-123	375	VAN3-binding protein OS=Arabidopsis thaliana OX=3702 GN=VAB PE=1 SV=1
TRINITY_DN1681_c1_g1_i2	3.29758	5.12802	1.19134e-19	2.44787e-18	76	126	141	1004	1101	1138	DOWN_Sk_UP_Sr	sp|P51118|GLNA1_VITVI	0	667	Glutamine synthetase cytosolic isozyme 1 OS=Vitis vinifera OX=29760 GN=GS1-1 PE=2 SV=1
TRINITY_DN1681_c2_g2_i1	5.8049	4.88375	4.43469e-22	1.0876e-20	12	35	9	1098	896	977	DOWN_Sk_UP_Sr	sp|F4HSD5|TRM32_ARATH	8.24e-09	63.9	Protein TRM32 OS=Arabidopsis thaliana OX=3702 GN=TRM32 PE=2 SV=1
TRINITY_DN1681_c3_g1_i2	10.5735	2.47793	4.10859e-18	7.39079e-17	0	0	0	201	115	249	DOWN_Sk_UP_Sr	sp|Q8RXN5|TYW1_ARATH	0	855	S-adenosyl-L-methionine-dependent tRNA 4-demethylwyosine synthase OS=Arabidopsis thaliana OX=3702 GN=TYW1 PE=2 SV=1
TRINITY_DN16817_c0_g1_i6	-9.64306	1.57467	2.06398e-14	2.70826e-13	74	99	131	0	0	0	UP_Sk_DOWN_Sr	sp|Q6DJI4|RM41A_XENLA	1.64e-08	55.8	39S ribosomal protein L41-A, mitochondrial OS=Xenopus laevis OX=8355 GN=mrpl41-a PE=2 SV=1
TRINITY_DN16817_c0_g1_i7	-9.271	1.21858	2.52741e-14	3.29265e-13	61	88	87	0	0	0	UP_Sk_DOWN_Sr	sp|Q6DJI4|RM41A_XENLA	1.58e-08	55.8	39S ribosomal protein L41-A, mitochondrial OS=Xenopus laevis OX=8355 GN=mrpl41-a PE=2 SV=1
TRINITY_DN16817_c0_g1_i8	-10.2832	2.19508	9.73329e-19	1.85065e-17	194	157	123	0	0	0	UP_Sk_DOWN_Sr	sp|Q6DJI4|RM41A_XENLA	1.74e-08	55.5	39S ribosomal protein L41-A, mitochondrial OS=Xenopus laevis OX=8355 GN=mrpl41-a PE=2 SV=1
TRINITY_DN16863_c0_g1_i1	8.73146	0.707363	8.76426e-14	1.08115e-12	0	0	0	51	50	55	DOWN_Sk_UP_Sr	sp|Q9SAH5|PLMT_ARATH	5.9e-72	227	Phosphatidyl-N-methylethanolamine N-methyltransferase OS=Arabidopsis thaliana OX=3702 GN=PLMT PE=2 SV=1
TRINITY_DN16863_c0_g1_i3	-8.39602	0.400771	1.4267e-12	1.51163e-11	38	43	47	0	0	0	UP_Sk_DOWN_Sr	sp|Q9SAH5|PLMT_ARATH	1.75e-74	227	Phosphatidyl-N-methylethanolamine N-methyltransferase OS=Arabidopsis thaliana OX=3702 GN=PLMT PE=2 SV=1
TRINITY_DN16881_c0_g2_i3	7.47877	-0.416797	5.31143e-09	3.53662e-08	0	0	0	20	25	20	DOWN_Sk_UP_Sr	sp|Q6L438|R1A6_SOLDE	3.08e-61	232	Putative late blight resistance protein homolog R1A-6 OS=Solanum demissum OX=50514 GN=R1A-6 PE=3 SV=2
[truncated: 5,219 more rows]
