# Supplementary material for: Comparative transcriptome analysis to identify putative genes involved in carvacrol biosynthesis pathway in two species of Satureja, endemic medicinal herbs of Iran
Source: PLoS One. 2023 Jul 7;18(7):e0281351. doi: 10.1371/journal.pone.0281351 (PMC10328369; doi:10.1371/journal.pone.0281351)
Supplement: S5 Table — (XLSX) [file pone.0281351.s010.xlsx]

## Sheet: S5 Table
S5 Table. GO enrichment analysis for DEGs unigenes in Satureja.
source	term_name	term_id	adjusted_p_value	negative_log10_of_adjusted_p_value	term_size	query_size	intersection_size	intersections
GO:MF	protein threonine kinase activity	GO:0106311	3.85e-10	9.41438	673	2784	155	Q5XF57,Q9M3G7,Q9SX31,Q9SF86,Q9M1L7,Q39050,Q8H1D6,Q944A7,Q8RXG3,C0LGG9,Q9SCZ4,Q93ZS4,Q9ZT94,Q38997,C0LGQ5,Q9ZU46,C0LGP4,F4JEQ2,Q8RY17,F4I4F2,Q05609,F4JTP5,P46573,Q9LYN8,Q0WPH8,Q8LEB6,Q9FIL1,Q9SXB8,Q94F62,Q08466,Q9SGP2,Q66GN2,Q9LMP1,C0LGF4,Q39238,Q9STK6,Q8W1D5,Q9LX29,Q6ICW6,C0LGN2,Q9SA25,Q9FJV0,Q06850,Q9LFA2,Q9FRS6,Q9SSF8,Q9FN37,Q9CAL8,C0LGP9,C0LGK9,Q9ZUI0,Q9FL28,Q9FK63,Q9SXB5,Q9ZUZ2,Q9FX99,Q9M092,…
GO:MF	protein serine kinase activity	GO:0106310	3.85e-10	9.41438	673	2784	155	Q5XF57,Q9M3G7,Q9SX31,Q9SF86,Q9M1L7,Q39050,Q8H1D6,Q944A7,Q8RXG3,C0LGG9,Q9SCZ4,Q93ZS4,Q9ZT94,Q38997,C0LGQ5,Q9ZU46,C0LGP4,F4JEQ2,Q8RY17,F4I4F2,Q05609,F4JTP5,P46573,Q9LYN8,Q0WPH8,Q8LEB6,Q9FIL1,Q9SXB8,Q94F62,Q08466,Q9SGP2,Q66GN2,Q9LMP1,C0LGF4,Q39238,Q9STK6,Q8W1D5,Q9LX29,Q6ICW6,C0LGN2,Q9SA25,Q9FJV0,Q06850,Q9LFA2,Q9FRS6,Q9SSF8,Q9FN37,Q9CAL8,C0LGP9,C0LGK9,Q9ZUI0,Q9FL28,Q9FK63,Q9SXB5,Q9ZUZ2,Q9FX99,Q9M092,…
GO:MF	protein binding	GO:0005515	5.49e-09	8.26011	7978	2735	1184	Q681N2,Q94B46,Q8W1E3,P84634,Q9LVM0,Q9M3G7,Q9LPC6,Q9SX31,Q9CAJ0,Q9SIC9,O04376,Q9M9G6,Q6R2K3,Q9SR00,O80910,Q9FGY4,Q9FH28,Q84J46,Q944A9,Q93VB2,Q8S8C6,Q9FLH0,Q9SF86,Q93VH6,Q9SHS7,Q9SY00,Q0WPQ2,F4IPE3,Q9SCX5,Q9S7C0,Q9M1L7,Q9LJG8,O82660,O82266,Q0WL80,Q9FF75,Q94KD3,Q8H1D6,Q67ZM4,Q9SZU7,O81742,Q9C516,Q9SMV6,Q0WVX5,Q9FN69,Q07488,Q9FZ33,O81825,Q8L5U0,Q6R2J8,O65041,Q9FGH9,Q9FK33,Q944A7,Q9M364,Q8RXG3,Q9SV07,…
GO:MF	ATP binding	GO:0005524	4.9e-07	6.31006	2509	2784	426	Q5XF57,P84634,Q9LVM0,Q9M3G7,Q9LPC6,Q9SX31,Q6R2K3,O80983,Q9SF86,Q0WPQ2,Q9S7C0,P38025,Q9M1L7,Q9FID8,Q39050,Q8H1D6,Q9SGE9,O81825,Q6R2J8,Q9C6T1,O65041,B3LFA4,Q944A7,Q8RXG3,F4IFC5,F4JYE9,C0LGG9,Q9SCZ4,Q7FGZ2,Q9LHA8,Q93ZS4,B9DGD6,Q9XFH4,Q9ZT94,Q38997,Q9LZU5,C0LGQ5,O04093,Q8L7L1,Q9ZU46,O22243,F4IGL2,Q9T014,Q9M658,Q9SR15,F4I3P9,Q9C5V6,Q94ID2,C0LGP4,F4JEQ2,Q9SY55,P98204,F4IB81,Q9FLR5,Q8RY17,Q8VYW1,F4I4F2,…
GO:MF	nucleotide binding	GO:0000166	1.05e-06	5.97916	3251	2784	530	Q5XF57,P84634,Q9LVM0,Q9M3G7,Q9LPC6,Q9SX31,Q6R2K3,O80983,Q56XY2,Q9SF86,Q0WPQ2,Q9ZP56,Q9S7C0,P38025,Q9M1L7,Q9FID8,Q39050,Q8H1D6,Q9LTX3,Q9C516,Q9SGE9,O81825,Q6R2J8,F4IFN6,Q9C6T1,O65041,B3LFA4,Q944A7,Q8RXG3,F4IFC5,F4JYE9,C0LGG9,Q9SCZ4,Q8W4I6,Q9SSM2,Q8W586,Q7FGZ2,Q9LHA8,Q93ZS4,B9DGD6,Q8L7Z0,Q9XFH4,Q9ZT94,Q38997,Q9LZU5,C0LGQ5,Q9S746,O04093,Q8L7L1,Q9ZU46,O22243,F4IGL2,Q9T014,Q9M658,Q9SR15,F4I3P9,Q9C5V6,…
GO:MF	nucleoside phosphate binding	GO:1901265	1.05e-06	5.97916	3251	2784	530	Q5XF57,P84634,Q9LVM0,Q9M3G7,Q9LPC6,Q9SX31,Q6R2K3,O80983,Q56XY2,Q9SF86,Q0WPQ2,Q9ZP56,Q9S7C0,P38025,Q9M1L7,Q9FID8,Q39050,Q8H1D6,Q9LTX3,Q9C516,Q9SGE9,O81825,Q6R2J8,F4IFN6,Q9C6T1,O65041,B3LFA4,Q944A7,Q8RXG3,F4IFC5,F4JYE9,C0LGG9,Q9SCZ4,Q8W4I6,Q9SSM2,Q8W586,Q7FGZ2,Q9LHA8,Q93ZS4,B9DGD6,Q8L7Z0,Q9XFH4,Q9ZT94,Q38997,Q9LZU5,C0LGQ5,Q9S746,O04093,Q8L7L1,Q9ZU46,O22243,F4IGL2,Q9T014,Q9M658,Q9SR15,F4I3P9,Q9C5V6,…
GO:MF	small molecule binding	GO:0036094	1.17e-06	5.93122	3460	2784	559	Q5XF57,P84634,Q9LVM0,Q9M3G7,Q9LPC6,Q9SX31,Q6R2K3,O80983,Q56XY2,Q9SF86,Q0WPQ2,Q9ZP56,Q9S7C0,P38025,Q9M1L7,Q9FID8,Q39050,Q8H1D6,Q9LTX3,Q9C516,Q9SGE9,O81825,Q6R2J8,F4IFN6,Q9C6T1,O65041,B3LFA4,Q944A7,Q8RXG3,F4IFC5,F4JYE9,C0LGG9,Q9SCZ4,Q8W4I6,Q9SSM2,Q8W586,Q7FGZ2,Q9LHA8,Q93ZS4,B9DGD6,Q8L7Z0,Q9XFH4,Q9ZT94,Q38997,Q9LZU5,C0LGQ5,Q9S746,O04093,Q8L7L1,Q9ZU46,O22243,F4IGL2,Q9T014,Q9M658,Q9SR15,F4I3P9,Q9C5V6,…
GO:MF	ion binding	GO:0043167	1.56e-06	5.80602	6691	2786	1005	F4I1X0,Q5XF57,Q84MB3,P92949,Q8W1E3,P84634,Q9LVM0,Q9M3G7,Q9LPC6,Q9SX31,Q9CAJ0,Q6R2K3,O80983,B9DFU2,Q56XY2,Q93VB2,Q9SF86,O03982,Q9SHS7,Q0WPQ2,Q9ZP56,F4IPE3,O65657,Q9S7C0,P38025,Q84WB7,Q9M1L7,Q9FID8,Q9LHJ8,Q39050,F4HVY0,O82302,Q8H1D6,Q9LTX3,Q9C516,O80934,Q07488,Q9SGE9,Q681X4,O81825,Q0WM29,Q6R2J8,F4IFN6,P48528,Q9LFF9,Q9C6T1,O65041,B3LFA4,Q9FK33,Q944A7,Q9M364,Q8RXG3,F4IFC5,Q9XF89,Q9SFU3,F4JYE9,Q9SLA8,…
GO:MF	anion binding	GO:0043168	1.56e-06	5.80602	3341	2784	540	Q5XF57,P84634,Q9LVM0,Q9M3G7,Q9LPC6,Q9SX31,Q6R2K3,O80983,Q56XY2,Q93VB2,Q9SF86,Q0WPQ2,Q9ZP56,Q9S7C0,P38025,Q9M1L7,Q9FID8,Q39050,Q8H1D6,Q9LTX3,Q9C516,Q9SGE9,O81825,Q6R2J8,Q9C6T1,O65041,B3LFA4,Q944A7,Q8RXG3,F4IFC5,F4JYE9,C0LGG9,Q9SCZ4,Q8W4I6,Q9SSM2,Q8W586,Q7FGZ2,Q9LHA8,Q93ZS4,B9DGD6,Q8L7Z0,Q9XFH4,Q9ZT94,Q38997,Q9LZU5,C0LGQ5,Q947D2,Q9S746,O04093,Q8L7L1,Q9ZU46,O22243,F4IGL2,Q9T014,Q9M658,Q9SR15,F4I3P9,…
GO:MF	adenyl nucleotide binding	GO:0030554	1.56e-06	5.80602	2625	2784	437	Q5XF57,P84634,Q9LVM0,Q9M3G7,Q9LPC6,Q9SX31,Q6R2K3,O80983,Q9SF86,Q0WPQ2,Q9S7C0,P38025,Q9M1L7,Q9FID8,Q39050,Q8H1D6,Q9SGE9,O81825,Q6R2J8,Q9C6T1,O65041,B3LFA4,Q944A7,Q8RXG3,F4IFC5,F4JYE9,C0LGG9,Q9SCZ4,Q7FGZ2,Q9LHA8,Q93ZS4,B9DGD6,Q8L7Z0,Q9XFH4,Q9ZT94,Q38997,Q9LZU5,C0LGQ5,O04093,Q8L7L1,Q9ZU46,O22243,F4IGL2,Q9T014,Q9M658,Q9SR15,F4I3P9,Q9C5V6,Q94ID2,C0LGP4,F4JEQ2,Q9SY55,P98204,F4IB81,Q9FLR5,Q8RY17,Q8VYW1,…
GO:MF	adenyl ribonucleotide binding	GO:0032559	1.63e-06	5.78828	2614	2784	435	Q5XF57,P84634,Q9LVM0,Q9M3G7,Q9LPC6,Q9SX31,Q6R2K3,O80983,Q9SF86,Q0WPQ2,Q9S7C0,P38025,Q9M1L7,Q9FID8,Q39050,Q8H1D6,Q9SGE9,O81825,Q6R2J8,Q9C6T1,O65041,B3LFA4,Q944A7,Q8RXG3,F4IFC5,F4JYE9,C0LGG9,Q9SCZ4,Q7FGZ2,Q9LHA8,Q93ZS4,B9DGD6,Q8L7Z0,Q9XFH4,Q9ZT94,Q38997,Q9LZU5,C0LGQ5,O04093,Q8L7L1,Q9ZU46,O22243,F4IGL2,Q9T014,Q9M658,Q9SR15,F4I3P9,Q9C5V6,Q94ID2,C0LGP4,F4JEQ2,Q9SY55,P98204,F4IB81,Q9FLR5,Q8RY17,Q8VYW1,…
GO:MF	purine ribonucleoside triphosphate binding	GO:0035639	2.43e-06	5.61512	2790	2784	459	Q5XF57,P84634,Q9LVM0,Q9M3G7,Q9LPC6,Q9SX31,Q6R2K3,O80983,Q56XY2,Q9SF86,Q0WPQ2,Q9ZP56,Q9S7C0,P38025,Q9M1L7,Q9FID8,Q39050,Q8H1D6,Q9C516,Q9SGE9,O81825,Q6R2J8,Q9C6T1,O65041,B3LFA4,Q944A7,Q8RXG3,F4IFC5,F4JYE9,C0LGG9,Q9SCZ4,Q8W4I6,Q8W586,Q7FGZ2,Q9LHA8,Q93ZS4,B9DGD6,Q9XFH4,Q9ZT94,Q38997,Q9LZU5,C0LGQ5,O04093,Q8L7L1,Q9ZU46,O22243,F4IGL2,Q9T014,Q9M658,Q9SR15,F4I3P9,Q9C5V6,Q94ID2,C0LGP4,F4JEQ2,Q9SY55,P98204,…
GO:MF	ribonucleotide binding	GO:0032553	3.23e-06	5.49136	2923	2784	477	Q5XF57,P84634,Q9LVM0,Q9M3G7,Q9LPC6,Q9SX31,Q6R2K3,O80983,Q56XY2,Q9SF86,Q0WPQ2,Q9ZP56,Q9S7C0,P38025,Q9M1L7,Q9FID8,Q39050,Q8H1D6,Q9LTX3,Q9C516,Q9SGE9,O81825,Q6R2J8,Q9C6T1,O65041,B3LFA4,Q944A7,Q8RXG3,F4IFC5,F4JYE9,C0LGG9,Q9SCZ4,Q8W4I6,Q8W586,Q7FGZ2,Q9LHA8,Q93ZS4,B9DGD6,Q8L7Z0,Q9XFH4,Q9ZT94,Q38997,Q9LZU5,C0LGQ5,O04093,Q8L7L1,Q9ZU46,O22243,F4IGL2,Q9T014,Q9M658,Q9SR15,F4I3P9,Q9C5V6,Q94ID2,C0LGP4,F4JEQ2,…
GO:MF	transporter activity	GO:0005215	5.01e-06	5.30029	1247	2768	227	Q8L725,Q94C70,Q9SCX5,Q9SKZ5,Q6NKU9,Q8RXN3,Q93Y40,Q38885,Q9ZVX8,P43287,Q940Y1,O82752,F4HVM3,Q8L7Z0,Q94AN2,O80436,Q9LPF6,Q9ASS7,O04089,Q9LPU2,Q39196,Q8LAA6,Q9SXS2,Q39065,Q9FKM2,Q9SY55,P98204,Q9SBA7,O80725,Q9LYK2,Q8VZR6,F4JTB3,Q9SX28,F4KD71,Q9SYD6,P52410,Q9SZY4,P25818,O82598,Q9SX20,Q0WP01,Q3E7D0,Q9ZS97,Q8W488,O81016,O23016,Q9LXV3,Q9C9Z1,O64587,Q9M1I2,Q05085,Q93ZQ5,O80739,Q9SHH0,Q93XM7,Q9FKP1,Q9FWX7,…
GO:MF	carbohydrate derivative binding	GO:0097367	8.87e-06	5.05225	2963	2784	479	Q5XF57,P84634,Q9LVM0,Q9M3G7,Q9LPC6,Q9SX31,Q6R2K3,O80983,Q56XY2,Q9SF86,Q0WPQ2,Q9ZP56,Q9S7C0,P38025,Q9M1L7,Q9FID8,Q39050,Q8H1D6,Q9LTX3,Q9C516,Q9SGE9,O81825,Q6R2J8,Q9C6T1,O65041,B3LFA4,Q944A7,Q8RXG3,F4IFC5,F4JYE9,C0LGG9,Q9SCZ4,Q8W4I6,Q8W586,Q7FGZ2,Q9LHA8,Q93ZS4,B9DGD6,Q8L7Z0,Q9XFH4,Q9ZT94,Q38997,Q9LZU5,C0LGQ5,O04093,Q8L7L1,Q9ZU46,O22243,F4IGL2,Q9T014,Q9M658,Q9SR15,F4I3P9,Q9C5V6,Q94ID2,C0LGP4,F4JEQ2,…
GO:MF	purine nucleotide binding	GO:0017076	1.06e-05	4.97613	2907	2784	470	Q5XF57,P84634,Q9LVM0,Q9M3G7,Q9LPC6,Q9SX31,Q6R2K3,O80983,Q56XY2,Q9SF86,Q0WPQ2,Q9ZP56,Q9S7C0,P38025,Q9M1L7,Q9FID8,Q39050,Q8H1D6,Q9C516,Q9SGE9,O81825,Q6R2J8,Q9C6T1,O65041,B3LFA4,Q944A7,Q8RXG3,F4IFC5,F4JYE9,C0LGG9,Q9SCZ4,Q8W4I6,Q8W586,Q7FGZ2,Q9LHA8,Q93ZS4,B9DGD6,Q8L7Z0,Q9XFH4,Q9ZT94,Q38997,Q9LZU5,C0LGQ5,O04093,Q8L7L1,Q9ZU46,O22243,F4IGL2,Q9T014,Q9M658,Q9SR15,F4I3P9,Q9C5V6,Q94ID2,C0LGP4,F4JEQ2,Q9SY55,…
GO:MF	transmembrane transporter activity	GO:0022857	1.06e-05	4.97613	1202	2768	218	Q8L725,Q94C70,Q9SCX5,Q9SKZ5,Q6NKU9,Q8RXN3,Q38885,Q9ZVX8,P43287,O82752,F4HVM3,Q8L7Z0,Q94AN2,O80436,Q9LPF6,Q9ASS7,O04089,Q9LPU2,Q39196,Q8LAA6,Q9SXS2,Q39065,Q9FKM2,Q9SY55,Q9SBA7,O80725,Q9LYK2,Q8VZR6,F4JTB3,Q9SX28,F4KD71,Q9SYD6,P52410,Q9SZY4,P25818,O82598,Q9SX20,Q0WP01,Q3E7D0,Q9ZS97,Q8W488,O81016,O23016,Q9LXV3,Q9C9Z1,Q9M1I2,Q05085,Q93ZQ5,O80739,Q9SHH0,Q93XM7,Q9FKP1,Q9FWX7,Q8L9J7,Q9LYG9,Q9C5V5,Q9LD37,…
GO:MF	purine ribonucleotide binding	GO:0032555	1.09e-05	4.96372	2895	2784	468	Q5XF57,P84634,Q9LVM0,Q9M3G7,Q9LPC6,Q9SX31,Q6R2K3,O80983,Q56XY2,Q9SF86,Q0WPQ2,Q9ZP56,Q9S7C0,P38025,Q9M1L7,Q9FID8,Q39050,Q8H1D6,Q9C516,Q9SGE9,O81825,Q6R2J8,Q9C6T1,O65041,B3LFA4,Q944A7,Q8RXG3,F4IFC5,F4JYE9,C0LGG9,Q9SCZ4,Q8W4I6,Q8W586,Q7FGZ2,Q9LHA8,Q93ZS4,B9DGD6,Q8L7Z0,Q9XFH4,Q9ZT94,Q38997,Q9LZU5,C0LGQ5,O04093,Q8L7L1,Q9ZU46,O22243,F4IGL2,Q9T014,Q9M658,Q9SR15,F4I3P9,Q9C5V6,Q94ID2,C0LGP4,F4JEQ2,Q9SY55,…
GO:MF	protein serine/threonine kinase activity	GO:0004674	1.18e-05	4.92815	896	2784	171	Q5XF57,Q9M3G7,Q9SX31,Q9SF86,Q0WPQ2,Q9M1L7,Q9FID8,Q39050,Q8H1D6,Q944A7,Q8RXG3,C0LGG9,Q9SCZ4,Q93ZS4,Q9ZT94,Q38997,C0LGQ5,Q9ZU46,C0LGP4,F4JEQ2,F4IB81,Q8RY17,F4I4F2,Q05609,F4JTP5,P46573,Q9LYN8,Q0WPH8,Q8LEB6,Q9FIL1,Q9SXB8,Q94F62,Q08466,Q9SGP2,Q66GN2,Q9LMP1,C0LGF4,Q39238,Q9STK6,Q8W1D5,Q9LX29,Q6ICW6,C0LGN2,Q9SA25,Q9FJV0,Q06850,Q9LFA2,Q9FRS6,Q9SSF8,Q9FN37,Q9CAL8,C0LGP9,C0LGK9,Q9ZUI0,Q9FL28,Q9FK63,Q9SXB5,…
GO:MF	active transmembrane transporter activity	GO:0022804	0.000315031	3.50165	520	2768	104	Q8RXN3,O82752,Q9LPU2,Q9SXS2,Q9SY55,Q9SBA7,O80725,Q8VZR6,F4JTB3,F4KD71,Q9SYD6,P52410,Q9SZY4,Q3E7D0,Q9ZS97,Q8W488,O81016,Q05085,Q9FKP1,Q9FWX7,Q56ZZ7,Q8L636,Q8RXN0,Q9FNC9,Q8GXM8,Q9C994,A8MPR5,Q9M1C7,Q9M353,Q9C6W5,O04722,Q8GX78,Q8GYH8,O64823,Q9LW86,O80605,Q8RWI9,P92941,Q9M1E2,Q9MA90,Q39134,Q94FB9,Q9M7K4,Q8LGU1,Q9LHN7,O04249,Q9LZJ5,Q9LHA4,O04200,Q681Q7,Q8GUJ1,Q8RXL8,Q9XES1,Q9SZW4,Q9FHB6,Q84TH5,Q9ZR72,…
GO:MF	symporter activity	GO:0015293	0.000357156	3.44714	101	2694	30	Q9SXS2,Q9SBA7,Q8VZR6,F4KD71,Q9SZY4,Q3E7D0,Q05085,Q56ZZ7,O04722,Q8GYH8,Q9LW86,O80605,P92941,Q39134,Q9M7K4,Q9LHN7,O04249,Q38954,Q9S836,Q8VZ80,Q9FF99,Q8GZD4,Q9LVE0,Q9C6S5,Q8H157,Q94LW6,Q9LV10,O23492,Q9SV13,Q9FKS8
GO:MF	ion transmembrane transporter activity	GO:0015075	0.000394493	3.40396	605	2768	117	Q8L725,Q9SCX5,Q9SKZ5,Q8RXN3,Q8L7Z0,Q94AN2,O04089,Q9SXS2,Q39065,Q9FKM2,Q9SY55,Q9LYK2,Q8VZR6,Q9SX28,Q9SYD6,Q3E7D0,O23016,Q9LXV3,Q9C9Z1,Q05085,O80739,Q93XM7,Q9FKP1,Q9LYG9,Q9C5V5,Q9LD37,O81078,Q56ZZ7,Q8L636,Q9S9N8,O65023,Q9FLG2,Q9LD18,Q9S9N4,Q38898,O65717,Q8LPT3,Q9FMF7,Q9M353,O04722,Q8GX78,Q8GYH8,O64823,Q9LW86,O80605,P92941,Q9M1E2,Q9MA90,Q9M7K4,Q9SA05,Q94AS9,O22881,Q9LJW0,O23482,Q9LHA4,Q8GUJ1,Q8RXL8,…
GO:MF	secondary active transmembrane transporter activity	GO:0015291	0.000744647	3.12805	313	2705	67	Q8RXN3,O82752,Q9LPU2,Q9SXS2,Q9SBA7,Q8VZR6,F4JTB3,F4KD71,Q9SYD6,Q9SZY4,Q3E7D0,Q8W488,Q05085,Q9FKP1,Q56ZZ7,Q8L636,Q8GXM8,Q9C994,Q9M353,O04722,Q8GX78,Q8GYH8,O64823,Q9LW86,O80605,P92941,Q9M1E2,Q9MA90,Q39134,Q9M7K4,Q9LHN7,O04249,O04200,Q8GUJ1,Q8RXL8,Q9FHB6,Q38954,Q9M9S6,Q9S836,Q9ZUN3,Q3E9A0,Q8VZ80,Q56XP4,Q9FF99,Q8GZD4,F4J158,F4HPH1,Q9LVE0,Q9SX83,Q9M6N7,Q9LPV4,Q9LVD9,Q94B38,Q9C6S5,Q8H157,Q9SJY5,Q8S397,…
GO:MF	O-acyltransferase activity	GO:0008374	0.000791043	3.1018	121	1290	21	Q9ZV89,Q84JH9,F4K5L5,Q9SV07,O80437,Q9FI78,Q9ZVN2,Q9C942,O82509,Q9LHN4,Q9LUZ6,Q9LMM0,Q9LFT0,Q9LZQ1,Q9FG35,Q93ZR6,Q6DR10,Q8GWG0,Q5BPJ0,O04523,F4IDU4
GO:MF	anion transmembrane transporter activity	GO:0008509	0.000975469	3.01079	203	2723	48	Q9SKZ5,Q8RXN3,Q9SXS2,Q9FKM2,Q9LYK2,Q9SYD6,Q9LXV3,Q05085,Q93XM7,O65023,Q9FMF7,O04722,Q8GX78,Q8GYH8,Q9LW86,P92941,Q9M1E2,Q9MA90,Q9LJW0,Q8GUJ1,Q8RXL8,O82811,Q38954,Q9M9S6,Q9M2D2,Q56XP4,Q1EBV7,Q9LVE0,Q9LPV5,P92943,Q9ZUT3,Q9FLV9,Q94B38,Q8H157,Q9SJY5,Q8S397,Q6R8G7,Q9FJX3,Q0WP36,Q94LW6,Q9LV10,Q9LU76,Q9SV13,O04619,Q84UC7,Q9C8G9,Q8GX93,P57758
GO:MF	catalytic activity, acting on a protein	GO:0140096	0.00172419	2.76342	2866	2784	444	Q5XF57,Q681N2,Q8VY09,Q9LVM0,Q9M3G7,Q9SX31,Q9CAJ0,Q6R2K3,O80983,Q9SF86,Q9SHS7,Q0WPQ2,Q9M1L7,Q94AH9,Q9FID8,Q9LHJ8,Q39050,O82302,Q8H1D6,Q6R2J8,P48528,O65041,Q944A7,Q9M364,Q8RXG3,Q9ZSP5,C0LGG9,Q8GY60,Q8LDP4,Q9SCZ4,Q9SZ53,Q93ZS4,F4JUU5,F4K1B1,Q9FK30,Q9ZT94,Q8H0S9,Q38997,C0LGQ5,Q8L7I1,Q9S9Z7,Q9ZU46,Q9T014,Q9ZT42,Q9FMM4,C0LGP4,Q8L9S3,F4JKK0,F4JEQ2,Q8LD27,O22193,F4IB81,Q9FIV6,Q8RY17,F4I4F2,Q05609,P43296,…
GO:MF	cation binding	GO:0043169	0.00265528	2.57589	3912	2772	585	F4I1X0,Q84MB3,P92949,Q8W1E3,P84634,Q9CAJ0,O80983,B9DFU2,O03982,Q9SHS7,Q0WPQ2,F4IPE3,O65657,Q84WB7,Q9LHJ8,F4HVY0,O82302,Q9LTX3,Q9C516,O80934,Q07488,Q9SGE9,Q681X4,Q0WM29,F4IFN6,P48528,Q9LFF9,B3LFA4,Q9FK33,Q9M364,F4IFC5,Q9XF89,Q9SFU3,F4JYE9,Q9SLA8,Q8GY60,O82089,F4JZL7,O81464,Q9SZ53,Q6NQ88,B9DGD6,Q9FYK2,F4JUU5,Q9ZUM0,Q9STG9,Q9SI61,F4K1B1,Q9SJ40,Q9ZT94,Q8H0S9,Q9SFU0,Q8H129,Q96289,Q8L7I1,Q947D2,Q9S9Z7,…
GO:MF	O-acetyltransferase activity	GO:0016413	0.00265528	2.57589	51	2785	18	Q9ZV89,Q84JH9,F4K5L5,O82509,Q9LUZ6,Q9LFT0,Q9LZQ1,Q9FG35,Q6DR10,Q5BPJ0,O04523,O80919,Q9ZQR5,Q8H1R3,Q42538,Q8VYR3,Q8LED3,Q1PFD9
GO:MF	hydrolase activity, hydrolyzing O-glycosyl compounds	GO:0004553	0.00297254	2.52687	415	1211	44	Q9SG80,Q8LCP6,Q8L735,Q93YQ7,P49062,Q38908,Q8L7W8,Q9FJZ3,Q9SCV9,Q9FGY1,P24806,Q38911,Q94CD8,Q9SCV3,Q8LFG1,Q38890,Q84WT5,Q94A41,Q94AJ5,Q9ZVK1,Q9SXC9,Q9LSP9,Q8L608,O81862,Q8LDW9,Q8LER3,Q7Y223,Q9SJL9,Q949Z1,Q8VXZ7,Q8L868,A0A1P8B8F8,O65399,Q9C7U5,Q9FT97,P94078,Q9SFB7,Q38909,Q2V4L8,Q9C6W4,Q6NKW9,Q8VYW2,Q9FZP1,Q9SW48
GO:MF	water channel activity	GO:0015250	0.00297254	2.52687	28	531	6	Q9ZVX8,P43287,Q39196,Q8LAA6,P25818,O82598
GO:MF	water transmembrane transporter activity	GO:0005372	0.00297254	2.52687	28	531	6	Q9ZVX8,P43287,Q39196,Q8LAA6,P25818,O82598
GO:MF	inorganic molecular entity transmembrane transporter activity	GO:0015318	0.00298503	2.52505	547	2768	103	Q9SCX5,Q8RXN3,Q9ZVX8,P43287,Q8L7Z0,O04089,Q39196,Q8LAA6,Q9SXS2,Q39065,Q9FKM2,Q9SY55,Q9LYK2,Q8VZR6,Q9SX28,P25818,O82598,Q3E7D0,Q9C9Z1,Q05085,O80739,Q9LYG9,Q9C5V5,Q9LD37,O81078,Q56ZZ7,Q8L636,Q9S9N8,Q9FLG2,Q9LD18,Q9S9N4,Q38898,O65717,Q8LPT3,Q9M353,O04722,Q8GX78,Q8GYH8,O64823,Q9LW86,O80605,P92941,Q9M1E2,Q9M7K4,Q9SA05,Q94AS9,O22881,Q9LJW0,O23482,Q9LHA4,Q9XES1,Q9SZW4,Q8GWX2,Q9SH30,O82811,Q38954,Q8W4I4,…
GO:MF	phosphatase activity	GO:0016791	0.00326721	2.48582	339	2689	68	Q9SUW0,Q9CAJ0,Q9SHS7,O82302,Q9M2G7,P48528,Q9SFU3,Q8GY60,O80437,Q9SZ53,F4K1B1,Q8H129,Q9S9Z7,Q96328,Q9FLQ7,Q42546,Q8GTS0,O64730,Q9LU72,P45951,Q9M9C6,Q7XZU1,Q9LMM0,Q9SR24,P48578,Q9C5U0,Q8L774,Q9MAA2,Q9LMX4,O80871,Q9LVQ8,Q6TPH1,Q93YW5,P93006,Q94AH8,Q9M8R7,Q5MAU8,Q0WRB2,Q8H0Z6,Q9FNJ9,Q94A27,Q8VYE2,Q9ZR37,Q9C5G5,Q9M0Y6,Q8VZN9,Q9SA22,Q949Y3,Q9LT75,O23617,Q00IB6,Q9SUK9,Q9LQN6,Q9LVN1,Q9SCS3,P49599,Q94F00,…
GO:MF	hexosyltransferase activity	GO:0016758	0.00340794	2.46751	366	811	30	Q9ZUV3,Q84WB7,Q0WL80,Q0WVX5,Q38908,Q9FZJ1,Q9FK30,F4K6F1,P24806,Q38911,Q9C768,Q8VZK9,P0C7P7,Q8VYF4,Q8RWE8,P52410,Q9FT88,Q940Q8,Q94BX4,Q9XIG1,Q9ZVK1,Q8LDW9,Q9M8Z7,Q9M052,O81007,O22822,Q8LER3,O82244,Q9SYM4,Q9SJL9
GO:MF	metal ion binding	GO:0046872	0.00340794	2.46751	3893	2772	580	F4I1X0,Q84MB3,P92949,Q8W1E3,P84634,Q9CAJ0,O80983,B9DFU2,O03982,Q9SHS7,Q0WPQ2,F4IPE3,O65657,Q84WB7,Q9LHJ8,F4HVY0,O82302,Q9LTX3,Q9C516,O80934,Q07488,Q9SGE9,Q681X4,Q0WM29,F4IFN6,P48528,Q9LFF9,B3LFA4,Q9FK33,Q9M364,F4IFC5,Q9XF89,Q9SFU3,F4JYE9,Q9SLA8,Q8GY60,O82089,F4JZL7,O81464,Q9SZ53,Q6NQ88,Q9FYK2,F4JUU5,Q9ZUM0,Q9STG9,Q9SI61,F4K1B1,Q9SJ40,Q9ZT94,Q8H0S9,Q9SFU0,Q8H129,Q96289,Q8L7I1,Q947D2,Q9S9Z7,Q9S850,…
GO:MF	calmodulin binding	GO:0005516	0.00340794	2.46751	236	2686	51	Q8L7Z0,Q8H181,Q9SXB8,Q9STX0,Q38931,Q06850,Q9SSF8,O80683,Q9FK63,Q9FJL3,Q9SXB5,Q9ZUZ2,Q8RWZ5,Q9LD37,Q0WPU1,Q9LKB9,Q9FLV4,O65717,O81906,Q6NPP4,O23693,Q9FKL6,C0SV51,Q9FIM9,Q9LDC0,F4K5J1,Q94AS9,Q9SF32,Q9SIQ7,Q9LHE9,Q8W490,Q9XID3,Q42521,Q93VK0,Q96262,Q9ZR37,O81832,O81833,O64477,O49621,A9LNK9,O22218,Q9FJX5,A0A1P8BH59,Q9C5W3,F4JN35,O65238,Q9ZR08,O80673,Q9LW83,Q9C8G9
GO:MF	CDP-alcohol phosphatidyltransferase activity	GO:0017169	0.00423177	2.37348	9	646	4	Q8LBA6,O82567,F4HXY7,O80952
GO:MF	phosphoric ester hydrolase activity	GO:0042578	0.00567568	2.24598	404	2689	77	Q9SUW0,Q9CAJ0,Q9SHS7,O82302,Q9M2G7,P48528,Q9SZ11,Q9SFU3,Q8GY60,O80437,Q9SZ53,F4K1B1,Q8H129,Q9S9Z7,Q96328,Q9FLQ7,Q42546,Q8GTS0,O64730,Q9LU72,P45951,Q9M9C6,Q9LRZ5,Q7XZU1,Q9LMM0,Q9SR24,P48578,Q9C5U0,Q8L774,Q9MAA2,Q9LMX4,O80871,Q9LVQ8,Q6TPH1,Q93YW5,P93006,Q94AH8,Q9M8R7,Q5MAU8,Q0WRB2,Q9C5Y0,Q8H0Z6,Q9FNJ9,Q94A27,Q8VYE2,Q9ZR37,Q9C5G5,Q9M0Y6,Q8VZN9,Q9SA22,P0DKG8,Q949Y3,Q9LT75,O23617,Q00IB6,Q93XX5,Q9SUK9,…
GO:MF	protein serine phosphatase activity	GO:0106306	0.0058812	2.23053	126	255	8	Q9CAJ0,Q9SHS7,O82302,P48528,Q8GY60,Q9SZ53,F4K1B1,Q9S9Z7
GO:MF	protein threonine phosphatase activity	GO:0106307	0.0058812	2.23053	126	255	8	Q9CAJ0,Q9SHS7,O82302,P48528,Q8GY60,Q9SZ53,F4K1B1,Q9S9Z7
GO:MF	urea transmembrane transporter activity	GO:0015204	0.00606288	2.21732	5	531	3	F4KD71,P25818,O82598
GO:MF	xyloglucan:xyloglucosyl transferase activity	GO:0016762	0.00617264	2.20953	33	1052	8	Q38908,P24806,Q38911,Q9ZVK1,Q8LDW9,Q8LER3,Q9SJL9,Q38909
GO:MF	protein kinase activity	GO:0004672	0.00617264	2.20953	1139	796	67	Q5XF57,Q9LVM0,Q9M3G7,Q9SX31,Q6R2K3,Q9SF86,Q0WPQ2,Q9M1L7,Q9FID8,Q39050,Q8H1D6,Q6R2J8,Q944A7,Q8RXG3,C0LGG9,Q9SCZ4,Q93ZS4,Q9ZT94,Q38997,C0LGQ5,Q9ZU46,Q9T014,C0LGP4,F4JEQ2,F4IB81,Q8RY17,F4I4F2,Q05609,F4JTP5,P46573,Q9LYN8,Q0WPH8,Q9SUQ3,Q8LEB6,Q9FIL1,Q9SXB8,Q94F62,Q08466,Q9SGP2,Q66GN2,Q9LMP1,C0LGF4,Q39238,Q9STK6,Q8W1D5,Q9LX29,Q6ICW6,C0LGN2,Q9SA25,Q9ZNV9,Q9FJV0,Q06850,Q9LFA2,Q9FRS6,Q9LP77,Q9SSF8,Q9FN37,…
GO:MF	glucosyltransferase activity	GO:0046527	0.0070021	2.15477	180	811	18	Q0WL80,Q0WVX5,Q38908,P24806,Q38911,Q9C768,Q8VZK9,P0C7P7,Q8RWE8,Q9XIG1,Q9ZVK1,Q8LDW9,Q9M8Z7,Q9M052,O22822,Q8LER3,Q9SYM4,Q9SJL9
GO:MF	ATPase	GO:0016887	0.00950775	2.02192	817	2782	141	P84634,Q9LPC6,O80983,Q9S7C0,Q7FGZ2,Q9LHA8,Q9XFH4,Q9LZU5,O22243,F4IGL2,Q9M658,Q9C5V6,Q9SY55,P98204,Q9FLR5,Q3EBC8,Q9STX5,Q9SAA2,O80725,P93008,F4JN26,P42730,O65719,Q9FNP1,Q9LUM0,P52410,Q9C8S9,Q9ZS97,O81016,B5X582,Q84TG1,O80786,F4K0J3,Q39199,Q8LA13,Q84W89,Q9XID0,Q9FWX7,Q9S834,Q8RXN0,Q9SZD4,Q0WPU1,Q9LKB9,A8MPR5,Q9FJI1,Q9SS94,Q9M1C7,O22907,Q9SD67,P46875,Q8W1Y3,O04716,Q9SP32,Q93ZR6,Q9C6W5,Q9FHH2,Q8W103,…
GO:MF	amidophosphoribosyltransferase activity	GO:0004044	0.00950775	2.02192	3	206	2	Q9STG9,Q9SI61
GO:MF	RNA helicase activity	GO:0003724	0.00950775	2.02192	94	2747	25	Q7FGZ2,O22243,P93008,Q9C8S9,Q84TG1,Q8LA13,Q84W89,O22907,Q9SQV1,Q9LZQ9,Q39189,Q9LUW5,F4IE66,Q93ZG7,Q9FLB0,Q8W4R3,F4KFV7,F4ILR7,Q38953,Q3E9C3,Q9XIF2,Q8H136,F4JRJ6,F4KGU4,Q8L7S8
GO:MF	amide transmembrane transporter activity	GO:0042887	0.00950775	2.02192	33	1460	9	Q9SKZ5,F4KD71,P52410,P25818,O82598,O82485,Q94FB9,Q9FME8,O23482
GO:MF	protein serine/threonine phosphatase activity	GO:0004722	0.00950775	2.02192	139	255	8	Q9CAJ0,Q9SHS7,O82302,P48528,Q8GY60,Q9SZ53,F4K1B1,Q9S9Z7
GO:MF	hydroxycinnamoyltransferase activity	GO:0050734	0.0103195	1.98634	3	217	2	Q94CD1,Q9FI78
GO:MF	mandelonitrile lyase activity	GO:0046593	0.012787	1.89323	3	244	2	Q9SSM2,Q9S746
GO:MF	rRNA (uridine-N3-)-methyltransferase activity	GO:0070042	0.0136266	1.86561	9	1	1	F4I1X0
GO:MF	phosphotransferase activity, alcohol group as acceptor	GO:0016773	0.0137269	1.86243	1303	2784	211	Q5XF57,Q9LVM0,Q9M3G7,Q9SX31,Q6R2K3,Q9SF86,Q0WPQ2,Q9M1L7,Q9FID8,Q39050,Q8H1D6,Q6R2J8,Q944A7,Q8RXG3,C0LGG9,Q9SCZ4,Q93ZS4,Q9ZT94,Q38997,C0LGQ5,Q8L7L1,Q9ZU46,Q9T014,C0LGP4,F4JEQ2,F4IB81,Q8RY17,F4I4F2,Q05609,F4JTP5,P46573,Q9LYN8,Q0WPH8,Q9SUQ3,Q8LEB6,Q9FIL1,Q9SXB8,Q94F62,Q9LUM0,Q08466,Q9SGP2,Q66GN2,Q9LMP1,C0LGF4,Q39238,Q9STK6,Q8W1D5,Q9LX29,Q6ICW6,C0LGN2,Q9SA25,Q9ZNV9,Q9FJV0,Q06850,Q9LFA2,Q9FRS6,Q9LP77,…
GO:MF	dodecenoyl-CoA delta-isomerase activity	GO:0004165	0.0145785	1.83629	5	2	1	O04469
GO:MF	rRNA (uridine) methyltransferase activity	GO:0016436	0.0157463	1.80282	11	1	1	F4I1X0
GO:MF	glucuronosyltransferase activity	GO:0015020	0.0192579	1.71539	21	1617	7	Q9ZUV3,Q9FZJ1,Q940Q8,Q9LFQ0,Q8GWB7,Q9ZQC6,Q9FLD7
GO:MF	oxo-acid-lyase activity	GO:0016833	0.0193208	1.71398	14	2620	7	Q8GYN9,Q8RXN5,P32068,Q9FH13,P32069,Q9SZ30,O81027
GO:MF	coreceptor activity	GO:0015026	0.0195446	1.70897	4	1196	3	Q93ZS4,C0LGU5,Q0WVM4
GO:MF	signaling receptor activity	GO:0038023	0.0224136	1.64949	207	2064	35	Q0WPQ2,Q8RXG3,Q93ZS4,O81283,Q9LYN8,Q94F62,Q66GN2,Q9LX29,Q9FJV0,Q9FN37,Q9FL28,Q9C5V5,O04714,Q9C5U0,O81078,C0LGU5,C0LGV1,Q42371,Q0WVM4,O80809,Q9FLB1,Q9M9E0,Q43125,Q9LSC2,Q9SLF3,Q9FGM1,Q9FF29,Q9FN03,Q9LFH9,Q8LB72,Q570C0,Q9LYU7,P51568,Q94BT6,Q93ZH9
GO:MF	intramolecular oxidoreductase activity, transposing C=C bonds	GO:0016863	0.0228532	1.64105	9	2	1	O04469
GO:MF	enoyl-CoA hydratase activity	GO:0004300	0.0228532	1.64105	9	2	1	O04469
GO:MF	xenobiotic transmembrane transporter activity	GO:0042910	0.0228532	1.64105	74	2130	17	Q9SKZ5,O82752,O80725,F4JTB3,Q9SYD6,Q8W488,Q8GXM8,Q9C994,Q9M1C7,Q8LGU1,Q9LZJ5,Q9FHB6,F4J158,F4HPH1,Q9SX83,Q9LPV4,Q9LVD9
GO:MF	sulfate transmembrane transporter activity	GO:0015116	0.0241559	1.61698	15	2551	7	Q9SXS2,O04722,Q8GYH8,Q9LW86,Q9SJY5,Q94LW6,Q9SV13
GO:MF	phosphatidylserine decarboxylase activity	GO:0004609	0.0241559	1.61698	3	2072	3	Q84V22,F4KAK5,A4GNA8
GO:MF	acetyltransferase activity	GO:0016407	0.0241559	1.61698	128	2785	30	Q9ZV89,Q84JH9,F4K5L5,O82509,Q93ZR1,Q9LUZ6,F4IXE7,Q9LFT0,Q9LZQ1,Q9FG35,Q66GQ5,Q6DR10,B5X4Z4,Q84JF4,Q5BPJ0,O04523,Q0WQF7,O80919,Q9ZQR5,Q9FT54,Q8H1R3,Q42538,Q8RWN9,Q8VZM1,Q8VYR3,Q8LED3,Q9M8T9,F4KEY9,Q8LGI8,Q1PFD9
GO:MF	carbon-carbon lyase activity	GO:0016830	0.0248446	1.60477	114	2160	23	F4HVY0,Q9SSM2,Q8GYN9,Q9S746,Q9LZI2,Q39055,Q8RXN5,O82392,P32068,Q9FH13,P32069,Q9T074,Q944G9,Q8H1Z0,Q84V22,Q42521,Q8RXU4,Q9LF46,F4KAK5,A4GNA8,Q9FN89,Q9FFT4,F4JCU3
GO:MF	cholesterol alpha-glucosyltransferase activity	GO:0102205	0.0251686	1.59914	2	696	2	Q9XIG1,Q9M8Z7
GO:MF	sterol 3-beta-glucosyltransferase activity	GO:0016906	0.0251686	1.59914	2	696	2	Q9XIG1,Q9M8Z7
GO:MF	brassicasterol glucosyltransferase activity	GO:0102203	0.0251686	1.59914	2	696	2	Q9XIG1,Q9M8Z7
GO:MF	protein-macromolecule adaptor activity	GO:0030674	0.0251686	1.59914	86	1517	15	Q944A9,Q9FF75,Q9SJ40,O22265,Q9ZUI6,Q9M0N1,Q42374,Q8L9G7,Q9ZSD4,Q9LU39,Q8L7A9,Q9LVP9,Q9LRP1,Q941A6,Q9S7P9
GO:MF	soladodine glucosyltransferase activity	GO:0102202	0.0251686	1.59914	2	696	2	Q9XIG1,Q9M8Z7
GO:MF	hydro-lyase activity	GO:0016836	0.0252379	1.59795	88	12	2	O04469,Q8VY09
GO:MF	protein self-association	GO:0043621	0.0266502	1.5743	111	2393	24	Q9FF75,F4I8I0,Q9FHQ3,F4K1B4,Q42545,Q93YZ7,P13853,Q8GWG0,O49545,O22873,Q941D6,Q8GWX2,Q8RWG2,Q9SYQ8,Q8W453,F4HXZ1,Q9LXJ0,Q38834,Q9SS87,Q9S9P3,P19037,Q9FY48,Q9C5W7,O23702
GO:MF	DNA-binding transcription repressor activity, RNA polymerase II-specific	GO:0001227	0.0272935	1.56394	2	13	1	Q8W1E3
GO:MF	rRNA methyltransferase activity	GO:0008649	0.0272935	1.56394	26	1	1	F4I1X0
GO:MF	catalytic activity, acting on a rRNA	GO:0140102	0.0275686	1.55958	27	1	1	F4I1X0
GO:MF	carboxylic acid transmembrane transporter activity	GO:0046943	0.0275686	1.55958	77	2723	20	Q9SKZ5,Q8RXN3,Q9ASS7,Q9SYD6,Q9LXV3,Q9SHH0,Q93XM7,Q8RXN0,Q9FMF7,Q9C5D6,Q8GX78,Q39134,Q9LI61,Q9LYM2,Q1EBV7,Q8H157,Q9SJY5,Q84UC7,Q9FKS8,P57758
GO:MF	organic acid transmembrane transporter activity	GO:0005342	0.0275686	1.55958	77	2723	20	Q9SKZ5,Q8RXN3,Q9ASS7,Q9SYD6,Q9LXV3,Q9SHH0,Q93XM7,Q8RXN0,Q9FMF7,Q9C5D6,Q8GX78,Q39134,Q9LI61,Q9LYM2,Q1EBV7,Q8H157,Q9SJY5,Q84UC7,Q9FKS8,P57758
GO:MF	galactinol-sucrose galactosyltransferase activity	GO:0047274	0.0275686	1.55958	5	2765	4	Q8RX87,Q94A08,Q9FND9,Q84VX0
GO:MF	acyltransferase activity, transferring groups other than amino-acyl groups	GO:0016747	0.027698	1.55755	377	2785	70	Q9ZV89,Q84JH9,F4K5L5,Q9SV07,Q9SLA8,Q9XF43,O80437,Q94CD1,Q9FI78,Q9ZVN2,Q9C942,O82509,Q9LSZ9,Q9C533,P52410,Q9LHN4,Q93ZR1,Q9LUZ6,F4IXE7,Q9LMM0,Q9LFT0,Q9LZQ1,Q9FG35,Q66GQ5,Q93ZR6,Q6DR10,Q9LZ72,Q8GWG0,Q8L5Y5,B5X4Z4,Q84JF4,Q5BPJ0,O04523,F4IDU4,Q9C7Z9,Q9SIB2,Q9FF86,Q8L7B2,Q9SYY4,Q9LTR9,O48780,Q9C6L5,Q8LDM2,Q0WQF7,Q9LIS1,O80919,Q9FZI8,Q93V61,Q8H107,Q9ZQR5,Q9FT54,Q8H1R3,Q42538,O64470,Q8L7R3,Q5XEP9,Q9SJB4,…
GO:MF	protein-membrane adaptor activity	GO:0043495	0.027698	1.55755	8	1508	4	Q9FF75,Q9ZSD4,Q9LU39,Q941A6
GO:MF	sn-2-glycerol-3-phosphate omega-OH-C22:0-CoA acyl transferase activity	GO:0102419	0.027698	1.55755	2	800	2	O80437,Q9LMM0
GO:MF	GTPase binding	GO:0051020	0.027698	1.55755	35	2059	10	Q8H1D6,Q9SMV6,Q8LLD4,Q9LKB9,Q0WQG8,Q8VYY5,Q8VYU6,F4IRR2,Q8GUL2,Q8RXC8
GO:MF	galactosidase activity	GO:0015925	0.027698	1.55755	32	1888	9	Q9SCV9,Q9SCV3,Q8VXZ7,Q9FT97,Q9C6W4,Q9MAJ7,Q94A08,Q9SCV4,Q9SCW1
GO:MF	secondary active sulfate transmembrane transporter activity	GO:0008271	0.027698	1.55755	12	2551	6	Q9SXS2,O04722,Q8GYH8,Q9LW86,Q94LW6,Q9SV13
GO:MF	phosphotransferase activity, for other substituted phosphate groups	GO:0016780	0.027698	1.55755	28	646	5	Q8LBA6,O82567,P52410,F4HXY7,O80952
GO:MF	glycopeptide alpha-N-acetylgalactosaminidase activity	GO:0033926	0.0279166	1.55414	9	2369	5	Q9SW48,Q67XD9,Q9FK88,Q9FXA8,B9DFA8
GO:MF	protein deglycase activity	GO:0036524	0.0314763	1.50202	3	12	1	Q8VY09
GO:MF	long-chain fatty acid omega-hydroxylase activity	GO:0102033	0.0314763	1.50202	2	872	2	Q9C788,P48422
GO:MF	fatty acid omega-hydroxylase activity	GO:0120250	0.0314763	1.50202	2	872	2	Q9C788,P48422
GO:MF	phosphoprotein phosphatase activity	GO:0004721	0.0314778	1.502	184	255	8	Q9CAJ0,Q9SHS7,O82302,P48528,Q8GY60,Q9SZ53,F4K1B1,Q9S9Z7
GO:MF	NAD+ kinase activity	GO:0003951	0.0314778	1.502	16	2613	7	Q8L7L1,Q56YN3,Q9LRB0,Q500Y9,Q9C5W3,Q8VZG1,Q39017
GO:MF	inorganic anion transmembrane transporter activity	GO:0015103	0.0321015	1.49347	108	2693	25	Q8RXN3,Q9SXS2,Q9FKM2,Q9LYK2,Q05085,O04722,Q8GYH8,Q9LW86,P92941,Q9M1E2,Q9LJW0,O82811,Q38954,Q9M2D2,Q9LVE0,Q9LPV5,P92943,Q9FLV9,Q9SJY5,Q6R8G7,Q9FJX3,Q0WP36,Q94LW6,Q9SV13,Q8GX93
GO:MF	iron chelate transmembrane transporter activity	GO:0015603	0.0332624	1.47805	3	2642	3	Q2EF88,Q6R3K9,Q6R3L0
GO:MF	cytoskeletal protein binding	GO:0008092	0.0332624	1.47805	321	2080	48	Q9LPC6,Q67ZM4,Q7XJ60,Q9LZU5,F4IGL2,Q9FG14,Q9CAC4,Q9LZZ7,Q8H0T9,Q9SUH5,Q84N64,Q5XPJ9,F4K0J3,Q9LUI2,Q8LGI3,F4INW9,Q9SE83,Q0WPU1,Q9LKB9,P46875,Q8W1Y3,Q56YP2,Q9SMR2,Q9FLP0,Q9C7G0,F4J8L3,Q0WSY2,F4K5J1,F4IK92,Q9SF32,F4JZY1,Q9M047,Q9LHE9,Q941D6,F4HXQ7,Q94C48,Q94FN2,Q96262,Q94AI1,Q940J8,F4HZB5,Q9ZSK4,Q9FKI0,Q93VQ0,Q0WNW4,O65570,Q94JX5,Q9FNX5
GO:MF	iron-nicotianamine transmembrane transporter activity	GO:0051980	0.0332624	1.47805	3	2642	3	Q2EF88,Q6R3K9,Q6R3L0
GO:MF	alpha-amylase activity	GO:0004556	0.0337262	1.47203	3	557	2	Q8LFG1,Q94A41
GO:MF	potassium ion transmembrane transporter activity	GO:0015079	0.0337262	1.47203	57	2510	15	Q9SCX5,Q8L7Z0,O80739,Q9LD18,Q38898,Q9M7K4,Q9SA05,O22881,Q8W4I4,Q9M7J9,Q56XP4,Q9SVV6,Q8S397,Q39128,Q8LBL1
GO:MF	alpha-amylase activity (releasing maltohexaose)	GO:0103025	0.0337262	1.47203	3	557	2	Q8LFG1,Q94A41
GO:MF	organic anion transmembrane transporter activity	GO:0008514	0.0337262	1.47203	85	2723	21	Q9SKZ5,Q8RXN3,Q9SYD6,Q9LXV3,Q93XM7,O65023,Q9FMF7,Q8GX78,Q9MA90,Q8GUJ1,Q8RXL8,Q9M9S6,Q1EBV7,Q9ZUT3,Q94B38,Q8H157,Q9SJY5,Q9LU76,O04619,Q84UC7,P57758
GO:MF	solute:cation symporter activity	GO:0015294	0.0362013	1.44128	31	2514	10	Q8VZR6,Q3E7D0,Q56ZZ7,O80605,P92941,Q9M7K4,Q8VZ80,Q8GZD4,Q9LV10,O23492
GO:MF	molecular adaptor activity	GO:0060090	0.0377054	1.4236	93	1517	15	Q944A9,Q9FF75,Q9SJ40,O22265,Q9ZUI6,Q9M0N1,Q42374,Q8L9G7,Q9ZSD4,Q9LU39,Q8L7A9,Q9LVP9,Q9LRP1,Q941A6,Q9S7P9
GO:MF	FMN binding	GO:0010181	0.0382855	1.41697	30	1755	8	Q9LTX3,Q8LAH7,Q8RXN5,Q9LV03,Q6NPS8,Q9LRS0,Q9LRR9,Q9LUX9
GO:MF	myosin tail binding	GO:0032029	0.0388572	1.41053	14	2356	6	Q9FG14,Q9CAC4,F4INW9,F4HXQ7,Q0WNW4,A8MQR0
GO:MF	myosin heavy chain binding	GO:0032036	0.0388572	1.41053	14	2356	6	Q9FG14,Q9CAC4,F4INW9,F4HXQ7,Q0WNW4,A8MQR0
GO:MF	DNA-binding transcription repressor activity	GO:0001217	0.0388572	1.41053	4	13	1	Q8W1E3
GO:MF	myosin XI tail binding	GO:0080115	0.0388572	1.41053	14	2356	6	Q9FG14,Q9CAC4,F4INW9,F4HXQ7,Q0WNW4,A8MQR0
GO:MF	G protein-coupled receptor binding	GO:0001664	0.0394141	1.40435	4	1880	3	Q9C516,O80462,C6KIE6
GO:MF	G-protein beta/gamma-subunit complex binding	GO:0031683	0.0394141	1.40435	4	1880	3	Q9C516,O80462,C6KIE6
GO:MF	amylase activity	GO:0016160	0.0405814	1.39167	12	1910	5	Q8LFG1,Q94A41,Q8VYW2,Q9LIR6,O80831
GO:MF	phosphoribosylaminoimidazolesuccinocarboxamide synthase activity	GO:0004639	0.0418482	1.37832	1	59	1	P38025
GO:MF	cobalt ion binding	GO:0050897	0.0424858	1.37176	53	2528	14	Q94JQ3,O49203,P46637,O82663,Q9SJ12,Q9FJW4,O80800,Q9LKA5,Q84WV0,Q84JZ6,Q8VZC3,Q9LW15,Q9ZT91,O23254
GO:MF	1,4-beta-D-xylan synthase activity	GO:0047517	0.0427213	1.36936	5	1458	3	Q9FZJ1,Q940Q8,Q9ZQC6
GO:MF	voltage-gated channel activity	GO:0022832	0.0429209	1.36733	45	2711	13	Q9SCX5,Q8L7Z0,Q9FKM2,O23016,Q38898,P92941,Q9M2D2,P92943,Q9FLV9,Q9FJX3,Q39128,Q8GX93,Q8H0Y1
GO:MF	RNA methyltransferase activity	GO:0008173	0.0429209	1.36733	67	1	1	F4I1X0
GO:MF	voltage-gated ion channel activity	GO:0005244	0.0429209	1.36733	45	2711	13	Q9SCX5,Q8L7Z0,Q9FKM2,O23016,Q38898,P92941,Q9M2D2,P92943,Q9FLV9,Q9FJX3,Q39128,Q8GX93,Q8H0Y1
GO:MF	5-formyltetrahydrofolate transmembrane transporter activity	GO:0015231	0.0429209	1.36733	1	64	1	Q9SKZ5
GO:MF	aminoacyl-tRNA ligase activity	GO:0004812	0.0429209	1.36733	72	897	9	Q9SGE9,B3LFA4,F4IFC5,Q9SR15,F4IYF8,O04630,O23247,Q8VXZ7,Q9SVN5
GO:MF	iron-sulfur cluster binding	GO:0051536	0.0429209	1.36733	178	2714	36	F4IFN6,Q9STG9,Q9SI61,Q9M658,Q8LBM4,P52410,Q93ZR1,Q39055,Q8RXN5,Q9LV03,O82392,Q9FLI7,Q8W496,Q9LU21,Q6STH5,Q9SK50,Q9FIC3,Q9ZWT1,Q7G9P4,O23419,O49543,Q94AR8,Q84RQ7,Q9SZR0,O22769,Q8H1Q2,Q9ZNZ7,Q8LBS4,Q84JH7,Q9LYC8,Q8LPJ4,F4JRF4,Q39161,Q8H7F6,O49627,Q8LB02
GO:MF	organic cyclic compound binding	GO:0097159	0.0429209	1.36733	7940	783	329	Q5XF57,Q8W1E3,P84634,Q9LVM0,Q9M3G7,Q9SYL9,Q9LPC6,Q9SX31,Q9SIC9,Q9M9W1,Q9M9G6,Q6R2K3,Q9SR00,Q9FM80,O80983,B9DFU2,Q56XY2,Q8S8C6,Q9SF86,Q0WPQ2,Q9ZP56,P51414,F4IPE3,Q9S7C0,P38025,Q9M1L7,Q9LJG8,Q94AH9,Q9FID8,Q9LHJ8,Q9SVS0,O82266,Q39050,Q8H1D6,Q9XIC5,Q9LTX3,Q9C516,Q9FN69,Q38914,Q9SGE9,Q681X4,Q93Y40,O81825,Q6R2J8,F4IFN6,Q9C6T1,O65041,B3LFA4,O04192,Q944A7,Q9M364,Q8RXG3,F4IFC5,O22892,Q9XF89,Q9SX68,Q9SUT9,…
GO:MF	ligase activity, forming carbon-oxygen bonds	GO:0016875	0.0429209	1.36733	72	897	9	Q9SGE9,B3LFA4,F4IFC5,Q9SR15,F4IYF8,O04630,O23247,Q8VXZ7,Q9SVN5
GO:MF	methotrexate transmembrane transporter activity	GO:0015350	0.0429209	1.36733	1	64	1	Q9SKZ5
GO:MF	metal cluster binding	GO:0051540	0.0429209	1.36733	178	2714	36	F4IFN6,Q9STG9,Q9SI61,Q9M658,Q8LBM4,P52410,Q93ZR1,Q39055,Q8RXN5,Q9LV03,O82392,Q9FLI7,Q8W496,Q9LU21,Q6STH5,Q9SK50,Q9FIC3,Q9ZWT1,Q7G9P4,O23419,O49543,Q94AR8,Q84RQ7,Q9SZR0,O22769,Q8H1Q2,Q9ZNZ7,Q8LBS4,Q84JH7,Q9LYC8,Q8LPJ4,F4JRF4,Q39161,Q8H7F6,O49627,Q8LB02
GO:MF	threonine-tRNA ligase activity	GO:0004829	0.0432039	1.36448	4	506	2	F4IFC5,O04630
GO:MF	tripeptidyl-peptidase activity	GO:0008240	0.0432039	1.36448	2	1216	2	Q9LNU1,F4JVN6
GO:MF	mRNA binding	GO:0003729	0.0432039	1.36448	1030	2454	147	Q9SYL9,Q9M9W1,Q9M9G6,Q9SR00,P51414,Q94AH9,O82266,Q9XF89,Q9SUT9,P43287,Q9M1S3,Q8W4I6,Q940X9,Q9ZUM0,Q9C9R6,P28493,P60040,Q8VZT0,Q9SQU6,O22243,Q9LUQ6,Q9SRX2,Q9LK57,Q9LK58,P25864,Q9FJA6,Q9C6T2,Q9FME4,Q9ZVX5,Q8GW31,P56820,O80567,O65719,O49343,Q9C6I8,O49453,Q8L960,Q9SL79,O22714,O22969,Q56YA5,Q9LY66,Q8L7L0,Q9LQI9,Q8LA13,Q84W89,Q9LJE5,Q8VZG7,Q8S9K3,Q9SAJ5,Q9LIN3,Q8W4B1,A2RVS6,Q8GWE0,Q9LJX4,Q8RX87,Q8L636,…
GO:MF	sterol transporter activity	GO:0015248	0.0432039	1.36448	12	153	2	Q93Y40,Q940Y1
GO:MF	3'-5'-exodeoxyribonuclease activity	GO:0008296	0.043892	1.35761	10	688	3	F4IFN6,Q682U6,P45951
GO:MF	salicylic acid glucosyltransferase (glucoside-forming) activity	GO:0052640	0.043892	1.35761	3	721	2	Q9C768,O22822
GO:MF	metal ion transmembrane transporter activity	GO:0046873	0.043892	1.35761	210	2382	37	Q9SCX5,Q8L7Z0,O04089,Q39065,Q9SY55,Q9SX28,Q9C9Z1,O80739,Q9C5V5,O81078,Q8L636,Q9S9N8,Q9FLG2,Q9LD18,Q9S9N4,Q38898,Q8LPT3,O64823,Q9M7K4,Q9SA05,O22881,O23482,Q9XES1,Q9SZW4,Q8GWX2,Q9SH30,Q8W4I4,Q9M7J9,Q9ZUA5,Q56XP4,Q8W4E7,Q8RWF4,Q9SVV6,Q93YT1,Q8S397,O22218,Q39128
GO:MF	UDP-glucose:glycoprotein glucosyltransferase activity	GO:0003980	0.044357	1.35304	1	74	1	Q0WL80
GO:MF	kinase activity	GO:0016301	0.044357	1.35304	1514	2784	233	Q5XF57,Q9LVM0,Q9M3G7,Q9SX31,Q6R2K3,Q9SF86,Q0WPQ2,Q9M1L7,Q9FID8,Q39050,Q8H1D6,Q6R2J8,Q9C6T1,Q944A7,Q8RXG3,C0LGG9,Q9SCZ4,Q93ZS4,Q9ZT94,Q38997,C0LGQ5,Q8L7L1,Q9ZU46,Q9T014,C0LGP4,F4JEQ2,F4IB81,Q8RY17,F4I4F2,Q05609,F4JTP5,P46573,Q8L7W7,Q9LYN8,Q0WPH8,Q9SUQ3,Q8LEB6,Q9FIL1,Q9SXB8,Q94F62,Q9LUM0,Q08466,Q9SCL7,Q9C9B9,Q9SGP2,Q66GN2,Q9LMP1,C0LGF4,Q39238,Q9STK6,Q8W1D5,Q9LX29,Q6ICW6,C0LGN2,O49203,Q9SA25,Q9ZNV9,…
GO:MF	heterocyclic compound binding	GO:1901363	0.0452126	1.34474	7910	783	327	Q5XF57,Q8W1E3,P84634,Q9LVM0,Q9M3G7,Q9SYL9,Q9LPC6,Q9SX31,Q9SIC9,Q9M9W1,Q9M9G6,Q6R2K3,Q9SR00,Q9FM80,O80983,B9DFU2,Q56XY2,Q8S8C6,Q9SF86,Q0WPQ2,Q9ZP56,P51414,F4IPE3,Q9S7C0,P38025,Q9M1L7,Q9LJG8,Q94AH9,Q9FID8,Q9LHJ8,Q9SVS0,O82266,Q39050,Q8H1D6,Q9XIC5,Q9LTX3,Q9C516,Q9FN69,Q38914,Q9SGE9,Q681X4,O81825,Q6R2J8,F4IFN6,Q9C6T1,O65041,B3LFA4,O04192,Q944A7,Q9M364,Q8RXG3,F4IFC5,O22892,Q9XF89,Q9SX68,Q9SUT9,F4JYE9,…
GO:MF	glucuronoxylan glucuronosyltransferase activity	GO:0080116	0.0480781	1.31805	4	549	2	Q9FZJ1,Q940Q8
GO:MF	carbon-oxygen lyase activity	GO:0016835	0.0486682	1.31275	169	12	2	O04469,Q8VY09
GO:BP	cellular process	GO:0009987	2.28e-44	43.6415	15804	2786	2222	F4I1X0,O04469,Q8L725,Q5XF57,Q56X46,Q681N2,B3H4F1,Q9SUW0,P92949,Q8VY09,Q8W1E3,P84634,Q9ZUV3,Q94C70,Q9LVM0,Q9M3G7,Q9SYL9,Q9LPC6,Q9SX31,Q9CAJ0,Q9SIC9,Q9M9W1,O04376,Q9M9G6,Q6R2K3,O80910,Q9FGY4,Q9FM80,Q9FH28,B9DFU2,Q944A9,Q56XY2,Q93VB2,Q8S8C6,Q9FLH0,Q9SF86,Q9LXR7,Q93VH6,Q9SHS7,Q0WPQ2,P51414,F4IPE3,Q9SCX5,P38025,F4K5K6,Q84WB7,Q9M1L7,Q9LJG8,Q94AH9,Q9FID8,O82660,Q9LHJ8,Q9SVS0,Q9SG80,O82266,Q0WL80,Q8LCP6,…
GO:BP	metabolic process	GO:0008152	5.34e-25	24.2725	12793	2752	1785	F4I1X0,O04469,Q5XF57,Q681N2,Q9SUW0,Q8VY09,Q8W1E3,P84634,Q9ZUV3,Q9LVM0,Q9M3G7,Q9SYL9,Q9SX31,Q9CAJ0,Q9M9W1,O04376,Q9M9G6,Q6R2K3,O80910,Q9FGY4,Q9FM80,Q9FH28,O80983,B9DFU2,Q93VB2,Q8S8C6,Q9SF86,Q93VH6,Q9SHS7,Q0WPQ2,P51414,F4IPE3,P38025,Q84WB7,Q9M1L7,Q9LJG8,Q94AH9,Q9FID8,O80443,O82660,Q9LHJ8,Q9SVS0,Q9SG80,O82266,Q0WL80,Q8LCP6,Q39050,F4HVY0,Q8L735,Q9FI46,O82302,Q8H1D6,Q9XIC5,Q9LTX3,Q93YQ7,Q0WVX5,Q9FN69,…
GO:BP	organic substance metabolic process	GO:0071704	1.23e-24	23.911	11833	2752	1671	F4I1X0,O04469,Q5XF57,Q681N2,Q9SUW0,Q8VY09,Q8W1E3,P84634,Q9ZUV3,Q9LVM0,Q9M3G7,Q9SYL9,Q9SX31,Q9CAJ0,Q9M9W1,O04376,Q9M9G6,Q6R2K3,O80910,Q9FGY4,Q9FM80,Q9FH28,O80983,B9DFU2,Q93VB2,Q8S8C6,Q9SF86,Q93VH6,Q9SHS7,Q0WPQ2,P51414,F4IPE3,P38025,Q84WB7,Q9M1L7,Q9LJG8,Q94AH9,Q9FID8,O80443,Q9LHJ8,Q9SVS0,Q9SG80,O82266,Q0WL80,Q8LCP6,Q39050,F4HVY0,Q8L735,Q9FI46,O82302,Q8H1D6,Q9XIC5,Q9LTX3,Q93YQ7,Q0WVX5,Q9FN69,Q07488,…
GO:BP	developmental process	GO:0032502	9.56e-24	23.0195	3336	2749	589	Q8W1E3,P84634,Q9LPC6,O04376,Q9M9G6,Q9FM80,O80983,B9DFU2,Q56XY2,Q93VB2,Q8S8C6,Q9LXR7,Q93VH6,F4IPE3,Q84WB7,Q9M1L7,Q9LJG8,O82266,Q9FF75,Q9FI46,Q94KD3,O82302,Q9XIC5,F4JSE7,Q9SZU7,Q93YQ7,Q9C516,Q9SMV6,Q9FN69,Q38914,Q8L5U0,Q9SZ11,O04192,Q8RXG3,F4IFC5,Q9ZSP5,Q9SFU3,F4JYE9,Q9SCZ4,Q9XF43,Q9M1S3,Q8W4I6,O80437,Q9SJ56,Q8W586,Q94KE2,P93033,Q93ZS4,Q9FYK2,F4K1B1,Q94AN2,Q38997,C0LGQ5,Q9SQU6,Q96289,Q9S746,Q9SIN1,…
GO:BP	cellular metabolic process	GO:0044237	1.86e-23	22.7303	11418	2752	1615	F4I1X0,O04469,Q5XF57,Q681N2,Q9SUW0,Q8VY09,Q8W1E3,P84634,Q9ZUV3,Q9LVM0,Q9M3G7,Q9SYL9,Q9SX31,Q9CAJ0,Q9M9W1,O04376,Q9M9G6,Q6R2K3,O80910,Q9FGY4,Q9FM80,Q9FH28,B9DFU2,Q93VB2,Q8S8C6,Q9SF86,Q93VH6,Q9SHS7,Q0WPQ2,P51414,F4IPE3,P38025,Q84WB7,Q9M1L7,Q9LJG8,Q94AH9,Q9FID8,O82660,Q9LHJ8,Q9SVS0,Q9SG80,O82266,Q0WL80,Q8LCP6,Q39050,F4HVY0,Q8L735,Q9FI46,O82302,Q8H1D6,Q9XIC5,Q9LTX3,Q93YQ7,Q0WVX5,Q9FN69,Q07488,Q38914,…
GO:BP	anatomical structure development	GO:0048856	1e-22	21.9993	3207	2749	566	Q8W1E3,P84634,Q9LPC6,O04376,Q9FM80,O80983,B9DFU2,Q56XY2,Q93VB2,Q93VH6,F4IPE3,Q84WB7,Q9M1L7,Q9LJG8,O82266,Q9FF75,Q9FI46,Q94KD3,O82302,Q9XIC5,F4JSE7,Q9SZU7,Q93YQ7,Q9C516,Q9SMV6,Q9FN69,Q38914,Q8L5U0,Q9SZ11,O04192,Q8RXG3,F4IFC5,Q9ZSP5,Q9SFU3,F4JYE9,Q9SCZ4,Q9XF43,Q9M1S3,O80437,Q9SJ56,Q8W586,P93033,Q93ZS4,Q9FYK2,Q94AN2,Q38997,C0LGQ5,Q9SQU6,Q9S746,Q9SIN1,Q8L7L1,Q9ZU46,Q9LNC4,Q9ZT42,F4I3P9,Q9LPU2,Q9SR96,…
GO:BP	response to abiotic stimulus	GO:0009628	2.65e-20	19.5772	2214	2784	418	Q9SX31,Q9FM80,Q93VB2,Q9LXR7,Q0WPQ2,P51414,F4IPE3,Q9S7C0,F4K5K6,Q84WB7,Q9LHJ8,F4HVY0,Q9SZU7,Q9SMV6,Q07488,Q9FZ33,Q9LVJ0,Q9S7V4,Q8L5U0,Q39152,Q9FGH9,Q9XF89,P43287,Q9XF43,Q9M1S3,Q8W4I6,Q940X9,Q9SJ56,Q7XJ60,Q8RWB1,Q9LHA8,Q94KE2,Q6NQ88,Q9FYK2,F4JUU5,P28493,Q9ASU8,Q38997,Q96289,Q9SIN1,P46897,Q9T014,Q9SR96,Q39196,Q8LAA6,O48781,Q84M92,F4JKK0,Q9SYM2,O22265,Q9SRU2,Q8LAH7,Q9LSZ9,Q9FLR5,Q9C8Z9,Q05609,P43296,…
GO:BP	primary metabolic process	GO:0044238	9.26e-20	19.0335	11177	2752	1565	F4I1X0,O04469,Q5XF57,Q681N2,Q9SUW0,Q8VY09,Q8W1E3,P84634,Q9ZUV3,Q9LVM0,Q9M3G7,Q9SYL9,Q9SX31,Q9CAJ0,Q9M9W1,O04376,Q9M9G6,Q6R2K3,O80910,Q9FGY4,Q9FM80,Q9FH28,O80983,B9DFU2,Q93VB2,Q8S8C6,Q9SF86,Q93VH6,Q9SHS7,Q0WPQ2,P51414,F4IPE3,P38025,Q84WB7,Q9M1L7,Q9LJG8,Q94AH9,Q9FID8,O80443,Q9LHJ8,Q9SVS0,Q9SG80,O82266,Q0WL80,Q8LCP6,Q39050,F4HVY0,Q8L735,Q9FI46,O82302,Q8H1D6,Q9XIC5,Q93YQ7,Q0WVX5,Q9FN69,Q38914,Q9SGE9,…
GO:BP	multicellular organismal process	GO:0032501	2.75e-19	18.5607	3188	2749	548	Q8W1E3,P84634,Q9LPC6,O04376,Q9FM80,O80983,B9DFU2,Q56XY2,Q93VB2,Q93VH6,F4IPE3,Q84WB7,Q9M1L7,Q9LJG8,O82266,Q9FI46,Q94KD3,O82302,Q9XIC5,F4JSE7,Q9SZU7,Q93YQ7,Q9C516,Q9SMV6,Q9FN69,Q38914,Q8L5U0,Q9SZ11,O04192,Q8RXG3,F4IFC5,Q9ZSP5,Q9SFU3,F4JYE9,Q9SCZ4,Q9M1S3,O80437,Q9SJ56,Q8W586,P93033,Q93ZS4,Q9FYK2,Q94AN2,Q9SFU0,Q38997,C0LGQ5,Q9SQU6,Q96289,Q9S746,Q9SIN1,Q8L7L1,Q9ZU46,Q9LNC4,Q8S3U9,Q9ZT42,Q9LPU2,Q9SR96,…
GO:BP	multicellular organism development	GO:0007275	8.5e-19	18.0705	2833	2742	495	Q8W1E3,P84634,Q9LPC6,O04376,Q9FM80,B9DFU2,Q56XY2,Q93VB2,Q93VH6,F4IPE3,Q84WB7,Q9LJG8,O82266,Q9FI46,O82302,Q9XIC5,F4JSE7,Q9SZU7,Q93YQ7,Q9C516,Q9SMV6,Q9FN69,Q38914,Q8L5U0,Q9SZ11,O04192,Q8RXG3,F4IFC5,Q9ZSP5,Q9SFU3,F4JYE9,Q9SCZ4,Q9M1S3,O80437,Q9SJ56,Q8W586,Q93ZS4,Q9FYK2,Q94AN2,Q38997,C0LGQ5,Q9SQU6,Q9S746,Q9SIN1,Q8L7L1,Q9ZU46,Q9LNC4,Q9ZT42,Q9LPU2,Q9C5V6,A9QM73,P0C7P8,Q9FJZ3,C0Z2L5,Q9SX27,Q84M92,Q39065,…
GO:BP	establishment of localization	GO:0051234	2.04e-18	17.6913	2820	2781	497	Q8L725,Q56X46,P92949,Q94C70,Q9LPC6,O80910,B9DFU2,Q944A9,Q93VB2,O03982,F4IPE3,O65657,Q9SCX5,F4K5K6,Q9SKZ5,Q39050,Q9FF75,Q9FI46,Q94KD3,O81742,Q6NKU9,Q8RXN3,Q9SMV6,Q07488,Q9FZ33,Q93Y40,O64864,Q9FGH9,Q38885,Q9ZVX8,P43287,Q940Y1,Q6NQK0,O82089,O82752,F4JZL7,F4JVA6,F4HVM3,O81464,Q5XF36,Q9ZUM0,Q8L7Z0,Q9SJ40,Q9ASU8,Q94AN2,Q9SFU0,C0LGQ5,Q8LF05,O80436,Q9SD80,Q9LPF6,Q9ASS7,O04089,Q8S3U9,Q9LPU2,Q39196,Q8LAA6,…
GO:BP	transport	GO:0006810	4.71e-18	17.3267	2776	2781	489	Q8L725,Q56X46,P92949,Q94C70,Q9LPC6,O80910,B9DFU2,Q944A9,Q93VB2,O03982,F4IPE3,O65657,Q9SCX5,F4K5K6,Q9SKZ5,Q39050,Q9FI46,Q94KD3,O81742,Q6NKU9,Q8RXN3,Q9SMV6,Q07488,Q9FZ33,Q93Y40,O64864,Q9FGH9,Q38885,Q9ZVX8,P43287,Q940Y1,Q6NQK0,O82089,O82752,F4JZL7,F4JVA6,F4HVM3,O81464,Q5XF36,Q9ZUM0,Q8L7Z0,Q9SJ40,Q9ASU8,Q94AN2,Q9SFU0,C0LGQ5,Q8LF05,O80436,Q9SD80,Q9LPF6,Q9ASS7,O04089,Q8S3U9,Q9LPU2,Q39196,Q8LAA6,Q9SXS2,…
GO:BP	response to stimulus	GO:0050896	3.32e-16	15.4793	6465	2743	962	P92949,P84634,Q9M3G7,Q9SX31,Q9CAJ0,Q9SIC9,O04376,Q9FM80,Q9FH28,Q93VB2,Q9ZPE7,Q8S8C6,Q9FLH0,Q9SF86,Q9LXR7,Q9SHS7,Q0WPQ2,P51414,F4IPE3,Q9S7C0,P38025,F4K5K6,Q84WB7,Q9SKZ5,Q94AH9,Q9FID8,O82660,Q9LHJ8,Q0WL80,O22633,F4HVY0,Q9FI46,Q8H1D6,Q9XIC5,F4JSE7,Q9SZU7,Q9C516,O80934,Q9SMV6,Q9FN69,Q07488,Q9FZ33,Q9LVJ0,Q9S7V4,O81825,Q9M2G7,Q8L5U0,Q9FMR1,Q0WM29,F4IFN6,Q9LFF9,Q39152,B3LFA4,Q9FGH9,Q944A7,Q8RXG3,Q9ZSP5,…
GO:BP	localization	GO:0051179	4.31e-16	15.3653	3034	2781	516	Q8L725,Q56X46,P92949,Q94C70,Q9LPC6,O80910,B9DFU2,Q944A9,Q93VB2,O03982,F4IPE3,O65657,Q9SCX5,F4K5K6,Q9SKZ5,Q39050,Q9FF75,Q9FI46,Q94KD3,O81742,Q6NKU9,Q8RXN3,Q9SMV6,Q07488,Q9FZ33,Q93Y40,O64864,Q9FGH9,Q38885,Q9ZVX8,P43287,Q940Y1,Q6NQK0,O82089,O82752,F4JZL7,F4JVA6,F4HVM3,O81464,Q7XJ60,Q5XF36,Q9ZUM0,Q8L7Z0,Q9SJ40,Q9ASU8,Q94AN2,Q9SFU0,C0LGQ5,Q9ZVT7,Q8LF05,O80436,Q9SD80,Q9LPF6,Q9ASS7,O04089,Q8S3U9,Q9LPU2,…
GO:BP	response to oxygen-containing compound	GO:1901700	4.31e-16	15.3653	1691	2562	303	Q9CAJ0,O04376,Q9FM80,Q93VB2,Q9ZPE7,Q9LXR7,Q9SHS7,Q84WB7,Q9LHJ8,Q0WL80,F4HVY0,Q9FI46,Q9XIC5,F4JSE7,Q9FN69,Q9LVJ0,Q9S7V4,Q9M2G7,Q9FGH9,Q944A7,Q8RXG3,Q9ZVX8,P43287,Q9SCZ4,Q9M1S3,Q8W4I6,Q9SJ56,Q94KE2,F4JUU5,Q9ASU8,F4I171,Q38997,Q9ZV88,Q96289,Q9SIN1,P46897,Q8L7L1,Q9S850,Q9C5V6,Q39196,Q8LAA6,F4JKK0,Q9C942,O22193,Q8LAH7,Q9ZVH8,F4IB81,Q9C8Z9,Q05609,Q9STX5,Q7XYY2,F4JTP5,Q9FFF6,O22850,Q9C8E6,O04203,Q9LYK2,…
GO:BP	post-embryonic development	GO:0009791	5.51e-15	14.2592	1606	2739	302	Q8W1E3,P84634,Q56XY2,F4IPE3,Q84WB7,Q9LJG8,Q9SZU7,Q93YQ7,Q38914,Q9SZ11,Q8RXG3,F4IFC5,Q9ZSP5,Q9SFU3,F4JYE9,Q9SCZ4,Q9M1S3,O80437,Q8W586,Q93ZS4,Q94AN2,Q38997,C0LGQ5,Q9SQU6,Q8L7L1,Q9ZU46,Q9LPU2,Q9FJZ3,C0Z2L5,Q9SX27,Q84M92,Q9SG02,Q9FGY1,Q9SYM2,Q9SRU2,O22193,Q9ZVH8,Q9LSZ9,Q05609,Q9FKK2,Q7XYY2,Q9C8E6,Q500U8,Q9LYN8,Q8GW31,Q8H103,Q94CK9,Q689D6,F4JTB3,Q94K01,Q9FHH8,P52410,O49500,Q94AH6,Q66GN2,Q39261,Q38931,…
GO:BP	system development	GO:0048731	7.09e-15	14.1496	2013	2742	361	Q8W1E3,P84634,Q9LPC6,Q9FM80,B9DFU2,Q56XY2,Q93VB2,Q93VH6,F4IPE3,Q9LJG8,Q9XIC5,F4JSE7,Q93YQ7,Q9C516,Q38914,Q9SZ11,Q8RXG3,F4IFC5,Q9ZSP5,F4JYE9,Q9SCZ4,O80437,Q8W586,Q93ZS4,Q9FYK2,Q94AN2,Q38997,C0LGQ5,Q9SQU6,Q9ZU46,Q9LNC4,Q9LPU2,P0C7P8,Q9FJZ3,Q9SX27,Q84M92,Q39065,Q9SG02,Q9FGY1,Q9SY55,Q9SRU2,O22193,Q9ZVH8,F4I4F2,Q05609,Q9FKK2,Q7XYY2,O65782,Q500U8,Q9LYN8,O80725,Q8GW31,Q8H103,Q5E924,Q94CK9,Q9C768,Q689D6,…
GO:BP	cellular component organization or biogenesis	GO:0071840	8.19e-15	14.0867	3501	2748	568	F4I1X0,Q56X46,B3H4F1,Q8VY09,Q8W1E3,Q9ZUV3,O04376,Q9FM80,Q944A9,Q56XY2,Q93VB2,Q9FLH0,P51414,F4K5K6,Q9M1L7,Q94AH9,O82660,Q9SVS0,O82266,Q8LCP6,Q9FY61,Q9FF75,Q9FI46,Q67ZM4,Q93YQ7,Q6NKU9,Q9SMV6,Q9FFN2,P49062,Q9SZ11,Q9FJ81,Q9M364,Q8RXG3,O22892,Q9XF89,Q38885,Q9SUT9,P61430,Q9LTD9,Q9SCZ4,Q8W4I6,Q3E902,Q9SJ56,Q38908,O22922,Q7XJ60,Q94CD1,P93033,Q5XF36,Q9XFH4,Q9STG9,P60040,Q9FZJ1,Q9SJ40,Q9FI78,Q94AN2,Q9SFU0,…
GO:BP	cellular component organization	GO:0016043	1.45e-13	12.8397	3114	2748	509	Q56X46,B3H4F1,Q8VY09,Q8W1E3,Q9ZUV3,O04376,Q9FM80,Q944A9,Q56XY2,Q93VB2,Q9FLH0,F4K5K6,Q9M1L7,Q94AH9,O82660,Q8LCP6,Q9FY61,Q9FF75,Q9FI46,Q67ZM4,Q93YQ7,Q6NKU9,Q9FFN2,P49062,Q9SZ11,Q9FJ81,Q9M364,Q8RXG3,O22892,Q9XF89,Q38885,Q9SUT9,P61430,Q9LTD9,Q9SCZ4,Q8W4I6,Q9SJ56,Q38908,O22922,Q7XJ60,Q94CD1,P93033,Q5XF36,Q9XFH4,Q9STG9,Q9FZJ1,Q9SJ40,Q9FI78,Q94AN2,Q9SFU0,C0LGQ5,O22243,F4I8I0,Q9M658,F4I3P9,Q9C5V6,A9QM73,…
GO:BP	response to chemical	GO:0042221	2.13e-13	12.6709	3153	2562	484	Q9SX31,Q9CAJ0,O04376,Q9FM80,Q9FH28,Q93VB2,Q9ZPE7,Q8S8C6,Q9LXR7,Q9SHS7,Q0WPQ2,Q9S7C0,P38025,Q84WB7,Q9SKZ5,Q9FID8,O82660,Q9LHJ8,Q0WL80,F4HVY0,Q9FI46,Q8H1D6,Q9XIC5,F4JSE7,Q9C516,Q9FN69,Q07488,Q9FZ33,Q9LVJ0,Q9S7V4,Q9M2G7,Q9LFF9,B3LFA4,Q9FGH9,Q944A7,Q8RXG3,Q9ZSP5,Q9ZVX8,P43287,Q9SCZ4,Q9M1S3,Q8W4I6,O82089,Q9FGT7,Q9SJ56,Q8RWB1,Q9LHA8,Q94KE2,F4JUU5,P28493,Q9ASU8,F4I171,Q8H0S9,Q38997,Q9ZV88,Q96289,Q9SIN1,…
GO:BP	macromolecule metabolic process	GO:0043170	2.13e-13	12.6709	9198	2786	1299	F4I1X0,Q5XF57,Q681N2,Q8VY09,Q8W1E3,P84634,Q9ZUV3,Q9LVM0,Q9M3G7,Q9SYL9,Q9SX31,Q9CAJ0,Q9M9W1,O04376,Q9M9G6,Q6R2K3,O80910,Q9FGY4,Q9FM80,Q9FH28,O80983,Q93VB2,Q8S8C6,Q9SF86,Q93VH6,Q9SHS7,Q0WPQ2,P51414,F4IPE3,Q84WB7,Q9M1L7,Q9LJG8,Q94AH9,Q9FID8,Q9LHJ8,Q9SVS0,Q9SG80,O82266,Q0WL80,Q8LCP6,Q39050,Q8L735,Q9FI46,O82302,Q8H1D6,Q9XIC5,Q93YQ7,Q0WVX5,Q9FN69,Q38914,Q9SGE9,Q681X4,Q9FFN2,Q8L5U0,Q6R2J8,F4IFN6,P48528,…
GO:BP	nitrogen compound metabolic process	GO:0006807	2.64e-13	12.5784	9809	2786	1373	F4I1X0,Q5XF57,Q681N2,Q8VY09,Q8W1E3,P84634,Q9ZUV3,Q9LVM0,Q9M3G7,Q9SYL9,Q9SX31,Q9CAJ0,Q9M9W1,O04376,Q9M9G6,Q6R2K3,O80910,Q9FGY4,Q9FM80,Q9FH28,O80983,Q93VB2,Q8S8C6,Q9SF86,Q93VH6,Q9SHS7,Q0WPQ2,P51414,F4IPE3,P38025,Q84WB7,Q9M1L7,Q9LJG8,Q94AH9,Q9FID8,Q9LHJ8,Q9SVS0,O82266,Q0WL80,Q39050,Q9FI46,O82302,Q8H1D6,Q9XIC5,Q9LTX3,Q9FN69,Q38914,Q9SGE9,Q8GUH2,Q681X4,Q9FFN2,Q9M2G7,Q8L5U0,Q0WM29,Q6R2J8,F4IFN6,P48528,…
GO:BP	cellular macromolecule metabolic process	GO:0044260	2.26e-11	10.646	7636	2786	1090	F4I1X0,Q5XF57,Q681N2,Q8VY09,Q8W1E3,P84634,Q9ZUV3,Q9LVM0,Q9M3G7,Q9SYL9,Q9SX31,Q9CAJ0,Q9M9W1,O04376,Q9M9G6,Q6R2K3,O80910,Q9FGY4,Q9FM80,Q9FH28,Q93VB2,Q8S8C6,Q9SF86,Q93VH6,Q9SHS7,Q0WPQ2,P51414,F4IPE3,Q84WB7,Q9M1L7,Q9LJG8,Q94AH9,Q9FID8,Q9LHJ8,Q9SG80,O82266,Q0WL80,Q8LCP6,Q39050,Q8L735,Q9FI46,O82302,Q8H1D6,Q9XIC5,Q93YQ7,Q0WVX5,Q9FN69,Q38914,Q9SGE9,Q681X4,Q9FFN2,Q8L5U0,Q6R2J8,F4IFN6,P48528,Q9SZ11,O65041,…
GO:BP	response to organic substance	GO:0010033	2.26e-11	10.646	2063	2251	300	Q9CAJ0,O04376,Q9FH28,Q9ZPE7,Q8S8C6,Q9LXR7,Q9SHS7,Q0WPQ2,P38025,Q84WB7,Q0WL80,Q8H1D6,F4JSE7,Q9C516,Q9FN69,Q9FZ33,Q9S7V4,Q9M2G7,Q9FGH9,Q944A7,Q8RXG3,Q9ZSP5,Q9ZVX8,P43287,Q9SCZ4,Q9M1S3,Q8W4I6,Q9FGT7,Q9SJ56,Q9LHA8,Q94KE2,F4JUU5,Q9ASU8,F4I171,Q38997,Q9ZV88,Q96289,Q9SIN1,P46897,O04093,Q8L7L1,Q9C5V6,F4JKK0,Q9SRU2,Q8W4K5,Q8LAH7,Q9ZVH8,F4IB81,Q8GWK2,Q05609,Q7XYY2,F4JTP5,Q9FFF6,O22850,Q9C8E6,O04203,O80725,…
GO:BP	biological regulation	GO:0065007	2.57e-11	10.5895	6661	2733	950	P92949,Q8W1E3,P84634,Q9M3G7,Q9SYL9,Q9CAJ0,Q9SIC9,O04376,Q9M9G6,Q9FM80,B9DFU2,Q93VB2,Q8S8C6,Q9FLH0,Q9SF86,Q9LXR7,Q93VH6,Q9SHS7,Q0WPQ2,F4IPE3,Q9SCX5,Q9M1L7,Q9LJG8,O82266,Q0WL80,Q9FF75,Q9FI46,O82302,Q9XIC5,F4JSE7,Q9C516,Q9SMV6,Q9FN69,Q07488,Q9FZ33,Q38914,Q681X4,Q8L5U0,Q9FMR1,Q9FGH9,O04192,Q944A7,Q9M364,Q8RXG3,O22892,Q8LDP4,Q9SCZ4,Q9M1S3,Q8W4I6,O82089,Q9FGT7,Q940X9,Q9SJ56,Q7XJ60,Q94KE2,Q93ZS4,F4JUU5,…
GO:BP	transmembrane transport	GO:0055085	3.29e-11	10.483	1318	2768	246	Q8L725,Q56X46,Q94C70,Q9SCX5,Q6NKU9,Q8RXN3,Q38885,Q9ZVX8,P43287,O82752,F4HVM3,Q8L7Z0,Q94AN2,O80436,Q9LPF6,Q9ASS7,O04089,Q9LPU2,Q39196,Q8LAA6,Q9SXS2,Q39065,Q9FKM2,Q9SY55,O22265,Q9SBA7,O81283,B7ZWR6,O80725,Q9LYK2,Q8VZR6,F4JTB3,Q9SX28,Q9SRR0,F4KD71,Q9FNP1,Q9SYD6,P52410,Q9SZY4,P25818,O82598,Q9SX20,Q9SUV1,Q0WP01,Q3E7D0,Q9ZS97,Q8W488,O81016,O23016,Q9LXV3,Q9C9Z1,Q9LDH0,Q9M1I2,Q05085,Q93ZQ5,Q9FL28,O80739,…
GO:BP	regulation of biological process	GO:0050789	5.49e-11	10.2602	5940	2743	860	Q8W1E3,P84634,Q9M3G7,Q9SYL9,Q9CAJ0,Q9SIC9,O04376,Q9M9G6,Q9FM80,B9DFU2,Q93VB2,Q8S8C6,Q9SF86,Q9LXR7,Q93VH6,Q9SHS7,Q0WPQ2,F4IPE3,Q9SCX5,Q9M1L7,Q9LJG8,O82266,Q0WL80,Q9FF75,Q9FI46,O82302,Q9XIC5,F4JSE7,Q9C516,Q9SMV6,Q9FN69,Q07488,Q38914,Q681X4,Q8L5U0,Q9FMR1,Q9FGH9,O04192,Q944A7,Q9M364,Q8RXG3,O22892,Q8LDP4,Q9SCZ4,Q9M1S3,Q8W4I6,Q9FGT7,Q940X9,Q9SJ56,Q7XJ60,Q94KE2,Q93ZS4,F4JUU5,Q9C9R6,Q9FNN3,Q9XFH4,P28493,…
GO:BP	organonitrogen compound metabolic process	GO:1901564	1.58e-10	9.80076	5994	2784	875	Q5XF57,Q681N2,Q8VY09,Q9ZUV3,Q9LVM0,Q9M3G7,Q9SYL9,Q9SX31,Q9CAJ0,Q9M9W1,O04376,Q6R2K3,O80910,Q9FGY4,Q9FH28,O80983,Q93VB2,Q9SF86,Q9SHS7,Q0WPQ2,P51414,P38025,Q84WB7,Q9M1L7,Q94AH9,Q9FID8,Q9LHJ8,Q0WL80,Q39050,Q9FI46,O82302,Q8H1D6,Q9LTX3,Q38914,Q9SGE9,Q8GUH2,Q9FFN2,Q9M2G7,Q8L5U0,Q0WM29,Q6R2J8,P48528,Q9C6T1,Q39152,O65041,Q9SKX5,B3LFA4,Q9FJ82,Q944A7,Q9M364,Q8RXG3,F4IFC5,Q9ZSP5,Q9XF89,Q9SX68,F4JYE9,C0LGG9,…
GO:BP	nitrogen compound transport	GO:0071705	5.74e-10	9.24074	1186	2781	222	O80910,Q944A9,Q93VB2,Q9SKZ5,Q94KD3,O81742,Q6NKU9,Q9SMV6,Q9FGH9,Q38885,Q6NQK0,F4JVA6,Q9ZUM0,Q9SJ40,Q94AN2,Q9SFU0,Q9SD80,Q9LPF6,Q9ASS7,Q8S3U9,Q9LPU2,Q8L748,O22265,O04421,O81283,A1L4X0,B7ZWR6,Q9ZUI6,Q8LLD4,Q9STX5,Q67XV2,Q9LYK2,O23140,Q5PNU3,Q9LSX7,Q42374,Q9SRR0,Q9C533,F4KD71,Q9FNP1,P52410,Q9SZY4,Q8VY27,P25818,O82598,Q93YU5,Q42191,Q0WP01,Q3E7D0,Q0WNJ6,O64587,Q9LDH0,Q9LH50,Q9M1I2,Q05085,Q8RY25,Q9SHH0,…
GO:BP	rhythmic process	GO:0048511	6.65e-10	9.17698	150	2771	50	Q6R2K3,Q9LXR7,Q9SCZ4,Q94KE2,Q9FMX2,Q08466,Q94AH6,Q9S9N9,Q84N64,Q9LKL2,O82804,Q9SQI2,Q8H0W3,Q9LPV9,F4KGY6,Q570U6,Q94CL7,Q03250,Q9LYA9,O80507,Q8GWQ6,Q9SWG3,A8MQN2,F4KBW6,F4JGZ1,Q42580,F4JCX9,Q43125,O48832,Q8LAU9,Q9SJK7,Q96500,Q9FN03,Q8RWU3,Q9SKB3,Q93WK5,Q94BT6,C0SVM5,Q9SB47,Q9SSE5,F4IDB2,B9DFA8,Q93Y08,Q9STF2,O23254,P92973,Q9LTW4,Q6LA42,Q9SUM4,O82632
GO:BP	small molecule metabolic process	GO:0044281	1.53e-09	8.81415	1833	2750	311	O04469,Q8VY09,Q9SF86,P38025,Q9SG80,Q0WL80,Q9LTX3,Q38914,Q9SGE9,Q8GUH2,Q0WM29,Q9C6T1,Q9SZ11,Q39152,B3LFA4,Q9FJ82,Q8RXG3,F4IFC5,F4JYE9,Q9SLA8,Q9XF43,Q940H7,P93033,B9DGD6,Q8GYN9,Q9STG9,Q9SI61,Q9FK30,F4I171,Q38997,Q9S746,Q8L7L1,Q9SR15,Q9ZVN2,Q8LAH7,Q9LSZ9,Q05609,O65782,Q8L7W7,O04203,Q9LYK2,Q8RXD4,F4K1R2,Q8LBB2,Q8H103,Q5E924,F4IYF8,P54873,Q9SRR0,Q9FNP1,Q8LDW8,Q8RWE8,Q9FN30,P52410,O04630,Q9SCL7,Q9SZY4,…
GO:BP	macromolecule modification	GO:0043412	2.03e-09	8.69269	3561	2784	550	F4I1X0,Q5XF57,Q681N2,Q8VY09,Q9ZUV3,Q9LVM0,Q9M3G7,Q9SX31,Q9CAJ0,O04376,Q6R2K3,Q9FGY4,Q93VB2,Q9SF86,Q9SHS7,Q0WPQ2,Q84WB7,Q9M1L7,Q94AH9,Q9FID8,Q9LHJ8,Q9SVS0,Q0WL80,Q39050,Q9FI46,O82302,Q8H1D6,Q9FFN2,Q8L5U0,Q6R2J8,P48528,O65041,Q944A7,Q9M364,Q8RXG3,Q9XF89,C0LGG9,Q8GY60,Q8LDP4,Q9SCZ4,Q9SZ53,Q9LHA8,Q6NQ88,Q93ZS4,Q9XFH4,Q9FZJ1,F4K1B1,Q9FK30,Q9ZT94,Q8VZT0,Q38997,C0LGQ5,Q8L7I1,Q9S9Z7,Q9ZU46,Q9T014,F4K6F1,…
GO:BP	cellular protein modification process	GO:0006464	2.46e-09	8.60853	3200	2784	501	Q5XF57,Q681N2,Q8VY09,Q9ZUV3,Q9LVM0,Q9M3G7,Q9SX31,Q9CAJ0,O04376,Q6R2K3,Q9FGY4,Q93VB2,Q9SF86,Q9SHS7,Q0WPQ2,Q84WB7,Q9M1L7,Q94AH9,Q9FID8,Q9LHJ8,Q0WL80,Q39050,Q9FI46,O82302,Q8H1D6,Q9FFN2,Q8L5U0,Q6R2J8,P48528,O65041,Q944A7,Q9M364,Q8RXG3,Q9XF89,C0LGG9,Q8GY60,Q8LDP4,Q9SCZ4,Q9SZ53,Q9LHA8,Q6NQ88,Q93ZS4,Q9XFH4,Q9FZJ1,F4K1B1,Q9FK30,Q9ZT94,Q38997,C0LGQ5,Q8L7I1,Q9S9Z7,Q9ZU46,Q9T014,F4K6F1,Q9ZT42,Q9FMM4,Q84M92,…
GO:BP	protein modification process	GO:0036211	2.46e-09	8.60853	3200	2784	501	Q5XF57,Q681N2,Q8VY09,Q9ZUV3,Q9LVM0,Q9M3G7,Q9SX31,Q9CAJ0,O04376,Q6R2K3,Q9FGY4,Q93VB2,Q9SF86,Q9SHS7,Q0WPQ2,Q84WB7,Q9M1L7,Q94AH9,Q9FID8,Q9LHJ8,Q0WL80,Q39050,Q9FI46,O82302,Q8H1D6,Q9FFN2,Q8L5U0,Q6R2J8,P48528,O65041,Q944A7,Q9M364,Q8RXG3,Q9XF89,C0LGG9,Q8GY60,Q8LDP4,Q9SCZ4,Q9SZ53,Q9LHA8,Q6NQ88,Q93ZS4,Q9XFH4,Q9FZJ1,F4K1B1,Q9FK30,Q9ZT94,Q38997,C0LGQ5,Q8L7I1,Q9S9Z7,Q9ZU46,Q9T014,F4K6F1,Q9ZT42,Q9FMM4,Q84M92,…
GO:BP	circadian rhythm	GO:0007623	2.46e-09	8.60839	141	2771	47	Q6R2K3,Q9LXR7,Q9SCZ4,Q94KE2,Q9FMX2,Q08466,Q94AH6,Q9S9N9,Q84N64,Q9LKL2,O82804,Q9SQI2,Q8H0W3,Q9LPV9,F4KGY6,Q570U6,Q94CL7,Q03250,Q9LYA9,O80507,Q8GWQ6,Q9SWG3,A8MQN2,F4KBW6,F4JGZ1,F4JCX9,Q43125,O48832,Q8LAU9,Q9SJK7,Q96500,Q9FN03,Q8RWU3,Q93WK5,Q94BT6,C0SVM5,Q9SB47,Q9SSE5,F4IDB2,B9DFA8,Q93Y08,Q9STF2,O23254,P92973,Q9LTW4,Q9SUM4,O82632
GO:BP	phosphate-containing compound metabolic process	GO:0006796	3.38e-09	8.47058	2471	2784	401	Q5XF57,Q9SUW0,Q8VY09,Q9LVM0,Q9M3G7,Q9SX31,Q9CAJ0,O04376,Q6R2K3,Q9SF86,Q9SHS7,Q0WPQ2,P38025,Q9M1L7,Q9FID8,Q39050,O82302,Q8H1D6,Q9LTX3,Q9M2G7,Q6R2J8,P48528,Q9LFF9,Q9C6T1,Q39152,Q944A7,Q8RXG3,Q9SFU3,C0LGG9,Q8GY60,Q9SCZ4,O80437,Q9SZ53,Q93ZS4,B9DGD6,Q9STG9,Q9SI61,F4K1B1,Q9ZT94,Q8H129,Q38997,C0LGQ5,Q9S9Z7,Q8L7L1,Q9ZU46,Q9T014,C0LGP4,F4JEQ2,Q96328,F4IB81,Q8RY17,F4I4F2,Q05609,F4JTP5,P46573,Q8L7W7,Q9LYN8,…
GO:BP	anatomical structure morphogenesis	GO:0009653	3.52e-09	8.45304	1015	2144	158	B9DFU2,F4IPE3,Q9M1L7,Q9FF75,Q94KD3,O82302,Q9SMV6,Q9FN69,Q9SZ11,Q8RXG3,Q9ZSP5,Q9XF43,Q9FYK2,Q94AN2,C0LGQ5,F4I3P9,Q9SR96,Q9C5V6,Q9SRU2,Q9SU40,F4I4F2,Q9STX5,Q7XYY2,Q9C788,Q500U8,Q9LYN8,O80725,Q8GW31,Q689D6,Q8H0T9,O22874,Q02283,Q93ZR1,Q38890,Q9LMP1,C0LGF4,Q96305,Q9LVD0,Q94BX4,Q9FHA7,O82804,Q9LX29,Q5XPJ9,Q946J8,Q9LNJ4,Q9LH50,Q9FJV0,O48818,Q9FKZ3,Q9SA69,Q9LJU0,Q9LV09,Q9C9C4,Q9M841,Q8LGI3,Q39265,Q9M2Y6,…
GO:BP	shoot system development	GO:0048367	3.52e-09	8.45304	964	2741	183	Q8W1E3,Q9FM80,B9DFU2,Q93VB2,Q93VH6,F4IPE3,Q9XIC5,F4JSE7,Q38914,Q9SZ11,Q8RXG3,O80437,Q93ZS4,Q94AN2,Q38997,Q9SX27,Q9SG02,Q9SRU2,O22193,Q9ZVH8,Q7XYY2,Q9LYN8,Q8GW31,Q8H103,Q94CK9,Q9C768,F4JTB3,Q9FHH8,Q02283,Q9C9B9,O49500,Q94AH6,Q93ZR1,Q38890,Q39261,Q96305,Q9SD40,Q84VG7,Q9FHA7,Q9LKL2,O82804,Q9SQI2,Q9LX29,Q946J8,Q9LNJ4,Q9LDH0,Q93WF6,O04609,Q06850,Q9FKZ3,Q9FIS1,Q9ZUZ2,Q9FLV0,O80739,Q9LV09,Q9LYG9,O04714,…
GO:BP	response to stress	GO:0006950	4.35e-09	8.36105	3906	2752	587	P84634,Q9M3G7,Q9SX31,Q9FM80,Q9FH28,Q93VB2,Q9FLH0,Q9SF86,Q0WPQ2,P51414,Q9S7C0,Q84WB7,Q94AH9,Q9LHJ8,Q0WL80,F4HVY0,Q9FI46,Q8H1D6,Q9XIC5,F4JSE7,O80934,Q9SMV6,Q07488,Q9LVJ0,Q9S7V4,O81825,Q0WM29,F4IFN6,Q39152,Q9FGH9,Q944A7,Q8RXG3,P43287,Q9SCZ4,Q9XF43,Q9M1S3,Q8W4I6,Q940X9,Q8RWB1,Q9LHA8,Q94KE2,P93033,Q6NQ88,Q93ZS4,Q9M158,Q9FYK2,F4JUU5,P28493,Q9ASU8,Q945P1,Q9ZT94,Q38997,C0LGQ5,Q96289,Q9SIN1,P46897,O04093,…
GO:BP	plant organ development	GO:0099402	5.14e-09	8.2892	1124	2742	206	Q9LPC6,Q9FM80,Q93VB2,Q93VH6,F4IPE3,Q9XIC5,F4JSE7,Q9C516,Q9SZ11,Q8RXG3,Q9ZSP5,Q9SCZ4,Q93ZS4,Q9FYK2,Q94AN2,Q38997,C0LGQ5,Q9LNC4,P0C7P8,Q39065,Q9SG02,Q9SY55,Q9SRU2,O22193,F4I4F2,Q05609,O65782,Q9LYN8,O80725,Q5E924,Q94CK9,Q9C768,Q689D6,F4JTB3,Q9LTA6,Q02283,Q9C9B9,Q94AH6,Q93ZR1,Q39261,Q96305,Q8L8A8,Q9LVD0,Q9SD40,Q9M310,Q9FHA7,Q9LX29,Q67ZE1,Q9LNJ4,Q9SRT0,Q93WF6,Q9FJV0,O04609,Q06850,Q05085,Q9LRZ5,Q9FKZ3,…
GO:BP	phosphorus metabolic process	GO:0006793	6.38e-09	8.1953	2514	2784	405	Q5XF57,Q9SUW0,Q8VY09,Q9LVM0,Q9M3G7,Q9SX31,Q9CAJ0,O04376,Q6R2K3,Q9SF86,Q9SHS7,Q0WPQ2,P38025,Q9M1L7,Q9FID8,Q0WL80,Q39050,O82302,Q8H1D6,Q9LTX3,Q9M2G7,Q6R2J8,P48528,Q9LFF9,Q9C6T1,Q39152,Q944A7,Q8RXG3,Q9SFU3,C0LGG9,Q8GY60,Q9SCZ4,O80437,Q9SZ53,Q93ZS4,B9DGD6,Q9STG9,Q9SI61,F4K1B1,Q9ZT94,Q8H129,Q38997,C0LGQ5,Q9S9Z7,Q8L7L1,Q9ZU46,Q9T014,C0LGP4,F4JEQ2,Q96328,F4IB81,Q8RY17,F4I4F2,Q05609,F4JTP5,P46573,Q8L7W7,…
GO:BP	developmental process involved in reproduction	GO:0003006	8.51e-09	8.06993	1526	2783	266	Q8W1E3,P84634,O04376,Q56XY2,F4IPE3,Q9M1L7,Q9LJG8,Q94KD3,Q93YQ7,Q9SMV6,Q38914,Q8RXG3,F4IFC5,F4JYE9,O80437,Q8W586,P93033,Q93ZS4,Q94AN2,Q38997,C0LGQ5,Q9SQU6,Q9ZU46,Q9LPU2,Q9SR96,Q9FJZ3,Q9SX27,Q84M92,Q39065,Q9SG02,Q9FGY1,Q9SRU2,O22193,Q9ZVH8,Q9FKK2,Q7XYY2,Q500U8,Q9LYN8,Q8GW31,Q8H103,Q94CK9,F4JTB3,Q94K01,Q9FHH8,P52410,O49500,Q94AH6,Q39261,Q96305,Q9SD40,Q94BX4,Q93YU5,Q84VG7,Q9FHA7,Q9LKL2,F4HXY7,Q9XIG1,…
GO:BP	organic substance transport	GO:0071702	2.69e-08	7.57003	1468	2566	239	O80910,Q944A9,Q93VB2,Q9SKZ5,Q94KD3,O81742,Q6NKU9,Q8RXN3,Q9SMV6,Q93Y40,O64864,Q9FGH9,Q38885,Q940Y1,Q6NQK0,F4JVA6,Q9ZUM0,Q9SJ40,Q94AN2,Q9SFU0,Q9SD80,Q9LPF6,Q9ASS7,Q8S3U9,Q9LPU2,Q8L748,O22265,P98204,Q9SBA7,O04421,O81283,A1L4X0,B7ZWR6,Q9ZUI6,Q8LLD4,Q9STX5,Q67XV2,O23140,Q5PNU3,Q9LSX7,Q8VZR6,Q42374,Q9SRR0,Q9C533,F4KD71,Q9FNP1,Q9SYD6,P52410,Q8L706,Q9SZY4,Q8VY27,P25818,O82598,Q93YU5,Q42191,Q0WP01,Q3E7D0,…
GO:BP	response to radiation	GO:0009314	4.64e-08	7.33364	770	2783	151	Q9LXR7,F4K5K6,Q9SZU7,Q07488,Q9LVJ0,Q8L5U0,Q9XF89,Q9XF43,Q8W4I6,Q9SJ56,Q6NQ88,P28493,Q96289,Q9T014,Q84M92,Q9SYM2,O22265,Q9SRU2,Q9LSZ9,Q9FLR5,Q7XYY2,O65782,Q9C8E6,Q38911,Q8RXD4,Q02283,Q9LU64,Q9ZS97,O82804,Q9SQI2,O64730,Q946J8,Q93WF6,Q8L7L0,Q9SAG8,Q8GXS8,Q05085,Q700D5,Q8RY25,Q9LPV9,Q42545,O04714,Q570U6,Q9M358,Q94CL7,Q9SD82,Q9LJB7,Q8LCQ4,O48533,Q9FJ07,O24621,Q9S7Z8,Q9LR64,Q9C9K1,Q39079,Q9LJ44,Q9C9N6,…
GO:BP	reproductive structure development	GO:0048608	4.85e-08	7.31464	1267	2707	220	Q8W1E3,P84634,Q56XY2,F4IPE3,Q9LJG8,Q93YQ7,Q38914,Q8RXG3,F4IFC5,F4JYE9,O80437,Q8W586,Q93ZS4,Q94AN2,Q38997,C0LGQ5,Q9SQU6,Q9ZU46,Q9LPU2,Q9FJZ3,Q9SX27,Q84M92,Q9SG02,Q9FGY1,Q9SRU2,O22193,Q9ZVH8,Q9FKK2,Q7XYY2,Q500U8,Q9LYN8,Q8GW31,Q8H103,Q94CK9,F4JTB3,Q94K01,Q9FHH8,P52410,O49500,Q94AH6,Q39261,Q96305,Q9SD40,Q93YU5,Q84VG7,Q9FHA7,Q9LKL2,Q9XIG1,O82804,Q9SQI2,Q9LX29,Q946J8,Q9LNJ4,Q9ZU38,Q93WF6,Q8L7L0,Q9M8Z7,…
GO:BP	regulation of cellular process	GO:0050794	5.03e-08	7.29858	5329	2751	761	Q8W1E3,Q9M3G7,Q9SYL9,Q9CAJ0,Q9SIC9,O04376,Q9M9G6,Q9FM80,Q93VB2,Q8S8C6,Q9SF86,Q9LXR7,Q93VH6,Q9SHS7,Q0WPQ2,F4IPE3,Q9SCX5,Q9M1L7,Q9LJG8,O82266,Q0WL80,Q9FF75,Q9FI46,O82302,Q9XIC5,F4JSE7,Q9C516,Q9SMV6,Q9FN69,Q07488,Q38914,Q681X4,Q8L5U0,Q9FMR1,Q9FGH9,O04192,Q944A7,Q9M364,Q8RXG3,O22892,Q8LDP4,Q9SCZ4,Q8W4I6,Q9FGT7,Q9SJ56,Q7XJ60,F4JUU5,Q9C9R6,Q9FNN3,Q9XFH4,F4K1B1,Q2HIV9,Q9SJ40,F4I171,Q9FMX2,Q94AN2,Q9SFU0,…
GO:BP	response to osmotic stress	GO:0006970	5.03e-08	7.29858	549	2747	115	Q9FM80,Q93VB2,Q84WB7,Q9LHJ8,Q9S7V4,Q39152,Q9M1S3,Q8W4I6,Q8RWB1,F4JUU5,Q96289,Q9SIN1,Q9C8Z9,P43296,Q9STX5,Q9C8E6,Q9FHQ3,Q9FIL1,O22208,Q9LFR3,Q02283,Q38890,Q38931,O81862,Q9FMV1,Q8VZG7,O80683,Q0PGJ6,Q9FK63,Q9FGW9,Q9C9U5,Q8W4B1,Q7FRS8,F4JVI3,Q9LJX4,Q9C5U0,Q8L636,Q8RXN0,Q94FL6,Q94CF0,Q94JL3,Q9SYK9,F4JP52,Q93ZR6,Q03250,P31168,Q5XEM9,P13853,Q9FJW4,Q9FUS8,Q9FLD5,Q6NKX1,Q8W034,Q9FNN6,Q949Y5,Q9SGN6,F4I9E1,…
GO:BP	organic acid metabolic process	GO:0006082	5.03e-08	7.29858	1228	2750	217	O04469,Q8VY09,Q9SF86,Q38914,Q9SGE9,Q8GUH2,Q0WM29,B3LFA4,Q9FJ82,Q8RXG3,F4IFC5,F4JYE9,Q9SLA8,Q9XF43,Q940H7,P93033,B9DGD6,Q9STG9,Q9SI61,F4I171,Q38997,Q9S746,Q9SR15,Q8LAH7,Q05609,O65782,O04203,Q9LYK2,Q8RXD4,Q8LBB2,Q8H103,Q5E924,F4IYF8,Q9SRR0,Q9FNP1,Q8LDW8,Q8RWE8,Q9FN30,P52410,O04630,Q9SCL7,Q9SZY4,Q9LVY1,Q9SX20,Q9M8R4,Q9SHP0,Q56YA5,Q9FJ93,Q9LNJ4,Q9LXV3,Q94JQ3,Q6XBF8,O22822,Q05085,Q8VZG7,O23247,O80683,…
GO:BP	response to inorganic substance	GO:0010035	5.22e-08	7.2821	962	2650	173	Q9FM80,Q93VB2,Q9S7C0,Q9FID8,O82660,Q9LHJ8,F4HVY0,Q9XIC5,Q9LVJ0,Q9S7V4,Q9LFF9,B3LFA4,Q9FGH9,P43287,Q9M1S3,O82089,Q8RWB1,Q9LHA8,Q94KE2,P28493,Q8H0S9,Q96289,P46897,Q9S850,Q39196,Q8LAA6,F4JKK0,Q9C942,Q8LD27,Q8LAH7,A1L4X0,Q9C8Z9,Q9STX5,O22850,Q9LYK2,Q9FHQ3,Q9SUS5,Q9FYF7,O65719,Q9SLG0,Q9SYD6,Q93YW0,Q9LU64,Q38931,Q9SHP0,Q0WNJ6,Q9SQI2,Q1EBV4,Q93WF6,Q05085,Q8VZG7,O80683,Q0PGJ6,Q8VZ79,Q8H0V5,Q9SVN5,Q9LJX4,…
GO:BP	reproductive system development	GO:0061458	5.4e-08	7.26727	1270	2707	220	Q8W1E3,P84634,Q56XY2,F4IPE3,Q9LJG8,Q93YQ7,Q38914,Q8RXG3,F4IFC5,F4JYE9,O80437,Q8W586,Q93ZS4,Q94AN2,Q38997,C0LGQ5,Q9SQU6,Q9ZU46,Q9LPU2,Q9FJZ3,Q9SX27,Q84M92,Q9SG02,Q9FGY1,Q9SRU2,O22193,Q9ZVH8,Q9FKK2,Q7XYY2,Q500U8,Q9LYN8,Q8GW31,Q8H103,Q94CK9,F4JTB3,Q94K01,Q9FHH8,P52410,O49500,Q94AH6,Q39261,Q96305,Q9SD40,Q93YU5,Q84VG7,Q9FHA7,Q9LKL2,Q9XIG1,O82804,Q9SQI2,Q9LX29,Q946J8,Q9LNJ4,Q9ZU38,Q93WF6,Q8L7L0,Q9M8Z7,…
GO:BP	response to external stimulus	GO:0009605	6.47e-08	7.18932	1914	2439	283	P92949,P84634,Q93VB2,Q9SF86,F4IPE3,Q0WL80,O22633,F4HVY0,Q9FI46,Q8H1D6,F4JSE7,Q9C516,O80934,Q07488,Q9FZ33,Q8L5U0,Q9FGH9,Q944A7,Q8RXG3,Q9SCZ4,Q9SJ56,Q7XJ60,Q9LHA8,Q9SS37,Q9M158,P28493,Q945P1,Q9ZT94,Q38997,O04093,Q9T014,Q9M658,O48781,Q9SG02,Q9FKM2,Q8LD27,Q9SRU2,F4IB81,A1L4X0,Q8RY17,P43296,Q3EBC8,Q7XYY2,O65782,Q9LFD5,O22850,O04203,O80725,Q9C768,Q8L471,Q9LRR5,O65719,O04496,Q9C7R6,F4KD71,Q94F62,Q8RWE8,…
GO:BP	oxoacid metabolic process	GO:0043436	7.41e-08	7.13028	1179	2750	209	O04469,Q8VY09,Q9SF86,Q38914,Q9SGE9,Q8GUH2,Q0WM29,B3LFA4,Q9FJ82,F4IFC5,F4JYE9,Q9SLA8,Q9XF43,Q940H7,P93033,B9DGD6,Q9STG9,Q9SI61,F4I171,Q38997,Q9S746,Q9SR15,Q8LAH7,O65782,O04203,Q9LYK2,Q8RXD4,Q8LBB2,Q8H103,Q5E924,F4IYF8,Q9SRR0,Q9FNP1,Q8LDW8,Q8RWE8,Q9FN30,P52410,O04630,Q9SCL7,Q9SZY4,Q9LVY1,Q9SX20,Q9M8R4,Q9SHP0,Q56YA5,Q9FJ93,Q9LNJ4,Q9LXV3,Q94JQ3,Q6XBF8,O22822,Q05085,O23247,O80683,Q9M8M7,Q9SKK4,Q9LLC1,…
GO:BP	response to light stimulus	GO:0009416	8.64e-08	7.06335	746	2783	146	Q9LXR7,F4K5K6,Q9SZU7,Q07488,Q9LVJ0,Q8L5U0,Q9XF89,Q9XF43,Q8W4I6,Q9SJ56,Q6NQ88,P28493,Q96289,Q9T014,Q84M92,Q9SYM2,O22265,Q9SRU2,Q9LSZ9,Q7XYY2,O65782,Q9C8E6,Q38911,Q02283,Q9LU64,Q9ZS97,O82804,Q9SQI2,O64730,Q946J8,Q93WF6,Q8L7L0,Q9SAG8,Q8GXS8,Q05085,Q700D5,Q8RY25,Q9LPV9,Q42545,O04714,Q570U6,Q9M358,Q94CL7,Q9SD82,Q9LJB7,Q8LCQ4,O48533,Q9FJ07,O24621,Q9S7Z8,Q9LR64,Q9C9K1,Q39079,Q9LJ44,Q9C9N6,Q9LZ72,Q6NKN9,…
GO:BP	carboxylic acid metabolic process	GO:0019752	1.19e-07	6.92426	1049	2784	191	O04469,Q8VY09,Q9SF86,Q9SGE9,Q8GUH2,Q0WM29,B3LFA4,Q9FJ82,F4IFC5,F4JYE9,Q9SLA8,Q9XF43,Q940H7,P93033,B9DGD6,Q9STG9,Q9SI61,F4I171,Q38997,Q9S746,Q9SR15,Q8LAH7,O65782,O04203,Q8RXD4,Q8LBB2,Q8H103,Q5E924,F4IYF8,Q9SRR0,Q9FNP1,Q8LDW8,Q8RWE8,Q9FN30,P52410,O04630,Q9SCL7,Q9LVY1,Q9M8R4,Q9SHP0,Q56YA5,Q9LNJ4,Q9LXV3,Q94JQ3,Q6XBF8,O22822,O23247,O80683,Q9M8M7,Q9LLC1,P46637,Q9FLV0,Q9LPK6,Q9SEY5,Q9FFE6,Q9C9C4,Q9M841,…
GO:BP	ion transport	GO:0006811	1.43e-07	6.84476	855	2768	161	Q8L725,Q56X46,P92949,O03982,O65657,Q9SCX5,Q9SKZ5,Q8RXN3,Q07488,O82089,F4JZL7,O81464,Q8L7Z0,Q94AN2,O04089,Q9LPU2,Q9SXS2,Q39065,Q9FKM2,Q9SY55,A1L4X0,Q9LYK2,Q9SX28,Q9SYD6,P52410,Q3E7D0,O23016,Q9LXV3,Q9C9Z1,O64587,Q9SZN7,Q05085,Q93ZQ5,Q9FL28,O80739,Q93XM7,F4HVS0,Q9FKP1,Q9LYG9,Q9C5V5,Q7FRS8,Q9LD37,Q9C5U0,O81078,Q56ZZ7,Q8L636,Q9LHQ6,A2RVM8,Q9S9N8,O65023,Q9FLG2,Q9LD18,Q9SJ12,Q9S9N4,Q38898,O65717,Q8LPT3,…
GO:BP	response to endogenous stimulus	GO:0009719	2.91e-07	6.53577	1624	2251	228	Q9CAJ0,O04376,Q9ZPE7,Q8S8C6,Q9LXR7,Q9SHS7,Q0WPQ2,P38025,Q84WB7,Q8H1D6,F4JSE7,Q9C516,Q9FN69,Q9FZ33,Q9S7V4,Q9M2G7,Q9FGH9,Q944A7,Q8RXG3,Q9ZSP5,Q9ZVX8,P43287,Q9SCZ4,Q9M1S3,Q8W4I6,Q9FGT7,Q9SJ56,Q94KE2,F4JUU5,Q9ASU8,Q38997,Q9ZV88,Q96289,Q9SIN1,P46897,Q8L7L1,Q9C5V6,Q9SRU2,Q8W4K5,Q9ZVH8,F4IB81,Q8GWK2,Q05609,Q7XYY2,F4JTP5,Q9FFF6,O22850,Q9C8E6,O80725,Q94A43,Q94CK9,Q38827,Q6AWT8,Q9FIL1,Q94F62,Q8RWE8,Q9LFR3,…
GO:BP	lipid modification	GO:0030258	3.05e-07	6.5163	102	2660	34	O04469,Q84WB7,Q9M2G7,Q9SV07,Q9S746,Q8L7L1,Q96328,Q9SRR0,Q9FNP1,Q8GTS0,Q9XIG1,Q9LNJ4,Q9M8Z7,Q7XZU1,Q9M841,Q9MA90,Q94FB9,Q9LRB0,F4IDU4,Q8H0Z6,Q94A27,Q9C5G5,Q8LGF7,Q9LT75,Q9LF46,P0CZ23,Q9CA86,Q8VWZ8,Q4VCM1,Q7XZU2,O65201,Q9SUW4,Q8RY16,Q9SYU4
GO:BP	response to hormone	GO:0009725	8.51e-07	6.06992	1593	2387	233	Q9CAJ0,O04376,Q9ZPE7,Q8S8C6,Q9LXR7,Q9SHS7,Q0WPQ2,P38025,Q84WB7,Q8H1D6,F4JSE7,Q9C516,Q9FN69,Q9FZ33,Q9S7V4,Q9M2G7,Q9FGH9,Q944A7,Q8RXG3,Q9ZSP5,Q9ZVX8,P43287,Q9SCZ4,Q9M1S3,Q8W4I6,Q9FGT7,Q9SJ56,Q94KE2,F4JUU5,Q9ASU8,Q38997,Q9ZV88,Q96289,Q9SIN1,P46897,Q8L7L1,Q9C5V6,Q9SRU2,Q8W4K5,Q9ZVH8,F4IB81,Q8GWK2,Q05609,Q7XYY2,F4JTP5,Q9FFF6,O22850,Q9C8E6,O80725,Q94A43,Q94CK9,Q38827,Q6AWT8,Q9FIL1,Q94F62,Q8RWE8,Q9LFR3,…
GO:BP	organelle organization	GO:0006996	8.76e-07	6.05771	1971	2660	305	Q56X46,B3H4F1,Q8VY09,Q8W1E3,O04376,Q9FM80,Q944A9,Q56XY2,Q93VB2,Q9FLH0,F4K5K6,Q94AH9,O82660,Q9FF75,Q9FI46,Q67ZM4,Q6NKU9,Q9M364,O22892,Q38885,Q9SUT9,P61430,Q8W4I6,Q9SJ56,Q7XJ60,Q9XFH4,Q9STG9,Q9SJ40,Q9SFU0,O22243,F4I8I0,Q9M658,F4I3P9,Q9C5V6,A9QM73,Q8L748,Q84M92,Q9SG02,Q9SYM2,O22193,Q9FLR5,Q8LF20,Q9M0N1,F4JTP5,Q6S7B0,Q9SAA2,Q9C8E6,Q0WPH8,Q8RXD4,Q5PNU3,F4JN26,Q8VZ95,Q9LSX7,Q9FYF7,Q9LZZ7,Q42374,Q94F87,…
GO:BP	cellular response to chemical stimulus	GO:0070887	9.37e-07	6.02841	1716	2322	242	Q9SX31,Q9CAJ0,O04376,Q9FM80,Q9FH28,Q9LXR7,Q9SHS7,Q0WPQ2,Q0WL80,Q8H1D6,Q9XIC5,F4JSE7,Q9FN69,Q07488,Q9FGH9,Q944A7,Q8RXG3,Q9SCZ4,Q8W4I6,Q9FGT7,Q9LHA8,F4JUU5,Q38997,Q9ZV88,Q96289,Q9SIN1,Q8L7L1,O48781,Q9SRU2,O22193,Q8W4K5,Q8LAH7,F4IB81,Q8GWK2,Q05609,Q7XYY2,F4JTP5,Q9FFF6,Q9C6T7,O22850,Q9C8E6,O04203,O80725,Q9LYK2,Q94A43,Q9FHQ3,Q8LB17,Q9FYF7,Q94CK9,Q8L471,Q38827,P42730,O65719,Q9FIL1,Q94F62,O22208,Q9LFR3,…
GO:BP	protein metabolic process	GO:0019538	1e-06	5.99985	4808	2784	691	Q5XF57,Q681N2,Q8VY09,Q9ZUV3,Q9LVM0,Q9M3G7,Q9SYL9,Q9SX31,Q9CAJ0,Q9M9W1,O04376,Q6R2K3,O80910,Q9FGY4,Q9FH28,O80983,Q93VB2,Q9SF86,Q9SHS7,Q0WPQ2,P51414,Q84WB7,Q9M1L7,Q94AH9,Q9FID8,Q9LHJ8,Q0WL80,Q39050,Q9FI46,O82302,Q8H1D6,Q9SGE9,Q9FFN2,Q8L5U0,Q6R2J8,P48528,O65041,B3LFA4,Q944A7,Q9M364,Q8RXG3,F4IFC5,Q9ZSP5,Q9XF89,Q9SX68,C0LGG9,Q8GY60,Q8LDP4,Q9SCZ4,Q3E902,Q9SZ53,Q9LHA8,Q6NQ88,Q93ZS4,F4JUU5,Q9C9R6,Q9FNN3,…
GO:BP	regulation of developmental process	GO:0050793	1.18e-06	5.92697	786	2533	137	Q8W1E3,B9DFU2,Q8S8C6,Q9M1L7,Q9FF75,F4JSE7,Q9C516,Q8RXG3,Q9M1S3,Q93ZS4,Q94AN2,Q38997,C0LGQ5,F4I3P9,Q9SX27,Q9ZVH8,Q05609,Q9STX5,Q7XYY2,Q9C8E6,Q8H103,Q9FHH8,Q8H0T9,Q9C9B9,Q93ZR1,Q39261,O82804,Q9SQI2,Q946J8,Q9SU79,Q9LH50,Q93WF6,Q06850,O22822,O49286,Q9LNU1,Q9FIS1,Q9ZUZ3,Q9LV09,Q94CE4,Q9M2Y6,Q9C5U0,C0LGU5,Q6PQQ3,Q9LJB7,Q9SSA8,Q94FL6,Q0WPU1,Q9LVQ7,A0AQW4,C0LGV1,Q9SFV2,Q42371,Q9SP32,Q8GW46,Q9LJ44,Q9T020,…
GO:BP	reproductive process	GO:0022414	1.58e-06	5.80011	1934	2708	303	Q8W1E3,P84634,Q9M3G7,O04376,Q56XY2,F4IPE3,Q9M1L7,Q9LJG8,Q9FF75,Q94KD3,Q93YQ7,Q9SMV6,Q38914,Q8RXG3,F4IFC5,Q9SFU3,F4JYE9,P61430,Q9SCZ4,O80437,Q8W586,P93033,Q93ZS4,Q94AN2,Q9SFU0,Q38997,C0LGQ5,Q9SQU6,Q9ZU46,Q8S3U9,Q9LPU2,Q9SR96,A9QM73,Q9FJZ3,Q9SX27,Q84M92,Q39065,Q9SG02,Q9FGY1,Q9SRU2,O22193,Q9ZVH8,O48716,Q9FKK2,Q7XYY2,Q500U8,Q9LYN8,Q8GW31,F4JN26,Q8H103,Q94CK9,F4JTB3,Q94K01,Q9FHH8,Q9SXB8,Q8W1Y0,P52410,…
GO:BP	response to water deprivation	GO:0009414	1.62e-06	5.79146	402	2558	82	Q93VB2,Q9LHJ8,F4HVY0,Q9S7V4,Q9FGH9,P43287,Q9M1S3,Q94KE2,Q96289,P46897,Q39196,Q8LAA6,F4JKK0,Q9STX5,O22850,Q9FYF7,Q9SLG0,Q0WNJ6,Q93WF6,Q05085,O80683,Q0PGJ6,Q8H0V5,Q9LJX4,Q9C5U0,Q9LHQ6,Q94FL6,Q94JL3,Q9SYK9,O23661,F4JP52,Q93ZR6,Q9SS90,Q03250,P31168,Q5XEM9,Q9FUS8,Q9FLD5,Q6NKX1,Q8W034,Q9FNN6,Q9C826,Q39096,P93006,Q43125,Q0WRB2,O48832,Q94AL8,Q949N0,Q9LIR6,Q9SIF2,P0C5E2,Q9FK29,Q9SKB3,Q96262,Q9S775,Q9CAB7,…
GO:BP	cellular protein metabolic process	GO:0044267	1.94e-06	5.71163	4362	2784	631	Q5XF57,Q681N2,Q8VY09,Q9ZUV3,Q9LVM0,Q9M3G7,Q9SYL9,Q9SX31,Q9CAJ0,Q9M9W1,O04376,Q6R2K3,O80910,Q9FGY4,Q9FH28,Q93VB2,Q9SF86,Q9SHS7,Q0WPQ2,P51414,Q84WB7,Q9M1L7,Q94AH9,Q9FID8,Q9LHJ8,Q0WL80,Q39050,Q9FI46,O82302,Q8H1D6,Q9SGE9,Q9FFN2,Q8L5U0,Q6R2J8,P48528,O65041,B3LFA4,Q944A7,Q9M364,Q8RXG3,F4IFC5,Q9XF89,Q9SX68,C0LGG9,Q8GY60,Q8LDP4,Q9SCZ4,Q3E902,Q9SZ53,Q9LHA8,Q6NQ88,Q93ZS4,Q9C9R6,Q9FNN3,Q9XFH4,Q9FZJ1,F4K1B1,…
GO:BP	external encapsulating structure organization	GO:0045229	2.17e-06	5.66408	582	1493	73	Q9ZUV3,Q8LCP6,Q93YQ7,Q9FFN2,P49062,Q9SZ11,Q38908,Q94CD1,Q9FZJ1,Q9FI78,C0LGQ5,Q9FJZ3,Q9C788,O65782,Q500U8,P24806,Q38911,Q8VZK9,Q8VYF4,O22874,Q8RWE8,Q38890,Q39088,Q940Q8,C0LGF4,Q94AJ5,Q9SYM5,Q8GX86,Q9FM79,Q9ZVK1,Q9LNJ4,F4K0J3,Q8LDW9,Q8LER3,O48818,Q700D5,Q9FL28,Q9LJU0,Q93ZR8,Q9SJL9,Q949Z1,Q9M9S2,Q8VXZ7,Q8L868,Q9M2Y6,Q6DBP4,Q9FG35,Q9FJ21,O64884,Q9FT97,O22977,Q9SFB7,Q38909,Q2V4L8,Q42371,Q08891,Q9ZUJ5,…
GO:BP	cell division	GO:0051301	2.2e-06	5.65756	453	2630	91	Q944A9,Q56XY2,Q93VH6,O82266,Q9FY61,Q9FI46,Q8RXG3,O22892,P61430,Q7XJ60,Q8W586,F4JUQ2,C0LGQ5,Q9ZU46,F4I3P9,Q05609,Q8VZK9,Q9LZZ7,Q42374,Q8W1Y0,F4IH25,Q93ZR1,Q9SUH5,Q8VYZ0,Q9LX29,Q9FJV0,Q56Z59,Q9SYM4,Q42545,Q94FL9,Q501D5,B3DNN5,Q94FL6,O48533,Q9SS94,Q8RWQ4,Q42371,Q9SP32,P42753,Q9LY03,Q9FLP0,Q9C7G0,Q9LUI3,Q9LDM4,Q42572,Q9M1G5,Q9LHG8,Q9FKE6,F4K5J1,P47192,Q9LE82,Q9C635,Q8L8A5,Q8VY89,F4KCE9,Q9FQ25,Q9S7P9,…
GO:BP	reproduction	GO:0000003	2.33e-06	5.63313	1943	2708	303	Q8W1E3,P84634,Q9M3G7,O04376,Q56XY2,F4IPE3,Q9M1L7,Q9LJG8,Q9FF75,Q94KD3,Q93YQ7,Q9SMV6,Q38914,Q8RXG3,F4IFC5,Q9SFU3,F4JYE9,P61430,Q9SCZ4,O80437,Q8W586,P93033,Q93ZS4,Q94AN2,Q9SFU0,Q38997,C0LGQ5,Q9SQU6,Q9ZU46,Q8S3U9,Q9LPU2,Q9SR96,A9QM73,Q9FJZ3,Q9SX27,Q84M92,Q39065,Q9SG02,Q9FGY1,Q9SRU2,O22193,Q9ZVH8,O48716,Q9FKK2,Q7XYY2,Q500U8,Q9LYN8,Q8GW31,F4JN26,Q8H103,Q94CK9,F4JTB3,Q94K01,Q9FHH8,Q9SXB8,Q8W1Y0,P52410,…
GO:BP	response to lipid	GO:0033993	2.83e-06	5.54841	966	2579	162	Q9CAJ0,O04376,Q9ZPE7,Q9LXR7,Q9SHS7,Q84WB7,Q9FN69,Q9S7V4,Q9M2G7,Q9FGH9,Q944A7,Q8RXG3,Q9ZVX8,P43287,Q9SCZ4,Q9M1S3,Q8W4I6,Q9SJ56,Q94KE2,F4JUU5,Q9ASU8,Q38997,Q9ZV88,Q96289,Q9SIN1,P46897,Q8L7L1,Q9C5V6,Q9ZVH8,F4IB81,Q7XYY2,F4JTP5,Q9FFF6,O22850,Q9C8E6,Q94A43,Q6AWT8,Q9FIL1,Q94F62,Q8RWE8,Q9LFR3,Q9C9B9,Q9SZY4,Q94AH6,Q66GN2,Q8S8F9,Q42546,Q9XI90,O82804,Q9FJ93,O81862,Q9SRT0,Q93WF6,Q9SSF8,Q8LGA5,Q9FMV1,O04375,…
GO:BP	cell wall organization or biogenesis	GO:0071554	2.9e-06	5.53759	697	1523	84	Q9ZUV3,Q9SG80,Q8LCP6,Q93YQ7,Q9FFN2,P49062,Q9SZ11,Q38908,Q94CD1,Q9FZJ1,Q9FI78,C0LGQ5,F4K6F1,Q9FJZ3,O80434,Q9FGY1,O65782,P24806,Q38911,Q8VZK9,Q8VYF4,O22874,Q8RWE8,Q38890,Q39088,Q940Q8,Q84WT5,C0LGF4,Q94AJ5,Q9SYM5,Q8GX86,Q9FM79,Q9ZVK1,Q9LSP9,F4K0J3,Q8LDW9,Q8LER3,O48818,Q700D5,Q9FL28,Q7Y223,Q9LJU0,Q9SYM4,Q93ZR8,Q9SJL9,Q949Z1,Q9M9S2,Q8VXZ7,Q8L868,A0A1P8B8F8,Q9M2Y6,Q6DBP4,Q9FG35,Q9FJ21,O64884,Q9FT97,Q66…
GO:BP	response to salt stress	GO:0009651	3.12e-06	5.50627	470	2747	96	Q9FM80,Q93VB2,Q84WB7,Q9S7V4,Q39152,Q9M1S3,Q8W4I6,Q8RWB1,F4JUU5,Q96289,Q9C8Z9,P43296,Q9STX5,Q9FHQ3,Q9FIL1,O22208,Q9LFR3,Q02283,Q38890,O81862,Q9FMV1,Q8VZG7,O80683,Q0PGJ6,Q9FGW9,Q9C9U5,Q7FRS8,F4JVI3,Q9LJX4,Q8L636,Q8RXN0,Q94FL6,Q94CF0,Q94JL3,Q9SYK9,F4JP52,Q93ZR6,Q03250,Q5XEM9,P13853,Q9FUS8,Q9FLD5,Q8W034,Q9FNN6,Q949Y5,Q9SGN6,F4I9E1,P93006,Q8GWH3,Q08298,Q9SI09,O48832,O82245,Q9ZNX9,Q9SIF2,Q96262,Q8VZC3,…
GO:BP	cellular response to oxygen-containing compound	GO:1901701	3.12e-06	5.50627	741	2234	117	Q9CAJ0,O04376,Q9FM80,Q9LXR7,Q9SHS7,Q9XIC5,Q9FN69,Q9FGH9,Q944A7,Q8RXG3,Q9SCZ4,Q8W4I6,F4JUU5,Q38997,Q9ZV88,Q9SIN1,Q8L7L1,O22193,F4IB81,Q05609,Q7XYY2,Q9FFF6,O22850,Q9C8E6,Q9LYK2,Q94A43,Q9FIL1,Q94F62,Q9LFR3,Q94AH6,Q66GN2,Q93YW0,Q42546,Q9LU64,Q9FJ93,Q94JQ3,Q9SRT0,Q93WF6,Q9SSF8,O04375,Q9FGW9,Q9ZUZ2,Q9SYM4,Q9C9U5,Q8W4B1,Q9LYG9,Q9C5V5,O04714,Q39265,Q8H0V5,Q94CA0,Q8VWQ5,Q9C5U0,O81078,Q9LHQ6,Q94JL3,Q9LVQ7,…
GO:BP	establishment of localization in cell	GO:0051649	3.34e-06	5.47576	792	2660	141	P92949,Q9LPC6,O80910,Q944A9,F4K5K6,Q9FF75,Q94KD3,O81742,Q6NKU9,Q9SMV6,Q38885,Q6NQK0,Q9ZUM0,Q9SJ40,Q9SFU0,Q8L748,O22265,O04421,O81283,B7ZWR6,Q9ZUI6,Q8LLD4,Q67XV2,Q9C8E6,O23140,Q5PNU3,Q8VZ95,Q42374,Q9SRR0,Q9C533,Q9FNP1,Q93YU5,Q42191,Q0WNJ6,Q9LDH0,Q8RY25,F4HVS0,Q42545,Q9M841,Q9SH88,Q9SCP9,Q940S5,O82775,Q9FNC9,Q0WUC5,Q9FVJ3,O48724,Q9SE83,Q0WPU1,Q9LKB9,A8MPR5,Q94CF0,Q9ZSD4,Q94A40,Q93VM9,Q9M353,Q03250,…
GO:BP	polysaccharide metabolic process	GO:0005976	3.77e-06	5.42353	494	1523	65	Q9ZUV3,F4IPE3,Q9SG80,Q8LCP6,Q8L735,Q93YQ7,Q0WVX5,Q9SZ11,Q38908,Q94CD1,Q94KE2,Q9FZJ1,Q38997,F4K6F1,Q9FGY1,P24806,Q38911,Q8H103,Q8VZK9,Q8VYF4,Q38890,Q940Q8,Q84WT5,Q94A41,C0LGF4,Q8GX86,Q9FM79,Q9ZVK1,O81862,Q8LDW9,O81007,Q8LER3,Q7Y223,Q93ZR8,Q9SJL9,Q9M9S2,A0A1P8B8F8,Q9M2Y6,Q9FLH8,Q9FG35,Q9FJ21,Q9SCP2,Q66GQ5,Q9SFB7,Q38909,Q2V4L8,O04536,Q9LSP1,Q8VYW2,Q9FZ45,Q9FKS0,Q93Z04,Q9LXT9,O04523,Q9FK05,Q9LVQ0,Q9C…
GO:BP	response to water	GO:0009415	3.8e-06	5.4199	411	2558	82	Q93VB2,Q9LHJ8,F4HVY0,Q9S7V4,Q9FGH9,P43287,Q9M1S3,Q94KE2,Q96289,P46897,Q39196,Q8LAA6,F4JKK0,Q9STX5,O22850,Q9FYF7,Q9SLG0,Q0WNJ6,Q93WF6,Q05085,O80683,Q0PGJ6,Q8H0V5,Q9LJX4,Q9C5U0,Q9LHQ6,Q94FL6,Q94JL3,Q9SYK9,O23661,F4JP52,Q93ZR6,Q9SS90,Q03250,P31168,Q5XEM9,Q9FUS8,Q9FLD5,Q6NKX1,Q8W034,Q9FNN6,Q9C826,Q39096,P93006,Q43125,Q0WRB2,O48832,Q94AL8,Q949N0,Q9LIR6,Q9SIF2,P0C5E2,Q9FK29,Q9SKB3,Q96262,Q9S775,Q9CAB7,…
GO:BP	organic substance biosynthetic process	GO:1901576	5.38e-06	5.26955	5698	2731	783	Q9SUW0,Q8VY09,Q8W1E3,P84634,Q9ZUV3,Q9SYL9,Q9M9W1,Q9M9G6,Q9FM80,B9DFU2,Q93VB2,Q8S8C6,Q9SF86,Q93VH6,P51414,F4IPE3,P38025,Q84WB7,Q9LJG8,O82266,Q0WL80,F4HVY0,Q8L735,O82302,Q9XIC5,Q9LTX3,Q0WVX5,Q9FN69,Q07488,Q38914,Q9SGE9,Q681X4,Q9FFN2,F4IFN6,Q9C6T1,Q39152,B3LFA4,Q9FJ82,O04192,Q8RXG3,F4IFC5,Q9SX68,Q8LGI2,F4JYE9,Q9SLA8,Q9XF43,Q8W4I6,O80437,Q9FGT7,Q3E902,Q9SJ56,Q94CD1,B9DGD6,F4JUU5,Q9C9R6,Q9FNN3,Q9XFH4,…
GO:BP	response to acid chemical	GO:0001101	5.76e-06	5.23955	442	2558	86	Q93VB2,Q9LHJ8,F4HVY0,Q9S7V4,Q9FGH9,P43287,Q9M1S3,Q94KE2,Q96289,P46897,Q39196,Q8LAA6,F4JKK0,Q9STX5,O22850,Q9FYF7,Q9SLG0,Q0WNJ6,Q93WF6,Q05085,O80683,Q0PGJ6,Q9C5V5,Q8H0V5,Q9LJX4,Q9C5U0,O81078,Q9LHQ6,Q94FL6,Q94JL3,Q9SYK9,O23661,F4JP52,Q93ZR6,Q9SS90,Q03250,P31168,Q5XEM9,Q9FUS8,Q9FLD5,Q6NKX1,Q8W034,Q9FNN6,Q9C826,Q39096,P93006,Q43125,Q0WRB2,O48832,Q94AL8,Q949N0,Q9LIR6,Q9SIF2,P0C5E2,Q9FK29,Q9SKB3,Q96262,…
GO:BP	cell morphogenesis	GO:0000902	6.61e-06	5.17975	423	2773	88	Q9M1L7,Q9FF75,Q94KD3,O82302,Q9SMV6,Q9FN69,Q9SZ11,Q8RXG3,Q9XF43,Q94AN2,F4I3P9,Q9SR96,Q9C5V6,Q9SRU2,Q9SU40,Q7XYY2,Q8H0T9,Q38890,Q9LMP1,C0LGF4,Q94BX4,O82804,Q5XPJ9,Q9LH50,Q9SA69,Q9LJU0,Q9C9C4,Q8LGI3,Q39265,Q9M2Y6,O48533,Q0WPU1,Q9LKB9,Q9FJI1,Q9LD18,Q9S9K4,Q9S7Z8,Q9SMR2,Q9LMN6,Q9T020,Q9SA65,Q8LEK2,Q9XHV0,Q9LXT9,Q9FR44,Q0WSY2,Q9LHG8,Q9FKE6,Q9FF86,F4K5J1,Q9SJT0,F4JGZ1,Q6BDA0,O64682,Q93ZY2,Q9SIQ7,Q9LTW5,…
GO:BP	cell wall organization	GO:0071555	7.25e-06	5.13963	536	1523	68	Q9ZUV3,Q8LCP6,Q93YQ7,Q9FFN2,P49062,Q9SZ11,Q38908,Q94CD1,Q9FZJ1,Q9FI78,C0LGQ5,Q9FJZ3,O65782,P24806,Q38911,Q8VZK9,Q8VYF4,O22874,Q8RWE8,Q38890,Q39088,Q940Q8,C0LGF4,Q94AJ5,Q9SYM5,Q8GX86,Q9FM79,Q9ZVK1,F4K0J3,Q8LDW9,Q8LER3,O48818,Q700D5,Q9FL28,Q9LJU0,Q93ZR8,Q9SJL9,Q949Z1,Q9M9S2,Q8VXZ7,Q8L868,Q9M2Y6,Q6DBP4,Q9FG35,Q9FJ21,O64884,Q9FT97,O22977,Q9SFB7,Q38909,Q2V4L8,Q42371,O04536,Q9LSP1,Q6NKW9,Q9C554,Q93Z04,…
GO:BP	response to brassinosteroid	GO:0009741	8.22e-06	5.08526	117	484	14	O04376,Q9ZPE7,Q9LXR7,Q9SHS7,Q944A7,Q9SCZ4,Q8W4I6,F4JUU5,Q9ZV88,Q9SIN1,Q9C5V6,Q94A43,Q9FIL1,Q94F62
GO:BP	cellular response to organic substance	GO:0071310	8.3e-06	5.0807	1182	2322	173	Q9CAJ0,O04376,Q9FH28,Q9LXR7,Q9SHS7,Q0WPQ2,Q0WL80,Q8H1D6,F4JSE7,Q9FN69,Q9FGH9,Q944A7,Q8RXG3,Q9SCZ4,Q8W4I6,Q9FGT7,Q9LHA8,F4JUU5,Q38997,Q9ZV88,Q9SIN1,Q8L7L1,Q9SRU2,Q8W4K5,F4IB81,Q8GWK2,Q05609,Q7XYY2,Q9FFF6,O22850,Q9C8E6,O80725,Q94A43,Q8LB17,Q94CK9,Q38827,O65719,Q9FIL1,Q94F62,O22208,Q9LFR3,Q94AH6,Q93ZR1,Q66GN2,Q42546,Q9FJG0,Q9SD40,Q9SYM5,Q1PFE1,Q9FJ93,Q9ZNV9,Q9SRT0,Q9LQX2,Q9SSF8,Q05085,O04375,Q9FGW9,…
GO:BP	cellular response to stimulus	GO:0051716	8.75e-06	5.05805	3313	2742	482	Q9M3G7,Q9SX31,Q9CAJ0,Q9SIC9,O04376,Q9FM80,Q9FH28,Q9FLH0,Q9SF86,Q9LXR7,Q9SHS7,Q0WPQ2,Q0WL80,Q8H1D6,Q9XIC5,F4JSE7,Q9C516,Q9FN69,Q07488,Q8L5U0,Q9FMR1,F4IFN6,Q9FGH9,Q944A7,Q8RXG3,Q9SCZ4,Q8W4I6,Q9FGT7,Q940X9,Q9LHA8,Q6NQ88,F4JUU5,Q38997,Q9ZV88,Q96289,Q9SIN1,Q8L7L1,Q9T014,Q9SR96,O48781,F4JKK0,Q9CA36,Q8LD27,Q9SRU2,O22193,O81283,Q8W4K5,Q8LAH7,F4IB81,Q9FLR5,Q8RY17,Q8GWK2,Q05609,Q8LLD4,Q9STX5,Q7XYY2,F4JTP5,…
GO:BP	biosynthetic process	GO:0009058	8.75e-06	5.05805	5838	2731	798	Q9SUW0,Q8VY09,Q8W1E3,P84634,Q9ZUV3,Q9SYL9,Q9M9W1,Q9M9G6,Q9FM80,B9DFU2,Q93VB2,Q8S8C6,Q9SF86,Q93VH6,P51414,F4IPE3,P38025,Q84WB7,Q9LJG8,O82266,Q0WL80,F4HVY0,Q8L735,O82302,Q9XIC5,Q9LTX3,Q0WVX5,Q9FN69,Q07488,Q38914,Q9SGE9,Q681X4,Q9FFN2,F4IFN6,Q9C6T1,Q39152,B3LFA4,Q9FJ82,O04192,Q8RXG3,F4IFC5,Q9SX68,Q8LGI2,F4JYE9,Q9SLA8,Q9XF43,Q8W4I6,O80437,Q9FGT7,Q3E902,Q9SJ56,Q94CD1,B9DGD6,F4JUU5,Q9C9R6,Q9FNN3,Q9XFH4,…
GO:BP	cell cycle	GO:0007049	9.53e-06	5.02093	690	1979	99	Q9M3G7,O04376,Q944A9,O82266,Q9FY61,Q9FF75,Q9FI46,Q8L5U0,F4IFN6,O22892,P61430,Q7XJ60,Q9FNN3,F4JUQ2,Q9SFU0,Q9ZU46,Q9LNC4,Q9ZT42,Q9C5V6,A9QM73,Q9FLR5,Q9LYN8,F4JN26,Q8VZK9,Q9LZZ7,Q42374,Q8W1Y0,Q8W4F0,Q08466,Q94AH6,Q39088,Q9SUH5,F4HXY7,O80786,F4K0J3,Q9FJV0,Q56Z59,O04375,Q0WR66,Q42545,O04714,Q8GXL3,P43294,Q94FL9,Q501D5,Q9FI55,A2RVJ8,B3DNN5,Q9SD82,Q94FL6,O48533,Q96319,B7SY83,Q9SS94,Q8RWQ4,P46875,O04716,…
GO:BP	response to alcohol	GO:0097305	9.53e-06	5.02093	610	2579	110	Q9CAJ0,Q84WB7,Q9S7V4,Q9M2G7,Q9FGH9,Q944A7,Q8RXG3,Q9ZVX8,P43287,Q9SCZ4,Q9M1S3,Q9SJ56,Q94KE2,Q9ASU8,Q38997,Q96289,P46897,Q8L7L1,F4IB81,F4JTP5,O22850,Q9C8E6,Q6AWT8,Q9FIL1,Q9LFR3,Q9C9B9,Q66GN2,Q8S8F9,Q42546,O82804,Q9FJ93,O81862,Q9SRT0,Q93WF6,Q9SSF8,Q8LGA5,Q9FMV1,Q9FGW9,Q9ZUZ2,F4JVI3,O04714,Q39265,Q8H0V5,Q8RXN0,Q94FL6,Q9ZSD4,Q94JL3,Q9SYK9,Q38898,Q0WQG8,Q93ZR6,Q9SS90,P31168,Q9FLD5,Q9C778,Q8LCA1,Q6NPN9,…
GO:BP	negative regulation of biological process	GO:0048519	9.74e-06	5.01135	1252	2687	204	Q8W1E3,P84634,Q9SYL9,Q9M9G6,Q0WPQ2,F4JSE7,Q9SCZ4,Q940X9,Q9FNN3,Q9XFH4,Q9SFU0,Q9ZVT7,Q96289,Q0WLC6,Q9M658,A9QM73,Q9SG02,Q9ZVH8,F4IB81,Q05609,Q3EBC8,Q94A79,Q9LFD5,P93008,Q8RXD4,Q8GW31,Q689D6,Q02283,O23341,Q39261,Q96305,Q8L8A8,Q9XI90,Q39238,Q9M310,Q9LKL2,Q8VYZ0,F4IXE7,P42814,Q946J8,Q9LFQ3,Q9LJE5,Q8VZG7,Q84JP1,O49286,Q9SP08,Q9LNU1,Q8VZ79,Q9FGW9,O04848,Q7XZF5,Q94CE4,Q8W4B1,O04714,Q39265,Q5M750,Q94CA0,…
GO:BP	amide transport	GO:0042886	1.02e-05	4.98928	63	1460	17	Q9SKZ5,A1L4X0,F4KD71,P52410,Q9SZY4,P25818,O82598,Q0WP01,O64587,Q9M1I2,Q05085,O82485,O22797,Q94FB9,Q9FME8,Q93YR2,O23482
GO:BP	cellular response to abiotic stimulus	GO:0071214	1.02e-05	4.98928	228	2257	48	Q8L5U0,F4JUU5,Q9T014,Q7XYY2,O22850,Q8RXD4,O82804,Q9SQI2,O64730,Q93WF6,Q8GXS8,O04714,Q9C5U0,Q94CL7,Q8L636,Q9LHQ6,Q9LJB7,O24621,Q94JL3,Q9SYK9,Q9LR64,Q9LXJ1,Q9SWG3,Q0H8D7,Q9SZJ2,Q9LJD7,Q43125,O24629,Q94AL8,Q9ZNX9,Q94JU3,P0C5E2,Q9FK29,Q96262,Q93WK5,Q9SJI7,Q9SK53,Q9C9W5,Q94BT6,O48782,Q93Z18,Q9LSP7,Q9SVV6,Q8GZM7,Q05466,Q9SGU9,Q570R7,Q058P4
GO:BP	cellular response to environmental stimulus	GO:0104004	1.02e-05	4.98928	228	2257	48	Q8L5U0,F4JUU5,Q9T014,Q7XYY2,O22850,Q8RXD4,O82804,Q9SQI2,O64730,Q93WF6,Q8GXS8,O04714,Q9C5U0,Q94CL7,Q8L636,Q9LHQ6,Q9LJB7,O24621,Q94JL3,Q9SYK9,Q9LR64,Q9LXJ1,Q9SWG3,Q0H8D7,Q9SZJ2,Q9LJD7,Q43125,O24629,Q94AL8,Q9ZNX9,Q94JU3,P0C5E2,Q9FK29,Q96262,Q93WK5,Q9SJI7,Q9SK53,Q9C9W5,Q94BT6,O48782,Q93Z18,Q9LSP7,Q9SVV6,Q8GZM7,Q05466,Q9SGU9,Q570R7,Q058P4
GO:BP	root development	GO:0048364	1.08e-05	4.96811	585	2259	96	Q9LPC6,Q9FM80,Q9C516,Q9SZ11,Q8RXG3,Q9ZSP5,Q9SCZ4,Q9FYK2,Q94AN2,Q38997,C0LGQ5,Q9LNC4,P0C7P8,Q39065,Q9SY55,Q9SRU2,O22193,F4I4F2,Q05609,O65782,O80725,Q5E924,Q94CK9,Q689D6,Q9LTA6,Q8L8A8,Q9LVD0,Q9LX29,Q9SRT0,Q93WF6,Q9FJV0,Q05085,Q9LRZ5,O49286,Q9M8M7,Q9C5U0,Q6PQQ3,Q9SZD4,Q9SSA8,Q94FL6,Q9LKB9,F4JI44,Q9FYA2,C0LGV1,Q9S7Z8,Q9LMN6,P32068,Q9FUS8,Q0WP44,O80809,Q9LY03,Q9FLP0,Q38830,Q9FR44,F4K5J1,Q9C9Q8,Q9FPT1,…
GO:BP	response to temperature stimulus	GO:0009266	1.11e-05	4.95592	633	2732	118	P51414,Q9S7C0,Q9SMV6,Q07488,Q9S7V4,Q9XF43,Q940X9,Q9LHA8,Q9FYK2,Q9ASU8,Q96289,Q9SR96,Q9STX5,Q9FHQ3,P42730,O65719,Q94F87,Q9FIL1,Q9LUH8,Q8RWE8,Q38931,Q84VG7,Q9S9N9,O82804,Q9SQI2,Q946J8,Q94BZ5,Q93WF6,O65090,Q9SZN7,Q8VZG7,Q0PGJ6,O49286,Q9FJL3,Q9XEE6,Q9FGW9,Q2V4B2,Q9LIN3,Q9LV09,Q8W4B1,Q8RX87,A2RVJ8,Q9SZD4,Q9FNK5,Q42371,Q6NPP4,Q9ZQ18,Q03250,Q9FNR1,P31168,P13853,Q9LZ72,Q9FJW4,Q9FLD5,Q9FLP6,Q8VYJ7,O48890,…
GO:BP	root system development	GO:0022622	1.14e-05	4.94265	586	2259	96	Q9LPC6,Q9FM80,Q9C516,Q9SZ11,Q8RXG3,Q9ZSP5,Q9SCZ4,Q9FYK2,Q94AN2,Q38997,C0LGQ5,Q9LNC4,P0C7P8,Q39065,Q9SY55,Q9SRU2,O22193,F4I4F2,Q05609,O65782,O80725,Q5E924,Q94CK9,Q689D6,Q9LTA6,Q8L8A8,Q9LVD0,Q9LX29,Q9SRT0,Q93WF6,Q9FJV0,Q05085,Q9LRZ5,O49286,Q9M8M7,Q9C5U0,Q6PQQ3,Q9SZD4,Q9SSA8,Q94FL6,Q9LKB9,F4JI44,Q9FYA2,C0LGV1,Q9S7Z8,Q9LMN6,P32068,Q9FUS8,Q0WP44,O80809,Q9LY03,Q9FLP0,Q38830,Q9FR44,F4K5J1,Q9C9Q8,Q9FPT1,…
GO:BP	carbohydrate metabolic process	GO:0005975	1.19e-05	4.92493	1196	2742	199	Q9SUW0,Q9ZUV3,F4IPE3,Q9SG80,Q8LCP6,Q8L735,Q93YQ7,Q0WVX5,P49062,Q9SZ11,Q38908,Q94CD1,Q94KE2,Q9FZJ1,Q9FK30,Q38997,Q8L7W8,F4K6F1,Q9SCV9,Q9FGY1,P24806,Q38911,Q94CD8,Q8LBB2,Q8H103,Q5E924,Q8VZK9,Q8VYF4,Q9SCV3,Q8LFG1,Q8RWE8,Q38890,Q9FT88,Q9LMP1,Q42546,Q940Q8,Q84WT5,Q94A41,C0LGF4,Q94AJ5,Q949U4,Q8GX86,Q9XIG1,Q9FM79,Q9ZVK1,Q9SXC9,Q9LSP9,Q9LZI2,O81862,Q8GUM0,Q8LDW9,Q9M8Z7,O81007,Q8LER3,Q7Y223,Q9SKK4,Q9SYM4,…
GO:BP	plastid organization	GO:0009657	1.38e-05	4.85985	310	2747	68	Q56X46,Q8VY09,Q8W1E3,Q9FM80,Q56XY2,F4K5K6,O82660,Q9FI46,Q38885,Q8W4I6,Q9STG9,F4I3P9,Q9SYM2,O22193,F4JTP5,Q9SAA2,Q9C8E6,P52410,Q8L960,Q84N64,O64730,Q9SZL6,O80952,Q1H5E9,Q8L7L0,Q8S9K3,Q9M219,O22227,Q42545,F4JVI3,Q8GWE0,O48724,Q9C9N6,Q9LYA9,Q8LCA1,Q949Y5,F4I0K2,Q8L844,F4IV66,Q9LI74,Q9SIV3,Q8RWG2,Q9ZNX9,F4IP13,O80885,Q8RWT8,Q9LW20,Q9M2D2,Q9C595,Q9SUE0,Q9SVV6,Q9LXJ0,Q9SJU8,Q6NQJ6,Q9C5J8,Q8GWA2,Q0WVV0,…
GO:BP	phosphatidylethanolamine biosynthetic process	GO:0006646	1.44e-05	4.84139	8	2072	7	O82567,F4HXY7,O81024,Q9ZVI9,Q84V22,F4KAK5,A4GNA8
GO:BP	steroid hormone mediated signaling pathway	GO:0043401	1.56e-05	4.80795	90	484	12	O04376,Q9LXR7,Q9SHS7,Q944A7,Q9SCZ4,Q8W4I6,F4JUU5,Q9ZV88,Q9SIN1,Q94A43,Q9FIL1,Q94F62
GO:BP	response to steroid hormone	GO:0048545	1.56e-05	4.80795	90	484	12	O04376,Q9LXR7,Q9SHS7,Q944A7,Q9SCZ4,Q8W4I6,F4JUU5,Q9ZV88,Q9SIN1,Q94A43,Q9FIL1,Q94F62
GO:BP	brassinosteroid mediated signaling pathway	GO:0009742	1.56e-05	4.80795	90	484	12	O04376,Q9LXR7,Q9SHS7,Q944A7,Q9SCZ4,Q8W4I6,F4JUU5,Q9ZV88,Q9SIN1,Q94A43,Q9FIL1,Q94F62
GO:BP	cellular response to steroid hormone stimulus	GO:0071383	1.56e-05	4.80795	90	484	12	O04376,Q9LXR7,Q9SHS7,Q944A7,Q9SCZ4,Q8W4I6,F4JUU5,Q9ZV88,Q9SIN1,Q94A43,Q9FIL1,Q94F62
GO:BP	regulation of biological quality	GO:0065008	1.61e-05	4.79293	990	2778	171	P92949,B9DFU2,Q9FLH0,F4IPE3,Q9FF75,Q9FZ33,O82089,Q93ZS4,Q9ASU8,Q9FI78,Q94AN2,Q9SFU0,C0LGQ5,Q9ZVT7,Q9ASS7,Q0WLC6,F4I3P9,Q94ID2,Q39065,Q9SY55,P98204,Q9SRU2,Q9FKK2,O65782,Q9C8E6,O80725,Q8GW31,Q5E924,Q94CK9,Q9SX28,Q9LYP4,Q9LMP1,Q8RUN2,Q9SX20,Q9SD40,Q9SYM5,Q9FHA7,Q9ZS97,Q8W1D5,Q5XPJ9,Q67ZE1,Q9LQX2,Q9LJE5,Q05085,F4HVS0,Q9SEU6,F4KGY6,Q7FRS8,Q8LGI3,Q9C5D0,O23193,Q9LJX4,Q9C5U0,Q94CL7,Q8L636,C0LGU5,Q9S9N8,…
GO:BP	response to abscisic acid	GO:0009737	1.77e-05	4.75116	603	2098	92	Q9CAJ0,Q84WB7,Q9S7V4,Q9M2G7,Q9FGH9,Q944A7,Q8RXG3,Q9ZVX8,P43287,Q9SCZ4,Q9M1S3,Q9SJ56,Q94KE2,Q9ASU8,Q38997,Q96289,P46897,Q8L7L1,F4IB81,F4JTP5,O22850,Q9C8E6,Q6AWT8,Q9FIL1,Q9LFR3,Q9C9B9,Q66GN2,Q8S8F9,Q42546,O82804,Q9FJ93,O81862,Q9SRT0,Q93WF6,Q9SSF8,Q8LGA5,Q9FMV1,Q9FGW9,Q9ZUZ2,F4JVI3,O04714,Q39265,Q8H0V5,Q8RXN0,Q94FL6,Q9ZSD4,Q94JL3,Q9SYK9,Q38898,Q0WQG8,Q93ZR6,Q9SS90,P31168,Q9FLD5,Q9C778,Q8LCA1,Q6NPN9,…
GO:BP	establishment of protein localization	GO:0045184	1.9e-05	4.72172	865	2563	143	O80910,Q944A9,Q93VB2,Q94KD3,O81742,Q6NKU9,Q9SMV6,Q9FGH9,Q38885,Q6NQK0,F4JVA6,Q9SJ40,Q94AN2,Q9SFU0,C0LGQ5,Q9SD80,Q8S3U9,Q8L748,O22265,O04421,O81283,B7ZWR6,Q9ZUI6,Q8LLD4,Q9STX5,O23140,Q5PNU3,Q9LSX7,Q42374,Q9SRR0,Q9C533,Q9FNP1,Q8VY27,Q93YU5,Q42191,Q0WNJ6,Q9LDH0,Q9LH50,Q8RY25,F4K265,Q9M841,Q9SCP9,Q940S5,O82775,Q9M2J9,Q9FNC9,Q0WUC5,Q9FVJ3,A8MPR5,Q9ZSD4,Q9SS94,Q94A40,A2RVM0,O82485,Q9M353,Q9LXC0,F4IXW2,…
GO:BP	cellular response to brassinosteroid stimulus	GO:0071367	1.9e-05	4.72172	92	484	12	O04376,Q9LXR7,Q9SHS7,Q944A7,Q9SCZ4,Q8W4I6,F4JUU5,Q9ZV88,Q9SIN1,Q94A43,Q9FIL1,Q94F62
GO:BP	response to bacterium	GO:0009617	1.9e-05	4.72172	534	2348	91	P92949,Q9SF86,F4HVY0,Q9C516,O80934,Q9FGH9,Q944A7,Q9LHA8,Q9SS37,Q9M158,Q945P1,Q9ZT94,Q9M658,Q9FKM2,P43296,O65782,O04203,Q9LRR5,Q94F62,Q8RWE8,Q8VY27,Q66GN2,Q9XI90,O64587,Q93WF6,Q8LGA5,Q6XBF8,Q66GP0,Q9M8M7,Q9FL28,Q9LNU1,P46637,Q9FLV0,Q9ZWT2,O48915,Q8H0V5,Q9LUV2,Q9C5U0,Q8RXX9,A0A1P8B554,O48533,Q8RY95,Q9C5S2,Q42371,Q9C6W5,F4IXW2,F4KBW6,F4ICB6,F4K956,Q9LVQ0,Q39096,P27140,Q9M9E0,Q9LRS0,Q9LRR9,Q9SSA5,F4H…
GO:BP	protein import into peroxisome matrix	GO:0016558	2.12e-05	4.67425	12	2660	9	Q9SRR0,Q9FNP1,Q9M841,Q9FXT6,Q8LGF7,Q9CA86,Q8RY16,O64948,Q9SYU4
GO:BP	protein transport	GO:0015031	2.25e-05	4.64692	853	2563	141	O80910,Q944A9,Q93VB2,Q94KD3,O81742,Q6NKU9,Q9SMV6,Q9FGH9,Q38885,Q6NQK0,F4JVA6,Q9SJ40,Q94AN2,Q9SFU0,Q9SD80,Q8S3U9,Q8L748,O22265,O04421,O81283,B7ZWR6,Q9ZUI6,Q8LLD4,Q9STX5,O23140,Q5PNU3,Q9LSX7,Q42374,Q9SRR0,Q9C533,Q9FNP1,Q8VY27,Q93YU5,Q42191,Q0WNJ6,Q9LDH0,Q9LH50,Q8RY25,F4K265,Q9M841,Q9SCP9,Q940S5,O82775,Q9M2J9,Q9FNC9,Q0WUC5,Q9FVJ3,A8MPR5,Q9ZSD4,Q9SS94,Q94A40,A2RVM0,O82485,Q9M353,Q9LXC0,F4IXW2,Q0WP44,…
GO:BP	cellular biosynthetic process	GO:0044249	2.32e-05	4.63457	5589	2731	762	Q9SUW0,Q8VY09,Q8W1E3,P84634,Q9ZUV3,Q9SYL9,Q9M9W1,Q9M9G6,Q9FM80,B9DFU2,Q93VB2,Q8S8C6,Q9SF86,Q93VH6,P51414,F4IPE3,P38025,Q84WB7,Q9LJG8,O82266,Q0WL80,F4HVY0,Q8L735,O82302,Q9XIC5,Q9LTX3,Q0WVX5,Q9FN69,Q07488,Q38914,Q9SGE9,Q681X4,Q9FFN2,F4IFN6,Q9C6T1,Q39152,B3LFA4,Q9FJ82,O04192,Q8RXG3,F4IFC5,Q9SX68,Q8LGI2,F4JYE9,Q9SLA8,Q9XF43,Q8W4I6,O80437,Q9FGT7,Q3E902,Q9SJ56,Q94CD1,B9DGD6,F4JUU5,Q9C9R6,Q9FNN3,Q9XFH4,…
GO:BP	organic substance catabolic process	GO:1901575	2.69e-05	4.56958	1627	2783	259	O04469,O80910,Q9FH28,O80443,Q9SG80,Q0WL80,Q8LCP6,Q93YQ7,Q0WM29,Q9SKX5,Q9SV07,Q940X9,O80470,Q9ZVT7,Q0WLC6,Q682U6,Q9ZT42,A9QM73,Q941F1,F4JKK0,Q9FLB5,O80434,Q9FGY1,Q8LD27,P43296,Q9SAA2,O04203,Q93ZQ3,Q8GW31,Q8LB17,Q8H103,Q5E924,Q9SRR0,Q9FFZ1,Q9FNP1,Q8LDW8,Q9FN30,O49500,Q94AH6,Q38890,Q42546,Q9FKP5,Q84WT5,Q9LVY1,Q94A41,Q8VXY9,Q9M8R4,Q8GX86,O23712,Q9FM79,Q9SXC9,Q9LSP9,P42814,Q9SU79,O81862,Q94JQ3,Q42541,…
GO:BP	peroxisome organization	GO:0007031	2.91e-05	4.53605	39	2778	17	Q9LSX7,Q9SRR0,Q9FNP1,Q84N64,Q9M841,Q9MA90,Q94FB9,Q9M1J1,Q9FXT6,Q8GYJ4,Q8LGF7,Q9CA86,Q8S8S1,Q8RY16,O64948,Q9SYU4,Q9FZF1
GO:BP	cellular amino acid metabolic process	GO:0006520	2.93e-05	4.53336	458	2784	91	Q8VY09,Q9SGE9,Q8GUH2,Q0WM29,B3LFA4,Q9FJ82,F4IFC5,Q9STG9,Q9SI61,Q9SR15,O65782,O04203,F4IYF8,Q9FN30,O04630,Q9SCL7,Q9LVY1,Q9SHP0,Q56YA5,Q9LXV3,Q94JQ3,O22822,O23247,Q9M8M7,P46637,Q8VXZ7,O04714,Q8GSJ1,Q9SVN5,Q00218,Q93YZ7,Q94JL3,Q9LV03,Q9SA18,Q9FMF7,P32068,Q8GWW7,Q6NKX1,B5X4Z4,Q84JF4,P32069,O82782,Q9C6D2,Q9C826,O04130,F4I116,Q9SZ06,Q9M8D3,Q9SZE1,Q9ZWT1,Q42521,P53780,Q8RWT8,Q94AR8,Q9SGD6,Q8RXU4,Q84WV0,…
GO:BP	chloroplast organization	GO:0009658	3.49e-05	4.45702	239	857	26	Q56X46,Q8VY09,Q8W1E3,Q9FM80,Q56XY2,F4K5K6,Q9FI46,Q8W4I6,Q9STG9,F4I3P9,Q9SYM2,O22193,F4JTP5,Q9SAA2,Q9C8E6,P52410,Q84N64,Q9SZL6,Q1H5E9,Q8L7L0,Q8S9K3,Q9M219,O22227,Q42545,F4JVI3,Q8GWE0
GO:BP	developmental growth	GO:0048589	3.7e-05	4.43178	494	2144	79	Q9M9G6,Q9M1L7,Q94KD3,O82302,Q9SMV6,Q9SZ11,Q8RXG3,Q9XF43,Q93ZS4,Q9FYK2,Q94AN2,Q96289,Q9SR96,Q9SRU2,Q9SU40,Q9STX5,O80725,Q9FYF7,Q8H0T9,Q93ZR1,Q38890,Q9LMP1,C0LGF4,Q94BX4,O82804,Q9LH50,Q9SA69,Q9LJU0,Q9LV09,Q9M2Y6,C0LGU5,Q9SZD4,Q9LKB9,Q9FJI1,Q9LD18,C0LGV1,Q9S9K4,Q9S7Z8,Q9SFV2,Q9LV03,Q9LMN6,Q9T020,Q9SA65,Q0WVM4,Q8LEK2,O80809,Q9FR44,Q9FNN6,F4K5J1,Q9SJT0,O49545,Q6BDA0,O64682,Q93ZY2,Q9SIQ7,Q9ASQ2,Q9LTW5,…
GO:BP	intracellular transport	GO:0046907	4.11e-05	4.38574	742	2781	133	Q9LPC6,O80910,Q944A9,F4K5K6,Q94KD3,O81742,Q6NKU9,Q9SMV6,Q38885,Q6NQK0,Q9ZUM0,Q9SJ40,Q9SFU0,Q8L748,O22265,O04421,O81283,B7ZWR6,Q9ZUI6,Q8LLD4,Q67XV2,Q9C8E6,O23140,Q5PNU3,Q8VZ95,Q42374,Q9SRR0,Q9C533,Q9FNP1,Q93YU5,Q42191,Q0WNJ6,Q9LDH0,Q8RY25,Q9M841,Q9SH88,Q9SCP9,Q940S5,O82775,Q9FNC9,Q0WUC5,Q9FVJ3,Q9SE83,Q0WPU1,Q9LKB9,A8MPR5,Q94CF0,Q9ZSD4,Q94A40,Q93VM9,Q9M353,Q03250,Q0WP44,Q96321,P37107,Q8L5Y5,Q9LFL3,…
GO:BP	mRNA metabolic process	GO:0016071	4.39e-05	4.35732	605	2763	112	Q9M9G6,Q940X9,O22922,Q8RWB1,Q9FNN3,Q9ZVT7,Q0WLC6,A9QM73,Q9LF10,Q8VYW1,P93008,Q8GW31,Q94K01,Q9SL79,Q94C11,F4IUY8,O65090,Q9LQI9,Q9LJE5,Q8VZG7,Q8S9K3,Q9SP08,Q9SUM2,Q8W4B1,A2RVS6,Q9LJX4,Q8LB54,Q8RY73,F4JP52,Q9C5S2,Q9SP32,Q93VM9,Q03250,Q9FNR1,Q39061,Q8GWQ6,F4KDH9,Q8W034,Q9SQV1,P92965,O22823,O48890,Q9LZQ9,Q0WLR1,Q9FKT4,Q8GUU3,Q8L844,Q9FMG4,F4IV66,Q9ZVI3,Q9FGZ9,Q9LES2,P92964,Q8RWG2,Q9SF38,O22315,F4IE66,…
GO:BP	phyllome development	GO:0048827	4.81e-05	4.31801	553	1989	81	Q93VB2,Q93VH6,F4IPE3,Q9XIC5,F4JSE7,Q93ZS4,Q94AN2,Q38997,Q9SG02,O22193,Q9LYN8,Q94CK9,Q9C768,F4JTB3,Q02283,Q9C9B9,Q94AH6,Q93ZR1,Q96305,Q9SD40,Q9FHA7,Q9LNJ4,Q93WF6,O04609,Q06850,Q9FKZ3,Q9FIS1,Q9ZUZ2,Q9FLV0,O80739,Q9LV09,Q9LYG9,Q8GXL3,Q9M2Y6,Q8RXN0,C0LGU5,Q9SZD4,Q94FL6,Q9LKB9,Q9SFB7,Q38909,Q9SFV2,Q42371,Q8GW46,Q9C6W5,Q0WP44,Q9C778,Q0WVM4,Q9XHV0,Q9LDC0,Q9SWG3,Q9FLI7,Q9C9Z2,Q9FNN6,Q9FKE6,F4K5J1,Q8L8A5,…
GO:BP	phosphatidylethanolamine metabolic process	GO:0046337	4.9e-05	4.3101	9	2072	7	O82567,F4HXY7,O81024,Q9ZVI9,Q84V22,F4KAK5,A4GNA8
GO:BP	ion transmembrane transport	GO:0034220	5.12e-05	4.29096	586	2768	109	Q8L725,Q9SCX5,Q8RXN3,Q8L7Z0,O04089,Q9LPU2,Q9SXS2,Q39065,Q9FKM2,Q9SY55,Q9SX28,P52410,Q3E7D0,O23016,Q9LXV3,Q9C9Z1,Q93ZQ5,Q9FL28,O80739,Q93XM7,F4HVS0,Q9FKP1,Q9LYG9,Q9C5V5,Q9LD37,O81078,Q56ZZ7,Q8L636,Q9S9N8,Q9FLG2,Q9LD18,Q9S9N4,Q38898,O65717,Q8LPT3,P93313,Q9FMF7,Q9M353,O04722,Q8GX78,Q8GYH8,O64823,Q9LW86,P92941,Q9M7K4,Q93YR2,Q9SA05,Q94AS9,O22881,Q9LJW0,Q9LHA4,Q9SIQ7,Q8GUJ1,Q8RXL8,Q9XES1,Q9SZW4,Q43125,…
GO:BP	flavonoid biosynthetic process	GO:0009813	5.22e-05	4.28199	81	991	15	B9DFU2,Q9FN69,P28493,Q9FI78,Q9SYM2,Q9FFF6,F4JTB3,Q9SD85,Q9SYM5,Q9XIG1,Q9FLV0,Q9LPV9,Q9FNV9,Q9FE46,Q9FJ07
GO:BP	cellular localization	GO:0051641	5.22e-05	4.28199	1038	2781	175	P92949,Q9LPC6,O80910,Q944A9,Q93VB2,F4K5K6,Q9FF75,Q94KD3,O81742,Q6NKU9,Q9SMV6,Q38885,Q6NQK0,Q7XJ60,Q9ZUM0,Q9SJ40,Q9SFU0,Q9ZVT7,Q8S3U9,Q8L748,O22265,O04421,O81283,B7ZWR6,Q9ZUI6,Q8LLD4,O65782,Q67XV2,Q9C8E6,O23140,Q5PNU3,Q8VZ95,Q42374,Q9SRR0,Q9C533,Q9FNP1,Q8RWE8,Q93YU5,Q42191,Q0WNJ6,Q940S0,Q9LDH0,Q9FL28,Q8RY25,F4HVS0,Q42545,Q9M841,Q9SH88,Q9SCP9,Q940S5,Q94CA0,O82775,Q9FNC9,Q0WUC5,Q9FVJ3,O48724,Q9SE83,…
GO:BP	regulation of multicellular organismal process	GO:0051239	5.35e-05	4.27142	446	2533	82	Q9M1L7,Q9M1S3,Q9SX27,Q9ZVH8,Q05609,Q7XYY2,Q9C8E6,Q8H103,Q9FHH8,O82804,Q9SQI2,Q946J8,Q9LH50,O22822,O49286,Q9LNU1,Q9FIS1,Q9ZUZ3,Q94CE4,Q9M2Y6,Q9C5U0,Q6PQQ3,Q9LJB7,Q94FL6,Q9LVQ7,A0AQW4,Q9SP32,Q9LJ44,Q9T020,Q0WP44,Q8GWQ6,Q9M2D9,Q9SR13,Q94FB9,Q9M8Y0,Q9SJT0,P27140,Q6BDA0,Q93ZY2,Q9SIQ7,Q8RWU4,O64816,Q9LJD7,Q43125,O22150,Q9SIV3,Q9ASP6,Q84TH5,Q56WM6,Q9LFS4,Q9LJD8,F4KCC2,Q9S775,Q9LYU7,Q9C5Q8,F4KDN0,Q9SK53,…
GO:BP	cellular polysaccharide metabolic process	GO:0044264	5.53e-05	4.25762	325	564	24	Q9ZUV3,F4IPE3,Q9SG80,Q8LCP6,Q8L735,Q93YQ7,Q0WVX5,Q9SZ11,Q38908,Q94CD1,Q94KE2,Q9FZJ1,Q38997,F4K6F1,Q9FGY1,P24806,Q38911,Q8H103,Q8VZK9,Q38890,Q940Q8,Q84WT5,Q94A41,C0LGF4
GO:BP	regulation of multicellular organismal development	GO:2000026	5.75e-05	4.24027	357	2533	69	Q9M1S3,Q9SX27,Q9ZVH8,Q05609,Q7XYY2,Q9C8E6,Q8H103,Q9FHH8,O82804,Q9SQI2,Q946J8,O22822,O49286,Q9LNU1,Q9FIS1,Q9ZUZ3,Q94CE4,Q9C5U0,Q6PQQ3,Q9LJB7,Q94FL6,Q9LVQ7,Q9SP32,Q9LJ44,Q0WP44,Q8GWQ6,Q9M2D9,Q9SR13,Q94FB9,Q9M8Y0,P27140,Q6BDA0,Q8RWU4,O64816,Q9LJD7,Q43125,O22150,Q9SIV3,Q9ASP6,Q84TH5,Q9LJD8,F4KCC2,Q9S775,Q9LYU7,Q9C5Q8,F4KDN0,Q9SK53,Q9ZQ85,Q8W4D0,Q8VYM4,O65020,Q93VQ0,Q9SYG2,Q8GZM7,C0SVM5,Q8W234,Q38826,…
GO:BP	regulation of response to stimulus	GO:0048583	6.94e-05	4.15842	761	2741	133	Q9M3G7,Q0WPQ2,Q0WL80,F4JSE7,Q9FGH9,Q8RXG3,Q9SCZ4,F4JUU5,Q38997,A9QM73,Q8LD27,F4IB81,Q05609,Q7XYY2,Q9FFF6,Q9LFD5,Q9C8E6,O80725,Q9FYF7,Q8VY27,Q93ZR1,Q9SYM5,Q9XI90,Q84VG7,Q9ZS97,O82804,Q9SQI2,C0LGN2,Q93WF6,Q9FJV0,Q9LNU1,Q8RY25,Q8VZ79,Q8W4B1,O04714,Q39265,Q5M750,Q8H0V5,Q94CA0,Q94FL9,Q9LTK0,A2RVJ8,Q94FL6,O48533,Q9ZSD4,Q9LVQ7,O23661,Q9FYA2,F4JP52,Q9S7Z8,Q9SS90,Q9LJ44,Q9SU30,F4IXW2,Q9FUS8,Q9C778,Q8GWQ6,…
GO:BP	anion transport	GO:0006820	9.05e-05	4.04335	310	2741	65	Q9SKZ5,Q8RXN3,Q9LPU2,Q9SXS2,Q9FKM2,A1L4X0,Q9LYK2,Q9SYD6,P52410,Q9LXV3,O64587,Q05085,Q93ZQ5,Q9FL28,Q93XM7,Q9LYG9,Q9C5U0,O65023,Q9FMF7,O04722,Q8GX78,Q8GYH8,Q9LW86,P92941,Q9M1E2,Q9MA90,O22797,Q93YR2,Q93YU8,Q9LJW0,Q8GUJ1,Q8RXL8,Q43125,Q84TH5,O82811,Q38954,Q9M9S6,Q9M2D2,Q56XP4,Q1EBV7,Q9LVE0,Q9LPV5,P92943,Q9ZUT3,Q9FLV9,Q94B38,Q8RWL5,Q8H157,Q9SJY5,Q8L7U7,Q8S397,Q6R8G7,Q9FJX3,Q0WP36,Q94LW6,Q9LV10,Q9LU76,…
GO:BP	peroxisomal transport	GO:0043574	9.11e-05	4.04053	20	2660	11	Q9SRR0,Q9FNP1,Q9M841,Q94FB9,Q9FXT6,Q8GYJ4,Q8LGF7,Q9CA86,Q8RY16,O64948,Q9SYU4
GO:BP	negative regulation of gene expression	GO:0010629	9.33e-05	4.03026	375	2685	74	P84634,Q9SYL9,Q9M9G6,Q940X9,Q9FNN3,Q9XFH4,Q9ZVT7,Q0WLC6,Q9M658,A9QM73,Q9SG02,Q3EBC8,Q94A79,P93008,Q8GW31,Q02283,Q39238,Q9M310,Q9LKL2,Q8VYZ0,F4IXE7,Q946J8,Q9LJE5,Q8VZG7,Q9SP08,Q8VZ79,O04848,Q7XZF5,Q8W4B1,Q9LJX4,A2RVJ8,Q8RY73,Q9SZD4,Q9SP32,Q93VM9,Q9LJ44,Q9SKN2,Q0WP44,Q94K49,Q9SQV1,F4I8S3,P92965,O82504,O48890,Q9ZQ19,Q9LES2,Q9SSE9,O23090,Q9LNJ5,F4IRR2,Q8W566,O04492,Q9C5Q8,P42731,Q8W4R3,Q6NPF4,Q9C793,…
GO:BP	defense response to bacterium	GO:0042742	9.39e-05	4.0275	457	2348	78	Q9SF86,F4HVY0,O80934,Q9FGH9,Q944A7,Q9M158,Q945P1,Q9ZT94,Q9M658,P43296,O65782,O04203,Q9LRR5,Q94F62,Q8RWE8,Q8VY27,Q66GN2,Q9XI90,O64587,Q93WF6,Q8LGA5,Q6XBF8,Q66GP0,Q9M8M7,Q9FL28,Q9LNU1,P46637,Q9FLV0,Q9ZWT2,O48915,Q8H0V5,Q9LUV2,Q9C5U0,Q8RXX9,A0A1P8B554,O48533,Q8RY95,Q9C5S2,Q42371,Q9C6W5,F4IXW2,F4KBW6,F4ICB6,F4K956,Q9LVQ0,P27140,Q9M9E0,Q9LRS0,Q9LRR9,Q9SSA5,F4HVW5,Q43125,Q9ASP6,Q38799,Q93VJ2,Q9LFH9,F4K…
GO:BP	post-embryonic plant organ development	GO:0090696	9.51e-05	4.02177	195	2739	46	F4IPE3,Q9ZSP5,Q9SRU2,Q05609,Q9LYN8,Q689D6,Q96305,Q9LVD0,Q9FHA7,Q9LX29,Q9SRT0,Q9FJV0,Q05085,O49286,Q9LV09,Q6PQQ3,Q9SZD4,Q94FL6,Q9FYA2,Q9LMN6,P32068,Q9FUS8,Q9FLP0,Q9LUI3,Q9FR44,Q43125,O82811,Q570C0,Q9S775,F4IIU4,Q9C5Q8,Q8VZ80,F4KDN0,Q8W4D0,O22161,O65020,O04331,Q05466,Q8RYC8,Q38826,O23702,Q9LMT2,O64948,Q9LJX0,Q9LVS0,Q9LYC1
GO:BP	leaf development	GO:0048366	0.000101489	3.99358	392	2432	71	Q93VB2,Q93VH6,F4IPE3,Q9XIC5,F4JSE7,Q94AN2,Q38997,Q9SG02,Q9C768,Q02283,Q9C9B9,Q94AH6,Q93ZR1,Q93WF6,O04609,Q06850,Q9FKZ3,Q9FIS1,Q9ZUZ2,Q9FLV0,O80739,Q9LV09,Q9LYG9,Q9M2Y6,Q8RXN0,Q9SZD4,Q94FL6,Q9LKB9,Q42371,Q8GW46,Q9C6W5,Q0WP44,Q9C778,Q9LDC0,Q9SWG3,Q9FLI7,Q9C9Z2,Q9FNN6,Q9FKE6,F4K5J1,Q8L8A5,F4JJR8,Q9LSD5,O64682,Q8RWU4,Q9LES2,Q9SSE9,Q43125,A4FVP6,O22150,Q9SIV3,Q9SS80,Q949N0,Q9C8J7,Q8L8A7,Q9S836,Q9FK88,…
GO:BP	protein autophosphorylation	GO:0046777	0.000107274	3.96951	192	2105	38	Q9FID8,Q39050,C0LGG9,Q9SCZ4,Q9ZU46,Q05609,Q9LYN8,Q9LX29,C0LGN2,Q06850,Q9SSF8,Q9FN37,Q9FK63,Q9ZUZ2,Q9LVL5,Q8RWZ5,C0LGH2,Q9C5S2,Q9T020,Q9FIM9,Q9SJT0,F4IS56,Q9SIQ7,O22187,Q8W490,Q8RXE7,Q43125,Q9LFS4,Q9SYQ8,Q9LJD8,Q93VK0,Q93YN1,Q3EDL4,P51568,Q8RWW0,Q8VYG0,C0LGL9,Q9FLW0
GO:BP	phosphorylation	GO:0016310	0.000107274	3.96951	1689	2784	263	Q5XF57,Q9LVM0,Q9M3G7,Q9SX31,Q6R2K3,Q9SF86,Q0WPQ2,Q9M1L7,Q9FID8,Q39050,Q8H1D6,Q6R2J8,Q9C6T1,Q944A7,Q8RXG3,C0LGG9,Q9SCZ4,Q93ZS4,Q9ZT94,Q38997,C0LGQ5,Q8L7L1,Q9ZU46,Q9T014,C0LGP4,F4JEQ2,F4IB81,Q8RY17,F4I4F2,Q05609,F4JTP5,P46573,Q8L7W7,Q9LYN8,Q0WPH8,Q8LBB2,Q8H103,Q9SUQ3,Q5E924,Q8LEB6,Q9FIL1,Q9SXB8,Q94F62,Q9LUM0,Q08466,Q9SCL7,Q9C9B9,Q9SGP2,Q66GN2,Q9LMP1,C0LGF4,Q39238,Q9STK6,Q8W1D5,Q9LX29,Q6ICW6,C0LGN2,…
GO:BP	growth	GO:0040007	0.000107274	3.96951	709	2184	104	Q9M9G6,Q9LXR7,Q9M1L7,Q94KD3,O82302,Q9SMV6,Q9SZ11,Q8RXG3,Q9SCZ4,Q9XF43,Q93ZS4,Q9FYK2,Q9ASU8,Q94AN2,Q96289,Q9SR96,A9QM73,Q9FKM2,Q9SRU2,Q9SU40,Q9STX5,O65782,O80725,Q9FYF7,Q8H0T9,O49500,Q93ZR1,Q38890,Q9LMP1,Q9FJG0,C0LGF4,Q94BX4,O82804,Q946J8,Q9ZNV9,Q9LH50,Q9SA69,Q9LJU0,Q9ZUZ3,Q9LV09,Q949Z1,Q9M2Y6,C0LGU5,Q9SZD4,Q9LKB9,Q9FJI1,Q9LD18,C0LGV1,Q9S9K4,Q9S7Z8,Q9SFV2,Q42371,Q9LV03,Q9LMN6,Q6NKN9,Q9T020,Q9FUS8,…
GO:BP	protein targeting to peroxisome	GO:0006625	0.000107274	3.96951	17	2660	10	Q9SRR0,Q9FNP1,Q9M841,Q9FXT6,Q8GYJ4,Q8LGF7,Q9CA86,Q8RY16,O64948,Q9SYU4
GO:BP	establishment of protein localization to peroxisome	GO:0072663	0.000107274	3.96951	17	2660	10	Q9SRR0,Q9FNP1,Q9M841,Q9FXT6,Q8GYJ4,Q8LGF7,Q9CA86,Q8RY16,O64948,Q9SYU4
GO:BP	cellular aromatic compound metabolic process	GO:0006725	0.000107274	3.96951	5343	2687	713	F4I1X0,Q8VY09,Q8W1E3,P84634,Q9M3G7,Q9M9G6,Q9FM80,Q8S8C6,Q9SF86,Q93VH6,F4IPE3,P38025,Q9LJG8,Q94AH9,Q9SVS0,O82266,Q0WL80,O82302,Q9XIC5,Q9LTX3,Q9FN69,Q07488,Q38914,Q9SGE9,Q681X4,Q0WM29,F4IFN6,Q9C6T1,Q39152,B3LFA4,O04192,F4IFC5,O22892,F4JYE9,P61430,Q8W4I6,Q9FGT7,Q940H7,Q940X9,Q3E902,Q9SJ56,O22922,Q94CD1,Q8RWB1,Q6NQ88,B9DGD6,F4JUU5,Q9FNN3,Q9XFH4,Q9STG9,Q9SI61,P60040,F4K1B1,Q2HIV9,F4I171,Q9FI78,Q9FMX2,…
GO:BP	protein localization to peroxisome	GO:0072662	0.000107274	3.96951	17	2660	10	Q9SRR0,Q9FNP1,Q9M841,Q9FXT6,Q8GYJ4,Q8LGF7,Q9CA86,Q8RY16,O64948,Q9SYU4
GO:BP	flavonoid metabolic process	GO:0009812	0.000117544	3.9298	100	2025	24	B9DFU2,Q0WL80,Q9FN69,P28493,Q9FI78,Q9SYM2,Q9FFF6,F4JTB3,Q9SD85,Q9SYM5,Q9XIG1,Q9FLV0,Q9LPV9,Q9FNV9,Q9FE46,Q9FJ07,Q9C778,Q9M1V2,Q43125,Q8LDM2,O80449,O80386,O48782,O04153
GO:BP	macromolecule localization	GO:0033036	0.000118467	3.9264	1304	2566	196	O80910,Q944A9,Q93VB2,Q9FF75,Q94KD3,O81742,Q6NKU9,Q9SMV6,Q93Y40,O64864,Q9FGH9,Q38885,Q940Y1,Q6NQK0,F4JVA6,Q7XJ60,Q9ZUM0,Q9SJ40,Q94AN2,Q9SFU0,C0LGQ5,Q9ZVT7,Q9SD80,Q8S3U9,Q8L748,O22265,P98204,O04421,O81283,B7ZWR6,Q9ZUI6,Q8LLD4,Q9STX5,O65782,Q67XV2,O23140,Q5PNU3,Q9LSX7,Q42374,Q9SRR0,Q9C533,Q9FNP1,Q8RWE8,Q8L706,Q8VY27,Q93YU5,Q42191,Q0WNJ6,Q940S0,O64587,Q9LDH0,Q9LH50,Q9FL28,Q8RY25,F4K265,Q9M841,Q9SCP9,…
GO:BP	establishment of RNA localization	GO:0051236	0.000123551	3.90815	83	2496	24	Q9SMV6,Q9ZUM0,Q8L748,Q67XV2,Q8RY25,Q93VM9,Q03250,Q0WP44,Q8W034,F4KBW6,O48890,O64740,Q8GWR1,F4KHD8,Q9CAF4,Q93ZG7,Q24JJ9,Q9FWS3,Q9LVX1,O04326,Q6NQ72,F4IGA5,P92985,A4GSN8
GO:BP	nucleic acid transport	GO:0050657	0.000123551	3.90815	83	2496	24	Q9SMV6,Q9ZUM0,Q8L748,Q67XV2,Q8RY25,Q93VM9,Q03250,Q0WP44,Q8W034,F4KBW6,O48890,O64740,Q8GWR1,F4KHD8,Q9CAF4,Q93ZG7,Q24JJ9,Q9FWS3,Q9LVX1,O04326,Q6NQ72,F4IGA5,P92985,A4GSN8
GO:BP	RNA transport	GO:0050658	0.000123551	3.90815	83	2496	24	Q9SMV6,Q9ZUM0,Q8L748,Q67XV2,Q8RY25,Q93VM9,Q03250,Q0WP44,Q8W034,F4KBW6,O48890,O64740,Q8GWR1,F4KHD8,Q9CAF4,Q93ZG7,Q24JJ9,Q9FWS3,Q9LVX1,O04326,Q6NQ72,F4IGA5,P92985,A4GSN8
GO:BP	establishment of protein localization to organelle	GO:0072594	0.000123551	3.90815	278	2660	58	O80910,Q944A9,Q6NKU9,Q38885,Q8L748,O22265,O04421,O81283,Q9SRR0,Q9FNP1,Q42191,Q9LDH0,Q8RY25,Q9M841,Q9SCP9,O82775,Q9FNC9,Q0WUC5,A8MPR5,Q9M353,Q96321,P37107,Q9SK50,O64740,Q9LE82,F4JZY1,Q9LVP9,Q9LRP1,Q944J0,Q9LU68,O80480,O80842,Q9FXT6,Q9LUS2,Q9SLF3,F4IRR2,Q9SIF2,Q8GYJ4,Q8VYE2,Q8LGF7,Q53YF3,F4HXZ1,Q8GUL2,Q9STT2,Q9C744,Q9C5J8,O04326,Q9CA86,F4IGA5,Q9SN86,P92985,A4GSN8,Q9ZPY7,P38389,Q9ZW33,Q8RY16,O64948,…
GO:BP	circadian regulation of gene expression	GO:0032922	0.000123551	3.90815	11	1806	7	Q9SCZ4,A8MQN2,F4KBW6,F4JGZ1,F4JCX9,Q43125,Q8RWU3
GO:BP	catabolic process	GO:0009056	0.000125028	3.90299	1850	2783	284	O04469,O80910,Q9FH28,Q93VB2,O80443,Q9SG80,Q0WL80,Q8LCP6,Q93YQ7,Q0WM29,Q9SKX5,Q9SV07,Q940X9,O80470,Q38997,Q9ZVT7,Q0WLC6,Q682U6,Q9ZT42,A9QM73,Q941F1,F4JKK0,Q9FLB5,O80434,Q9FGY1,Q8LD27,P43296,Q9SAA2,O04203,Q93ZQ3,Q8GW31,Q8LB17,Q8H103,Q5E924,Q9SRR0,Q9FFZ1,Q9FNP1,Q8LDW8,Q9FN30,O49500,Q94AH6,Q38890,Q42546,Q9FKP5,Q84WT5,Q9LVY1,Q94A41,Q8VXY9,Q9M8R4,Q8GX86,O23712,Q9FM79,Q9SXC9,Q9LSP9,P42814,Q9SU79,O81862,…
GO:BP	cellular component biogenesis	GO:0044085	0.000125028	3.90299	1566	2111	194	F4I1X0,Q9ZUV3,Q93VB2,P51414,Q94AH9,O82660,Q9SVS0,O82266,Q9FY61,Q9FF75,Q9SMV6,Q9FJ81,O22892,Q9XF89,Q9LTD9,Q8W4I6,Q3E902,Q38908,O22922,Q7XJ60,Q94CD1,P93033,Q9XFH4,P60040,Q9FZJ1,Q9SJ40,Q8VZT0,Q9ZVT7,F4K6F1,A9QM73,Q9SAI5,Q9SG02,O80434,O22265,Q9ZPV5,Q8LBM4,Q9LF27,Q8LF20,Q7XYY2,Q9C788,O23215,Q500U8,P24806,Q38911,Q9FHQ3,P56820,Q8VZK9,Q9SR71,Q8W1Y0,Q9SS44,Q9C6I8,O22165,F4IH25,Q940Q8,Q8L960,Q9LVD0,Q42191,…
GO:BP	organic cyclic compound metabolic process	GO:1901360	0.000136117	3.86609	5445	2687	724	F4I1X0,Q8VY09,Q8W1E3,P84634,Q9M3G7,Q9M9G6,Q9FM80,Q8S8C6,Q9SF86,Q93VH6,F4IPE3,P38025,Q9LJG8,Q94AH9,Q9SVS0,O82266,Q0WL80,F4HVY0,O82302,Q9XIC5,Q9LTX3,Q9FN69,Q07488,Q38914,Q9SGE9,Q681X4,Q0WM29,F4IFN6,Q9C6T1,Q39152,B3LFA4,O04192,Q9SV07,F4IFC5,O22892,F4JYE9,P61430,Q8W4I6,Q9FGT7,Q940H7,Q940X9,Q3E902,Q9SJ56,O22922,Q94CD1,Q8RWB1,Q6NQ88,B9DGD6,F4JUU5,Q9FNN3,Q9XFH4,Q9STG9,Q9SI61,P60040,F4K1B1,Q2HIV9,F4I171,…
GO:BP	mRNA transport	GO:0051028	0.000141227	3.85008	73	2496	22	Q9SMV6,Q9ZUM0,Q8L748,Q67XV2,Q8RY25,Q93VM9,Q03250,Q8W034,F4KBW6,O48890,O64740,Q8GWR1,F4KHD8,Q9CAF4,Q93ZG7,Q24JJ9,Q9FWS3,O04326,Q6NQ72,F4IGA5,P92985,A4GSN8
GO:BP	reproductive shoot system development	GO:0090567	0.000141776	3.8484	560	2739	102	Q8W1E3,F4IPE3,Q38914,Q8RXG3,O80437,Q93ZS4,Q9SX27,Q9SG02,Q9SRU2,O22193,Q9ZVH8,Q7XYY2,Q9LYN8,Q8H103,Q94CK9,F4JTB3,Q9FHH8,O49500,Q39261,Q96305,Q9SD40,Q84VG7,Q9FHA7,Q9LKL2,O82804,Q9SQI2,Q9LX29,Q946J8,Q9LNJ4,Q9FKZ3,Q9FIS1,Q9LV09,O04714,Q93ZL5,Q8GXL3,C0LGU5,Q9LJB7,Q9FGV1,Q9LKB9,F4JI44,O23661,Q9SFB7,Q38909,Q9SFV2,Q42371,Q9SP32,Q0WP44,Q0WVM4,Q9M2D9,Q9XHV0,Q9SR13,Q9C717,Q9LUI3,Q9M8Y0,Q9FKE6,F4K5J1,O49545,…
GO:BP	response to organic cyclic compound	GO:0014070	0.000152637	3.81634	316	2234	56	O04376,Q9ZPE7,Q9LXR7,Q9SHS7,Q0WL80,F4JSE7,Q944A7,Q9SCZ4,Q8W4I6,F4JUU5,F4I171,Q9ZV88,Q9SIN1,Q9C5V6,Q8LAH7,O04203,Q94A43,Q9FIL1,Q94F62,Q9LMP1,Q39088,Q9XI90,O64587,O04375,Q9FLV0,O04714,Q94CA0,Q94FL9,Q9C5S2,Q8GYH5,O82392,Q9FHH2,F4KBW6,F4ICB6,Q9FNN6,Q9FZH5,Q9FMZ0,Q8H159,Q6BDA0,F4HVW5,Q3E936,Q43125,Q8VYA3,P43273,Q93VJ2,Q93VK0,Q8W453,Q6NPF4,Q38857,Q0WU02,Q9FJT7,A9LNK9,Q8W234,Q9FPR3,F4IUX6,Q39204
GO:BP	protein localization to organelle	GO:0033365	0.000159166	3.79815	326	2660	65	O80910,Q944A9,Q9FF75,Q6NKU9,Q38885,Q7XJ60,Q8L748,O22265,O04421,O81283,Q9SRR0,Q9FNP1,Q42191,Q9LDH0,Q8RY25,Q9M841,Q9SCP9,O82775,Q9FNC9,Q0WUC5,A8MPR5,Q9M353,Q96321,P37107,Q9SK50,O64740,Q9LE82,F4JZY1,Q9LVP9,Q9LRP1,Q944J0,Q9LU68,O80480,O80842,Q9FXT6,Q9LFS4,Q9LUS2,Q9SLF3,F4IRR2,Q9SIF2,Q8GYJ4,Q8VYE2,P35402,Q8LGF7,Q53YF3,F4HXZ1,Q8GUL2,Q9STT2,Q9C744,O48671,Q9C5J8,O04326,Q9CA86,F4IGA5,Q9SN86,P92985,Q700D2,…
GO:BP	cellular response to endogenous stimulus	GO:0071495	0.000166865	3.77763	1031	2322	147	Q9CAJ0,O04376,Q9LXR7,Q9SHS7,Q0WPQ2,Q8H1D6,F4JSE7,Q9FN69,Q9FGH9,Q944A7,Q8RXG3,Q9SCZ4,Q8W4I6,Q9FGT7,F4JUU5,Q38997,Q9ZV88,Q9SIN1,Q8L7L1,Q9SRU2,Q8W4K5,F4IB81,Q8GWK2,Q05609,Q7XYY2,Q9FFF6,O22850,Q9C8E6,O80725,Q94A43,Q94CK9,Q38827,Q9FIL1,Q94F62,Q9LFR3,Q94AH6,Q93ZR1,Q66GN2,Q42546,Q9FJG0,Q9SD40,Q9SYM5,Q1PFE1,Q9FJ93,Q9ZNV9,Q9SRT0,Q9SSF8,Q05085,O04375,Q9FGW9,Q9ZUZ2,Q9ZUZ3,Q8W4B1,F4KGY6,Q9C5V5,O04714,Q39265,…
GO:BP	regulation of circadian rhythm	GO:0042752	0.00017431	3.75868	54	2214	17	Q94KE2,Q9FMX2,Q08466,Q94AH6,Q9SQI2,Q8H0W3,Q9LPV9,Q570U6,O80507,Q9SWG3,A8MQN2,F4JCX9,Q43125,Q9FN03,Q8RWU3,Q94BT6,Q9SB47
GO:BP	posttranscriptional gene silencing	GO:0016441	0.00017629	3.75377	99	1962	23	P84634,Q9ZVT7,Q9SG02,Q3EBC8,P93008,Q8GW31,Q39238,Q9M310,Q7XZF5,Q8W4B1,Q9SP32,Q93VM9,Q9SKN2,F4I8S3,P92965,O82504,O48890,F4IRR2,Q8W566,O04492,Q9C5Q8,Q6NPF4,Q9C793
GO:BP	negative regulation of macromolecule metabolic process	GO:0010605	0.000180404	3.74375	772	2687	130	Q8W1E3,P84634,Q9SYL9,Q9M9G6,Q940X9,Q9FNN3,Q9XFH4,Q9SFU0,Q9ZVT7,Q96289,Q0WLC6,Q9M658,A9QM73,Q9SG02,Q3EBC8,Q94A79,P93008,Q8RXD4,Q8GW31,Q02283,O23341,Q96305,Q39238,Q9M310,Q9LKL2,Q8VYZ0,F4IXE7,Q946J8,Q9LFQ3,Q9LJE5,Q8VZG7,Q84JP1,Q9SP08,Q8VZ79,Q9FGW9,O04848,Q7XZF5,Q8W4B1,Q9LJX4,Q9FMC8,Q9LTK0,A2RVJ8,Q8RY73,Q9SZD4,Q9LJB7,O48533,F4JI44,Q9FYA2,O04716,Q9SP32,Q93VM9,Q9LJ44,Q9SU30,Q5XEM9,Q9SKN2,Q0WP44,Q9FZ45,…
GO:BP	cellular lipid metabolic process	GO:0044255	0.000201325	3.6961	813	2749	138	O04469,B9DFU2,Q84WB7,Q9M2G7,Q9C6T1,Q9SV07,Q8LGI2,Q9SLA8,Q9XF43,Q8W4I6,O80437,B9DGD6,F4I171,Q38997,Q9S746,Q8L7L1,Q9ZVN2,F4JKK0,Q96328,Q8LAH7,Q9LSZ9,Q05609,Q8RXD4,Q8LBB2,Q8LBA6,P54873,O65390,Q9SRR0,Q9FNP1,O82567,Q9LUM0,P52410,Q9LHN4,Q8GTS0,Q94BX4,F4HXY7,Q9XIG1,Q9LNJ4,O80952,Q9M8Z7,Q8VZG7,Q9LRZ5,Q7XZU1,Q9LLC1,Q9XID0,Q9LMM0,Q9LPK6,Q9SEY5,Q9FFE6,Q9M841,Q9SUC5,P48422,Q9SAH5,Q9FLH8,O22199,Q38932,Q93ZR6,…
GO:BP	regulation of metabolic process	GO:0019222	0.000205725	3.68671	3734	2687	512	Q8W1E3,P84634,Q9SYL9,O04376,Q9M9G6,Q9FM80,B9DFU2,Q93VB2,Q8S8C6,Q9SF86,Q93VH6,F4IPE3,Q9LJG8,O82266,O82302,Q9XIC5,Q9FN69,Q07488,Q38914,Q681X4,O04192,Q9M364,Q8RXG3,Q9SCZ4,Q8W4I6,Q9FGT7,Q940X9,Q9SJ56,F4JUU5,Q9C9R6,Q9FNN3,Q9XFH4,P28493,F4K1B1,Q2HIV9,F4I171,Q9FI78,Q9FMX2,Q9SFU0,Q38997,Q9ZV88,Q9ZVT7,Q96289,P46897,Q0WLC6,Q9M658,A9QM73,Q9LF10,Q8L748,P0C7P8,C0Z2L5,Q9SX27,Q84M92,Q9SG02,Q9SYM2,Q9ZVH8,Q9C8Z9,…
GO:BP	monocarboxylic acid metabolic process	GO:0032787	0.00021203	3.6736	538	2742	98	O04469,Q8VY09,Q9SF86,Q9SLA8,Q9XF43,Q940H7,B9DGD6,F4I171,Q38997,Q9S746,Q8LAH7,O65782,Q8RXD4,Q8LBB2,Q8H103,Q5E924,Q9SRR0,Q9FNP1,Q8LDW8,P52410,Q9M8R4,Q9LNJ4,Q6XBF8,O22822,O80683,Q9LLC1,Q9FLV0,Q9LPK6,Q9SEY5,Q9FFE6,Q9C9C4,Q9M841,Q9SUC5,P48422,Q9FLH8,Q8L5A7,Q9SYK9,Q93ZR6,Q9LZ72,Q9FKL6,C0SV51,Q8GWG0,Q9ZW34,Q9MA90,Q94FB9,Q9FNN6,Q9SIB2,Q9C826,Q9SGN6,O65398,Q944G9,O80800,F4HQM3,Q9ZWT1,Q9SI09,Q9SYY4,Q9FWA3,…
GO:BP	gene silencing by RNA	GO:0031047	0.000222943	3.65181	145	2266	32	P84634,Q9M9G6,Q9M658,Q9SG02,Q3EBC8,Q94A79,P93008,Q39238,Q9M310,F4IXE7,Q8VZG7,Q8VZ79,Q7XZF5,Q8W4B1,Q9SP32,Q93VM9,Q9SKN2,Q0WP44,F4I8S3,P92965,O82504,O48890,Q9SSE9,F4IRR2,Q8W566,O04492,Q9C5Q8,Q6NPF4,Q9C793,Q9SB47,Q7XA66,Q9S9P3
GO:BP	cellular catabolic process	GO:0044248	0.000222943	3.65181	1422	2783	224	O04469,O80910,Q9FH28,Q93VB2,Q9SG80,Q0WL80,Q8LCP6,Q93YQ7,Q0WM29,Q940X9,Q38997,Q9ZVT7,Q0WLC6,Q682U6,Q9ZT42,A9QM73,F4JKK0,Q9FLB5,O80434,Q9FGY1,Q8LD27,P43296,Q9SAA2,O04203,Q8GW31,Q8LB17,Q9SRR0,Q9FFZ1,Q9FNP1,Q8LDW8,Q9FN30,O49500,Q94AH6,Q38890,Q9FKP5,Q84WT5,Q9LVY1,Q94A41,Q8VXY9,Q9M8R4,O23712,Q9SXC9,Q9LSP9,P42814,Q94JQ3,Q42541,O81755,Q9LQX2,Q9LJE5,Q9LDD1,Q9C585,Q8VZG7,Q9LRZ5,Q43873,O49286,Q9SP08,P46637,…
GO:BP	dephosphorylation	GO:0016311	0.000222943	3.65181	409	2713	78	Q9SUW0,Q9CAJ0,O04376,Q9SHS7,O82302,Q9M2G7,P48528,Q9SFU3,Q8GY60,O80437,Q9SZ53,F4K1B1,Q8H129,Q9S9Z7,Q96328,Q9FLQ7,Q6AWW5,Q42546,Q8GTS0,O64730,Q9LU72,P45951,Q9M9C6,Q7XZU1,O04375,Q9LMM0,Q9SR24,P48578,Q9C5U0,Q8L774,Q9LTK0,Q9MAA2,Q9LMX4,O80871,Q9LVQ8,Q6TPH1,Q9FLB1,Q93YW5,P93006,Q94AH8,Q9M8R7,Q5MAU8,Q0WRB2,Q8H0Z6,Q9FGM1,Q9FNJ9,Q94A27,Q8VYE2,Q9ZR37,Q9C5G5,Q9M0Y6,Q8VZN9,Q9SA22,Q949Y3,Q9LT75,O23617,Q00IB6,…
GO:BP	gene silencing	GO:0016458	0.000233356	3.63198	217	1347	30	P84634,Q9M9G6,Q9XFH4,Q9ZVT7,Q9M658,Q9SG02,Q3EBC8,Q94A79,P93008,Q8GW31,Q39238,Q9M310,F4IXE7,Q946J8,Q8VZG7,Q8VZ79,O04848,Q7XZF5,Q8W4B1,A2RVJ8,Q9SZD4,Q9SP32,Q93VM9,Q9SKN2,Q0WP44,Q94K49,F4I8S3,P92965,O82504,O48890
GO:BP	protein phosphorylation	GO:0006468	0.000233356	3.63198	1277	2784	204	Q5XF57,Q9LVM0,Q9M3G7,Q9SX31,Q6R2K3,Q9SF86,Q0WPQ2,Q9M1L7,Q9FID8,Q39050,Q8H1D6,Q6R2J8,Q944A7,Q8RXG3,C0LGG9,Q9SCZ4,Q93ZS4,Q9ZT94,Q38997,C0LGQ5,Q9ZU46,Q9T014,C0LGP4,F4JEQ2,F4IB81,Q8RY17,F4I4F2,Q05609,F4JTP5,P46573,Q9LYN8,Q0WPH8,Q8LBB2,Q9SUQ3,Q8LEB6,Q9FIL1,Q9SXB8,Q94F62,Q08466,Q9SGP2,Q66GN2,Q9LMP1,C0LGF4,Q39238,Q9STK6,Q8W1D5,Q9LX29,Q6ICW6,C0LGN2,Q9SA25,Q9ZNV9,Q9FJV0,Q06850,Q9LFA2,Q9FRS6,Q9LP77,Q9SSF8,…
GO:BP	flower development	GO:0009908	0.000233356	3.63198	547	2739	99	Q8W1E3,F4IPE3,Q38914,Q8RXG3,O80437,Q93ZS4,Q9SX27,Q9SG02,O22193,Q9ZVH8,Q7XYY2,Q9LYN8,Q8H103,Q94CK9,F4JTB3,Q9FHH8,O49500,Q39261,Q96305,Q9SD40,Q84VG7,Q9FHA7,Q9LKL2,O82804,Q9SQI2,Q9LX29,Q946J8,Q9LNJ4,Q9FKZ3,Q9FIS1,Q9LV09,O04714,Q93ZL5,Q8GXL3,C0LGU5,Q9LJB7,Q9FGV1,Q9LKB9,F4JI44,O23661,Q9SFB7,Q38909,Q9SFV2,Q9SP32,Q0WP44,Q0WVM4,Q9M2D9,Q9XHV0,Q9SR13,Q9C717,Q9LUI3,Q9M8Y0,Q9FKE6,F4K5J1,O49545,Q9ZTX8,Q9SSE9,…
GO:BP	small molecule biosynthetic process	GO:0044283	0.000236329	3.62648	767	2749	131	Q8VY09,Q9SF86,Q9LTX3,Q9FJ82,F4JYE9,Q9SLA8,Q9XF43,Q8GYN9,F4I171,Q38997,Q8L7L1,Q8LAH7,Q9LSZ9,Q05609,O65782,Q8RXD4,Q8LBB2,Q8H103,Q8RWE8,Q9FN30,P52410,Q9SCL7,Q9M8R4,Q9SHP0,Q56YA5,Q9LNJ4,Q94JQ3,Q8VZG7,Q9M8M7,Q9LLC1,Q9STG6,Q9SUC5,O04714,Q8GSJ1,Q00218,O82200,Q9FLH8,Q8VZR0,Q93YZ7,Q38932,Q9LV03,Q9SA18,Q08891,Q9FJH9,O82392,Q9LZ72,P32068,Q9FKL6,C0SV51,Q940U6,Q8GWG0,Q0WPT7,B5X4Z4,Q84JF4,P32069,Q9T074,Q94FB9,…
GO:BP	regulation of gene expression	GO:0010468	0.00025287	3.5971	3013	2687	421	Q8W1E3,P84634,Q9SYL9,Q9M9G6,Q9FM80,Q8S8C6,Q93VH6,F4IPE3,Q9LJG8,O82266,O82302,Q9XIC5,Q9FN69,Q38914,Q681X4,O04192,Q9SCZ4,Q8W4I6,Q9FGT7,Q940X9,Q9SJ56,F4JUU5,Q9C9R6,Q9FNN3,Q9XFH4,F4K1B1,Q2HIV9,F4I171,Q9FMX2,Q9ZV88,Q9ZVT7,Q96289,P46897,Q0WLC6,Q9M658,A9QM73,Q9LF10,Q8L748,P0C7P8,C0Z2L5,Q9SX27,Q84M92,Q9SG02,Q9SYM2,Q9ZVH8,Q9C8Z9,Q8GWK2,Q3EBC8,Q9FKK2,Q7XYY2,Q8H181,Q94A79,Q6S7B0,Q9FME4,Q94A43,P93008,Q9M1B0,…
GO:BP	post-transcriptional gene silencing by RNA	GO:0035194	0.000259641	3.58563	88	1962	21	P84634,Q9SG02,Q3EBC8,P93008,Q39238,Q9M310,Q7XZF5,Q8W4B1,Q9SP32,Q93VM9,Q9SKN2,F4I8S3,P92965,O82504,O48890,F4IRR2,Q8W566,O04492,Q9C5Q8,Q6NPF4,Q9C793
GO:BP	cellular response to radiation	GO:0071478	0.00026256	3.58077	144	2196	31	Q8L5U0,Q9T014,Q7XYY2,Q8RXD4,O82804,Q9SQI2,O64730,Q8GXS8,O04714,Q94CL7,Q9LJB7,O24621,Q9LR64,Q9LXJ1,Q9SWG3,Q0H8D7,Q9LJD7,Q43125,O24629,Q9ZNX9,Q94JU3,Q93WK5,Q9SJI7,Q9SK53,Q9C9W5,Q94BT6,O48782,Q93Z18,Q8GZM7,Q05466,Q570R7
GO:BP	response to other organism	GO:0051707	0.000266104	3.57495	1457	2429	203	P92949,P84634,Q93VB2,Q9SF86,Q0WL80,O22633,F4HVY0,Q9FI46,Q8H1D6,F4JSE7,Q9C516,O80934,Q07488,Q9FGH9,Q944A7,Q8RXG3,Q9SCZ4,Q9SJ56,Q9LHA8,Q9SS37,Q9M158,P28493,Q945P1,Q9ZT94,O04093,Q9M658,Q9SG02,Q9FKM2,Q8LD27,Q9SRU2,F4IB81,A1L4X0,Q8RY17,P43296,Q3EBC8,Q7XYY2,O65782,Q9LFD5,O04203,Q9C768,Q9LRR5,O65719,O04496,Q9C7R6,Q94F62,Q8RWE8,Q9ZU93,Q8VY27,Q66GN2,Q9LUZ6,Q9M670,Q9XI90,Q8W1D5,C0LGN2,Q9LXV3,O64587,Q39214,…
GO:BP	response to external biotic stimulus	GO:0043207	0.000266104	3.57495	1457	2429	203	P92949,P84634,Q93VB2,Q9SF86,Q0WL80,O22633,F4HVY0,Q9FI46,Q8H1D6,F4JSE7,Q9C516,O80934,Q07488,Q9FGH9,Q944A7,Q8RXG3,Q9SCZ4,Q9SJ56,Q9LHA8,Q9SS37,Q9M158,P28493,Q945P1,Q9ZT94,O04093,Q9M658,Q9SG02,Q9FKM2,Q8LD27,Q9SRU2,F4IB81,A1L4X0,Q8RY17,P43296,Q3EBC8,Q7XYY2,O65782,Q9LFD5,O04203,Q9C768,Q9LRR5,O65719,O04496,Q9C7R6,Q94F62,Q8RWE8,Q9ZU93,Q8VY27,Q66GN2,Q9LUZ6,Q9M670,Q9XI90,Q8W1D5,C0LGN2,Q9LXV3,O64587,Q39214,…
GO:BP	RNA localization	GO:0006403	0.000273477	3.56308	93	2496	25	Q9SMV6,Q9ZUM0,Q9ZVT7,Q8L748,Q67XV2,Q8RY25,Q93VM9,Q03250,Q0WP44,Q8W034,F4KBW6,O48890,O64740,Q8GWR1,F4KHD8,Q9CAF4,Q93ZG7,Q24JJ9,Q9FWS3,Q9LVX1,O04326,Q6NQ72,F4IGA5,P92985,A4GSN8
GO:BP	cellular developmental process	GO:0048869	0.000280852	3.55152	841	2773	142	O04376,Q9M1L7,Q94KD3,Q9SMV6,Q9FN69,Q38914,Q9SZ11,Q9SJ56,Q9FYK2,F4K1B1,Q94AN2,C0LGQ5,Q9SR96,Q9C5V6,Q84M92,Q39065,F4I4F2,Q7XYY2,Q9C788,Q500U8,Q9LYN8,O80725,Q0WPH8,Q9SYM5,Q94BX4,Q84VG7,F4HXY7,Q9SQI2,Q9LX29,Q5XPJ9,Q946J8,Q9LNJ4,Q9LH50,Q9FRS6,Q9SA69,O04375,Q9FIS1,Q9LJU0,Q9C9C4,Q8LGI3,Q8GXL3,Q39265,Q94FL6,O48533,Q9LKB9,O23661,Q9FYA2,Q9SFB7,Q9S9K4,Q9S7Z8,Q8GW46,Q08891,Q9T020,Q9SA65,O80809,Q9XHV0,P42753,…
GO:BP	hemicellulose metabolic process	GO:0010410	0.000281243	3.55092	112	1052	17	Q9ZUV3,Q9SG80,Q38908,Q9FZJ1,F4K6F1,Q9FGY1,P24806,Q38911,Q940Q8,Q84WT5,Q9ZVK1,Q8LDW9,Q8LER3,Q9SJL9,A0A1P8B8F8,Q66GQ5,Q38909
GO:BP	cellular homeostasis	GO:0019725	0.000281243	3.55092	233	2768	51	P92949,O82089,Q39065,Q9SY55,Q9SX28,Q9LMP1,Q9ZS97,Q8W1D5,F4HVS0,Q9SEU6,Q9C5D0,O23193,Q8L636,Q8LPT3,Q9M353,O64823,Q9LT02,O23482,Q9LHA4,F4HQM3,Q9XES1,Q43125,Q9FIC3,Q2EF88,F4JLP5,Q6R3K9,Q9ZUA5,Q9S775,Q8RWZ7,Q949U7,Q9C5D3,Q56XP4,Q84K90,Q8W4E7,Q9M2T1,Q9M7Q4,Q9FLV9,Q9XEX2,Q8S397,Q9SGA2,Q9SEU7,Q8LBL1,Q6R3L0,Q9SCX8,O49627,Q9FG36,Q8W4S4,A8MS68,Q8GWP3,Q9M2A0,Q42556
GO:BP	cellular carbohydrate metabolic process	GO:0044262	0.00029872	3.52474	503	2741	92	Q9SUW0,Q9ZUV3,F4IPE3,Q9SG80,Q8LCP6,Q8L735,Q93YQ7,Q0WVX5,Q9SZ11,Q38908,Q94CD1,Q94KE2,Q9FZJ1,Q38997,F4K6F1,Q9FGY1,P24806,Q38911,Q8H103,Q8VZK9,Q38890,Q42546,Q940Q8,Q84WT5,Q94A41,C0LGF4,Q9ZVK1,Q8LDW9,Q8LER3,Q7Y223,Q9SKK4,Q9SYM4,Q9SJL9,O04714,A0A1P8B8F8,O82200,Q9FLH8,Q9FG35,Q66GQ5,Q38909,Q2V4L8,O80605,Q9FZ45,Q9SW48,Q9FX32,Q9FKS0,Q9LXT9,O04523,Q9C9Q8,F4JGZ1,Q9ZQC6,Q9T0F7,Q9CAC1,Q94AH8,Q9ASP6,O80568,Q9F…
GO:BP	regulation of RNA splicing	GO:0043484	0.000302989	3.51857	57	2440	18	A2RVS6,P92965,Q0WLR1,Q9FKT4,Q9FMG4,Q9ZVI3,P92964,O22315,F4IE66,F4JCU0,Q84TH4,O22703,Q8GUL2,A9LNK9,Q9SB47,Q8RWN5,Q9FGL9,Q9SJA6
GO:BP	cell wall polysaccharide metabolic process	GO:0010383	0.000304658	3.51619	151	860	18	Q9ZUV3,Q9SG80,Q9SZ11,Q38908,Q94CD1,Q9FZJ1,F4K6F1,Q9FGY1,P24806,Q38911,Q940Q8,Q84WT5,Q9ZVK1,Q8LDW9,Q8LER3,Q7Y223,Q9SJL9,A0A1P8B8F8
GO:BP	intracellular protein transport	GO:0006886	0.000310433	3.50803	544	2781	99	O80910,Q944A9,O81742,Q6NKU9,Q9SMV6,Q38885,Q6NQK0,Q9SJ40,Q9SFU0,Q8L748,O22265,O04421,O81283,Q9ZUI6,Q8LLD4,O23140,Q5PNU3,Q42374,Q9SRR0,Q9C533,Q9FNP1,Q93YU5,Q42191,Q0WNJ6,Q9LDH0,Q8RY25,Q9M841,Q9SCP9,Q940S5,O82775,Q9FNC9,Q0WUC5,Q9FVJ3,A8MPR5,Q9ZSD4,Q94A40,Q9M353,Q0WP44,Q96321,P37107,Q8L5Y5,Q9LFL3,Q9SK50,Q9SKU1,O04834,O64740,Q9LE82,F4JZY1,Q9M081,Q8L7A9,Q9LVP9,Q9LRP1,Q944J0,Q9LU68,Q8GWH3,O80480,O80842,…
GO:BP	cellular ion homeostasis	GO:0006873	0.000310433	3.50803	151	2768	37	P92949,O82089,Q39065,Q9SY55,Q9SX28,Q9ZS97,Q8W1D5,F4HVS0,Q8L636,Q8LPT3,Q9M353,O64823,Q9LT02,O23482,Q9LHA4,Q9XES1,Q43125,Q9FIC3,Q2EF88,Q6R3K9,Q9ZUA5,Q8RWZ7,Q9C5D3,Q56XP4,Q8W4E7,Q9M2T1,Q9FLV9,Q8S397,Q9SGA2,Q8LBL1,Q6R3L0,Q9SCX8,O49627,Q8W4S4,Q8GWP3,Q9M2A0,Q42556
GO:BP	peroxisomal membrane transport	GO:0015919	0.000310433	3.50803	19	2660	10	Q9SRR0,Q9FNP1,Q9M841,Q94FB9,Q9FXT6,Q8LGF7,Q9CA86,Q8RY16,O64948,Q9SYU4
GO:BP	tissue development	GO:0009888	0.000310433	3.50803	704	2742	121	Q8W1E3,P84634,O80983,B9DFU2,Q56XY2,O82302,Q9FN69,Q38914,Q9SZ11,Q8RXG3,Q93ZS4,Q9FYK2,Q94AN2,C0LGQ5,Q9C5V6,Q9SG02,Q8W4K5,F4I4F2,Q05609,Q9FKK2,Q9STX5,Q7XYY2,O80725,Q0WPH8,Q8GW31,Q94AH6,Q9LVD0,Q5XPJ9,Q9SU79,Q9FRS6,Q9LNU1,Q9LV09,Q9C9C4,Q94CE4,Q8LGI3,Q39265,Q84JS6,Q9C5U0,B3DNN5,C0LGU5,Q0WV90,Q9SZD4,Q94FL6,O48533,Q9LKB9,O23661,Q9FYA2,C0LGV1,Q9S7Z8,Q42371,Q8VYY5,Q8GW46,Q0WVM4,O80809,Q9XHV0,P42753,Q9LUI3,…
GO:BP	response to hypoxia	GO:0001666	0.000310433	3.50803	265	787	24	Q9SX31,Q0WPQ2,Q07488,Q38997,Q96289,O48781,Q8LAH7,Q05609,F4JTP5,Q9C6T7,O04203,Q9FHQ3,Q9FYF7,Q8L471,P42730,Q8W1D5,Q9SRE6,O04609,Q9LQX2,Q8LGA5,Q93ZS9,O80683,Q9XEE6,Q9FLV0
GO:BP	fatty acid metabolic process	GO:0006631	0.000314239	3.50274	274	2741	57	O04469,Q9SLA8,Q9XF43,B9DGD6,F4I171,Q38997,Q9S746,Q8LAH7,Q8RXD4,Q8LBB2,Q9SRR0,Q9FNP1,P52410,Q9LNJ4,Q9LLC1,Q9LPK6,Q9SEY5,Q9FFE6,Q9M841,Q9SUC5,P48422,Q9FLH8,Q93ZR6,Q9LZ72,Q8GWG0,Q9MA90,Q94FB9,Q9SIB2,O80800,F4HQM3,Q9ZWT1,Q9SYY4,Q9T0A0,O82730,O48916,O48780,Q9C6L5,Q8LGF7,Q9LIS1,Q9LF46,Q9LD43,O22898,Q8GYK2,P0CZ23,Q8L7R3,Q5XEP9,Q9CA86,O65201,Q9LN49,Q9SGY2,Q9ZST4,Q8S8S1,Q8RY16,Q9SYU4,Q8H151,Q9MAM3,Q940H6
GO:BP	biological process involved in interspecies interaction between organisms	GO:0044419	0.000330487	3.48085	1473	2234	190	P92949,P84634,Q93VB2,Q9SF86,Q0WL80,O22633,F4HVY0,Q9FI46,Q8H1D6,F4JSE7,Q9C516,O80934,Q07488,Q9FGH9,Q944A7,Q8RXG3,Q9SCZ4,Q9SJ56,Q9LHA8,Q9SS37,Q9M158,P28493,Q945P1,Q9ZT94,O04093,Q9M658,Q9SG02,Q9FKM2,Q8LD27,Q9SRU2,F4IB81,A1L4X0,Q8RY17,P43296,Q3EBC8,Q7XYY2,O65782,Q9LFD5,O04203,Q8GW31,Q9C768,Q9LRR5,O65719,O04496,Q9C7R6,Q94F62,Q8RWE8,Q9ZU93,Q8VY27,Q66GN2,Q9LUZ6,Q9M670,Q9XI90,Q8W1D5,C0LGN2,Q9LXV3,O64587,…
GO:BP	response to biotic stimulus	GO:0009607	0.000330487	3.48085	1482	2234	191	P92949,P84634,Q93VB2,Q9SF86,Q0WL80,O22633,F4HVY0,Q9FI46,Q8H1D6,F4JSE7,Q9C516,O80934,Q07488,Q9FGH9,Q944A7,Q8RXG3,Q9SCZ4,Q9SJ56,Q9LHA8,Q9SS37,Q9M158,P28493,Q945P1,Q9ZT94,O04093,Q9M658,Q9SG02,Q9FKM2,Q8LD27,Q9SRU2,F4IB81,A1L4X0,Q8RY17,P43296,Q3EBC8,Q7XYY2,O65782,Q9LFD5,O04203,Q9C768,Q9LRR5,O65719,O04496,Q9C7R6,Q94F62,Q8RWE8,Q9ZU93,Q8VY27,Q66GN2,Q9LUZ6,Q9M670,Q9XI90,Q8W1D5,C0LGN2,Q9LXV3,O64587,Q39214,…
GO:BP	developmental growth involved in morphogenesis	GO:0060560	0.000345933	3.46101	350	2184	58	Q9M1L7,Q94KD3,O82302,Q9SMV6,Q9SZ11,Q8RXG3,Q9XF43,Q9FYK2,Q94AN2,Q9SR96,Q9SRU2,Q9SU40,O80725,Q8H0T9,Q38890,Q9LMP1,C0LGF4,Q94BX4,O82804,Q9LH50,Q9SA69,Q9LJU0,Q9M2Y6,Q9LKB9,Q9FJI1,Q9LD18,Q9S9K4,Q9S7Z8,Q9LMN6,Q9T020,Q9SA65,Q8LEK2,Q9FR44,F4K5J1,Q9SJT0,Q6BDA0,O64682,Q93ZY2,Q9SIQ7,Q9ASQ2,Q9LTW5,Q43125,Q9FLD7,Q56WM6,Q9LJD8,Q9SDS7,Q96262,Q9C5G5,Q9LTB8,Q9FKI0,O65570,P92943,C0LGL9,Q9LPV4,O80763,Q05466,Q39111,…
GO:BP	cellular response to hormone stimulus	GO:0032870	0.000352673	3.45263	999	2322	141	Q9CAJ0,O04376,Q9LXR7,Q9SHS7,Q0WPQ2,Q8H1D6,F4JSE7,Q9FN69,Q9FGH9,Q944A7,Q8RXG3,Q9SCZ4,Q8W4I6,Q9FGT7,F4JUU5,Q38997,Q9ZV88,Q9SIN1,Q8L7L1,Q9SRU2,Q8W4K5,F4IB81,Q8GWK2,Q05609,Q7XYY2,Q9FFF6,O22850,Q9C8E6,O80725,Q94A43,Q94CK9,Q38827,Q9FIL1,Q94F62,Q9LFR3,Q94AH6,Q93ZR1,Q66GN2,Q42546,Q9FJG0,Q9SD40,Q9SYM5,Q1PFE1,Q9FJ93,Q9ZNV9,Q9SRT0,Q9SSF8,Q05085,O04375,Q9FGW9,Q9ZUZ2,Q9ZUZ3,Q8W4B1,F4KGY6,O04714,Q39265,Q8H0V5,…
GO:BP	regulation of nucleobase-containing compound metabolic process	GO:0019219	0.0003552	3.44953	2640	2324	327	Q8W1E3,Q9M9G6,Q9FM80,Q8S8C6,Q93VH6,F4IPE3,Q9LJG8,O82266,O82302,Q9XIC5,Q9FN69,Q38914,Q681X4,O04192,Q8W4I6,Q9FGT7,Q9SJ56,F4JUU5,Q9FNN3,Q9XFH4,F4K1B1,Q2HIV9,F4I171,Q9FMX2,Q9ZV88,Q9ZVT7,Q96289,P46897,Q0WLC6,Q9M658,Q8L748,P0C7P8,C0Z2L5,Q9SX27,Q84M92,Q9SG02,Q9SYM2,Q9ZVH8,Q9C8Z9,Q8GWK2,Q9FKK2,Q7XYY2,Q8H181,Q6S7B0,Q94A43,P93008,Q9M1B0,Q8RXD4,Q8GW31,Q94CK9,Q9SRT2,Q38827,Q9SLG0,Q9FHH8,Q9LUH8,O22208,Q9STX0,…
GO:BP	response to heat	GO:0009408	0.0003552	3.44953	243	2679	51	Q9S7C0,Q9SMV6,Q940X9,Q9LHA8,Q9SR96,Q9FHQ3,P42730,O65719,Q94F87,Q9LUH8,Q8RWE8,Q38931,Q94BZ5,Q9SZN7,Q8VZG7,O49286,Q9FJL3,Q9LV09,Q8W4B1,A2RVJ8,Q9SZD4,Q9FNK5,Q42371,P31168,P13853,Q9FLP6,Q8VYJ7,O48890,Q9C826,Q9LV52,Q84TH5,P42736,F4IF36,Q93ZG7,Q05431,Q9SIF2,Q8GWW8,Q9SYT0,Q9XI00,Q38857,O22893,O80982,P19037,Q39030,Q9C9K2,Q8GWL1,Q9ZVJ6,Q9C7X7,O80673,Q96533,Q9FQ04
GO:BP	cellular response to stress	GO:0033554	0.0003552	3.44953	1265	952	83	Q9M3G7,Q9SX31,Q9FM80,Q9FH28,Q9FLH0,Q0WPQ2,Q0WL80,Q9XIC5,F4JSE7,Q07488,F4IFN6,Q8RXG3,Q940X9,Q9LHA8,Q6NQ88,F4JUU5,Q96289,Q9SR96,O48781,F4JKK0,Q8LD27,O22193,Q8LAH7,Q9FLR5,Q9STX5,F4JTP5,O65782,Q9C6T7,Q9LFD5,O22850,O04203,Q8RXD4,Q9FHQ3,Q8LB17,F4JN26,Q9FYF7,Q8L471,P42730,O65719,Q94F87,Q8W1Y0,F4KD71,Q9LUH8,Q8RWE8,O22208,Q93YW0,Q9LU64,Q38931,F4JCQ3,Q9SXC9,Q9SRE6,Q94BZ5,O80786,Q39214,Q93WF6,Q39199,P45951,…
GO:BP	endocytosis	GO:0006897	0.000365724	3.43685	97	2766	27	Q39050,Q94AN2,F4J8D3,Q9ZUI6,Q8LF20,O23140,Q5PNU3,Q0WNJ6,Q9FL28,Q94CF0,Q9FRH3,F4IXW2,Q9SA65,Q9SKU1,Q8L7A9,Q9LHE9,Q681Q7,Q0WQ57,Q9CAI5,Q5W7F2,Q93Z18,Q9FWS1,Q38922,F4I562,Q9ZP55,O04209,Q84K16
GO:BP	protein localization	GO:0008104	0.000366938	3.43541	1023	2563	156	O80910,Q944A9,Q93VB2,Q9FF75,Q94KD3,O81742,Q6NKU9,Q9SMV6,Q9FGH9,Q38885,Q6NQK0,F4JVA6,Q7XJ60,Q9SJ40,Q94AN2,Q9SFU0,C0LGQ5,Q9SD80,Q8S3U9,Q8L748,O22265,O04421,O81283,B7ZWR6,Q9ZUI6,Q8LLD4,Q9STX5,O23140,Q5PNU3,Q9LSX7,Q42374,Q9SRR0,Q9C533,Q9FNP1,Q8VY27,Q93YU5,Q42191,Q0WNJ6,Q940S0,Q9LDH0,Q9LH50,Q8RY25,F4K265,Q9M841,Q9SCP9,Q940S5,O82775,Q9M2J9,Q9FNC9,Q0WUC5,Q9FVJ3,A8MPR5,Q9ZSD4,Q9SS94,Q94A40,A2RVM0,O82485,…
GO:BP	response to decreased oxygen levels	GO:0036293	0.000373829	3.42733	269	787	24	Q9SX31,Q0WPQ2,Q07488,Q38997,Q96289,O48781,Q8LAH7,Q05609,F4JTP5,Q9C6T7,O04203,Q9FHQ3,Q9FYF7,Q8L471,P42730,Q8W1D5,Q9SRE6,O04609,Q9LQX2,Q8LGA5,Q93ZS9,O80683,Q9XEE6,Q9FLV0
GO:BP	cellular chemical homeostasis	GO:0055082	0.000379869	3.42037	182	2768	42	P92949,O82089,Q39065,Q9SY55,Q9SX28,Q9LMP1,Q9ZS97,Q8W1D5,F4HVS0,Q8L636,Q8LPT3,Q9M353,O64823,Q9LT02,O23482,Q9LHA4,F4HQM3,Q9XES1,Q43125,Q9FIC3,Q2EF88,Q6R3K9,Q9ZUA5,Q9S775,Q8RWZ7,Q9C5D3,Q56XP4,Q84K90,Q8W4E7,Q9M2T1,Q9M7Q4,Q9FLV9,Q8S397,Q9SGA2,Q8LBL1,Q6R3L0,Q9SCX8,O49627,Q8W4S4,Q8GWP3,Q9M2A0,Q42556
GO:BP	alpha-amino acid metabolic process	GO:1901605	0.000379869	3.42037	298	2777	61	Q8VY09,Q9FJ82,Q9STG9,Q9SI61,O65782,O04203,Q9FN30,Q9SCL7,Q9LVY1,Q9SHP0,Q56YA5,Q9LXV3,Q94JQ3,Q9M8M7,P46637,O04714,Q93YZ7,Q94JL3,Q9LV03,Q9SA18,Q9FMF7,P32068,Q8GWW7,Q6NKX1,B5X4Z4,Q84JF4,P32069,O82782,Q9C6D2,Q9C826,O04130,Q9SZ06,Q9M8D3,Q9ZWT1,Q42521,P53780,Q9SGD6,Q8RXU4,Q84WV0,Q8VZC3,P46643,Q8H107,Q9ZNZ7,Q8L7R2,Q05758,Q9SGU9,Q39204,Q42538,Q9LV77,Q9SZX3,Q9SZ30,Q02166,O23254,Q9ZST4,O82796,P94077,Q9LDV4,…
GO:BP	nucleobase-containing compound transport	GO:0015931	0.000387206	3.41206	169	2589	38	Q9SMV6,Q9ZUM0,Q9LPF6,Q9LPU2,Q8L748,Q67XV2,Q8RY25,O65023,Q93VM9,Q03250,Q0WP44,Q9MA90,Q8W034,Q94FB9,F4KBW6,O48890,O64740,Q8GWR1,F4KHD8,O04200,Q8GUJ1,Q8RXL8,Q9CAF4,Q93ZG7,Q9M9S6,Q24JJ9,Q9FZ95,Q9FWS3,Q9ZUT3,Q9LVX1,O04326,Q8VXY7,Q6NQ72,F4IGA5,P92985,Q9LU76,A4GSN8,O04619
GO:BP	response to oxygen levels	GO:0070482	0.000388016	3.41115	270	787	24	Q9SX31,Q0WPQ2,Q07488,Q38997,Q96289,O48781,Q8LAH7,Q05609,F4JTP5,Q9C6T7,O04203,Q9FHQ3,Q9FYF7,Q8L471,P42730,Q8W1D5,Q9SRE6,O04609,Q9LQX2,Q8LGA5,Q93ZS9,O80683,Q9XEE6,Q9FLV0
GO:BP	regulation of macromolecule metabolic process	GO:0060255	0.000388016	3.41115	3489	2687	478	Q8W1E3,P84634,Q9SYL9,O04376,Q9M9G6,Q9FM80,Q8S8C6,Q93VH6,F4IPE3,Q9LJG8,O82266,O82302,Q9XIC5,Q9FN69,Q38914,Q681X4,O04192,Q9M364,Q8RXG3,Q9SCZ4,Q8W4I6,Q9FGT7,Q940X9,Q9SJ56,F4JUU5,Q9C9R6,Q9FNN3,Q9XFH4,F4K1B1,Q2HIV9,F4I171,Q9FMX2,Q9SFU0,Q9ZV88,Q9ZVT7,Q96289,P46897,Q0WLC6,Q9M658,A9QM73,Q9LF10,Q8L748,P0C7P8,C0Z2L5,Q9SX27,Q84M92,Q9SG02,Q9SYM2,Q9ZVH8,Q9C8Z9,Q8GWK2,Q8LLD4,Q3EBC8,Q9FKK2,Q7XYY2,Q8H181,Q94A79,…
GO:BP	carboxylic acid catabolic process	GO:0046395	0.00038901	3.41004	154	2750	37	O04469,Q0WM29,O04203,Q9SRR0,Q9FNP1,Q9LVY1,Q94JQ3,P46637,Q9FLV0,Q9M841,Q9MA90,Q6NKX1,Q94FB9,Q9SZE1,Q9ZWT1,Q9FWA3,Q42521,Q8RXU4,Q84WV0,Q8LGF7,Q8VZC3,Q5XF59,Q9LF46,Q8H107,Q9SGU9,Q9ZSA7,P0CZ23,Q9CA86,O65201,O23254,Q9LDV4,O81027,Q8RY16,Q9SYU4,Q8H151,Q9SI64,Q8RXN4
GO:BP	regulation of RNA metabolic process	GO:0051252	0.000389848	3.4091	2581	2324	320	Q8W1E3,Q9M9G6,Q9FM80,Q8S8C6,Q93VH6,F4IPE3,Q9LJG8,O82266,O82302,Q9XIC5,Q9FN69,Q38914,Q681X4,O04192,Q8W4I6,Q9FGT7,Q9SJ56,F4JUU5,Q9FNN3,Q9XFH4,F4K1B1,Q2HIV9,F4I171,Q9FMX2,Q9ZV88,Q9ZVT7,Q96289,P46897,Q0WLC6,Q9M658,Q8L748,P0C7P8,C0Z2L5,Q9SX27,Q84M92,Q9SG02,Q9SYM2,Q9ZVH8,Q9C8Z9,Q8GWK2,Q9FKK2,Q7XYY2,Q8H181,Q6S7B0,Q94A43,P93008,Q9M1B0,Q8RXD4,Q8GW31,Q94CK9,Q9SRT2,Q38827,Q9SLG0,Q9FHH8,Q9LUH8,O22208,Q9STX0,…
GO:BP	trichome morphogenesis	GO:0010090	0.000411908	3.3852	70	1436	15	Q9FN69,Q7XYY2,Q5XPJ9,Q9C9C4,Q8LGI3,Q39265,O48533,Q9LKB9,Q9XHV0,Q0WSY2,Q9LHG8,Q9FKE6,Q9FF86,F4K5J1,F4JGZ1
GO:BP	plant epidermis morphogenesis	GO:0090626	0.000422801	3.37386	100	2707	27	Q9FN69,Q9SZ11,Q7XYY2,Q5XPJ9,Q9C9C4,Q8LGI3,Q39265,Q94FL6,O48533,Q9LKB9,Q42371,Q9XHV0,Q0WSY2,Q9LHG8,Q9FKE6,Q9FF86,F4K5J1,F4JGZ1,Q6NMC6,Q6XAT2,Q2V3I3,Q8S8M5,O23702,Q6WWW4,Q38850,Q96276,Q9CAD5
GO:BP	negative regulation of metabolic process	GO:0009892	0.000422801	3.37386	826	2687	135	Q8W1E3,P84634,Q9SYL9,Q9M9G6,Q940X9,Q9FNN3,Q9XFH4,Q9SFU0,Q9ZVT7,Q96289,Q0WLC6,Q9M658,A9QM73,Q9SG02,Q3EBC8,Q94A79,P93008,Q8RXD4,Q8GW31,Q02283,O23341,Q96305,Q39238,Q9M310,Q9LKL2,Q8VYZ0,F4IXE7,P42814,Q946J8,Q9LFQ3,Q9LJE5,Q8VZG7,Q84JP1,Q9SP08,Q8VZ79,Q9FGW9,O04848,Q7XZF5,Q8W4B1,Q9LJX4,Q9FMC8,Q9LTK0,A2RVJ8,Q8RY73,Q9SZD4,Q9LJB7,O48533,F4JI44,Q9FYA2,O04716,Q9SP32,Q93VM9,Q9LJ44,Q9SU30,Q5XEM9,Q9SKN2,Q0WP44,…
GO:BP	heat acclimation	GO:0010286	0.000422801	3.37386	59	2679	19	Q940X9,Q38931,Q9SZN7,O49286,Q9FJL3,Q9LV09,Q8W4B1,A2RVJ8,Q9FNK5,Q42371,P31168,P42736,F4IF36,O80982,P19037,Q8GWL1,O80673,Q96533,Q9FQ04
GO:BP	organophosphate metabolic process	GO:0019637	0.000427811	3.36875	658	2490	105	Q8VY09,P38025,Q9LTX3,Q9C6T1,Q39152,O80437,B9DGD6,Q9STG9,Q9SI61,Q96328,Q8L7W7,F4K1R2,Q8H103,Q5E924,Q8LBA6,P54873,O82567,Q9LUM0,Q9LHN4,Q8S8F9,Q42546,Q8GTS0,Q94BX4,F4HXY7,B5X582,O80952,O49203,Q9ZU38,Q9LRZ5,Q39055,Q7XZU1,Q9XID0,Q9LMM0,Q9C9C4,Q9STG6,O04714,Q9SAH5,Q8VZR0,Q9FJI1,Q8L743,Q94AY1,O22199,Q56YP2,Q08891,O81024,Q9FJH9,Q56YN3,O82392,Q9ZQH0,Q8GUN2,Q8GWG0,Q8GWB7,Q9ZW34,Q9FKS0,Q9FR44,F4IDU4,O80452,…
GO:BP	anion transmembrane transport	GO:0098656	0.000427811	3.36875	173	2741	40	Q8RXN3,Q9LPU2,Q9SXS2,Q9FKM2,P52410,Q9LXV3,Q93ZQ5,Q9FL28,Q93XM7,Q9FMF7,O04722,Q8GX78,Q8GYH8,Q9LW86,P92941,Q93YR2,Q9LJW0,Q8GUJ1,Q8RXL8,Q43125,Q38954,Q9M9S6,Q9M2D2,Q56XP4,Q1EBV7,P92943,Q9ZUT3,Q94B38,Q9SJY5,Q8S397,Q6R8G7,Q9FJX3,Q0WP36,Q94LW6,Q9LU76,Q9SV13,Q7DNC3,Q84UC7,Q8GX93,Q940H6
GO:BP	ion homeostasis	GO:0050801	0.000439664	3.35688	263	2768	55	P92949,O82089,Q94AN2,C0LGQ5,Q39065,Q9SY55,Q9C8E6,Q9SX28,Q9ZS97,Q8W1D5,F4HVS0,Q7FRS8,Q94CL7,Q8L636,Q9S9N8,Q8LPT3,Q9M353,O64823,Q9FLI7,Q9LT02,O23482,Q9LHA4,Q9XES1,Q9SZW4,Q43125,Q9FIC3,Q2EF88,Q6R3K9,Q9ZUA5,Q84WV0,Q8RWZ7,Q9C5D3,Q56XP4,Q9C5L3,Q8W4E7,Q949Y3,Q9M2T1,Q9FLV9,Q8S8M9,Q8S397,Q6R8G7,F4IS91,Q9SGA2,O22218,Q9MAM1,Q93Y08,Q9ASS2,Q8LBL1,Q6R3L0,Q9SCX8,O49627,Q8W4S4,Q8GWP3,Q9M2A0,Q42556
GO:BP	import into cell	GO:0098657	0.000448158	3.34857	32	2642	13	P92949,Q3E7D0,F4HVS0,Q9M7K4,Q93YR2,Q2EF88,Q6R3K9,Q56XP4,Q8GZD4,Q9SVV6,Q8S397,Q8LBL1,Q6R3L0
GO:BP	regulation of post-embryonic development	GO:0048580	0.00044849	3.34825	342	2533	63	Q9M1S3,Q9SX27,Q9ZVH8,Q05609,Q7XYY2,Q9C8E6,Q8H103,Q9FHH8,O82804,Q9SQI2,Q946J8,O22822,O49286,Q9LNU1,Q9FIS1,Q9ZUZ3,Q94CE4,Q9C5U0,Q9LJB7,Q94FL6,Q9LVQ7,Q9SP32,Q9LJ44,Q0WP44,Q8GWQ6,Q9M2D9,Q9SR13,Q94FB9,Q9M8Y0,P27140,Q6BDA0,Q8RWU4,O64816,Q9LJD7,Q43125,O22150,Q9SIV3,Q9ASP6,Q84TH5,F4KCC2,Q9S775,Q9LYU7,Q9C5Q8,F4KDN0,Q9SK53,Q9ZQ85,Q8W4D0,Q8VYM4,O65020,Q9SYG2,Q8GZM7,C0SVM5,Q8W234,Q38826,Q9SSE5,Q0WPF2,Q9LZP8,…
GO:BP	organic acid catabolic process	GO:0016054	0.00044849	3.34825	167	2750	39	O04469,Q0WM29,O04203,Q9SRR0,Q9FNP1,Q9FN30,Q9LVY1,Q94JQ3,P46637,Q9FLV0,Q9M841,Q9MA90,Q6NKX1,Q94FB9,Q9SZE1,Q9ZWT1,Q9FWA3,Q42521,Q8RXU4,Q84WV0,Q8LGF7,Q8VZC3,Q5XF59,Q9LF46,Q8H107,Q9SGU9,Q9ZSA7,P0CZ23,Q9CA86,O65201,O23254,Q9LDV4,O81027,Q8RY16,Q9SYU4,Q8H151,Q9SI64,Q9LSL1,Q8RXN4
GO:BP	metal ion homeostasis	GO:0055065	0.000460165	3.33709	167	2754	39	P92949,O82089,C0LGQ5,Q39065,Q9SY55,Q9SX28,Q9ZS97,Q8W1D5,F4HVS0,Q8L636,Q9S9N8,Q8LPT3,Q9M353,O64823,Q9FLI7,Q9LT02,O23482,Q9XES1,Q9SZW4,Q43125,Q9FIC3,Q2EF88,Q6R3K9,Q9ZUA5,Q9C5D3,Q56XP4,Q8W4E7,Q8S8M9,Q8S397,Q6R8G7,F4IS91,Q9MAM1,Q93Y08,Q9ASS2,Q8LBL1,Q6R3L0,O49627,Q8W4S4,Q8GWP3
GO:BP	water transport	GO:0006833	0.00050223	3.2991	39	531	7	Q9ZVX8,P43287,C0LGQ5,Q39196,Q8LAA6,P25818,O82598
GO:BP	fluid transport	GO:0042044	0.00050223	3.2991	39	531	7	Q9ZVX8,P43287,C0LGQ5,Q39196,Q8LAA6,P25818,O82598
GO:BP	cellular response to light stimulus	GO:0071482	0.000545598	3.26313	137	2196	29	Q8L5U0,Q9T014,Q7XYY2,O82804,Q9SQI2,O64730,Q8GXS8,O04714,Q94CL7,Q9LJB7,O24621,Q9LR64,Q9LXJ1,Q9SWG3,Q9LJD7,Q43125,O24629,Q9ZNX9,Q94JU3,Q93WK5,Q9SJI7,Q9SK53,Q9C9W5,Q94BT6,O48782,Q93Z18,Q8GZM7,Q05466,Q570R7
GO:BP	cellular cation homeostasis	GO:0030003	0.000593395	3.22666	139	2768	34	P92949,O82089,Q39065,Q9SY55,Q9SX28,Q9ZS97,Q8W1D5,F4HVS0,Q8L636,Q8LPT3,Q9M353,O64823,Q9LT02,O23482,Q9LHA4,Q9XES1,Q43125,Q9FIC3,Q2EF88,Q6R3K9,Q9ZUA5,Q8RWZ7,Q9C5D3,Q56XP4,Q8W4E7,Q9M2T1,Q8S397,Q8LBL1,Q6R3L0,O49627,Q8W4S4,Q8GWP3,Q9M2A0,Q42556
GO:BP	ncRNA metabolic process	GO:0034660	0.00061327	3.21235	536	901	41	F4I1X0,Q9M9G6,Q94AH9,Q9SVS0,O82266,Q9SGE9,B3LFA4,F4IFC5,O22892,Q8W4I6,Q3E902,P60040,Q8VZT0,Q9ZVT7,Q9SR15,Q94ID2,Q9SAI5,Q9LF27,Q8W4K1,P93008,F4IYF8,O04630,F4IH25,Q93ZR1,Q8L960,Q9LVD0,O22969,P42814,Q9SZL6,Q9LY66,Q84TG1,O65090,Q8L7L0,O23247,Q9SP08,Q9LT72,Q8W4B1,Q9SH88,Q8VXZ7,Q9SVN5,Q8RXN5
GO:BP	organic acid biosynthetic process	GO:0016053	0.000621717	3.20641	577	2777	102	Q8VY09,Q9SF86,Q9FJ82,F4JYE9,Q9SLA8,Q9XF43,F4I171,Q38997,Q8LAH7,Q05609,O65782,Q8RXD4,Q8LBB2,Q8RWE8,P52410,Q9SCL7,Q9M8R4,Q9SHP0,Q56YA5,Q9LNJ4,Q94JQ3,Q8VZG7,Q9M8M7,Q9LLC1,Q9SUC5,O04714,Q8GSJ1,Q00218,O82200,Q9FLH8,Q93YZ7,Q9LV03,Q9SA18,Q9LZ72,P32068,Q9FKL6,C0SV51,Q940U6,Q8GWG0,B5X4Z4,Q84JF4,P32069,Q9FNN6,O82782,Q9C6D2,Q9FZH5,Q9SIB2,Q9C826,O04130,O80800,F4HQM3,Q9ZWT1,Q9SI09,Q9SYY4,O82357,Q7G9P4,Q9ASR4,…
GO:BP	trichome differentiation	GO:0010026	0.000621717	3.20641	90	1436	17	Q9FN69,Q9SZ11,Q9C5V6,Q7XYY2,Q5XPJ9,Q9C9C4,Q8LGI3,Q39265,O48533,Q9LKB9,Q9XHV0,Q0WSY2,Q9LHG8,Q9FKE6,Q9FF86,F4K5J1,F4JGZ1
GO:BP	cell differentiation	GO:0030154	0.000621717	3.20641	759	2773	128	Q9M1L7,Q94KD3,Q9SMV6,Q9FN69,Q38914,Q9SZ11,Q9SJ56,Q9FYK2,F4K1B1,Q94AN2,C0LGQ5,Q9SR96,Q9C5V6,Q84M92,Q39065,F4I4F2,Q7XYY2,Q9LYN8,O80725,Q0WPH8,Q9SYM5,Q94BX4,Q84VG7,Q9SQI2,Q9LX29,Q5XPJ9,Q946J8,Q9LH50,Q9FRS6,Q9SA69,Q9FIS1,Q9LJU0,Q9C9C4,Q8LGI3,Q8GXL3,Q39265,Q94FL6,O48533,Q9LKB9,O23661,Q9FYA2,Q9SFB7,Q9S9K4,Q9S7Z8,Q8GW46,Q9T020,Q9SA65,O80809,Q9XHV0,P42753,Q9C717,Q9FR44,Q0WSY2,Q9LHG8,Q9FKE6,Q9FF86,F4K5J1,…
GO:BP	auxin polar transport	GO:0009926	0.00066243	3.17886	95	2776	26	B9DFU2,F4IPE3,Q9FZ33,Q9ASU8,Q94AN2,Q9SRU2,Q9FKK2,O80725,Q9FHA7,Q05085,Q94FL6,Q9S7Z8,Q39183,O64682,Q93ZY2,Q9ZR72,Q8RWZ6,Q8VZH2,Q9FJT7,Q9SB47,Q9XIE6,Q9SCU1,O65554,Q94C59,Q9LJX0,Q8LE98
GO:BP	vesicle-mediated transport	GO:0016192	0.000669605	3.17418	515	2561	87	O80910,Q944A9,Q39050,Q94KD3,O81742,Q9FGH9,Q5XF36,Q9SJ40,Q94AN2,Q9SFU0,Q8LF05,Q8S3U9,F4J8D3,Q9ZUI6,Q8LF20,Q8LLD4,O23140,Q5PNU3,Q42374,Q8VY27,Q93YU5,Q0WNJ6,Q9FL28,Q9LZM7,Q940S5,Q94CA0,O82775,Q9M2J9,Q9SE83,Q94CF0,Q9ZSD4,Q9FRH3,Q8S8N9,Q94A40,Q9LXC0,F4IXW2,Q9C889,Q9SA65,Q8LEK2,Q9SKU1,O04834,O64740,O48850,P47192,Q9M081,Q8L7A9,Q9M0Y8,Q9LVP9,Q9LRP1,Q9LHE9,Q681Q7,Q9S7P9,Q8VYU6,Q7X659,Q6IDL4,Q0WQ57,Q9CAI5,…
GO:BP	RNA processing	GO:0006396	0.000689496	3.16147	993	2763	160	F4I1X0,P84634,Q9M3G7,Q9M9G6,Q94AH9,Q9SVS0,O82266,O22892,Q8W4I6,Q3E902,O22922,Q8RWB1,Q9FNN3,P60040,Q8VZT0,Q9ZVT7,Q94ID2,Q9LF10,Q9SAI5,Q9SG02,Q8VYW1,Q9LF27,Q3EBC8,Q8W4K1,P93008,Q8GW31,O80567,Q94K01,F4IH25,Q93ZR1,Q8L960,Q9SL79,Q9LVD0,O22969,Q94C11,Q9SZL6,Q9LY66,F4IUY8,Q84TG1,O65090,Q8L7L0,Q9LQI9,Q8VZG7,Q8S9K3,Q9SP08,Q9LT72,Q9SUM2,Q8W4B1,Q9SH88,A2RVS6,Q8GWE0,Q8RXN5,Q8LB54,Q8VZB9,Q9FMU5,F4JP52,Q9C5S2,…
GO:BP	post-embryonic root development	GO:0048528	0.000719566	3.14293	151	2231	31	Q9ZSP5,Q9SRU2,Q05609,Q689D6,Q9LVD0,Q9LX29,Q9SRT0,Q9FJV0,Q05085,O49286,Q6PQQ3,Q9SZD4,Q94FL6,Q9FYA2,Q9LMN6,P32068,Q9FUS8,Q9FLP0,Q9FR44,Q43125,O82811,Q570C0,Q9S775,F4IIU4,Q8VZ80,O22161,O65020,O04331,Q05466,Q8RYC8,Q38826
GO:BP	inorganic ion homeostasis	GO:0098771	0.000737833	3.13204	237	2768	50	P92949,O82089,C0LGQ5,Q39065,Q9SY55,Q9SX28,Q9ZS97,Q8W1D5,F4HVS0,Q94CL7,Q8L636,Q9S9N8,Q8LPT3,Q9M353,O64823,Q9FLI7,Q9LT02,O23482,Q9LHA4,Q9XES1,Q9SZW4,Q43125,Q9FIC3,Q2EF88,Q6R3K9,Q9ZUA5,Q84WV0,Q8RWZ7,Q9C5D3,Q56XP4,Q9C5L3,Q8W4E7,Q949Y3,Q9M2T1,Q8S8M9,Q8S397,Q6R8G7,F4IS91,Q9SGA2,Q9MAM1,Q93Y08,Q9ASS2,Q8LBL1,Q6R3L0,Q9SCX8,O49627,Q8W4S4,Q8GWP3,Q9M2A0,Q42556
GO:BP	shoot system morphogenesis	GO:0010016	0.000749326	3.12533	198	2015	35	B9DFU2,F4IPE3,Q9SZ11,Q9SRU2,Q8GW31,Q02283,Q93ZR1,Q9LX29,Q946J8,Q9FKZ3,Q9LV09,Q9M2Y6,Q8RXN0,Q0WV90,Q9SZD4,Q94FL6,A0AQW4,Q9SYK9,Q42371,Q9C6W5,Q9LJ44,Q0WP44,Q9FNN6,Q43125,Q9SS80,Q9LTR9,O04482,Q9C8J7,Q9C9A9,Q9S836,Q9FZK1,Q5W7F2,Q8W4D0,Q6XAT2,Q2V3I3
GO:BP	cell growth	GO:0016049	0.00080842	3.09236	428	2184	66	Q9M1L7,Q94KD3,O82302,Q9SMV6,Q9SZ11,Q8RXG3,Q9SCZ4,Q9XF43,Q9FYK2,Q94AN2,Q9SR96,Q9SRU2,Q9SU40,O80725,Q8H0T9,Q38890,Q9LMP1,C0LGF4,Q94BX4,O82804,Q946J8,Q9ZNV9,Q9LH50,Q9SA69,Q9LJU0,Q949Z1,Q9M2Y6,Q9LKB9,Q9FJI1,Q9LD18,Q9S9K4,Q9S7Z8,Q42371,Q9LMN6,Q9T020,Q9SA65,Q8LEK2,Q93Z04,Q9FR44,F4K5J1,Q9SJT0,Q6BDA0,O64682,Q93ZY2,Q9SIQ7,Q9CAC1,Q9ASQ2,Q9LTW5,Q43125,Q9FLD7,Q56WM6,Q94JQ6,Q9LJD8,Q9SDS7,Q96262,Q9C5G5,Q9LTB8,…
GO:BP	heterocycle metabolic process	GO:0046483	0.000881162	3.05494	5190	2687	682	F4I1X0,Q8VY09,Q8W1E3,P84634,Q9M3G7,Q9M9G6,Q9FM80,Q8S8C6,Q93VH6,F4IPE3,P38025,Q9LJG8,Q94AH9,Q9SVS0,O82266,Q0WL80,O82302,Q9XIC5,Q9LTX3,Q9FN69,Q38914,Q9SGE9,Q681X4,Q0WM29,F4IFN6,Q9C6T1,Q39152,B3LFA4,O04192,F4IFC5,O22892,F4JYE9,P61430,Q8W4I6,Q9FGT7,Q940X9,Q3E902,Q9SJ56,O22922,Q8RWB1,Q6NQ88,B9DGD6,F4JUU5,Q9FNN3,Q9XFH4,Q9STG9,Q9SI61,P60040,F4K1B1,Q2HIV9,F4I171,Q9FMX2,Q9ZT94,Q8VZT0,Q9ZV88,Q9ZVT7,Q96289,…
GO:BP	cell wall macromolecule metabolic process	GO:0044036	0.000890998	3.05012	182	1506	27	Q9ZUV3,Q9SG80,Q9SZ11,Q38908,Q94CD1,Q9FZJ1,F4K6F1,Q9FGY1,P24806,Q38911,Q940Q8,Q84WT5,Q9ZVK1,Q9LSP9,Q8LDW9,Q8LER3,Q7Y223,Q9SJL9,A0A1P8B8F8,Q66GQ5,Q38909,O04523,Q9FZH5,Q9C9Q8,F4JGZ1,Q9ZQC6,Q9T0F7
GO:BP	hormone transport	GO:0009914	0.000919393	3.0365	119	2776	30	B9DFU2,F4IPE3,Q9FZ33,Q9ASU8,Q94AN2,Q9SRU2,Q9FKK2,O80725,Q9SYM5,Q9FHA7,Q67ZE1,Q05085,Q94FL6,Q9S7Z8,Q9C6W5,Q39183,O64682,Q93ZY2,Q43125,Q9ZR72,Q8RWZ6,Q8VZH2,Q9FJT7,Q9SB47,Q9XIE6,Q9SCU1,O65554,Q94C59,Q9LJX0,Q8LE98
GO:BP	cell morphogenesis involved in differentiation	GO:0000904	0.000959413	3.01799	258	2773	53	Q9M1L7,Q94KD3,Q9SMV6,Q9FN69,Q9SZ11,Q9SR96,Q7XYY2,Q94BX4,Q5XPJ9,Q9LH50,Q9SA69,Q9LJU0,Q9C9C4,Q8LGI3,Q39265,O48533,Q9LKB9,Q9S9K4,Q9S7Z8,Q9T020,Q9SA65,Q9XHV0,Q9FR44,Q0WSY2,Q9LHG8,Q9FKE6,Q9FF86,F4K5J1,Q9SJT0,F4JGZ1,O64682,Q93ZY2,Q9SIQ7,Q9LTW5,Q56WM6,O81242,Q9C5G5,Q6NMC6,Q9LTB8,Q9FKI0,O80763,Q8S8M5,P51418,Q9LII8,O23702,Q9SFU6,P93749,Q6WWW4,Q38850,Q96276,O81765,O82318,Q9LT10
GO:BP	mRNA processing	GO:0006397	0.000976178	3.01047	477	2763	86	Q9M9G6,O22922,Q8RWB1,Q9FNN3,Q9LF10,Q8VYW1,P93008,Q8GW31,Q94K01,Q9SL79,Q94C11,F4IUY8,Q9LQI9,Q8VZG7,Q8S9K3,Q9SUM2,Q8W4B1,A2RVS6,Q8LB54,F4JP52,Q9C5S2,Q93VM9,Q03250,Q9FNR1,Q39061,Q8GWQ6,F4KDH9,Q8W034,P92965,O22823,O48890,Q9LZQ9,Q0WLR1,Q9FKT4,Q8GUU3,Q8L844,Q9FMG4,F4IV66,Q9ZVI3,Q9FGZ9,P92964,Q8RWG2,Q9SF38,O22315,F4IE66,A8MS85,Q93VJ2,Q9LKA5,F4J8K6,Q9FWA6,F4JCU0,Q8RXN6,A0MFS5,Q84JZ6,F4KDN0,Q84TH4,Q9SSD2,…
GO:BP	cellular glucan metabolic process	GO:0006073	0.00101426	2.99385	249	1288	30	F4IPE3,Q8LCP6,Q8L735,Q93YQ7,Q0WVX5,Q9SZ11,Q38908,Q94KE2,Q38997,F4K6F1,P24806,Q38911,Q8H103,Q8VZK9,Q38890,Q94A41,C0LGF4,Q9ZVK1,Q8LDW9,Q8LER3,Q9SJL9,Q9FLH8,Q9FG35,Q66GQ5,Q38909,Q2V4L8,Q9FZ45,Q9FKS0,Q9LXT9,O04523
GO:BP	nucleobase-containing compound metabolic process	GO:0006139	0.00107407	2.96897	4886	2687	644	F4I1X0,Q8VY09,Q8W1E3,P84634,Q9M3G7,Q9M9G6,Q9FM80,Q8S8C6,Q93VH6,F4IPE3,P38025,Q9LJG8,Q94AH9,Q9SVS0,O82266,Q0WL80,O82302,Q9XIC5,Q9FN69,Q38914,Q9SGE9,Q681X4,Q0WM29,F4IFN6,Q9C6T1,Q39152,B3LFA4,O04192,F4IFC5,O22892,P61430,Q8W4I6,Q9FGT7,Q940X9,Q3E902,Q9SJ56,O22922,Q8RWB1,Q6NQ88,B9DGD6,F4JUU5,Q9FNN3,Q9XFH4,Q9STG9,Q9SI61,P60040,F4K1B1,Q2HIV9,F4I171,Q9FMX2,Q9ZT94,Q8VZT0,Q9ZV88,Q9ZVT7,Q96289,P46897,Q0WLC6,…
GO:BP	gene expression	GO:0010467	0.00109025	2.96247	4558	2687	604	F4I1X0,Q8W1E3,P84634,Q9M3G7,Q9SYL9,Q9M9W1,Q9M9G6,Q9FM80,Q8S8C6,Q93VH6,P51414,F4IPE3,Q9LJG8,Q94AH9,Q9SVS0,O82266,O82302,Q9XIC5,Q9FN69,Q38914,Q9SGE9,Q681X4,B3LFA4,O04192,F4IFC5,O22892,Q9SX68,Q9SCZ4,Q8W4I6,Q9FGT7,Q940X9,Q3E902,Q9SJ56,O22922,Q8RWB1,F4JUU5,Q9ZUM0,Q9C9R6,Q9FNN3,Q9XFH4,P60040,F4K1B1,Q2HIV9,F4I171,Q9FMX2,Q8VZT0,Q9ZV88,Q9ZVT7,Q96289,P46897,Q0WLC6,Q9LUQ6,Q9SRX2,Q9M658,Q9SR15,A9QM73,Q94ID2,…
GO:BP	regulation of transport	GO:0051049	0.0010938	2.96106	149	2776	35	F4IPE3,Q9SCX5,Q9SMV6,Q9ASU8,Q94AN2,Q9FKK2,Q5PNU3,Q9FHA7,O23016,Q9FL28,F4HVS0,Q7FRS8,Q38898,Q0WP44,P92941,O04834,F4JZY1,Q93ZY2,Q9SIQ7,Q43125,Q0WQ57,Q9M8U1,P92943,Q9FNR3,Q8RX71,Q9FJT7,Q9LVX1,Q9SB47,Q38922,Q9MAM1,Q39128,Q8GX93,Q8H0Y1,Q940H6,Q8LE98
GO:BP	cation transport	GO:0006812	0.00112702	2.94807	540	2768	95	Q8L725,P92949,O03982,O65657,Q9SCX5,Q07488,O82089,F4JZL7,O81464,Q8L7Z0,Q94AN2,O04089,Q39065,Q9SY55,Q9SX28,Q3E7D0,O23016,Q9C9Z1,Q9SZN7,O80739,Q93XM7,F4HVS0,Q9FKP1,Q9C5V5,Q7FRS8,O81078,Q56ZZ7,Q8L636,A2RVM8,Q9S9N8,Q9FLG2,Q9LD18,Q9S9N4,Q38898,Q8LPT3,P93313,Q9M353,O64823,P92941,Q944H5,Q9M7K4,P93051,Q9SA05,Q94AS9,O22881,Q9LT02,Q9M8K5,O23482,Q9LHA4,Q9SIQ7,Q58FZ0,Q9XES1,Q9SZW4,Q8GWX2,Q2EF88,Q9SH30,Q6R3K9,…
GO:BP	RNA metabolic process	GO:0016070	0.0011727	2.93081	3940	2687	528	F4I1X0,Q8W1E3,P84634,Q9M3G7,Q9M9G6,Q9FM80,Q8S8C6,Q93VH6,F4IPE3,Q9LJG8,Q94AH9,Q9SVS0,O82266,O82302,Q9XIC5,Q9FN69,Q38914,Q9SGE9,Q681X4,B3LFA4,O04192,F4IFC5,O22892,Q8W4I6,Q9FGT7,Q940X9,Q3E902,Q9SJ56,O22922,Q8RWB1,F4JUU5,Q9FNN3,Q9XFH4,P60040,F4K1B1,Q2HIV9,F4I171,Q9FMX2,Q8VZT0,Q9ZV88,Q9ZVT7,Q96289,P46897,Q0WLC6,Q9M658,Q9SR15,A9QM73,Q94ID2,Q9LF10,Q8L748,P0C7P8,Q9SAI5,C0Z2L5,Q9SX27,Q84M92,Q9SG02,Q9SYM2,…
GO:BP	protein autoprocessing	GO:0016540	0.00118643	2.92576	6	2425	5	Q84V22,F4KAK5,A4GNA8,P50287,Q8GXG1
GO:BP	androecium development	GO:0048466	0.00119751	2.92172	101	1215	16	Q93ZS4,O22193,Q9LYN8,Q94CK9,F4JTB3,Q96305,Q9SD40,Q9LNJ4,Q9LV09,Q8GXL3,C0LGU5,Q9SFB7,Q38909,Q9SFV2,Q0WVM4,Q9XHV0
GO:BP	stamen development	GO:0048443	0.00119751	2.92172	101	1215	16	Q93ZS4,O22193,Q9LYN8,Q94CK9,F4JTB3,Q96305,Q9SD40,Q9LNJ4,Q9LV09,Q8GXL3,C0LGU5,Q9SFB7,Q38909,Q9SFV2,Q0WVM4,Q9XHV0
GO:BP	cellular response to hypoxia	GO:0071456	0.00122774	2.91089	239	787	21	Q9SX31,Q0WPQ2,Q07488,Q96289,O48781,Q8LAH7,F4JTP5,Q9C6T7,O04203,Q9FHQ3,Q9FYF7,Q8L471,P42730,Q9SRE6,O04609,Q9LQX2,Q8LGA5,Q93ZS9,O80683,Q9XEE6,Q9FLV0
GO:BP	regulation of primary metabolic process	GO:0080090	0.00131328	2.88164	3280	2687	446	Q8W1E3,Q9SYL9,O04376,Q9M9G6,Q9FM80,B9DFU2,Q8S8C6,Q93VH6,F4IPE3,Q9LJG8,O82266,O82302,Q9XIC5,Q9FN69,Q38914,Q681X4,O04192,Q9M364,Q8RXG3,Q8W4I6,Q9FGT7,Q9SJ56,F4JUU5,Q9C9R6,Q9FNN3,Q9XFH4,P28493,F4K1B1,Q2HIV9,F4I171,Q9FI78,Q9FMX2,Q9ZV88,Q9ZVT7,Q96289,P46897,Q0WLC6,Q9M658,Q9LF10,Q8L748,P0C7P8,C0Z2L5,Q9SX27,Q84M92,Q9SG02,Q9SYM2,Q9ZVH8,Q9C8Z9,Q8GWK2,Q8LLD4,Q9FKK2,Q7XYY2,Q8H181,Q6S7B0,Q9FME4,Q94A43,P93008,…
GO:BP	auxin transport	GO:0060918	0.0013484	2.87018	116	2776	29	B9DFU2,F4IPE3,Q9FZ33,Q9ASU8,Q94AN2,Q9SRU2,Q9FKK2,O80725,Q9SYM5,Q9FHA7,Q67ZE1,Q05085,Q94FL6,Q9S7Z8,Q39183,O64682,Q93ZY2,Q43125,Q9ZR72,Q8RWZ6,Q8VZH2,Q9FJT7,Q9SB47,Q9XIE6,Q9SCU1,O65554,Q94C59,Q9LJX0,Q8LE98
GO:BP	unidimensional cell growth	GO:0009826	0.00136044	2.86632	303	2144	49	Q9M1L7,Q94KD3,O82302,Q9SMV6,Q9SZ11,Q8RXG3,Q9XF43,Q94AN2,Q9SR96,Q9SRU2,Q9SU40,Q8H0T9,Q38890,Q9LMP1,C0LGF4,Q94BX4,O82804,Q9LH50,Q9SA69,Q9LJU0,Q9M2Y6,Q9FJI1,Q9LD18,Q9S9K4,Q9LMN6,Q9T020,Q9SA65,Q8LEK2,Q9FR44,F4K5J1,Q9SJT0,Q6BDA0,Q93ZY2,Q9SIQ7,Q9LTW5,Q43125,Q9FLD7,Q56WM6,Q9LJD8,Q9SDS7,Q96262,Q9C5G5,Q9LTB8,Q9FKI0,P92943,C0LGL9,O80763,Q05466,Q39111
GO:BP	cellular response to oxygen levels	GO:0071453	0.00136044	2.86632	241	787	21	Q9SX31,Q0WPQ2,Q07488,Q96289,O48781,Q8LAH7,F4JTP5,Q9C6T7,O04203,Q9FHQ3,Q9FYF7,Q8L471,P42730,Q9SRE6,O04609,Q9LQX2,Q8LGA5,Q93ZS9,O80683,Q9XEE6,Q9FLV0
GO:BP	cellular response to decreased oxygen levels	GO:0036294	0.00136044	2.86632	241	787	21	Q9SX31,Q0WPQ2,Q07488,Q96289,O48781,Q8LAH7,F4JTP5,Q9C6T7,O04203,Q9FHQ3,Q9FYF7,Q8L471,P42730,Q9SRE6,O04609,Q9LQX2,Q8LGA5,Q93ZS9,O80683,Q9XEE6,Q9FLV0
GO:BP	regulation of flavonoid biosynthetic process	GO:0009962	0.00137418	2.86196	26	991	7	B9DFU2,Q9FN69,P28493,Q9FI78,Q9FNV9,Q9FE46,Q9FJ07
GO:BP	nuclear transport	GO:0051169	0.00138762	2.85773	111	2618	27	Q9SMV6,Q9ZUM0,Q8L748,Q67XV2,Q8RY25,Q9SH88,Q93VM9,Q03250,Q0WP44,Q96321,O48890,O64740,Q9LE82,Q8GWR1,F4JZY1,Q9CAF4,O80480,Q93ZG7,F4IRR2,Q8GUL2,Q9LVX1,O04326,F4IGA5,P92985,A4GSN8,Q9ZPY7,Q8LPJ4
GO:BP	carboxylic acid biosynthetic process	GO:0046394	0.00138762	2.85773	542	2777	95	Q8VY09,Q9SF86,Q9FJ82,F4JYE9,Q9SLA8,Q9XF43,F4I171,Q38997,Q8LAH7,O65782,Q8RXD4,Q8LBB2,Q8RWE8,P52410,Q9SCL7,Q9M8R4,Q9SHP0,Q56YA5,Q9LNJ4,Q94JQ3,Q9M8M7,Q9LLC1,Q9SUC5,O04714,Q8GSJ1,Q00218,O82200,Q9FLH8,Q93YZ7,Q9LV03,Q9SA18,Q9LZ72,P32068,Q9FKL6,C0SV51,Q940U6,Q8GWG0,B5X4Z4,Q84JF4,P32069,Q9FNN6,O82782,Q9C6D2,Q9FZH5,Q9SIB2,Q9C826,O04130,O80800,F4HQM3,Q9ZWT1,Q9SI09,Q9SYY4,O82357,Q7G9P4,O48916,P53780,O48780,…
GO:BP	nucleocytoplasmic transport	GO:0006913	0.00138762	2.85773	111	2618	27	Q9SMV6,Q9ZUM0,Q8L748,Q67XV2,Q8RY25,Q9SH88,Q93VM9,Q03250,Q0WP44,Q96321,O48890,O64740,Q9LE82,Q8GWR1,F4JZY1,Q9CAF4,O80480,Q93ZG7,F4IRR2,Q8GUL2,Q9LVX1,O04326,F4IGA5,P92985,A4GSN8,Q9ZPY7,Q8LPJ4
GO:BP	positive regulation of chromatin organization	GO:1905269	0.00139057	2.85681	26	2732	11	Q9M364,Q9XFH4,Q8RXD4,Q8VYZ0,Q94FL6,F4KCE9,Q9ATB4,Q9FY48,Q9LHF5,Q9SUE7,Q9SUM4
GO:BP	plastid fission	GO:0043572	0.00143768	2.84234	23	2063	9	Q56X46,Q9FI46,F4I3P9,P52410,Q84N64,Q42545,Q9C595,Q9SUE0,Q9LXJ0
GO:BP	chloroplast fission	GO:0010020	0.00143768	2.84234	23	2063	9	Q56X46,Q9FI46,F4I3P9,P52410,Q84N64,Q42545,Q9C595,Q9SUE0,Q9LXJ0
GO:BP	glucan metabolic process	GO:0044042	0.00143768	2.84234	255	1288	30	F4IPE3,Q8LCP6,Q8L735,Q93YQ7,Q0WVX5,Q9SZ11,Q38908,Q94KE2,Q38997,F4K6F1,P24806,Q38911,Q8H103,Q8VZK9,Q38890,Q94A41,C0LGF4,Q9ZVK1,Q8LDW9,Q8LER3,Q9SJL9,Q9FLH8,Q9FG35,Q66GQ5,Q38909,Q2V4L8,Q9FZ45,Q9FKS0,Q9LXT9,O04523
GO:BP	RNA interference	GO:0016246	0.00144418	2.84038	53	2214	15	P84634,Q9SG02,Q3EBC8,Q39238,Q7XZF5,Q9SP32,Q93VM9,F4I8S3,O82504,O48890,Q8W566,O04492,Q9C5Q8,Q9C793,Q9SB47
GO:BP	hormone-mediated signaling pathway	GO:0009755	0.00146221	2.83499	944	2251	127	Q9CAJ0,O04376,Q9LXR7,Q9SHS7,Q0WPQ2,F4JSE7,Q9FN69,Q9FGH9,Q944A7,Q8RXG3,Q9SCZ4,Q8W4I6,Q9FGT7,F4JUU5,Q38997,Q9ZV88,Q9SIN1,Q9SRU2,Q8W4K5,F4IB81,Q8GWK2,Q05609,Q7XYY2,Q9FFF6,O22850,Q9C8E6,O80725,Q94A43,Q94CK9,Q38827,Q9FIL1,Q94F62,Q9LFR3,Q94AH6,Q93ZR1,Q66GN2,Q42546,Q9FJG0,Q9SD40,Q9SYM5,Q1PFE1,Q9FJ93,Q9ZNV9,Q9SRT0,Q9SSF8,Q05085,O04375,Q9FGW9,Q9ZUZ3,Q8W4B1,F4KGY6,O04714,Q39265,Q8H0V5,Q94CA0,Q8VWQ5,Q9C5U0,…
GO:BP	positive regulation of flavonoid biosynthetic process	GO:0009963	0.00148698	2.82769	10	217	3	B9DFU2,Q9FN69,Q9FI78
GO:BP	dsRNA processing	GO:0031050	0.00149769	2.82458	66	1962	16	P84634,Q9SG02,Q3EBC8,P93008,Q8W4B1,Q9SP32,Q93VM9,Q9SKN2,P92965,O82504,Q9SSE9,Q8W566,O04492,Q9C5Q8,Q6NPF4,Q9C793
GO:BP	production of small RNA involved in gene silencing by RNA	GO:0070918	0.00149769	2.82458	66	1962	16	P84634,Q9SG02,Q3EBC8,P93008,Q8W4B1,Q9SP32,Q93VM9,Q9SKN2,P92965,O82504,Q9SSE9,Q8W566,O04492,Q9C5Q8,Q6NPF4,Q9C793
GO:BP	embryo development	GO:0009790	0.00151935	2.81834	439	2660	77	Q56XY2,Q9LJG8,F4IFC5,F4JYE9,Q8W586,Q94AN2,C0LGQ5,Q9SQU6,Q9ZU46,Q8GW31,Q94K01,P52410,Q94AH6,Q9LX29,Q8L7L0,Q9FRS6,O23247,Q9FK63,O80739,Q9SYM4,Q7XZF5,Q9LV09,Q9M841,Q9C5U0,Q8RXN0,Q0WV90,Q6PQQ3,Q9SP32,Q9C6W5,Q9FG77,O04202,Q38830,Q9C9Z2,O80452,Q9LMM6,Q8L8A5,Q06915,O64682,Q8RWU4,Q6NPS8,Q9M2U5,Q9SS80,Q8L4Y5,Q9LTR9,Q9C8J7,A8MS85,Q05431,Q9LJD8,Q9LXV5,Q9S836,Q9FK88,Q8RWW0,Q9LRZ3,Q93VQ0,Q9SA77,Q9SYG2,Q9SQT8,…
GO:BP	regulation of mRNA splicing, via spliceosome	GO:0048024	0.00157526	2.80265	49	2440	15	A2RVS6,P92965,Q0WLR1,Q9FKT4,Q9FMG4,Q9ZVI3,P92964,O22315,Q84TH4,O22703,A9LNK9,Q9SB47,Q8RWN5,Q9FGL9,Q9SJA6
GO:BP	alternative mRNA splicing, via spliceosome	GO:0000380	0.00157526	2.80265	49	2440	15	F4IUY8,A2RVS6,Q03250,P92965,Q0WLR1,Q9FKT4,Q9FMG4,Q9ZVI3,P92964,O22315,Q9SSD2,A9LNK9,Q9SB47,Q9FGL9,Q9SJA6
GO:BP	cellular response to heat	GO:0034605	0.00162765	2.78844	75	1361	14	Q940X9,Q9SR96,P42730,Q94F87,Q9LUH8,Q38931,Q94BZ5,Q8VZG7,Q9FJL3,A2RVJ8,Q42371,Q8VYJ7,O48890,Q9LV52
GO:BP	iron import into cell	GO:0033212	0.00162766	2.78844	6	2642	5	P92949,F4HVS0,Q2EF88,Q6R3K9,Q6R3L0
GO:BP	lipid glycosylation	GO:0030259	0.0016369	2.78598	4	696	3	Q84WB7,Q9XIG1,Q9M8Z7
GO:BP	aromatic compound biosynthetic process	GO:0019438	0.0016369	2.78598	3319	2320	393	Q8W1E3,P84634,Q9M9G6,Q9FM80,Q8S8C6,Q9SF86,Q93VH6,F4IPE3,P38025,Q9LJG8,O82266,O82302,Q9XIC5,Q9LTX3,Q9FN69,Q07488,Q38914,Q681X4,F4IFN6,Q39152,O04192,F4JYE9,Q8W4I6,Q9FGT7,Q9SJ56,Q94CD1,B9DGD6,F4JUU5,Q9FNN3,Q9XFH4,Q9STG9,Q9SI61,F4K1B1,Q2HIV9,F4I171,Q9FI78,Q9FMX2,Q9ZT94,Q9ZV88,Q96289,P46897,Q9M658,Q8L748,P0C7P8,C0Z2L5,Q9SX27,Q84M92,F4JKK0,Q9C942,Q9SG02,O80434,Q9SYM2,Q9ZVH8,Q9C8Z9,Q8GWK2,Q9FKK2,Q7XYY2,…
GO:BP	production of ta-siRNAs involved in RNA interference	GO:0010267	0.00165712	2.78065	15	1962	7	P84634,Q9SG02,Q3EBC8,Q9SP32,Q93VM9,O04492,Q9C793
GO:BP	cellular response to lipid	GO:0071396	0.00165712	2.78065	540	882	39	Q9CAJ0,O04376,Q9LXR7,Q9SHS7,Q9FN69,Q9FGH9,Q944A7,Q8RXG3,Q9SCZ4,Q8W4I6,F4JUU5,Q38997,Q9ZV88,Q9SIN1,Q8L7L1,F4IB81,Q7XYY2,Q9FFF6,O22850,Q9C8E6,Q94A43,Q9FIL1,Q94F62,Q9LFR3,Q94AH6,Q66GN2,Q42546,Q9FJ93,Q9SRT0,Q9SSF8,O04375,Q9FGW9,Q9ZUZ2,Q8W4B1,O04714,Q39265,Q8H0V5,Q94CA0,Q8VWQ5
GO:BP	response to cold	GO:0009409	0.00170319	2.76874	416	2732	75	P51414,Q07488,Q9S7V4,Q9XF43,Q9FYK2,Q9ASU8,Q96289,Q9STX5,Q9FIL1,Q84VG7,Q9S9N9,O82804,Q9SQI2,Q946J8,Q93WF6,O65090,Q0PGJ6,Q9XEE6,Q9FGW9,Q2V4B2,Q9LIN3,Q8RX87,Q6NPP4,Q9ZQ18,Q03250,Q9FNR1,P31168,Q9LZ72,Q9FJW4,Q9FLD5,P27140,P92947,Q84L30,Q9SA38,Q9C5Y0,Q84TH5,O48832,Q94AL8,O65282,Q9LUW5,Q84JU6,Q93ZG7,O48780,Q9C6L5,Q9SCY0,Q9SY97,Q96262,Q93YN1,Q8RXN6,Q9SYT0,Q9XI00,Q38857,O22703,Q8VYM4,O22893,Q8RX71,O81916,…
GO:BP	macromolecule catabolic process	GO:0009057	0.00170319	2.76874	965	2737	152	O80910,Q9FH28,Q9SG80,Q0WL80,Q8LCP6,Q93YQ7,Q940X9,Q9ZVT7,Q0WLC6,Q682U6,Q9ZT42,A9QM73,F4JKK0,Q9FGY1,Q8LD27,P43296,Q9SAA2,Q8GW31,Q8LB17,O49500,Q94AH6,Q38890,Q9FKP5,Q84WT5,Q94A41,Q8GX86,O23712,Q9FM79,Q9SXC9,Q9LSP9,P42814,O81862,Q42541,Q9LQX2,Q9LJE5,Q9LDD1,Q9C585,Q8VZG7,O49286,Q9SP08,F4HVS0,Q9SJL9,Q9S834,Q9SCP9,Q9M9S2,A0A1P8B8F8,Q8VYT5,Q9LJX4,Q8RY73,B3DNN5,Q9SZD4,Q9FJ21,Q9LDE3,Q9SCP2,Q9SFB7,Q9S9K4,Q2V…
GO:BP	anther development	GO:0048653	0.00170319	2.76874	74	1215	13	Q93ZS4,O22193,Q9LYN8,Q94CK9,F4JTB3,Q96305,Q9SD40,Q9LNJ4,Q8GXL3,C0LGU5,Q9SFB7,Q0WVM4,Q9XHV0
GO:BP	urea transmembrane transport	GO:0071918	0.00174745	2.7576	5	531	3	F4KD71,P25818,O82598
GO:BP	urea transport	GO:0015840	0.00174745	2.7576	5	531	3	F4KD71,P25818,O82598
GO:BP	cellular metal ion homeostasis	GO:0006875	0.00175385	2.75601	109	1981	22	P92949,O82089,Q39065,Q9SY55,Q9SX28,Q9ZS97,Q8W1D5,F4HVS0,Q8L636,Q8LPT3,Q9M353,O64823,Q9LT02,O23482,Q9XES1,Q43125,Q9FIC3,Q2EF88,Q6R3K9,Q9ZUA5,Q9C5D3,Q8W4E7
GO:BP	cellular response to organic cyclic compound	GO:0071407	0.00175385	2.75601	176	247	9	O04376,Q9LXR7,Q9SHS7,Q944A7,Q9SCZ4,Q8W4I6,F4JUU5,Q9ZV88,Q9SIN1
GO:BP	organic cyclic compound catabolic process	GO:1901361	0.00175385	2.75601	274	2685	53	Q0WM29,Q9SV07,Q940X9,Q9ZVT7,Q0WLC6,Q682U6,A9QM73,Q9FLB5,O80434,O04203,Q8GW31,Q9FFZ1,Q9FN30,Q9LVY1,Q8VXY9,P42814,Q9LJE5,Q8VZG7,Q9SP08,Q9FLV0,Q9STG6,Q9LJX4,Q8RY73,Q9SP32,Q9SQV1,O48890,Q9LES2,Q8W566,F4JJL0,P42731,Q8W4R3,O48782,F4KFV7,Q0WPK4,Q56Y42,Q9ZSA7,F4IUX6,Q9LM76,Q9SL49,Q4VCM1,Q9C9G4,Q9XIF2,Q9SEZ6,Q9C6K5,Q8H136,Q9SHL7,Q5YDB6,Q9FZ99,O48722,Q9LXM2,Q9FMS6,Q9FQ04,Q9ZT87
GO:BP	seedling development	GO:0090351	0.00175385	2.75601	197	2579	40	Q84WB7,Q9SFU3,Q9M1S3,Q8L7L1,Q9FJZ3,C0Z2L5,Q9ZVH8,Q9C8E6,Q66GN2,Q38931,Q9XIG1,O22822,O65351,Q9ZUZ3,Q9C5U0,Q6PQQ3,Q9SZD4,F4JI44,Q9LVQ7,Q8W1Y3,Q9FHH2,Q9MA90,Q94FB9,Q8RWU4,O64816,Q8GY91,O22150,F4KCC2,Q8RXN6,Q8VYM4,Q9SYG2,Q8GZM7,F4J2K2,Q7XA66,B9DFS6,Q9FGL9,B9DFA8,Q8LBL1,Q9FUY2,Q42539
GO:BP	ammonium ion metabolic process	GO:0097164	0.00175385	2.75601	4	2419	4	Q9FR44,Q9SZR0,Q9LV77,Q9S795
GO:BP	homeostatic process	GO:0042592	0.00175385	2.75601	507	2768	89	P92949,O82089,Q93ZS4,Q9FI78,Q94AN2,C0LGQ5,Q9ASS7,Q39065,Q9SY55,Q9C8E6,Q5E924,Q9SX28,Q9LMP1,Q9SX20,Q9ZS97,Q8W1D5,F4HVS0,Q9SEU6,Q7FRS8,Q9C5D0,O23193,Q9C5U0,Q94CL7,Q8L636,C0LGU5,Q9S9N8,Q9SD82,Q94FL6,Q9S7Z8,Q8LPT3,Q9M353,O64823,Q0WVM4,Q9FLI7,Q0H8D7,Q9LT02,O23482,Q9LHA4,F4HQM3,Q9XES1,Q9SZW4,Q43125,Q9FIC3,Q2EF88,F4JLP5,Q9SKI4,Q6R3K9,Q9ZUA5,Q9S775,Q84WV0,Q8RWZ7,Q949U7,Q9C5D3,Q56XP4,Q9C5L3,Q84K90,Q8W4E7,…
GO:BP	plant epidermis development	GO:0090558	0.00182404	2.73897	282	2742	55	Q9FN69,Q9SZ11,Q9FYK2,C0LGQ5,Q9C5V6,F4I4F2,Q7XYY2,O80725,Q5XPJ9,Q9LNU1,Q9C9C4,Q94CE4,Q8LGI3,Q39265,Q94FL6,O48533,Q9LKB9,Q9FYA2,Q9S7Z8,Q42371,Q9XHV0,P42753,Q9LUI3,Q0WSY2,Q9LHG8,Q9FKE6,Q9FF86,F4K5J1,F4JGZ1,P27140,O64682,Q9ASQ2,Q8S8F8,O81242,Q9LN62,Q9C5G5,Q8RWW0,Q6NMC6,Q6XAT2,Q2V3I3,O65570,Q9LPV4,Q8S8M9,Q8S8M5,Q39211,Q39204,O23702,Q0WV12,P93749,Q6WWW4,Q38850,Q96276,Q9CAD5,Q8RXA7,Q94AA4
GO:BP	entrainment of circadian clock	GO:0009649	0.00182424	2.73892	18	2214	8	Q9LPV9,Q570U6,A8MQN2,F4JCX9,Q43125,Q9FN03,Q94BT6,Q9SB47
GO:BP	regulation of nitrogen compound metabolic process	GO:0051171	0.00185312	2.7321	3209	2687	435	Q8W1E3,Q9SYL9,O04376,Q9M9G6,Q9FM80,Q8S8C6,Q93VH6,F4IPE3,Q9LJG8,O82266,O82302,Q9XIC5,Q9FN69,Q38914,Q681X4,O04192,Q9M364,Q8RXG3,Q8W4I6,Q9FGT7,Q9SJ56,F4JUU5,Q9C9R6,Q9FNN3,Q9XFH4,F4K1B1,Q2HIV9,F4I171,Q9FMX2,Q9ZV88,Q9ZVT7,Q96289,P46897,Q0WLC6,Q9M658,Q9LF10,Q8L748,P0C7P8,C0Z2L5,Q9SX27,Q84M92,Q9SG02,Q9SYM2,Q9ZVH8,Q9C8Z9,Q8GWK2,Q8LLD4,Q9FKK2,Q7XYY2,Q8H181,Q6S7B0,Q9FME4,Q94A43,P93008,Q9M1B0,Q8RXD4,Q8GW31,…
GO:BP	regulation of cell communication	GO:0010646	0.00185917	2.73068	342	2741	64	Q0WPQ2,Q9FGH9,Q8RXG3,Q9SCZ4,F4JUU5,Q38997,F4IB81,Q05609,Q9FFF6,Q9C8E6,O80725,Q93ZR1,Q9SYM5,Q9FJV0,O04714,Q39265,Q8H0V5,Q94CA0,Q9LTK0,Q9LVQ7,Q9S7Z8,Q9SS90,F4IXW2,Q9C778,Q6NPN9,F4ICB6,Q9FNN6,F4JZY1,F4JGZ1,Q9SZJ2,Q9SZ06,Q9C5Y0,Q9S7M2,O65282,Q9ZR72,Q9FGM1,O80449,Q9S775,Q9ZR37,Q9FZK1,Q8LBH4,Q6NPF4,Q84K90,Q8RWZ6,Q9SKK0,Q0WU02,Q93ZH9,B2C6R6,A9LNK9,Q9FPR3,O23160,F4JTN2,Q9FY48,Q9M022,Q9SEU7,Q9LZX8,Q8LBM2,…
GO:BP	organic cyclic compound biosynthetic process	GO:1901362	0.00187285	2.7275	3439	2320	405	Q8W1E3,P84634,Q9M9G6,Q9FM80,Q8S8C6,Q9SF86,Q93VH6,F4IPE3,P38025,Q9LJG8,O82266,F4HVY0,O82302,Q9XIC5,Q9LTX3,Q9FN69,Q07488,Q38914,Q681X4,F4IFN6,Q9C6T1,Q39152,O04192,F4JYE9,Q8W4I6,Q9FGT7,Q9SJ56,Q94CD1,B9DGD6,F4JUU5,Q9FNN3,Q9XFH4,Q9STG9,Q9SI61,F4K1B1,Q2HIV9,F4I171,Q9FI78,Q9FMX2,Q9ZT94,Q9ZV88,Q96289,P46897,Q9M658,Q8L748,P0C7P8,C0Z2L5,Q9SX27,Q84M92,F4JKK0,Q9C942,Q9SG02,O80434,Q9SYM2,Q9ZVH8,Q9C8Z9,Q8GWK2,…
GO:BP	chloroplast-nucleus signaling pathway	GO:0010019	0.00188038	2.72575	9	2625	6	Q9SIC9,Q9LX31,O64816,O48782,F4JYC8,Q9LTW4
GO:BP	glutamine family amino acid metabolic process	GO:0009064	0.00189048	2.72343	99	2535	24	Q8VY09,Q9STG9,Q9SI61,Q9SCL7,Q9LXV3,Q9M8M7,P46637,Q94JL3,Q9LV03,Q9FMF7,Q8GWW7,Q6NKX1,B5X4Z4,Q84JF4,Q9C826,Q9M8D3,Q42521,Q8VZC3,P46643,Q9ZNZ7,Q9LV77,Q9SZX3,Q9SZ30,Q9ZST4
GO:BP	response to red or far red light	GO:0009639	0.00189734	2.72186	231	2196	40	Q9LXR7,Q9SZU7,Q8L5U0,Q9SJ56,Q9T014,Q9SYM2,Q9SRU2,Q9LSZ9,Q7XYY2,O65782,Q38911,Q9ZS97,O82804,Q9SQI2,Q8GXS8,Q8RY25,Q9LJB7,Q9FUS8,Q8GWQ6,Q9SWG3,Q9C554,O82343,Q9SY88,Q9LJD7,Q43125,Q9ZR72,Q8RWG2,Q9ZNX9,Q94JU3,Q9SIF2,Q9C9A9,Q93WK5,Q9SK53,Q94BT6,Q93Z18,Q8GZM7,C0SVM5,Q05466,Q39111,Q570R7
GO:BP	regulation of cellular metabolic process	GO:0031323	0.00197745	2.70389	3423	2674	459	Q8W1E3,Q9SYL9,O04376,Q9M9G6,Q9FM80,Q93VB2,Q8S8C6,Q9SF86,Q93VH6,F4IPE3,Q9LJG8,O82266,O82302,Q9XIC5,Q9FN69,Q07488,Q38914,Q681X4,O04192,Q9M364,Q8RXG3,Q8W4I6,Q9FGT7,Q9SJ56,F4JUU5,Q9C9R6,Q9FNN3,Q9XFH4,F4K1B1,Q2HIV9,F4I171,Q9FMX2,Q9SFU0,Q38997,Q9ZV88,Q9ZVT7,Q96289,P46897,Q0WLC6,Q9M658,Q9LF10,Q8L748,P0C7P8,C0Z2L5,Q9SX27,Q84M92,Q9SG02,Q9SYM2,Q9ZVH8,Q9C8Z9,Q8GWK2,Q8LLD4,Q9FKK2,Q7XYY2,Q8H181,Q6S7B0,Q9FME4,…
GO:BP	small molecule catabolic process	GO:0044282	0.0019907	2.70099	250	2750	50	O04469,Q0WM29,O04203,Q9SRR0,Q9FNP1,Q8LDW8,Q9FN30,Q42546,Q9LVY1,Q9M8R4,Q94JQ3,P46637,Q9FLV0,Q9M841,O82200,Q9MA90,Q6NKX1,Q94FB9,O65398,Q9SZE1,Q9ZWT1,Q9FWA3,Q42521,Q8RXU4,Q84WV0,Q8LGF7,Q9M0Y6,Q8VZC3,Q5XF59,Q9LF46,Q56Y42,Q8H107,Q9SGU9,Q9ZSA7,P0CZ23,Q9SS48,Q94F00,Q9CA86,O65201,O23254,Q9LDV4,O81027,Q8RY16,Q9SYU4,Q96533,Q9FH04,Q8H151,Q9SI64,Q9LSL1,Q8RXN4
GO:BP	cuticle development	GO:0042335	0.00199714	2.69959	21	2439	9	F4JKK0,Q7XZF5,Q8RXN0,Q9C7F7,Q8H1Z0,Q8LB81,Q9C690,Q9LZH5,Q0WV12
GO:BP	anatomical structure formation involved in morphogenesis	GO:0048646	0.00200885	2.69705	216	2281	39	B9DFU2,C0LGQ5,Q9SRU2,Q7XYY2,Q9C788,Q500U8,Q9LYN8,O22874,Q93ZR1,Q96305,Q9FHA7,Q9LX29,Q9LNJ4,Q9FJV0,O48818,Q6PQQ3,Q9SZD4,Q94FL6,A0AQW4,Q08891,Q9LJ44,P32068,Q9C554,F4JGZ1,Q06915,Q8GWW8,Q8LDM2,Q9C9A9,Q570C0,Q9C5Q8,Q8VZ80,F4KDN0,Q8RWW0,Q8W4D0,Q05466,Q8RYC8,Q38826,Q9LZM8,O64470
GO:BP	fruit valve development	GO:1990059	0.00220691	2.65621	2	290	2	Q93YQ7,Q9FJZ3
GO:BP	photoperiodism	GO:0009648	0.00225856	2.64617	140	2732	32	Q84M92,O82804,Q9SQI2,Q946J8,Q93WF6,Q05085,Q8RY25,Q9LPV9,Q570U6,Q9LJ44,O80507,Q9C9Z2,F4JGZ1,Q6BDA0,Q9SZJ2,O64816,Q43125,P0C5E2,Q9C690,Q8RWU3,Q9ZQ85,Q94BT6,Q8L7R2,F4IUX6,Q9SSE5,Q94C32,F4IDB2,Q9M9S0,Q9LHF5,P92973,F4J7T2,Q9SUM4
GO:BP	chemical homeostasis	GO:0048878	0.00231531	2.63539	409	2768	74	P92949,O82089,Q9FI78,Q94AN2,C0LGQ5,Q9ASS7,Q39065,Q9SY55,Q9C8E6,Q5E924,Q9SX28,Q9LMP1,Q9SX20,Q9ZS97,Q8W1D5,F4HVS0,Q7FRS8,Q9C5U0,Q94CL7,Q8L636,Q9S9N8,Q94FL6,Q9S7Z8,Q8LPT3,Q9M353,O64823,Q9FLI7,Q9LT02,O23482,Q9LHA4,F4HQM3,Q9XES1,Q9SZW4,Q43125,Q9FIC3,Q2EF88,Q6R3K9,Q9ZUA5,Q9S775,Q84WV0,Q8RWZ7,Q9C5D3,Q56XP4,Q9C5L3,Q84K90,Q8W4E7,Q8RWZ6,Q949Y3,O04212,Q9M2T1,Q9M7Q4,O22190,Q9FLV9,Q9ASX5,Q8S8M9,P0CZ23,Q8S397,…
GO:BP	meristem development	GO:0048507	0.00233555	2.63161	303	40	5	Q8W1E3,P84634,O80983,B9DFU2,Q56XY2
GO:BP	siderophore-dependent iron import into cell	GO:0033214	0.00234833	2.62924	4	2642	4	P92949,Q2EF88,Q6R3K9,Q6R3L0
GO:BP	mRNA export from nucleus	GO:0006406	0.00237194	2.6249	30	2496	11	Q9ZUM0,Q8L748,Q67XV2,Q8RY25,Q93VM9,Q03250,O48890,Q9CAF4,Q93ZG7,F4IGA5,A4GSN8
GO:BP	mRNA-containing ribonucleoprotein complex export from nucleus	GO:0071427	0.00237194	2.6249	30	2496	11	Q9ZUM0,Q8L748,Q67XV2,Q8RY25,Q93VM9,Q03250,O48890,Q9CAF4,Q93ZG7,F4IGA5,A4GSN8
GO:BP	RNA catabolic process	GO:0006401	0.00243302	2.61385	143	2685	32	Q940X9,Q9ZVT7,Q0WLC6,A9QM73,Q8GW31,P42814,Q9LJE5,Q8VZG7,Q9SP08,Q9LJX4,Q8RY73,Q9SP32,Q9SQV1,O48890,Q9LES2,P42731,Q8W4R3,F4KFV7,Q0WPK4,F4IUX6,Q9SL49,Q9XIF2,Q9SEZ6,Q9C6K5,Q8H136,Q9SHL7,Q5YDB6,Q9FZ99,Q9LXM2,Q9FMS6,Q9FQ04,Q9ZT87
GO:BP	cell death	GO:0008219	0.00247072	2.60718	201	2399	38	Q9FM80,Q0WL80,F4JSE7,Q8RXG3,A9QM73,Q8LD27,Q9LSZ9,Q9LFD5,O04496,Q94F62,Q93YW0,Q9ZU38,O64587,Q39214,Q06850,Q9LDD1,Q9LYG9,O48915,Q9SU30,Q9SGN6,Q94AS9,Q9LZL3,F4HVW5,Q9LES2,Q43125,Q9C5Y0,P42736,P43273,Q8GWW8,O04153,A9LNK9,F4IPY2,Q9FPR3,Q9FHE4,F4JTN2,Q9LX93,O22218,Q9M667
GO:BP	positive regulation of organelle organization	GO:0010638	0.00247072	2.60718	83	2732	22	Q9M364,Q9XFH4,Q8RXD4,Q5PNU3,Q8VYZ0,Q5XPJ9,Q8LGI3,B3DNN5,Q94FL6,Q9FLP0,F4J5S1,Q8VY89,F4KCE9,Q96262,Q9FNR3,Q8S8M5,Q9ATB4,Q9LV35,Q9FY48,Q9LHF5,Q9SUE7,Q9SUM4
GO:BP	viral process	GO:0016032	0.00247072	2.60718	69	2412	18	Q9FI46,Q7XJ60,Q93ZS4,Q9ZUM2,Q8GW31,Q8VZ95,Q9M670,Q9ZU94,F4IXW2,Q9FKE6,Q9LFS4,Q96262,P42731,Q8H960,Q9FY93,Q5HZ38,Q9C5W7,Q9SL49
GO:BP	cell development	GO:0048468	0.00248285	2.60505	349	2773	65	Q9M1L7,Q94KD3,Q9SMV6,Q9FN69,Q9SZ11,Q9FYK2,Q9SR96,F4I4F2,Q7XYY2,O80725,Q94BX4,Q5XPJ9,Q9LH50,Q9SA69,Q9LJU0,Q9C9C4,Q8LGI3,Q39265,Q94FL6,O48533,Q9LKB9,Q9S9K4,Q9S7Z8,Q9T020,Q9SA65,Q9XHV0,Q9FR44,Q0WSY2,Q9LHG8,Q9FKE6,Q9FF86,F4K5J1,Q9SJT0,F4JGZ1,O64682,Q93ZY2,Q9SIQ7,Q9ASQ2,Q9LTW5,Q56WM6,Q8S8F8,O81242,Q8GWW8,Q9LN62,Q9C5G5,Q6NMC6,Q9LTB8,Q9FKI0,O65570,Q9LPV4,O80763,Q8S8M9,Q8S8M5,P51418,Q9LII8,O23702,Q0WV12,…
GO:BP	organophosphate biosynthetic process	GO:0090407	0.00248376	2.60489	430	2728	76	P38025,Q9LTX3,Q9C6T1,O80437,B9DGD6,Q9STG9,Q9SI61,Q8L7W7,Q8LBA6,P54873,O82567,Q9LUM0,Q9LHN4,Q8S8F9,Q94BX4,F4HXY7,B5X582,O80952,O49203,Q9LRZ5,Q39055,Q7XZU1,Q9XID0,Q9LMM0,Q9STG6,O04714,Q9SAH5,Q8VZR0,Q9FJI1,Q94AY1,O22199,Q56YP2,O81024,Q9FJH9,Q56YN3,O82392,Q9ZQH0,Q8GWG0,Q9FKS0,Q9FR44,F4IDU4,O80452,Q9ZVI9,Q9M8D3,Q84V22,Q500Y9,O80568,Q8L5Y9,Q38799,Q8VYA3,Q94A27,Q0WQF7,Q9LD43,F4KAK5,A4GNA8,Q9FNX5,Q56Y42,…
GO:BP	regulation of signal transduction	GO:0009966	0.00251079	2.60019	333	2741	62	Q0WPQ2,Q9FGH9,Q8RXG3,Q9SCZ4,F4JUU5,Q38997,F4IB81,Q05609,Q9FFF6,Q9C8E6,O80725,Q93ZR1,Q9SYM5,Q9FJV0,O04714,Q39265,Q8H0V5,Q94CA0,Q9LTK0,Q9LVQ7,Q9S7Z8,Q9SS90,F4IXW2,Q9C778,Q6NPN9,F4ICB6,Q9FNN6,F4JZY1,F4JGZ1,Q9SZJ2,Q9SZ06,Q9C5Y0,Q9S7M2,O65282,Q9ZR72,Q9FGM1,O80449,Q9S775,Q9ZR37,Q9FZK1,Q6NPF4,Q84K90,Q8RWZ6,Q9SKK0,Q0WU02,Q93ZH9,B2C6R6,A9LNK9,Q9FPR3,O23160,F4JTN2,Q9FY48,Q9M022,Q9LZX8,Q8LBM2,C0LGQ9,P94077,…
GO:BP	phospholipid metabolic process	GO:0006644	0.00251079	2.60019	250	2415	45	Q9C6T1,O80437,Q96328,Q8LBA6,P54873,O82567,Q9LUM0,Q9LHN4,Q8GTS0,Q94BX4,F4HXY7,O80952,Q9LRZ5,Q7XZU1,Q9XID0,Q9LMM0,Q9SAH5,O22199,Q56YP2,O81024,Q8GWG0,Q8GWB7,Q9FR44,F4IDU4,Q9ZVI9,Q84V22,Q9C5Y0,Q8H0Z6,Q94A27,Q9C5G5,Q9LT75,Q8L7Y9,F4KAK5,A4GNA8,Q9LM93,F4JCU3,Q9SB47,Q94F00,Q9ZQP1,Q8L7R3,O81020,Q9SGA2,Q8L850,P93733,Q8H965
GO:BP	vegetative to reproductive phase transition of meristem	GO:0010228	0.00262721	2.58051	229	2732	46	Q8W1E3,Q38997,Q84M92,O49500,O82804,Q9SQI2,Q946J8,Q9ZU38,Q93WF6,Q9FMV1,Q05085,Q8RY25,Q9LPV9,Q0WQG8,Q9SP32,Q39079,Q03250,Q9LJ44,O80507,Q8W034,Q9M8Y0,F4JGZ1,Q6BDA0,Q9SZJ2,O64816,Q84JU6,Q9C8J7,P0C5E2,Q9C690,Q8RWU3,Q9SK03,Q9ZQ85,C0SVM5,Q8RX71,Q8L7R2,Q9SSE5,Q94C32,Q9LZM8,F4IDB2,Q9M9S0,Q9LHF5,P92973,P48731,F4J7T2,Q8LPQ9,Q9SUM4
GO:BP	cellular protein localization	GO:0034613	0.00264346	2.57783	709	2781	117	O80910,Q944A9,Q93VB2,Q9FF75,O81742,Q6NKU9,Q9SMV6,Q38885,Q6NQK0,Q7XJ60,Q9SJ40,Q9SFU0,Q8L748,O22265,O04421,O81283,Q9ZUI6,Q8LLD4,O23140,Q5PNU3,Q42374,Q9SRR0,Q9C533,Q9FNP1,Q93YU5,Q42191,Q0WNJ6,Q940S0,Q9LDH0,Q8RY25,Q9M841,Q9SCP9,Q940S5,O82775,Q9FNC9,Q0WUC5,Q9FVJ3,A8MPR5,Q9ZSD4,Q94A40,Q9M353,Q0WP44,Q9SA65,Q96321,P37107,Q9ZPS7,Q8L5Y5,Q9LFL3,Q9SK50,Q9SKU1,O04834,O64740,P47192,Q9LE82,F4JZY1,Q9M081,Q8L7A9,…
GO:BP	protein maturation	GO:0051604	0.00266914	2.57363	99	2774	25	Q8LBM4,Q8L9G7,Q9C9C0,Q8RX88,Q8VZD4,Q56Y85,Q944J0,Q84V22,Q9ZWT1,Q8GYJ4,Q8VZI8,Q84RQ7,Q53YF3,F4KAK5,A4GNA8,P50287,Q9LUM3,B9DFS6,Q8GW19,Q8GXG1,Q8VZM1,O64948,Q9M8T9,F4KEY9,Q8LGI8
GO:BP	auxin-activated signaling pathway	GO:0009734	0.00281009	2.55128	224	2319	40	Q9SIN1,Q9SRU2,Q8W4K5,O80725,Q94CK9,Q38827,Q94AH6,Q93ZR1,Q9FJG0,Q9SD40,Q9SYM5,Q05085,Q9ZUZ3,F4KGY6,Q6PQQ3,Q9FGV1,Q94FL6,O23661,Q9S7Z8,Q9C778,Q9LDC0,Q38830,Q39183,Q9SZJ2,O64682,Q9SZ06,Q9ZTX8,O22150,Q9ZR72,Q9S836,Q570C0,Q9FZK1,Q93YR9,Q8RWZ6,Q8RYC8,Q9ZTX9,Q9SB47,Q38826,O23160,Q38829
GO:BP	photosynthesis, light reaction	GO:0019684	0.00281009	2.55128	144	2333	29	Q9FJ82,Q9XF89,Q9M158,Q8H112,O22773,Q2V4B2,Q8LCQ4,O23403,Q9LU39,Q9LR64,Q9C9K1,Q9XI73,Q8LCA1,Q07473,Q9LU21,Q949Y5,Q9SRY4,Q8L540,Q9C503,Q9T0A4,Q9ZNX9,O22609,Q9SY97,Q84RQ7,Q9M2D2,Q9SEL7,O49668,P49599,Q9M3C6
GO:BP	cell cycle process	GO:0022402	0.00284192	2.54639	484	1309	47	O04376,Q944A9,Q9FY61,Q9FF75,Q8L5U0,O22892,P61430,Q7XJ60,Q9FNN3,Q9SFU0,Q9ZU46,Q9C5V6,A9QM73,Q9FLR5,Q9LYN8,F4JN26,Q8VZK9,Q8W1Y0,Q8W4F0,Q9SUH5,F4HXY7,O80786,F4K0J3,Q9FJV0,O04375,Q0WR66,Q8GXL3,Q94FL9,Q501D5,Q9FI55,A2RVJ8,B3DNN5,Q94FL6,O48533,Q8RWQ4,P46875,O04716,Q9SP32,F4JJP1,F4HRV8,Q9LVP1,P42753,Q9FLP0,Q0H8D7,Q9LUI3,Q9LDM4,Q9M1G5
GO:BP	rRNA metabolic process	GO:0016072	0.00292894	2.53329	299	782	23	F4I1X0,Q94AH9,Q9SVS0,O82266,O22892,Q8W4I6,Q3E902,P60040,Q8VZT0,Q9ZVT7,Q9SAI5,Q9LF27,F4IH25,Q8L960,Q9LVD0,O22969,P42814,Q9LY66,Q84TG1,O65090,Q8L7L0,Q9SP08,Q9LT72
GO:BP	positive regulation of biological process	GO:0048518	0.00292894	2.53329	1428	2741	212	B9DFU2,Q93VB2,Q93VH6,F4IPE3,O82266,Q0WL80,Q9XIC5,Q9FN69,Q8L5U0,Q9FGH9,Q9M364,Q8RXG3,O22892,Q8W4I6,F4JUU5,Q9XFH4,F4I171,Q9FI78,Q9FMX2,Q38997,Q9ZVT7,P46897,Q0WLC6,Q9LNC4,C0Z2L5,F4IB81,Q9SFC7,Q8LLD4,Q9FKK2,Q7XYY2,Q8H181,P46573,P93008,Q8RXD4,Q8GW31,Q5PNU3,Q8H103,Q9FYF7,Q94CK9,P42730,Q9SLG0,O22208,Q02283,Q8VY27,Q39088,Q9SD40,Q84VG7,Q9FHA7,Q8VYZ0,Q9SQI2,Q5XPJ9,Q9FJV0,P45951,Q9LJE5,O22822,Q8VZG7,Q9FIS1,…
GO:BP	carbohydrate catabolic process	GO:0016052	0.00292894	2.53329	298	1910	43	Q9SG80,Q8LCP6,Q93YQ7,Q9FGY1,Q8H103,Q5E924,Q38890,Q84WT5,Q94A41,Q8GX86,Q9FM79,O81862,Q9C9C4,Q9M9S2,A0A1P8B8F8,O82200,Q9FJ21,Q9SCP2,Q9SFB7,Q2V4L8,Q9LSP1,Q8VYW2,Q9SW48,Q9ZW34,Q93Z04,Q9FK05,Q9LVQ0,Q944G9,O65456,O49298,Q9M3B0,Q94A08,Q9CAC1,Q9M2U5,Q9FWA3,Q38799,Q3E8Z8,Q9LIR6,Q8VYZ3,Q67XD9,Q0WQF7,Q9FK88,O80831
GO:BP	cellular macromolecule localization	GO:0070727	0.00292894	2.53329	747	2781	122	O80910,Q944A9,Q93VB2,Q9FF75,O81742,Q6NKU9,Q9SMV6,Q38885,Q6NQK0,Q7XJ60,Q9SJ40,Q9SFU0,Q9ZVT7,Q8L748,O22265,O04421,O81283,Q9ZUI6,Q8LLD4,O65782,O23140,Q5PNU3,Q42374,Q9SRR0,Q9C533,Q9FNP1,Q8RWE8,Q93YU5,Q42191,Q0WNJ6,Q940S0,Q9LDH0,Q9FL28,Q8RY25,Q9M841,Q9SCP9,Q940S5,O82775,Q9FNC9,Q0WUC5,Q9FVJ3,A8MPR5,Q9ZSD4,Q94A40,Q9M353,Q0WP44,Q9SA65,Q96321,P37107,Q9ZPS7,Q8L5Y5,Q9LFL3,Q9SK50,Q9SKU1,O04834,O64740,P47192,…
GO:BP	fucose metabolic process	GO:0006004	0.00292894	2.53329	44	2617	14	Q9FK30,Q949U4,Q8GUM0,Q93ZR8,O64884,F4HSU3,Q9SH89,Q8H1E6,Q0WUZ5,Q7Y030,Q1JPM5,Q8GZ81,Q8GW72,Q8LPF8
GO:BP	cell communication	GO:0007154	0.00297516	2.52649	2336	2452	298	Q9CAJ0,Q9SIC9,O04376,Q9SF86,Q9LXR7,Q9SHS7,Q0WPQ2,Q0WL80,Q9XIC5,F4JSE7,Q9C516,Q9FN69,Q8L5U0,Q9FMR1,Q9FGH9,Q944A7,Q8RXG3,Q9SCZ4,Q8W4I6,Q9FGT7,F4JUU5,Q38997,Q9ZV88,Q9S746,Q9SIN1,Q8S3U9,Q9T014,O48781,Q9SG02,Q9CA36,Q9SRU2,O81283,Q8W4K5,F4IB81,Q8RY17,Q8GWK2,Q05609,Q8LLD4,Q7XYY2,Q9FFF6,O22850,Q9C8E6,O80725,Q94A43,Q8LB17,Q94CK9,Q38827,Q6AWT8,Q9FIL1,Q9SXB8,F4KD71,O80462,Q94F62,O22208,Q9LFR3,Q94AH6,Q93ZR1,…
GO:BP	seed germination	GO:0009845	0.00297516	2.52649	170	2579	35	Q84WB7,Q9SFU3,Q9M1S3,Q8L7L1,Q9FJZ3,C0Z2L5,Q9ZVH8,Q9C8E6,Q66GN2,Q38931,Q9XIG1,O22822,O65351,Q9C5U0,Q6PQQ3,F4JI44,Q9LVQ7,Q8W1Y3,Q9FHH2,Q94FB9,Q8RWU4,O64816,Q8GY91,O22150,F4KCC2,Q8RXN6,Q8VYM4,Q9SYG2,Q8GZM7,Q7XA66,Q9FGL9,B9DFA8,Q8LBL1,Q9FUY2,Q42539
GO:BP	plant-type cell wall loosening	GO:0009828	0.00301668	2.52047	8	382	3	Q93YQ7,Q9FJZ3,P24806
GO:BP	negative regulation of response to stimulus	GO:0048585	0.00310762	2.50757	220	2378	40	Q0WPQ2,Q9SCZ4,F4IB81,Q05609,Q9LFD5,Q9XI90,Q9LNU1,O04714,Q39265,Q5M750,Q94CA0,Q94FL9,Q9ZSD4,F4JP52,Q9SS90,Q9LJ44,Q9SU30,Q9FUS8,Q6NPN9,Q9FNN6,Q6BDA0,Q9ASP6,O65282,Q9S775,Q9ZR37,Q9ZQ85,Q9SKK0,Q8VYM4,Q8GZM7,Q93ZH9,P92943,F4JS25,C0SVM5,Q9FPR3,Q9SSE5,O23160,Q058P4,F4JTN2,F4HT21,Q9FY48
GO:BP	nucleic acid metabolic process	GO:0090304	0.00313305	2.50403	4488	2338	517	F4I1X0,Q8W1E3,P84634,Q9M3G7,Q9M9G6,Q9FM80,Q8S8C6,Q93VH6,F4IPE3,Q9LJG8,Q94AH9,Q9SVS0,O82266,O82302,Q9XIC5,Q9FN69,Q38914,Q9SGE9,Q681X4,F4IFN6,B3LFA4,O04192,F4IFC5,O22892,P61430,Q8W4I6,Q9FGT7,Q940X9,Q3E902,Q9SJ56,O22922,Q8RWB1,Q6NQ88,F4JUU5,Q9FNN3,Q9XFH4,P60040,F4K1B1,Q2HIV9,F4I171,Q9FMX2,Q9ZT94,Q8VZT0,Q9ZV88,Q9ZVT7,Q96289,P46897,Q0WLC6,Q682U6,Q9M658,Q9SR15,Q9C5V6,A9QM73,Q94ID2,Q9LF10,Q8L748,P0C7P8,…
GO:BP	sulfur compound transport	GO:0072348	0.00315392	2.50115	38	2723	13	Q9SXS2,A1L4X0,Q9C5U0,O04722,Q8GYH8,Q9LW86,Q94FB9,Q8RWL5,Q9SJY5,Q94LW6,Q9LV10,Q9SV13,P57758
GO:BP	gametophyte development	GO:0048229	0.00319944	2.49493	456	1842	58	O04376,O82266,Q9SMV6,O04192,Q9SJ56,Q9SQU6,Q9S746,Q9ZT42,Q84M92,Q39065,F4J8D3,Q9LSZ9,Q9C788,Q500U8,Q9LYN8,Q9FYF7,Q94CK9,F4JTB3,Q9LUM0,Q9SD40,F4HXY7,Q9LNJ4,Q9ZNV9,O04375,Q9LV09,Q8GXL3,Q9FLG2,Q94FL6,O48533,B7SY83,Q9SJ12,Q9SFB7,Q08891,Q9FG77,Q9T020,Q8GWG0,Q9XHV0,Q8GWB7,Q9FR44,O04834,F4I9E1,Q8GUU3,Q9LT02,O49545,B6SFA4,Q06915,Q8H1Z0,Q93ZJ3,Q9SSE9,Q9M8D3,Q9ZNX9,Q8GWW8,Q9SKI4,Q8LDM2,Q9M9S6,Q9LXV5,F4J8K6,…
GO:BP	protein modification by small protein conjugation or removal	GO:0070647	0.00329438	2.48223	959	2783	151	Q681N2,Q9FGY4,Q9LHJ8,Q8L5U0,O65041,Q9LHA8,Q6NQ88,Q9ZT94,Q8L7I1,Q9ZT42,Q9FMM4,F4JKK0,O22193,Q8RXD4,Q5PNU3,Q9SUS5,Q9C7R6,Q9ZVX1,Q9LTA6,O49500,Q94AH6,Q9FKP5,Q93VG8,Q9M310,Q2HIJ8,Q8VYZ0,Q94B55,Q9SRT0,Q42541,Q9LQX2,Q9LDD1,Q8LGA5,Q9C585,Q66GP0,Q9SA69,F4HVS0,E0X9N4,Q9M841,Q9FXA4,Q9FKB6,Q8LEV3,B3DNN5,Q9LF66,O64762,Q8RXX9,O48533,Q9FL07,F4JP52,Q852U6,Q6NKR1,Q9SS90,Q9SU30,Q9LND7,Q9FLP6,Q6NPN9,O82343,Q9LFV5,…
GO:BP	regulation of mRNA metabolic process	GO:1903311	0.00329438	2.48223	116	2673	27	Q9ZVT7,Q0WLC6,Q8GW31,Q9LJE5,A2RVS6,Q9LJX4,P92965,O48890,Q0WLR1,Q9FKT4,Q9FMG4,Q9ZVI3,Q9LES2,P92964,O22315,A8MS85,P42731,Q84TH4,O22703,Q0WPK4,A9LNK9,Q9SB47,Q8RWN5,Q9FGL9,Q9SJA6,Q9LXM2,Q9FMS6
GO:BP	positive regulation of chromosome organization	GO:2001252	0.00341162	2.46704	29	2732	11	Q9M364,Q9XFH4,Q8RXD4,Q8VYZ0,Q94FL6,F4KCE9,Q9ATB4,Q9FY48,Q9LHF5,Q9SUE7,Q9SUM4
GO:BP	lateral root development	GO:0048527	0.0034385	2.46363	138	2231	27	Q9ZSP5,Q9SRU2,Q689D6,Q9LVD0,Q9LX29,Q9SRT0,Q9FJV0,Q05085,O49286,Q6PQQ3,Q9SZD4,Q94FL6,Q9FYA2,Q9LMN6,P32068,Q9FUS8,Q43125,O82811,Q570C0,Q9S775,F4IIU4,Q8VZ80,O22161,O04331,Q05466,Q8RYC8,Q38826
GO:BP	cellular component assembly	GO:0022607	0.00349306	2.45679	995	2417	138	Q93VB2,O82660,Q9FY61,Q9FF75,Q9FJ81,O22892,Q9XF89,Q9LTD9,O22922,Q7XJ60,P93033,Q9XFH4,Q9SJ40,A9QM73,Q9SG02,O22265,Q8LBM4,Q8LF20,Q7XYY2,Q9C788,O23215,Q500U8,Q9FHQ3,P56820,Q9SR71,Q8W1Y0,Q9SS44,O22165,Q42191,Q9SUH5,Q9ZS97,Q8VYZ0,Q5XPJ9,Q9LNJ4,O80786,Q8L733,Q9MAP3,Q9LJU0,P46637,F4K265,Q0WR66,Q8L9J7,Q9SUM2,Q8LGI3,Q6NNM0,Q9M565,Q0WUC5,Q9SZD4,Q94CF0,O23403,Q9FRH3,Q9LSE4,Q8RWQ4,P46875,Q9LR64,Q08891,P13853,…
GO:BP	potassium ion transmembrane transport	GO:0071805	0.0035076	2.45499	63	2510	17	Q9SCX5,Q8L7Z0,O80739,Q9LD18,Q38898,Q9M7K4,Q9SA05,O22881,Q9SIQ7,Q8W4I4,Q9M7J9,Q56XP4,Q9SYT0,Q9SVV6,Q8S397,Q39128,Q8LBL1
GO:BP	regulation of signaling	GO:0023051	0.0035298	2.45225	338	2741	62	Q0WPQ2,Q9FGH9,Q8RXG3,Q9SCZ4,F4JUU5,Q38997,F4IB81,Q05609,Q9FFF6,Q9C8E6,O80725,Q93ZR1,Q9SYM5,Q9FJV0,O04714,Q39265,Q8H0V5,Q94CA0,Q9LTK0,Q9LVQ7,Q9S7Z8,Q9SS90,F4IXW2,Q9C778,Q6NPN9,F4ICB6,Q9FNN6,F4JZY1,F4JGZ1,Q9SZJ2,Q9SZ06,Q9C5Y0,Q9S7M2,O65282,Q9ZR72,Q9FGM1,O80449,Q9S775,Q9ZR37,Q9FZK1,Q6NPF4,Q84K90,Q8RWZ6,Q9SKK0,Q0WU02,Q93ZH9,B2C6R6,A9LNK9,Q9FPR3,O23160,F4JTN2,Q9FY48,Q9M022,Q9LZX8,Q8LBM2,C0LGQ9,P94077,…
GO:BP	regulation of mRNA processing	GO:0050684	0.00355052	2.44971	59	2440	16	A2RVS6,P92965,Q0WLR1,Q9FKT4,Q9FMG4,Q9ZVI3,P92964,O22315,A8MS85,Q84TH4,O22703,A9LNK9,Q9SB47,Q8RWN5,Q9FGL9,Q9SJA6
GO:BP	membrane organization	GO:0061024	0.00355052	2.44971	274	2576	50	Q944A9,Q9FF75,Q6NKU9,Q38885,Q9SJ40,Q9SFU0,P98204,Q8LF20,Q8VZ95,Q42374,Q42191,O64730,O80952,O64587,Q8L7L0,Q0WUC5,Q9ZSD4,Q9FRH3,Q9SA65,Q8LCA1,O22797,Q9FKE9,O04834,Q949Y5,O64740,Q9M081,Q9LVP9,Q9LRP1,Q9S7P9,Q9CAF4,Q9FWA3,Q8RWU7,Q8GWW8,Q9LW20,Q8VZI8,Q9M2D2,Q93VQ0,Q9SVV6,Q8L7U7,Q8L611,F4IPY2,Q9XIE6,Q9C5J8,Q9FIQ0,Q9ASS2,Q9LQK7,Q9FYL3,F4IDS7,Q9ZW33,Q56Y11
GO:BP	polysaccharide catabolic process	GO:0000272	0.00355217	2.44951	189	1700	28	Q9SG80,Q8LCP6,Q93YQ7,Q9FGY1,Q38890,Q84WT5,Q94A41,Q8GX86,Q9FM79,O81862,Q9M9S2,A0A1P8B8F8,Q9FJ21,Q9SCP2,Q9SFB7,Q2V4L8,Q9LSP1,Q8VYW2,Q93Z04,Q9FK05,Q9LVQ0,O65456,O49298,Q9M3B0,Q9CAC1,Q9M2U5,Q3E8Z8,Q9LIR6
GO:BP	'de novo' IMP biosynthetic process	GO:0006189	0.00358396	2.44564	15	206	3	P38025,Q9STG9,Q9SI61
GO:BP	DNA alkylation	GO:0006305	0.00383294	2.41647	52	777	8	Q9XFH4,Q94A79,Q94F87,Q8LFA9,Q8H1E8,Q8VYZ0,F4IXE7,Q8VZ79
GO:BP	DNA methylation	GO:0006306	0.00383294	2.41647	52	777	8	Q9XFH4,Q94A79,Q94F87,Q8LFA9,Q8H1E8,Q8VYZ0,F4IXE7,Q8VZ79
GO:BP	gene silencing by miRNA	GO:0035195	0.00385258	2.41425	41	2214	12	P93008,Q9M310,Q8W4B1,Q9SP32,Q9SKN2,P92965,F4IRR2,O04492,Q9C5Q8,Q6NPF4,Q9C793,Q9SB47
GO:BP	nitrogen cycle metabolic process	GO:0071941	0.00386476	2.41288	45	2638	14	Q38997,Q9LYK2,Q8LBB2,Q9SZY4,Q9SX20,Q05085,P46637,Q9M1E2,O82811,Q9LVE0,Q9LPV5,Q8H157,Q9SZX3,Q39161
GO:BP	RNA export from nucleus	GO:0006405	0.00386476	2.41288	42	2496	13	Q9ZUM0,Q8L748,Q67XV2,Q8RY25,Q93VM9,Q03250,Q0WP44,O48890,Q9CAF4,Q93ZG7,Q9LVX1,F4IGA5,A4GSN8
GO:BP	arginine metabolic process	GO:0006525	0.00390874	2.40796	21	2718	9	Q9SCL7,Q9M8M7,P46637,Q8GWW7,B5X4Z4,Q84JF4,Q9SZX3,Q9ZST4,Q9SI64
GO:BP	post-embryonic plant organ morphogenesis	GO:0090697	0.00401189	2.39665	115	2739	27	F4IPE3,Q9ZSP5,Q9SRU2,Q9LYN8,Q689D6,Q96305,Q9FHA7,Q9LX29,Q9FJV0,Q9LV09,Q6PQQ3,Q9SZD4,P32068,Q9LUI3,Q570C0,F4IIU4,Q9C5Q8,Q8VZ80,F4KDN0,Q8W4D0,Q05466,Q8RYC8,Q38826,O23702,Q9LMT2,Q9LVS0,Q9LYC1
GO:BP	sulfate transport	GO:0008272	0.00403896	2.39373	18	2551	8	Q9SXS2,Q9C5U0,O04722,Q8GYH8,Q9LW86,Q9SJY5,Q94LW6,Q9SV13
GO:BP	protein import	GO:0017038	0.00406011	2.39146	143	2660	31	Q8L748,O22265,O81283,Q9SRR0,Q9FNP1,Q8RY25,Q9M841,A8MPR5,Q96321,O64740,Q9LE82,F4JZY1,O80480,Q9FXT6,F4IRR2,Q9SIF2,Q8GYJ4,Q8VYE2,Q8LGF7,Q8GUL2,Q9C5J8,O04326,Q9CA86,F4IGA5,Q9SN86,P92985,A4GSN8,Q9ZPY7,Q8RY16,O64948,Q9SYU4
GO:BP	potassium ion transport	GO:0006813	0.004078	2.38955	106	2510	24	Q9SCX5,Q8L7Z0,O23016,O80739,Q9FKP1,Q7FRS8,Q9LD18,Q38898,Q9M353,Q9M7K4,Q9SA05,O22881,Q9SIQ7,Q8W4I4,Q9M7J9,Q9ZUN3,Q56XP4,Q9SYT0,Q9SVV6,Q8RX71,Q8S397,Q9MAM1,Q39128,Q8LBL1
GO:BP	protein heterooligomerization	GO:0051291	0.0041389	2.38312	6	1657	4	Q9FF75,O22265,P37107,O65282
GO:BP	rRNA modification	GO:0000154	0.00423418	2.37323	45	71	3	F4I1X0,Q94AH9,Q9SVS0
GO:BP	positive regulation of G2/M transition of mitotic cell cycle	GO:0010971	0.00423418	2.37323	5	140	2	Q8L5U0,O22892
GO:BP	positive regulation of cell cycle G2/M phase transition	GO:1902751	0.00423418	2.37323	5	140	2	Q8L5U0,O22892
GO:BP	response to hydrogen peroxide	GO:0042542	0.00429057	2.36748	69	2784	19	Q9XIC5,Q9C942,Q9C8Z9,O22850,Q9FHQ3,Q9SQI2,Q93WF6,Q9SYK9,F4JP52,Q9C6W5,P13853,O80982,P19037,Q39027,Q9FJX5,Q9FXA8,Q93Y08,Q9SCX8,Q9LX30
GO:BP	isoprenoid biosynthetic process via mevalonate	GO:1902767	0.00437181	2.35934	2	448	2	Q9C6T1,P54873
GO:BP	farnesyl diphosphate biosynthetic process, mevalonate pathway	GO:0010142	0.00437181	2.35934	2	448	2	Q9C6T1,P54873
GO:BP	inorganic ion transmembrane transport	GO:0098660	0.00438469	2.35806	420	2768	74	Q9SCX5,Q8L7Z0,O04089,Q9SXS2,Q39065,Q9SY55,Q9SX28,Q9C9Z1,Q93ZQ5,O80739,F4HVS0,Q9C5V5,O81078,Q56ZZ7,Q8L636,Q9S9N8,Q9FLG2,Q9LD18,Q9S9N4,Q38898,Q8LPT3,P93313,Q9M353,O04722,Q8GYH8,O64823,Q9LW86,P92941,Q9M7K4,Q9SA05,O22881,Q9LJW0,Q9LHA4,Q9SIQ7,Q9XES1,Q9SZW4,Q8GWX2,Q9SH30,Q38954,Q8W4I4,Q9M7J9,Q9SDS7,Q9ZUA5,Q9ZUN3,Q9M2D2,Q8RWZ7,Q8VZ80,Q56XP4,Q9SYT0,Q8W4E7,Q8RWF4,Q9M6N7,Q9SVV6,P92943,Q93YT1,Q9LW15,Q9SJY5,…
GO:BP	iron-sulfur cluster assembly	GO:0016226	0.00440084	2.35646	35	2696	12	Q8LBM4,Q9ZS97,Q8L733,Q6STH5,Q6NPS8,Q9FIC3,O49543,Q84RQ7,O80990,Q8H1Q2,Q9LQK7,O49627
GO:BP	metallo-sulfur cluster assembly	GO:0031163	0.00440084	2.35646	35	2696	12	Q8LBM4,Q9ZS97,Q8L733,Q6STH5,Q6NPS8,Q9FIC3,O49543,Q84RQ7,O80990,Q8H1Q2,Q9LQK7,O49627
GO:BP	oxidative photosynthetic carbon pathway	GO:0009854	0.00441996	2.35458	9	1935	5	Q9LRS0,Q9LRR9,Q944I4,Q9LE33,Q9C9W5
GO:BP	xyloglucan metabolic process	GO:0010411	0.00448808	2.34794	61	1052	10	Q38908,F4K6F1,P24806,Q38911,Q9ZVK1,Q8LDW9,Q8LER3,Q9SJL9,Q66GQ5,Q38909
GO:BP	response to blue light	GO:0009637	0.0045046	2.34634	88	2336	20	F4K5K6,Q9C8E6,Q02283,Q9SQI2,Q8GXS8,Q42545,O04714,Q9LJB7,Q9C9N6,Q6NKN9,Q9LXJ1,Q39183,Q43125,Q9ZR72,Q9ZNX9,Q94BT6,Q9FMF5,Q93Z18,Q9FN29,Q682S0
GO:BP	stomatal movement	GO:0010118	0.00453447	2.34347	151	2190	28	Q9M2G7,Q9FGH9,Q8RXG3,Q9SCZ4,Q945P1,P46573,Q9LUM0,Q0WNJ6,O82804,Q94CE4,Q8H0V5,Q9ZSD4,Q03250,Q9C554,P27140,Q9M3B0,Q43125,Q9C5Y0,Q9FFB6,Q9C690,Q9FK29,Q9SKB3,Q96262,Q56XP4,O48782,Q9LSP7,Q8RX71,Q8H157
GO:BP	protein modification by small protein conjugation	GO:0032446	0.0046223	2.33514	866	2783	137	Q681N2,Q9FGY4,Q9LHJ8,O65041,Q9LHA8,Q6NQ88,Q9ZT94,Q8L7I1,Q9ZT42,Q9FMM4,F4JKK0,O22193,Q8RXD4,Q9SUS5,Q9C7R6,Q9ZVX1,Q9LTA6,O49500,Q94AH6,Q9M310,Q2HIJ8,Q8VYZ0,Q94B55,Q9SRT0,Q42541,Q9LQX2,Q9LDD1,Q8LGA5,Q66GP0,Q9SA69,F4HVS0,E0X9N4,Q9M841,Q9FXA4,Q9FKB6,Q8LEV3,B3DNN5,Q9LF66,O64762,Q8RXX9,O48533,Q9FL07,F4JP52,Q852U6,Q6NKR1,Q9SS90,Q9SU30,Q9LND7,Q9FLP6,Q6NPN9,O82343,Q9LFV5,Q9SPL2,Q9FYC8,Q8H159,Q8VY89,Q5PNY6,…
GO:BP	protein localization to nucleus	GO:0034504	0.0047661	2.32184	64	2552	17	Q9FF75,Q8L748,Q8RY25,Q96321,O64740,Q9LE82,F4JZY1,O80480,Q9LFS4,F4IRR2,Q8GUL2,O04326,F4IGA5,P92985,Q700D2,A4GSN8,Q9ZPY7
GO:BP	plant organ morphogenesis	GO:1905392	0.0047661	2.32184	462	2184	66	F4IPE3,Q9SZ11,Q8RXG3,Q9ZSP5,Q9FYK2,C0LGQ5,Q9SRU2,F4I4F2,Q9LYN8,O80725,Q689D6,Q02283,Q93ZR1,Q96305,Q9LVD0,Q9FHA7,Q9LX29,Q9FJV0,Q9FKZ3,Q9LV09,Q9M2Y6,Q9C5U0,Q8RXN0,Q6PQQ3,Q9SZD4,Q9LKB9,Q9FYA2,C0LGV1,Q9S7Z8,Q42371,Q9C6W5,P32068,Q0WP44,O80809,Q9LUI3,Q9FNN6,F4K5J1,Q9FPT1,O64682,Q9ASQ2,Q9LX14,Q43125,Q9SS80,Q9C8J7,Q8S8F8,O81242,Q9LN62,Q9S836,Q570C0,Q9LYU7,F4IIU4,Q9C5G5,Q9C5Q8,Q9FZK1,Q8VZ80,F4KDN0,O80345,…
GO:BP	localization within membrane	GO:0051668	0.00480753	2.31808	168	2591	34	Q94KD3,Q6NKU9,Q38885,Q8S3U9,O22265,O04421,Q9C533,Q93YU5,Q42191,Q940S0,Q9LDH0,Q9SCP9,Q94CA0,Q0WUC5,Q94CF0,Q9ZSD4,Q9SA65,P37107,Q9ZPS7,Q8L5Y5,P47192,Q9M0Y8,O80842,Q8RWW1,F4HXZ1,Q8RX71,Q9XIE6,Q9C5J8,F4JTN2,Q9LZX8,Q9FYL3,P38389,Q9ZW33,Q9FHT4
GO:BP	inorganic anion transmembrane transport	GO:0098661	0.00480753	2.31808	61	2693	17	Q9SXS2,Q93ZQ5,O04722,Q8GYH8,Q9LW86,P92941,Q9LJW0,Q38954,Q9M2D2,P92943,Q9SJY5,Q6R8G7,Q0WP36,Q94LW6,Q9SV13,Q7DNC3,Q8GX93
GO:BP	heterocycle catabolic process	GO:0046700	0.00480753	2.31808	234	2685	45	Q0WM29,Q940X9,Q9ZVT7,Q0WLC6,Q682U6,A9QM73,O04203,Q8GW31,Q9FFZ1,Q8VXY9,P42814,Q9LJE5,Q8VZG7,Q9SP08,Q9STG6,Q9LJX4,Q8RY73,Q9SP32,Q9SQV1,O48890,Q9LES2,Q8W566,F4JJL0,P42731,Q8W4R3,O48782,F4KFV7,Q0WPK4,Q56Y42,F4IUX6,Q9LM76,Q9SL49,Q9C9G4,Q9XIF2,Q9SEZ6,Q9C6K5,Q8H136,Q9SHL7,Q5YDB6,Q9FZ99,O48722,Q9LXM2,Q9FMS6,Q9FQ04,Q9ZT87
GO:BP	vacuole organization	GO:0007033	0.00481302	2.31758	71	2733	19	Q93VB2,Q9SJ40,Q5PNU3,Q9LUM0,Q9C9C4,F4K265,Q94CA0,Q9ZW34,Q8RWU7,Q94A27,F4HXZ1,Q93VQ0,Q9C744,Q9M2T1,F4JTN2,Q9SUG7,Q9M2P4,F4IDS7,F4J8V5
GO:BP	IMP biosynthetic process	GO:0006188	0.00482429	2.31657	17	206	3	P38025,Q9STG9,Q9SI61
GO:BP	organic hydroxy compound metabolic process	GO:1901615	0.00483218	2.31586	378	2431	61	Q8VY09,Q9SF86,F4HVY0,Q9LTX3,Q9C6T1,Q9SZ11,Q9SV07,Q940H7,Q8L7L1,Q9ZVN2,Q9LSZ9,P54873,Q8LDW8,Q9FN30,Q42546,Q9SYM5,Q9M8R4,Q9XIG1,Q67ZE1,Q9M8Z7,Q6XBF8,O22822,O80683,Q9FLV0,O04714,O82200,Q9FE46,Q9FJ07,Q08891,Q9FJH9,Q9FKL6,C0SV51,Q9LRB0,Q9FNN6,Q9FMZ0,Q9C826,Q9SGN6,O65398,Q8H1Z0,F4HQM3,Q9SI09,O80568,Q7G9P4,A9X4U2,Q9M0Y6,Q9LU63,Q9SQT8,Q56Y42,Q9LM93,O04331,Q9LZ76,Q93Z01,F4JCU3,Q9ZSA7,Q9SS48,Q94F00,Q9LM76,…
GO:BP	suberin biosynthetic process	GO:0010345	0.00484936	2.31432	22	1099	6	Q39152,Q94CD1,F4JKK0,P48422,Q8RXN0,Q08891
GO:BP	rRNA processing	GO:0006364	0.00494185	2.30611	294	782	22	F4I1X0,Q94AH9,Q9SVS0,O82266,O22892,Q8W4I6,Q3E902,P60040,Q8VZT0,Q9ZVT7,Q9SAI5,Q9LF27,F4IH25,Q8L960,Q9LVD0,O22969,Q9LY66,Q84TG1,O65090,Q8L7L0,Q9SP08,Q9LT72
GO:BP	phenylpropanoid biosynthetic process	GO:0009699	0.00505378	2.29638	102	311	7	Q07488,Q39152,Q94CD1,Q9FI78,F4JKK0,Q9C942,O80434
GO:BP	regulation of biosynthetic process	GO:0009889	0.0051527	2.28797	2852	2324	337	Q8W1E3,Q9SYL9,Q9M9G6,Q9FM80,B9DFU2,Q8S8C6,Q9SF86,Q93VH6,F4IPE3,Q9LJG8,O82266,O82302,Q9XIC5,Q9FN69,Q07488,Q38914,Q681X4,O04192,Q8RXG3,Q8W4I6,Q9FGT7,Q9SJ56,F4JUU5,Q9C9R6,Q9FNN3,Q9XFH4,P28493,F4K1B1,Q2HIV9,F4I171,Q9FI78,Q9FMX2,Q9SFU0,Q9ZV88,Q9ZVT7,Q96289,P46897,Q9M658,Q9LF10,Q8L748,P0C7P8,C0Z2L5,Q9SX27,Q84M92,Q9SG02,Q9SYM2,Q9ZVH8,Q9C8Z9,Q8GWK2,Q8LLD4,Q9FKK2,Q7XYY2,Q8H181,Q6S7B0,Q9FME4,Q94A43,Q9M1B0,…
GO:BP	protein ubiquitination	GO:0016567	0.005243	2.28042	833	2783	132	Q681N2,Q9FGY4,Q9LHJ8,Q9LHA8,Q6NQ88,Q9ZT94,Q8L7I1,Q9ZT42,Q9FMM4,F4JKK0,O22193,Q8RXD4,Q9SUS5,Q9C7R6,Q9ZVX1,Q9LTA6,O49500,Q94AH6,Q9M310,Q2HIJ8,Q8VYZ0,Q94B55,Q9SRT0,Q42541,Q9LQX2,Q9LDD1,Q8LGA5,Q66GP0,Q9SA69,F4HVS0,E0X9N4,Q9M841,Q9FXA4,Q9FKB6,Q8LEV3,B3DNN5,Q9LF66,O64762,Q8RXX9,O48533,Q9FL07,F4JP52,Q852U6,Q6NKR1,Q9SS90,Q9SU30,Q9LND7,Q6NPN9,O82343,Q9LFV5,Q9SPL2,Q9FYC8,Q8H159,Q8VY89,Q5PNY6,Q9SY88,Q9LJD7,…
GO:BP	regulation of nucleic acid-templated transcription	GO:1903506	0.005243	2.28042	2450	2320	293	Q8W1E3,Q9M9G6,Q9FM80,Q8S8C6,Q93VH6,F4IPE3,Q9LJG8,O82266,O82302,Q9XIC5,Q9FN69,Q38914,Q681X4,O04192,Q8W4I6,Q9FGT7,Q9SJ56,F4JUU5,Q9FNN3,Q9XFH4,F4K1B1,Q2HIV9,F4I171,Q9FMX2,Q9ZV88,Q96289,P46897,Q9M658,Q8L748,P0C7P8,C0Z2L5,Q9SX27,Q84M92,Q9SG02,Q9SYM2,Q9ZVH8,Q9C8Z9,Q8GWK2,Q9FKK2,Q7XYY2,Q8H181,Q6S7B0,Q94A43,Q9M1B0,Q8RXD4,Q94CK9,Q9SRT2,Q38827,Q9SLG0,Q9FHH8,Q9LUH8,O22208,Q9STX0,O23063,Q9SY66,Q3EAI1,Q02283,…
GO:BP	regulation of RNA biosynthetic process	GO:2001141	0.005243	2.28042	2450	2320	293	Q8W1E3,Q9M9G6,Q9FM80,Q8S8C6,Q93VH6,F4IPE3,Q9LJG8,O82266,O82302,Q9XIC5,Q9FN69,Q38914,Q681X4,O04192,Q8W4I6,Q9FGT7,Q9SJ56,F4JUU5,Q9FNN3,Q9XFH4,F4K1B1,Q2HIV9,F4I171,Q9FMX2,Q9ZV88,Q96289,P46897,Q9M658,Q8L748,P0C7P8,C0Z2L5,Q9SX27,Q84M92,Q9SG02,Q9SYM2,Q9ZVH8,Q9C8Z9,Q8GWK2,Q9FKK2,Q7XYY2,Q8H181,Q6S7B0,Q94A43,Q9M1B0,Q8RXD4,Q94CK9,Q9SRT2,Q38827,Q9SLG0,Q9FHH8,Q9LUH8,O22208,Q9STX0,O23063,Q9SY66,Q3EAI1,Q02283,…
GO:BP	regulation of transcription, DNA-templated	GO:0006355	0.005243	2.28042	2450	2320	293	Q8W1E3,Q9M9G6,Q9FM80,Q8S8C6,Q93VH6,F4IPE3,Q9LJG8,O82266,O82302,Q9XIC5,Q9FN69,Q38914,Q681X4,O04192,Q8W4I6,Q9FGT7,Q9SJ56,F4JUU5,Q9FNN3,Q9XFH4,F4K1B1,Q2HIV9,F4I171,Q9FMX2,Q9ZV88,Q96289,P46897,Q9M658,Q8L748,P0C7P8,C0Z2L5,Q9SX27,Q84M92,Q9SG02,Q9SYM2,Q9ZVH8,Q9C8Z9,Q8GWK2,Q9FKK2,Q7XYY2,Q8H181,Q6S7B0,Q94A43,Q9M1B0,Q8RXD4,Q94CK9,Q9SRT2,Q38827,Q9SLG0,Q9FHH8,Q9LUH8,O22208,Q9STX0,O23063,Q9SY66,Q3EAI1,Q02283,…
GO:BP	nitrogen utilization	GO:0019740	0.00527143	2.27807	11	2535	6	Q9LXV3,Q9LV03,Q9FMF7,Q9M6N7,Q9ZNZ7,Q9ZST4
GO:BP	cellular response to auxin stimulus	GO:0071365	0.00534295	2.27222	241	2699	46	Q9SIN1,Q9SRU2,Q8W4K5,O80725,Q94CK9,Q38827,Q94AH6,Q93ZR1,Q9FJG0,Q9SD40,Q9SYM5,Q05085,Q9ZUZ3,F4KGY6,Q6PQQ3,Q9FGV1,Q94FL6,O23661,Q9S7Z8,Q9C778,Q9LDC0,Q38830,Q39183,Q9SZJ2,O64682,Q9SZ06,Q9ZTX8,O22150,Q9ZR72,Q9S836,Q570C0,Q9FZK1,Q93YR9,Q8RWZ6,Q8RYC8,Q9ZTX9,Q9SB47,Q38826,O23160,Q9SCU1,Q38829,Q9FJF7,Q94C59,Q38831,Q9LZN2,Q9LJX0
GO:BP	vesicle-mediated transport to the plasma membrane	GO:0098876	0.0053781	2.26937	29	2438	10	Q94KD3,Q8S3U9,Q93YU5,Q94CA0,Q94CF0,Q9M0Y8,F4HXZ1,Q9XIE6,F4JTN2,Q9LZX8
GO:BP	positive regulation of histone modification	GO:0031058	0.00552855	2.25739	22	2732	9	Q9M364,Q9XFH4,Q8RXD4,Q94FL6,Q9ATB4,Q9FY48,Q9LHF5,Q9SUE7,Q9SUM4
GO:BP	IMP metabolic process	GO:0046040	0.00553946	2.25653	18	206	3	P38025,Q9STG9,Q9SI61
GO:BP	response to cadmium ion	GO:0046686	0.00555365	2.25542	317	2394	52	Q9S7C0,O82660,Q9LFF9,B3LFA4,O82089,Q9LHA8,P28493,Q8H0S9,Q9C942,Q8LAH7,A1L4X0,Q9STX5,Q9SUS5,O65719,Q38931,Q9SHP0,Q1EBV4,Q8VZG7,Q8VZ79,Q9SVN5,Q9FLH8,Q9SZD4,F4JP52,Q9LV03,Q03250,Q8W103,Q9T074,Q9FZH5,O65398,Q944G9,P92947,O65282,Q42521,Q05431,Q93ZN2,Q94AR8,Q84WV0,Q9SYT0,Q9M084,P46643,Q9ZSK4,Q9LXC9,Q9FNX5,O80763,Q9LV21,Q05758,Q8RWL5,Q9XEX2,Q9ZT91,P36428,P93733,Q93Y08
GO:BP	protein targeting	GO:0006605	0.00555365	2.25542	245	2660	46	Q944A9,Q6NKU9,Q38885,O22265,O04421,O81283,Q9SRR0,Q9C533,Q9FNP1,Q93YU5,Q9LDH0,Q9M841,Q9SCP9,O82775,Q9FNC9,A8MPR5,Q9ZSD4,Q9M353,P37107,Q8L5Y5,Q9SK50,Q9LVP9,Q9LRP1,Q944J0,Q9LU68,O80842,Q9FXT6,Q9LUS2,Q9SLF3,Q9SIF2,Q8GYJ4,Q8VYE2,Q8LGF7,Q53YF3,Q9STT2,Q9C744,Q9FNR3,Q8RX71,Q9C5J8,Q9CA86,Q9SN86,P38389,Q9ZW33,Q8RY16,O64948,Q9SYU4
GO:BP	mRNA cleavage involved in gene silencing by miRNA	GO:0035279	0.00555365	2.25542	3	1869	3	Q9SP32,O04492,Q9C5Q8
GO:BP	cation homeostasis	GO:0055080	0.00555365	2.25542	223	2768	44	P92949,O82089,C0LGQ5,Q39065,Q9SY55,Q9SX28,Q9ZS97,Q8W1D5,F4HVS0,Q8L636,Q9S9N8,Q8LPT3,Q9M353,O64823,Q9FLI7,Q9LT02,O23482,Q9LHA4,Q9XES1,Q9SZW4,Q43125,Q9FIC3,Q2EF88,Q6R3K9,Q9ZUA5,Q8RWZ7,Q9C5D3,Q56XP4,Q8W4E7,Q9M2T1,Q8S8M9,Q8S397,Q6R8G7,F4IS91,Q9MAM1,Q93Y08,Q9ASS2,Q8LBL1,Q6R3L0,O49627,Q8W4S4,Q8GWP3,Q9M2A0,Q42556
GO:BP	homeostasis of number of meristem cells	GO:0007639	0.00555365	2.25542	4	1196	3	Q93ZS4,C0LGU5,Q0WVM4
GO:BP	mRNA cleavage involved in gene silencing	GO:0098795	0.00555365	2.25542	3	1869	3	Q9SP32,O04492,Q9C5Q8
GO:BP	homeostasis of number of cells within a tissue	GO:0048873	0.00555365	2.25542	4	1196	3	Q93ZS4,C0LGU5,Q0WVM4
GO:BP	regulation of ion transport	GO:0043269	0.00555365	2.25542	61	2741	17	Q9SCX5,O23016,Q9FL28,F4HVS0,Q7FRS8,Q38898,P92941,Q9SIQ7,Q43125,Q9M8U1,P92943,Q8RX71,Q9MAM1,Q39128,Q8GX93,Q8H0Y1,Q940H6
GO:BP	tissue homeostasis	GO:0001894	0.00555365	2.25542	4	1196	3	Q93ZS4,C0LGU5,Q0WVM4
GO:BP	RNAi-mediated antiviral immune response	GO:0009616	0.00555365	2.25542	11	353	3	P84634,Q9SG02,Q3EBC8
GO:BP	homeostasis of number of cells	GO:0048872	0.00555365	2.25542	4	1196	3	Q93ZS4,C0LGU5,Q0WVM4
GO:BP	response to reactive oxygen species	GO:0000302	0.00577015	2.23881	155	1127	18	Q9FM80,Q9FI46,Q9XIC5,Q9LVJ0,Q9C942,O22193,Q9C8Z9,O22850,Q9FHQ3,Q93YW0,Q9LU64,Q9SQI2,Q93WF6,Q9LYG9,Q9SYK9,F4JP52,Q9C6W5,P13853
GO:BP	sulfate transmembrane transport	GO:1902358	0.00585074	2.23279	15	2551	7	Q9SXS2,O04722,Q8GYH8,Q9LW86,Q9SJY5,Q94LW6,Q9SV13
GO:BP	cellular nitrogen compound catabolic process	GO:0044270	0.00586896	2.23144	237	2685	45	Q0WM29,Q940X9,Q9ZVT7,Q0WLC6,Q682U6,A9QM73,O04203,Q8GW31,Q9FFZ1,Q8VXY9,P42814,Q9LJE5,Q8VZG7,Q9SP08,Q9STG6,Q9LJX4,Q8RY73,Q9SP32,Q9SQV1,O48890,Q9LES2,Q8W566,F4JJL0,P42731,Q8W4R3,O48782,F4KFV7,Q0WPK4,Q56Y42,F4IUX6,Q9LM76,Q9SL49,Q9C9G4,Q9XIF2,Q9SEZ6,Q9C6K5,Q8H136,Q9SHL7,Q5YDB6,Q9FZ99,O48722,Q9LXM2,Q9FMS6,Q9FQ04,Q9ZT87
GO:BP	glycerophospholipid metabolic process	GO:0006650	0.00586896	2.23144	166	2343	31	Q96328,Q8LBA6,O82567,Q9LUM0,Q9LHN4,Q8GTS0,Q94BX4,F4HXY7,O80952,Q9LRZ5,Q7XZU1,Q9XID0,Q9SAH5,O22199,Q56YP2,O81024,Q9FR44,Q9ZVI9,Q84V22,Q9C5Y0,Q8H0Z6,Q94A27,Q9C5G5,Q9LT75,F4KAK5,A4GNA8,Q9LM93,Q94F00,Q9ZQP1,Q9SGA2,Q8L850
GO:BP	cellular response to water deprivation	GO:0042631	0.00587756	2.2308	38	2191	11	O22850,Q93WF6,Q9LHQ6,Q94JL3,Q9SYK9,Q94AL8,P0C5E2,Q9FK29,Q9C9W5,Q9LSP7,Q9SGU9
GO:BP	nuclear-transcribed mRNA catabolic process, nonsense-mediated decay	GO:0000184	0.00604387	2.21868	23	2641	9	A9QM73,Q8GW31,Q9SQV1,P42731,Q8W4R3,F4IUX6,Q8H136,Q5YDB6,Q9FZ99
GO:BP	circumnutation	GO:0010031	0.00609172	2.21526	7	612	3	F4IPE3,Q9LKL2,O82804
GO:BP	glycerolipid metabolic process	GO:0046486	0.00609172	2.21526	203	2343	36	Q9ZVN2,Q96328,Q8LBA6,O82567,Q9LUM0,Q9LHN4,Q8GTS0,Q94BX4,F4HXY7,O80952,Q9LRZ5,Q7XZU1,Q9XID0,Q9SAH5,O22199,Q93ZR6,Q56YP2,O81024,Q8GWG0,Q9FR44,F4IDU4,Q9ZVI9,Q84V22,Q9C5Y0,Q8H0Z6,Q94A27,Q9C5G5,Q9LT75,F4KAK5,A4GNA8,Q9LM93,Q9SB47,Q94F00,Q9ZQP1,Q9SGA2,Q8L850
GO:BP	multicellular organismal movement	GO:0050879	0.00609172	2.21526	7	612	3	F4IPE3,Q9LKL2,O82804
GO:BP	regulation of alternative mRNA splicing, via spliceosome	GO:0000381	0.0061468	2.21135	40	2440	12	A2RVS6,P92965,Q0WLR1,Q9FKT4,Q9FMG4,Q9ZVI3,P92964,O22315,A9LNK9,Q9SB47,Q9FGL9,Q9SJA6
GO:BP	production of lsiRNA involved in RNA interference	GO:0010599	0.00618341	2.20877	3	1962	3	P84634,Q9SP32,Q9C793
GO:BP	lipid metabolic process	GO:0006629	0.00618341	2.20877	1163	2620	167	O04469,B9DFU2,Q84WB7,O80443,F4HVY0,Q9M2G7,Q9C6T1,Q9SZ11,Q39152,Q9SV07,Q8LGI2,Q9SLA8,Q9XF43,Q8W4I6,O80437,Q940H7,O80470,B9DGD6,F4I171,Q38997,Q9S746,Q8L7L1,Q9ZVN2,Q941F1,F4JKK0,Q96328,Q8LAH7,Q9LSZ9,Q05609,Q93ZQ3,Q8RXD4,Q8LBB2,Q8LBA6,P54873,O65390,Q9SRR0,Q9FNP1,O82567,Q9LUM0,P52410,Q9LHN4,Q8GTS0,Q94BX4,F4HXY7,Q9XIG1,Q67ZE1,Q9LNJ4,O80952,Q9M8Z7,Q8VZG7,Q9LRZ5,Q7XZU1,Q9LLC1,Q9XID0,Q9LMM0,Q7XZF5,Q9LPK6,…
GO:BP	regulation of cellular biosynthetic process	GO:0031326	0.00621581	2.2065	2826	2324	333	Q8W1E3,Q9SYL9,Q9M9G6,Q9FM80,Q8S8C6,Q9SF86,Q93VH6,F4IPE3,Q9LJG8,O82266,O82302,Q9XIC5,Q9FN69,Q07488,Q38914,Q681X4,O04192,Q8RXG3,Q8W4I6,Q9FGT7,Q9SJ56,F4JUU5,Q9C9R6,Q9FNN3,Q9XFH4,F4K1B1,Q2HIV9,F4I171,Q9FMX2,Q9SFU0,Q9ZV88,Q9ZVT7,Q96289,P46897,Q9M658,Q9LF10,Q8L748,P0C7P8,C0Z2L5,Q9SX27,Q84M92,Q9SG02,Q9SYM2,Q9ZVH8,Q9C8Z9,Q8GWK2,Q8LLD4,Q9FKK2,Q7XYY2,Q8H181,Q6S7B0,Q9FME4,Q94A43,Q9M1B0,Q8RXD4,Q8GW31,Q94CK9,…
GO:BP	nucleobase-containing compound catabolic process	GO:0034655	0.00625323	2.2039	185	2685	37	Q940X9,Q9ZVT7,Q0WLC6,Q682U6,A9QM73,Q8GW31,P42814,Q9LJE5,Q8VZG7,Q9SP08,Q9STG6,Q9LJX4,Q8RY73,Q9SP32,Q9SQV1,O48890,Q9LES2,Q8W566,F4JJL0,P42731,Q8W4R3,F4KFV7,Q0WPK4,F4IUX6,Q9SL49,Q9C9G4,Q9XIF2,Q9SEZ6,Q9C6K5,Q8H136,Q9SHL7,Q5YDB6,Q9FZ99,Q9LXM2,Q9FMS6,Q9FQ04,Q9ZT87
GO:BP	immune response	GO:0006955	0.0063849	2.19485	1202	1151	85	P84634,Q93VB2,Q9SF86,Q0WL80,F4HVY0,Q8H1D6,F4JSE7,O80934,Q9FGH9,Q944A7,Q8RXG3,Q9SCZ4,Q9M158,P28493,Q945P1,Q9ZT94,O04093,Q9M658,Q9SG02,Q8LD27,F4IB81,A1L4X0,P43296,Q3EBC8,Q7XYY2,O65782,Q9LFD5,O04203,Q9LRR5,O04496,Q9C7R6,Q9SXB8,Q94F62,Q8RWE8,Q9ZU93,Q8VY27,Q66GN2,Q9XI90,Q8W1D5,C0LGN2,O64587,Q39214,Q93WF6,Q9FJV0,Q9SRN0,Q8LGA5,Q6XBF8,Q66GP0,Q9M8M7,Q9FL28,Q9LNU1,Q9XEE6,P46637,Q9FLV0,Q9ZWT2,Q8W4B1,O48915,…
GO:BP	acetyl-CoA metabolic process	GO:0006084	0.00639251	2.19433	27	2728	10	Q9C6T1,B9DGD6,P54873,Q38799,Q0WQF7,Q8H107,F4JCU3,Q9SGY2,O64688,A8MS68
GO:BP	fruit development	GO:0010154	0.00651228	2.18627	657	2665	103	Q56XY2,Q9LJG8,Q93YQ7,F4IFC5,F4JYE9,Q8W586,Q94AN2,C0LGQ5,Q9SQU6,Q9ZU46,Q9LPU2,Q9FJZ3,Q9FGY1,Q9ZVH8,Q9FKK2,Q500U8,Q8GW31,Q94K01,P52410,Q94AH6,Q93YU5,Q9XIG1,Q9LX29,Q8L7L0,Q9M8Z7,Q9FRS6,O81007,O23247,O65351,Q9FK63,O80739,Q9SYM4,Q7XZF5,O04714,Q8RXN0,Q0WV90,Q9FJ21,O48533,Q9LVQ7,Q38909,Q9SP32,Q9C6W5,Q9FG77,O04202,F4I340,Q9FLD5,Q8GWG0,P42753,Q9C9Z2,O80452,F4K5J1,Q9LMM6,Q8L8A5,Q06915,O64682,Q8RWU4,Q6NPS8,…
GO:BP	signal transduction	GO:0007165	0.0066321	2.17835	1991	2741	281	Q9CAJ0,Q9SIC9,O04376,Q9SF86,Q9LXR7,Q9SHS7,Q0WPQ2,Q0WL80,Q9XIC5,F4JSE7,Q9C516,Q9FN69,Q8L5U0,Q9FMR1,Q9FGH9,Q944A7,Q8RXG3,Q9SCZ4,Q8W4I6,Q9FGT7,F4JUU5,Q38997,Q9ZV88,Q9SIN1,Q9T014,Q9CA36,Q9SRU2,O81283,Q8W4K5,F4IB81,Q8RY17,Q8GWK2,Q05609,Q8LLD4,Q7XYY2,Q9FFF6,O22850,Q9C8E6,O80725,Q94A43,Q8LB17,Q94CK9,Q38827,Q6AWT8,Q9FIL1,O80462,Q94F62,O22208,Q9LFR3,Q94AH6,Q93ZR1,Q66GN2,Q9LMP1,Q42546,Q9FJG0,Q9SD40,Q9SYM5,…
GO:BP	regulation of auxin polar transport	GO:2000012	0.0066321	2.17835	28	595	5	F4IPE3,Q9ASU8,Q94AN2,Q9FKK2,Q9FHA7
GO:BP	post-Golgi vesicle-mediated transport	GO:0006892	0.00666523	2.17619	46	2766	14	Q944A9,Q94KD3,Q8S3U9,Q9ZUI6,Q93YU5,Q9SE83,Q9M0Y8,Q9LVP9,Q9LRP1,Q9C744,Q9M2T1,Q9XIE6,Q9LZX8,Q84K16
GO:BP	post-embryonic plant morphogenesis	GO:0090698	0.00667272	2.1757	196	2263	34	F4IPE3,Q9SZ11,Q9ZSP5,Q9SRU2,Q9LYN8,Q689D6,Q96305,Q9FHA7,Q9LX29,Q9FJV0,Q9LV09,Q8RXN0,Q6PQQ3,Q9SZD4,Q94FL6,Q42371,Q9SP32,Q9C6W5,P32068,Q9LUI3,Q9SS80,Q9S836,Q570C0,F4IIU4,Q9C5Q8,Q8VZ80,F4KDN0,Q8W4D0,Q6XAT2,Q2V3I3,Q05466,Q8RYC8,Q38826,Q9LZM8
GO:BP	negative regulation of developmental process	GO:0051093	0.00667272	2.1757	151	2496	30	F4JSE7,Q9ZVH8,Q39261,Q946J8,O49286,Q9LNU1,Q94CE4,Q9LJ44,Q0WP44,Q9SWG3,Q9M8Y0,P27140,Q9LSD5,Q6BDA0,O64816,Q43125,Q9SIV3,Q84TH5,Q9LFS4,Q96262,F4KDN0,Q9ZQ85,Q93VQ0,Q8GZM7,C0SVM5,Q38826,Q9SSE5,P27450,Q9C5G0,A4GSN8
GO:BP	aromatic compound catabolic process	GO:0019439	0.00667272	2.1757	266	2685	49	Q940X9,Q9ZVT7,Q0WLC6,Q682U6,A9QM73,Q9FLB5,O80434,O04203,Q8GW31,Q9FFZ1,Q9FN30,Q9LVY1,Q8VXY9,P42814,Q9LJE5,Q8VZG7,Q9SP08,Q9FLV0,Q9STG6,Q9LJX4,Q8RY73,Q9SP32,Q9SQV1,O48890,Q9LES2,Q8W566,F4JJL0,P42731,Q8W4R3,O48782,F4KFV7,Q0WPK4,Q9ZSA7,F4IUX6,Q9LM76,Q9SL49,Q9C9G4,Q9XIF2,Q9SEZ6,Q9C6K5,Q8H136,Q9SHL7,Q5YDB6,Q9FZ99,O48722,Q9LXM2,Q9FMS6,Q9FQ04,Q9ZT87
GO:BP	programmed cell death	GO:0012501	0.00669956	2.17395	164	2399	31	Q9FM80,Q0WL80,F4JSE7,Q8RXG3,A9QM73,Q8LD27,Q9LSZ9,Q9LFD5,O04496,Q93YW0,Q39214,Q9LDD1,Q9LYG9,O48915,Q9SU30,Q9SGN6,Q94AS9,Q9LZL3,F4HVW5,Q43125,Q9C5Y0,P43273,Q8GWW8,O04153,A9LNK9,F4IPY2,Q9FHE4,F4JTN2,Q9LX93,O22218,Q9M667
GO:BP	tRNA aminoacylation for protein translation	GO:0006418	0.00669956	2.17395	63	897	9	Q9SGE9,B3LFA4,F4IFC5,Q9SR15,F4IYF8,O04630,O23247,Q8VXZ7,Q9SVN5
GO:BP	nuclear export	GO:0051168	0.00674084	2.17129	65	2618	17	Q9SMV6,Q9ZUM0,Q8L748,Q67XV2,Q8RY25,Q9SH88,Q93VM9,Q03250,Q0WP44,O48890,Q9CAF4,Q93ZG7,Q9LVX1,F4IGA5,A4GSN8,Q9ZPY7,Q8LPJ4
GO:BP	organic hydroxy compound biosynthetic process	GO:1901617	0.00674569	2.17097	235	2261	39	Q8VY09,Q9SF86,F4HVY0,Q9LTX3,Q9C6T1,Q8L7L1,Q9LSZ9,P54873,Q9FN30,Q9SYM5,Q9M8R4,Q9XIG1,Q67ZE1,Q9M8Z7,O04714,Q9FE46,Q9FJ07,Q08891,Q9FJH9,Q9FKL6,C0SV51,Q9LRB0,Q9FNN6,Q9FMZ0,Q9C826,Q8H1Z0,F4HQM3,Q9SI09,O80568,Q7G9P4,A9X4U2,Q9LU63,Q56Y42,O04331,Q9LZ76,Q93Z01,F4JCU3,Q94F00,Q9LM76
GO:BP	RNAi-mediated antiviral immunity against RNA virus	GO:0051214	0.00674842	2.1708	3	353	2	P84634,Q3EBC8
GO:BP	immune system process	GO:0002376	0.00682464	2.16592	1206	1151	85	P84634,Q93VB2,Q9SF86,Q0WL80,F4HVY0,Q8H1D6,F4JSE7,O80934,Q9FGH9,Q944A7,Q8RXG3,Q9SCZ4,Q9M158,P28493,Q945P1,Q9ZT94,O04093,Q9M658,Q9SG02,Q8LD27,F4IB81,A1L4X0,P43296,Q3EBC8,Q7XYY2,O65782,Q9LFD5,O04203,Q9LRR5,O04496,Q9C7R6,Q9SXB8,Q94F62,Q8RWE8,Q9ZU93,Q8VY27,Q66GN2,Q9XI90,Q8W1D5,C0LGN2,O64587,Q39214,Q93WF6,Q9FJV0,Q9SRN0,Q8LGA5,Q6XBF8,Q66GP0,Q9M8M7,Q9FL28,Q9LNU1,Q9XEE6,P46637,Q9FLV0,Q9ZWT2,Q8W4B1,O48915,…
GO:BP	fatty acid oxidation	GO:0019395	0.007	2.1549	48	2660	14	O04469,Q9S746,Q9SRR0,Q9FNP1,Q9M841,Q9MA90,Q94FB9,Q8LGF7,Q9LF46,P0CZ23,Q9CA86,O65201,Q8RY16,Q9SYU4
GO:BP	multicellular organismal homeostasis	GO:0048871	0.007	2.1549	9	1196	4	Q93ZS4,C0LGU5,Q94FL6,Q0WVM4
GO:BP	protein processing	GO:0016485	0.007	2.1549	59	2648	16	Q8L9G7,Q9C9C0,Q8RX88,Q8VZD4,Q56Y85,Q944J0,Q84V22,Q8VZI8,Q53YF3,F4KAK5,A4GNA8,P50287,Q9LUM3,Q8GW19,Q8GXG1,O64948
GO:BP	cellular response to water stimulus	GO:0071462	0.007	2.1549	39	2191	11	O22850,Q93WF6,Q9LHQ6,Q94JL3,Q9SYK9,Q94AL8,P0C5E2,Q9FK29,Q9C9W5,Q9LSP7,Q9SGU9
GO:BP	cellular response to reactive oxygen species	GO:0034614	0.00701969	2.15368	35	1023	7	Q9FM80,Q9XIC5,O22193,Q93YW0,Q9LU64,Q9LYG9,Q9SYK9
GO:BP	endomembrane system organization	GO:0010256	0.00703148	2.15295	123	2260	24	Q944A9,Q9FF75,Q9SUT9,Q5XF36,Q9SJ40,Q9SFU0,Q8VZ95,Q9LUM0,Q8S8N9,Q8LEK2,Q9FKE9,Q9M0Y8,Q9LVP9,Q9LRP1,Q9CAF4,Q8VYU6,Q6IDL4,Q9FWA3,Q8RWU7,Q8GWW8,F4HXZ1,Q9C744,Q8L611,Q9ZQ34
GO:BP	mitochondria-nucleus signaling pathway	GO:0031930	0.00705983	2.15121	11	86	2	Q9SIC9,Q9XIC5
GO:BP	ribosome biogenesis	GO:0042254	0.00726596	2.13871	430	782	28	F4I1X0,P51414,Q94AH9,Q9SVS0,O82266,Q9SMV6,O22892,Q8W4I6,Q3E902,P60040,Q8VZT0,Q9ZVT7,Q9SAI5,Q9ZPV5,Q9LF27,Q9C6I8,O22165,F4IH25,Q8L960,Q9LVD0,O22969,Q9LY66,Q84TG1,O65090,Q8L7L0,Q9MAP3,Q9SP08,Q9LT72
GO:BP	defense response to other organism	GO:0098542	0.00738847	2.13145	1193	1151	84	P84634,Q93VB2,Q9SF86,Q0WL80,F4HVY0,Q8H1D6,F4JSE7,O80934,Q9FGH9,Q944A7,Q8RXG3,Q9SCZ4,Q9M158,P28493,Q945P1,Q9ZT94,O04093,Q9M658,Q9SG02,Q8LD27,F4IB81,A1L4X0,P43296,Q3EBC8,Q7XYY2,O65782,Q9LFD5,O04203,Q9LRR5,O04496,Q9C7R6,Q94F62,Q8RWE8,Q9ZU93,Q8VY27,Q66GN2,Q9XI90,Q8W1D5,C0LGN2,O64587,Q39214,Q93WF6,Q9FJV0,Q9SRN0,Q8LGA5,Q6XBF8,Q66GP0,Q9M8M7,Q9FL28,Q9LNU1,Q9XEE6,P46637,Q9FLV0,Q9ZWT2,Q8W4B1,O48915,Q8W4D4,…
GO:BP	heterochromatin maintenance	GO:0070829	0.0076851	2.11435	4	271	2	Q9XFH4,Q9M658
GO:BP	heterochromatin organization involved in chromatin silencing	GO:0070868	0.0076851	2.11435	4	271	2	Q9XFH4,Q9M658
GO:BP	pigment accumulation in tissues	GO:0043480	0.00786177	2.10448	5	2699	4	Q9ZR72,Q0WV12,Q9SGY2,Q9LJX0
GO:BP	pigment accumulation in tissues in response to UV light	GO:0043479	0.00786177	2.10448	5	2699	4	Q9ZR72,Q0WV12,Q9SGY2,Q9LJX0
GO:BP	production of miRNAs involved in gene silencing by miRNA	GO:0035196	0.00786177	2.10448	28	2214	9	P93008,Q8W4B1,Q9SP32,Q9SKN2,P92965,O04492,Q9C5Q8,Q6NPF4,Q9SB47
GO:BP	anthocyanin accumulation in tissues in response to UV light	GO:0043481	0.00786177	2.10448	5	2699	4	Q9ZR72,Q0WV12,Q9SGY2,Q9LJX0
GO:BP	pigment accumulation in response to UV light	GO:0043478	0.00786177	2.10448	5	2699	4	Q9ZR72,Q0WV12,Q9SGY2,Q9LJX0
GO:BP	transition metal ion homeostasis	GO:0055076	0.00791782	2.10139	103	2754	24	P92949,O82089,Q39065,Q9SY55,Q9ZS97,F4HVS0,Q9S9N8,Q8LPT3,Q9FLI7,O23482,Q9SZW4,Q9FIC3,Q2EF88,Q6R3K9,Q9ZUA5,Q9C5D3,Q8W4E7,Q6R8G7,Q93Y08,Q9ASS2,Q6R3L0,O49627,Q8W4S4,Q8GWP3
GO:BP	organelle fusion	GO:0048284	0.00798539	2.0977	91	2215	19	Q944A9,Q9SJ56,Q9SJ40,Q42374,Q9C9C4,Q9ZSD4,Q9ZW34,Q9FKE9,F4J5S1,F4I9E1,Q8GUU3,Q9LVP9,Q9LRP1,Q93ZJ3,Q8GWW8,Q8VZI8,Q93VQ0,Q9SGS2,F4IPY2
GO:BP	positive regulation of mitotic cell cycle	GO:0045931	0.00798539	2.0977	17	261	3	Q8L5U0,O22892,Q9LNC4
GO:BP	phenylpropanoid metabolic process	GO:0009698	0.00798539	2.0977	147	311	8	Q07488,Q39152,Q94CD1,Q9FI78,F4JKK0,Q9C942,Q9FLB5,O80434
GO:BP	ribosomal large subunit biogenesis	GO:0042273	0.00800738	2.09651	114	837	12	P51414,O22892,P60040,Q9SAI5,Q9ZPV5,Q9LF27,O22165,F4IH25,Q8L960,Q9LY66,Q9MAP3,Q9SH88
GO:BP	DNA methylation or demethylation	GO:0044728	0.0082425	2.08394	75	777	9	Q9XFH4,Q94A79,Q94F87,Q8LFA9,Q8H1E8,Q8VYZ0,F4IXE7,Q8LA53,Q8VZ79
GO:BP	ribonucleoprotein complex localization	GO:0071166	0.00840717	2.07535	50	1720	11	Q9SMV6,Q9ZUM0,Q8L748,Q67XV2,Q8RY25,Q9SH88,Q93VM9,Q03250,O48890,Q9CAF4,Q93ZG7
GO:BP	one-carbon compound transport	GO:0019755	0.00840717	2.07535	9	531	3	F4KD71,P25818,O82598
GO:BP	cellular ketone metabolic process	GO:0042180	0.00840717	2.07535	151	1418	20	Q9SF86,Q8GYN9,F4I171,O04203,Q8RXD4,Q8LDW8,Q9M8R4,Q6XBF8,Q8VZG7,O80683,Q94JL3,Q38932,Q9FKL6,C0SV51,Q0WPT7,Q94FB9,Q9FNN6,Q9C826,Q9SGN6,O65398
GO:BP	ribonucleoprotein complex export from nucleus	GO:0071426	0.00840717	2.07535	50	1720	11	Q9SMV6,Q9ZUM0,Q8L748,Q67XV2,Q8RY25,Q9SH88,Q93VM9,Q03250,O48890,Q9CAF4,Q93ZG7
GO:BP	starch metabolic process	GO:0005982	0.00849195	2.07099	76	228	5	F4IPE3,Q8L735,Q0WVX5,Q94KE2,Q38997
GO:BP	ammonia assimilation cycle	GO:0019676	0.00853387	2.06885	6	2138	4	Q9LXV3,Q9LV03,Q9FMF7,Q9ZNZ7
GO:BP	plant organ formation	GO:1905393	0.00862285	2.06435	125	2263	24	B9DFU2,Q9SRU2,Q9LYN8,Q93ZR1,Q96305,Q9FHA7,Q9LX29,Q9FJV0,Q6PQQ3,Q9SZD4,A0AQW4,Q9LJ44,P32068,Q9C9A9,Q570C0,Q9C5Q8,Q8VZ80,F4KDN0,Q8RWW0,Q8W4D0,Q05466,Q8RYC8,Q38826,Q9LZM8
GO:BP	xenobiotic transport	GO:0042908	0.00869015	2.06097	74	2130	16	O82752,O80725,F4JTB3,Q9SYD6,Q8W488,Q8GXM8,Q9C994,Q9M1C7,Q8LGU1,Q9LZJ5,Q9FHB6,F4J158,F4HPH1,Q9SX83,Q9LPV4,Q9LVD9
GO:BP	photomorphogenesis	GO:0009640	0.00878972	2.05602	88	2699	21	Q9SZU7,Q9SYM2,Q9SRU2,Q9LSZ9,Q9LJB7,Q9FUS8,Q8GWQ6,Q9SY88,Q9LJD7,Q43125,Q9ZR72,Q9SIF2,Q9SK53,Q93Z18,Q8GZM7,C0SVM5,Q570R7,Q9CA86,P48731,Q9LDL7,Q9LJX0
GO:BP	maturation of LSU-rRNA from tricistronic rRNA transcript (SSU-rRNA, 5.8S rRNA, LSU-rRNA)	GO:0000463	0.00878972	2.05602	20	528	4	P60040,Q9SAI5,Q9LF27,F4IH25
GO:BP	mRNA catabolic process	GO:0006402	0.00904083	2.04379	119	2685	26	Q940X9,Q9ZVT7,Q0WLC6,A9QM73,Q8GW31,Q9LJE5,Q8VZG7,Q9SP08,Q9LJX4,Q8RY73,Q9SQV1,O48890,Q9LES2,P42731,Q8W4R3,Q0WPK4,F4IUX6,Q9SL49,Q9C6K5,Q8H136,Q5YDB6,Q9FZ99,Q9LXM2,Q9FMS6,Q9FQ04,Q9ZT87
GO:BP	glycerolipid biosynthetic process	GO:0045017	0.00904647	2.04352	157	2343	29	Q9ZVN2,Q8LBA6,O82567,Q9LUM0,Q9LHN4,Q94BX4,F4HXY7,O80952,Q9LRZ5,Q7XZU1,Q9XID0,Q9SAH5,O22199,Q93ZR6,Q56YP2,O81024,Q8GWG0,Q9FR44,F4IDU4,Q9ZVI9,Q84V22,Q94A27,F4KAK5,A4GNA8,Q9LM93,Q9SB47,Q94F00,Q9ZQP1,Q8L850
GO:BP	defense response	GO:0006952	0.00913339	2.03937	1700	2429	217	P84634,Q93VB2,Q9SF86,Q94AH9,Q0WL80,F4HVY0,Q9FI46,Q8H1D6,F4JSE7,O80934,O81825,Q9FGH9,Q944A7,Q8RXG3,Q9SCZ4,Q93ZS4,Q9M158,P28493,Q945P1,Q9ZT94,O04093,Q9M658,A9QM73,Q9SG02,F4JEQ2,Q8LD27,F4IB81,A1L4X0,P43296,Q3EBC8,Q7XYY2,O65782,P46573,Q9LFD5,O04203,Q94CD8,Q9M2E2,Q9STE5,P0C8S1,Q9SX38,Q9C768,Q9LRR5,O04496,Q9C7R6,Q94F62,Q8RWE8,Q9C9B9,Q9ZU93,Q8VY27,Q66GN2,Q9LUZ6,Q9M670,Q9XI90,Q8W1D5,C0LGN2,O64587,Q39214,…
GO:BP	xylan metabolic process	GO:0045491	0.00913339	2.03937	58	2785	16	Q9ZUV3,Q9SG80,Q9FZJ1,Q9FGY1,Q940Q8,Q84WT5,A0A1P8B8F8,Q66GQ5,Q9ZQC6,Q9T0F7,O80919,Q9FH90,Q8LED3,Q9SGZ5,Q94KD8,Q1PFD9
GO:BP	regulation of nucleocytoplasmic transport	GO:0046822	0.00913339	2.03937	6	2187	4	Q9SMV6,Q0WP44,F4JZY1,Q9LVX1
GO:BP	phospholipid dephosphorylation	GO:0046839	0.00920463	2.03599	30	2572	10	Q9M2G7,Q96328,Q8GTS0,Q7XZU1,Q8H0Z6,Q94A27,Q9C5G5,Q9LT75,Q7XZU2,Q9SUW4
GO:BP	regulation of leaf senescence	GO:1900055	0.00926412	2.0332	46	1611	10	F4JSE7,Q38997,Q9C9B9,Q93WF6,Q06850,Q9SWG3,Q9LSD5,A4FVP6,O22150,Q9SIV3
GO:BP	rRNA base methylation	GO:0070475	0.00927121	2.03286	24	1	1	F4I1X0
GO:BP	regulation of establishment or maintenance of cell polarity regulating cell shape	GO:2000769	0.00934181	2.02957	3	2356	3	Q9FF75,Q0WPU1,A8MQR0
GO:BP	establishment or maintenance of cell polarity regulating cell shape	GO:0071963	0.00934181	2.02957	3	2356	3	Q9FF75,Q0WPU1,A8MQR0
GO:BP	sporopollenin biosynthetic process	GO:0080110	0.00935747	2.02884	8	639	3	Q9C788,Q500U8,Q9LNJ4
GO:BP	cell plate assembly	GO:0000919	0.00942033	2.02593	14	2181	6	Q9FY61,Q8RWQ4,P47192,Q94FN2,B3H5K9,Q9SRW9
GO:BP	alkane biosynthetic process	GO:0043447	0.00947394	2.02347	4	1520	3	F4HVY0,Q7XZF5,Q8H1Z0
GO:BP	organic anion transport	GO:0015711	0.00954194	2.02036	137	2202	25	Q9SKZ5,Q8RXN3,Q9LPU2,A1L4X0,Q9SYD6,Q9LXV3,O64587,Q93XM7,O65023,Q9FMF7,Q8GX78,Q9MA90,O22797,Q93YR2,Q8GUJ1,Q8RXL8,Q84TH5,Q9M9S6,Q1EBV7,Q9ZUT3,Q94B38,Q8RWL5,Q8H157,Q9SJY5,Q8L7U7
GO:BP	cellular heat acclimation	GO:0070370	0.00994248	2.00251	11	1066	4	Q940X9,Q38931,Q9FJL3,Q42371
GO:BP	nitrate assimilation	GO:0042128	0.00994248	2.00251	41	2190	11	Q38997,Q9LYK2,Q8LBB2,Q9SZY4,Q9SX20,Q05085,Q9M1E2,O82811,Q9LVE0,Q9LPV5,Q8H157
GO:BP	nitrate metabolic process	GO:0042126	0.00994248	2.00251	41	2190	11	Q38997,Q9LYK2,Q8LBB2,Q9SZY4,Q9SX20,Q05085,Q9M1E2,O82811,Q9LVE0,Q9LPV5,Q8H157
GO:BP	choline metabolic process	GO:0019695	0.00994248	2.00251	3	2419	3	Q9FR44,Q9SZR0,Q9S795
GO:BP	megasporogenesis	GO:0009554	0.00998387	2.0007	12	968	4	O04376,O04375,Q8GXL3,Q94FL6
GO:BP	heterocycle biosynthetic process	GO:0018130	0.0100462	1.998	3243	2320	374	Q8W1E3,P84634,Q9M9G6,Q9FM80,Q8S8C6,Q93VH6,F4IPE3,P38025,Q9LJG8,O82266,O82302,Q9XIC5,Q9LTX3,Q9FN69,Q38914,Q681X4,F4IFN6,O04192,F4JYE9,Q8W4I6,Q9FGT7,Q9SJ56,B9DGD6,F4JUU5,Q9FNN3,Q9XFH4,Q9STG9,Q9SI61,F4K1B1,Q2HIV9,F4I171,Q9FMX2,Q9ZT94,Q9ZV88,Q96289,P46897,Q9M658,Q8L748,P0C7P8,C0Z2L5,Q9SX27,Q84M92,Q9SG02,Q9SYM2,Q9ZVH8,Q9C8Z9,Q8GWK2,Q9FKK2,Q7XYY2,Q8H181,O65782,Q6S7B0,O23215,Q8L7W7,Q94A43,P93008,Q9M1B0,…
GO:BP	chloroplast disassembly	GO:1904821	0.0100462	1.998	4	325	2	Q9FM80,O22193
GO:BP	regulation of cellular macromolecule biosynthetic process	GO:2000112	0.0100699	1.99698	2732	2324	320	Q8W1E3,Q9SYL9,Q9M9G6,Q9FM80,Q8S8C6,Q93VH6,F4IPE3,Q9LJG8,O82266,O82302,Q9XIC5,Q9FN69,Q38914,Q681X4,O04192,Q8W4I6,Q9FGT7,Q9SJ56,F4JUU5,Q9C9R6,Q9FNN3,Q9XFH4,F4K1B1,Q2HIV9,F4I171,Q9FMX2,Q9SFU0,Q9ZV88,Q9ZVT7,Q96289,P46897,Q9M658,Q9LF10,Q8L748,P0C7P8,C0Z2L5,Q9SX27,Q84M92,Q9SG02,Q9SYM2,Q9ZVH8,Q9C8Z9,Q8GWK2,Q8LLD4,Q9FKK2,Q7XYY2,Q8H181,Q6S7B0,Q9FME4,Q94A43,Q9M1B0,Q8RXD4,Q8GW31,Q94CK9,Q9SRT2,Q38827,P42730,…
GO:BP	DNA modification	GO:0006304	0.0101904	1.99181	78	777	9	Q9XFH4,Q94A79,Q94F87,Q8LFA9,Q8H1E8,Q8VYZ0,F4IXE7,Q8LA53,Q8VZ79
GO:BP	programmed cell death in response to reactive oxygen species	GO:0097468	0.0102238	1.99039	8	1575	4	Q9FM80,Q93YW0,Q9LYG9,Q43125
GO:BP	cell death in response to oxidative stress	GO:0036473	0.0102238	1.99039	8	1575	4	Q9FM80,Q93YW0,Q9LYG9,Q43125
GO:BP	amino acid activation	GO:0043038	0.0102238	1.99039	68	897	9	Q9SGE9,B3LFA4,F4IFC5,Q9SR15,F4IYF8,O04630,O23247,Q8VXZ7,Q9SVN5
GO:BP	tRNA aminoacylation	GO:0043039	0.0102238	1.99039	68	897	9	Q9SGE9,B3LFA4,F4IFC5,Q9SR15,F4IYF8,O04630,O23247,Q8VXZ7,Q9SVN5
GO:BP	cell wall modification	GO:0042545	0.0102351	1.98991	144	1523	20	Q93YQ7,Q9FJZ3,O65782,P24806,Q8RWE8,Q39088,Q8GX86,Q9FM79,Q9FL28,Q949Z1,Q9FG35,Q9FJ21,Q9SFB7,Q9LSP1,Q93Z04,Q9FK05,Q9LVQ0,O49298,Q9M3B0,Q9CAC1
GO:BP	stomatal closure	GO:0090332	0.0102397	1.98971	49	220	4	Q9M2G7,Q9FGH9,Q8RXG3,Q945P1
GO:BP	cell wall macromolecule catabolic process	GO:0016998	0.010263	1.98873	33	860	6	Q9SG80,Q9FGY1,Q84WT5,Q9LSP9,Q9SJL9,A0A1P8B8F8
GO:BP	cellular macromolecule catabolic process	GO:0044265	0.0102856	1.98777	772	2783	121	O80910,Q9FH28,Q9SG80,Q0WL80,Q940X9,Q9ZVT7,Q0WLC6,Q682U6,Q9ZT42,A9QM73,F4JKK0,Q9FGY1,Q8LD27,P43296,Q9SAA2,Q8GW31,Q8LB17,O49500,Q94AH6,Q9FKP5,Q84WT5,O23712,Q9SXC9,Q9LSP9,P42814,Q42541,Q9LQX2,Q9LJE5,Q9LDD1,Q9C585,Q8VZG7,O49286,Q9SP08,F4HVS0,Q9SJL9,Q9S834,Q9SCP9,A0A1P8B8F8,Q8VYT5,Q9LJX4,Q8RY73,B3DNN5,Q9SZD4,Q9LDE3,Q9SP32,F4HRV8,Q9LFV5,Q9SQV1,Q9SPL2,O48890,Q9FPT1,F4JC97,Q8H159,Q8VY89,Q84L30,Q84RR2,Q8G…
GO:BP	peptide transport	GO:0015833	0.0103652	1.98442	43	1460	9	A1L4X0,P52410,Q9SZY4,Q0WP01,Q9M1I2,Q05085,O82485,Q9FME8,O23482
GO:BP	NADP biosynthetic process	GO:0006741	0.0104806	1.97961	3	2488	3	Q56YN3,Q500Y9,Q9C5W3
GO:BP	organelle disassembly	GO:1903008	0.0104983	1.97888	31	356	4	Q9FM80,Q93VB2,O22193,Q9M0N1
GO:BP	pollen development	GO:0009555	0.0105555	1.97652	345	1842	44	O04376,Q9SMV6,O04192,Q9SQU6,Q9ZT42,Q84M92,Q39065,F4J8D3,Q9LSZ9,Q9C788,Q500U8,Q9LYN8,Q9FYF7,Q94CK9,F4JTB3,Q9LUM0,Q9SD40,F4HXY7,Q9LNJ4,O04375,Q9LV09,Q8GXL3,Q9FLG2,B7SY83,Q9SJ12,Q9SFB7,Q08891,Q9FG77,Q9T020,Q8GWG0,Q9XHV0,Q8GWB7,Q9FR44,O04834,Q9LT02,Q06915,Q8H1Z0,Q9SSE9,Q9M8D3,Q9SKI4,Q8LDM2,Q9M9S6,Q9LXV5,Q570C0
GO:BP	pectin metabolic process	GO:0045488	0.010559	1.97638	170	1481	22	Q94CD1,Q8VYF4,Q8GX86,Q9FM79,Q93ZR8,Q9M9S2,Q9M2Y6,Q9FG35,Q9FJ21,Q9SCP2,Q9SFB7,O04536,Q9LSP1,Q93Z04,Q9FK05,Q9LVQ0,Q9C9Q8,F4JGZ1,O65456,Q9M8J2,O49298,Q9M3B0
GO:BP	potassium ion export across plasma membrane	GO:0097623	0.0106732	1.97171	3	2510	3	Q9SYT0,Q9SVV6,Q8LBL1
GO:BP	regulation of developmental growth	GO:0048638	0.0106863	1.97117	176	2114	29	Q9M1L7,Q8RXG3,Q93ZS4,Q94AN2,Q9STX5,Q8H0T9,Q9LH50,Q9M2Y6,C0LGU5,C0LGV1,Q9SFV2,Q9T020,Q0WVM4,O80809,Q9FNN6,Q9SJT0,O49545,Q93ZY2,Q9SIQ7,Q43125,Q56WM6,Q9LFS4,Q9LJD8,Q96262,Q9LYU7,Q8W4D0,Q93YV5,O48782,O80763
GO:BP	fatty acid derivative metabolic process	GO:1901568	0.0106863	1.97117	39	2731	12	F4HVY0,Q39152,Q9XF43,F4JKK0,Q93ZR6,Q08891,Q8H1Z0,Q9FVS9,O22898,Q9SGY2,O81027,Q9MAM3
GO:BP	regulation of unidimensional cell growth	GO:0051510	0.0106863	1.97117	72	1822	14	Q9M1L7,Q8RXG3,Q94AN2,Q8H0T9,Q9LH50,Q9M2Y6,Q9T020,Q9SJT0,Q93ZY2,Q9SIQ7,Q43125,Q56WM6,Q9LJD8,Q96262
GO:BP	photorespiration	GO:0009853	0.0107509	1.96856	62	2138	14	Q9FLX7,Q56YA5,Q9FMV1,Q945M1,Q9LRS0,Q9LRR9,Q944I4,Q94AL9,Q9SR86,Q9M9R9,Q9LE33,Q9C9W5,F4J2K2,Q9ZNZ7
GO:BP	monocarboxylic acid biosynthetic process	GO:0072330	0.0110398	1.95704	262	2741	48	Q8VY09,Q9SF86,Q9SLA8,Q9XF43,F4I171,Q38997,Q8LAH7,O65782,Q8RXD4,Q8LBB2,P52410,Q9M8R4,Q9LNJ4,Q9LLC1,Q9SUC5,Q9FLH8,Q9LZ72,Q9FKL6,C0SV51,Q8GWG0,Q9FNN6,Q9SIB2,Q9C826,O80800,F4HQM3,Q9ZWT1,Q9SI09,Q9SYY4,O82357,Q7G9P4,O48916,O48780,Q9C6L5,Q9LIS1,Q9LD43,B0F481,O04331,Q9LM76,Q5XEP9,Q9FLY0,Q9FH97,Q9LN49,Q9SGY2,Q9ZST4,Q8S8S1,Q8H151,Q9MAM3,Q940H6
GO:BP	transcription, DNA-templated	GO:0006351	0.0110398	1.95704	2622	2344	310	Q8W1E3,P84634,Q9M9G6,Q9FM80,Q8S8C6,Q93VH6,F4IPE3,Q9LJG8,O82266,O82302,Q9XIC5,Q9FN69,Q38914,Q681X4,O04192,Q8W4I6,Q9FGT7,Q9SJ56,F4JUU5,Q9FNN3,Q9XFH4,F4K1B1,Q2HIV9,F4I171,Q9FMX2,Q9ZV88,Q96289,P46897,Q9M658,Q8L748,P0C7P8,C0Z2L5,Q9SX27,Q84M92,Q9SG02,Q9SYM2,Q9ZVH8,Q9C8Z9,Q8GWK2,Q9FKK2,Q7XYY2,Q8H181,Q6S7B0,O23215,Q94A43,P93008,Q9M1B0,Q8RXD4,Q94CK9,Q9SRT2,Q38827,Q9SLG0,Q9SR71,Q9FHH8,Q9SS44,Q9LUH8,O22208,…
GO:BP	response to auxin	GO:0009733	0.0110728	1.95574	415	2406	63	P38025,Q9FZ33,Q9ZSP5,Q9SIN1,Q9SRU2,Q8W4K5,O80725,Q94CK9,Q38827,Q94AH6,Q93ZR1,Q39088,Q9FJG0,Q9SD85,Q9SD40,Q9SYM5,O82804,Q05085,Q9FK63,Q9ZUZ3,F4KGY6,Q6PQQ3,Q9FGV1,Q94FL6,O23661,Q9S7Z8,Q9C778,Q9LDC0,Q38830,Q39183,Q9SZJ2,O64682,Q9SZ06,Q9ZTX8,O22150,Q9ZR72,O04492,Q9S836,Q570C0,Q9S775,F4IIU4,Q9FZK1,Q93YR9,Q5W7F2,Q38857,Q8RWZ6,Q9SYG2,O04331,Q05466,Q8RYC8,Q9ZTX9,Q9FJT7,Q8W234,Q9SB47,Q38826,Q9ATB4,Q9FNN2,…
GO:BP	regulation of SNARE complex assembly	GO:0035542	0.0111549	1.95254	3	2561	3	Q9SJ40,Q93VQ0,F4IDS7
GO:BP	galacturonan metabolic process	GO:0010393	0.0111749	1.95175	171	1481	22	Q94CD1,Q8VYF4,Q8GX86,Q9FM79,Q93ZR8,Q9M9S2,Q9M2Y6,Q9FG35,Q9FJ21,Q9SCP2,Q9SFB7,O04536,Q9LSP1,Q93Z04,Q9FK05,Q9LVQ0,Q9C9Q8,F4JGZ1,O65456,Q9M8J2,O49298,Q9M3B0
GO:BP	nucleic acid-templated transcription	GO:0097659	0.0112118	1.95032	2623	2344	310	Q8W1E3,P84634,Q9M9G6,Q9FM80,Q8S8C6,Q93VH6,F4IPE3,Q9LJG8,O82266,O82302,Q9XIC5,Q9FN69,Q38914,Q681X4,O04192,Q8W4I6,Q9FGT7,Q9SJ56,F4JUU5,Q9FNN3,Q9XFH4,F4K1B1,Q2HIV9,F4I171,Q9FMX2,Q9ZV88,Q96289,P46897,Q9M658,Q8L748,P0C7P8,C0Z2L5,Q9SX27,Q84M92,Q9SG02,Q9SYM2,Q9ZVH8,Q9C8Z9,Q8GWK2,Q9FKK2,Q7XYY2,Q8H181,Q6S7B0,O23215,Q94A43,P93008,Q9M1B0,Q8RXD4,Q94CK9,Q9SRT2,Q38827,Q9SLG0,Q9SR71,Q9FHH8,Q9SS44,Q9LUH8,O22208,…
GO:BP	rRNA methylation	GO:0031167	0.0112946	1.94713	32	1	1	F4I1X0
GO:BP	regulation of salicylic acid metabolic process	GO:0010337	0.0112946	1.94713	22	1370	6	Q9SF86,Q6XBF8,O80683,Q9FKL6,C0SV51,Q9SGN6
GO:BP	cellular response to acid chemical	GO:0071229	0.0112946	1.94713	61	2191	14	O22850,Q93WF6,Q9C5V5,O81078,Q9LHQ6,Q94JL3,Q9SYK9,Q94AL8,P0C5E2,Q9FK29,Q9C9W5,Q9LSP7,Q93YT1,Q9SGU9
GO:BP	DNA-dependent DNA replication	GO:0006261	0.0112946	1.94713	148	969	15	F4IFN6,Q9FNN3,Q9SFU0,Q9C5V6,O48520,Q8W4F0,B5X582,O80786,Q94FL9,Q501D5,Q9FI55,B3DNN5,Q9SD82,Q94FL6,O48533
GO:BP	leaf senescence	GO:0010150	0.0112946	1.94713	143	1667	21	Q93VB2,Q9XIC5,F4JSE7,Q38997,Q9C768,Q9C9B9,Q93WF6,O04609,Q06850,Q9FIS1,Q9ZUZ2,Q9FLV0,Q9LYG9,Q9SWG3,Q9FLI7,Q9LSD5,Q9LES2,A4FVP6,O22150,Q9SIV3,Q949N0
GO:BP	receptor-mediated endocytosis	GO:0006898	0.0113557	1.94478	44	2766	13	Q9ZUI6,Q8LF20,Q0WNJ6,Q9FL28,Q9FRH3,Q9SA65,Q9SKU1,Q8L7A9,Q0WQ57,Q9FWS1,Q9ZP55,O04209,Q84K16
GO:BP	detection of stimulus	GO:0051606	0.011371	1.9442	91	966	11	F4IPE3,Q8L5U0,Q38997,Q9T014,Q7XYY2,O82804,Q9SQI2,Q8GXS8,Q9FL28,Q9LYG9,Q9SSA8
GO:BP	phospholipid biosynthetic process	GO:0008654	0.0113817	1.94379	190	2343	33	Q9C6T1,O80437,Q8LBA6,P54873,O82567,Q9LUM0,Q9LHN4,Q94BX4,F4HXY7,O80952,Q9LRZ5,Q7XZU1,Q9XID0,Q9LMM0,Q9SAH5,O22199,Q56YP2,O81024,Q8GWG0,Q9FR44,F4IDU4,Q9ZVI9,Q84V22,Q94A27,F4KAK5,A4GNA8,Q9LM93,F4JCU3,Q9SB47,Q94F00,Q9ZQP1,Q8L7R3,Q8L850
GO:BP	trichome branching	GO:0010091	0.0114591	1.94085	30	2681	10	Q9FN69,Q7XYY2,Q5XPJ9,O48533,Q9LHG8,F4K5J1,F4JGZ1,O23702,Q6WWW4,Q96276
GO:BP	response to virus	GO:0009615	0.0114595	1.94084	89	561	8	P84634,Q9FI46,Q9LHA8,P28493,Q9SG02,Q3EBC8,O65719,Q9M670
GO:BP	regulation of macromolecule biosynthetic process	GO:0010556	0.0115151	1.93873	2741	2324	320	Q8W1E3,Q9SYL9,Q9M9G6,Q9FM80,Q8S8C6,Q93VH6,F4IPE3,Q9LJG8,O82266,O82302,Q9XIC5,Q9FN69,Q38914,Q681X4,O04192,Q8W4I6,Q9FGT7,Q9SJ56,F4JUU5,Q9C9R6,Q9FNN3,Q9XFH4,F4K1B1,Q2HIV9,F4I171,Q9FMX2,Q9SFU0,Q9ZV88,Q9ZVT7,Q96289,P46897,Q9M658,Q9LF10,Q8L748,P0C7P8,C0Z2L5,Q9SX27,Q84M92,Q9SG02,Q9SYM2,Q9ZVH8,Q9C8Z9,Q8GWK2,Q8LLD4,Q9FKK2,Q7XYY2,Q8H181,Q6S7B0,Q9FME4,Q94A43,Q9M1B0,Q8RXD4,Q8GW31,Q94CK9,Q9SRT2,Q38827,P42730,…
GO:BP	cellular amino acid biosynthetic process	GO:0008652	0.0115494	1.93744	233	2777	44	Q9FJ82,O65782,Q9SCL7,Q9SHP0,Q56YA5,Q94JQ3,Q9M8M7,O04714,Q8GSJ1,Q00218,Q93YZ7,Q9LV03,Q9SA18,P32068,B5X4Z4,Q84JF4,P32069,O82782,Q9C6D2,Q9C826,O04130,P53780,Q94AR8,Q9SGD6,Q8RXU4,Q84WV0,Q9SQT8,Q9ZNZ7,Q8L7R2,Q05758,Q9SGU9,Q42538,Q9LV77,P42738,Q9SZX3,Q9SZ30,Q02166,O23254,Q9ZST4,O82796,Q9LMR3,O80585,P93832,O23653
GO:BP	signaling	GO:0023052	0.0116413	1.934	2033	2741	283	Q9CAJ0,Q9SIC9,O04376,Q9SF86,Q9LXR7,Q9SHS7,Q0WPQ2,Q0WL80,Q9XIC5,F4JSE7,Q9C516,Q9FN69,Q8L5U0,Q9FMR1,Q9FGH9,Q944A7,Q8RXG3,Q9SCZ4,Q8W4I6,Q9FGT7,F4JUU5,Q38997,Q9ZV88,Q9S746,Q9SIN1,Q9T014,Q9CA36,Q9SRU2,O81283,Q8W4K5,F4IB81,Q8RY17,Q8GWK2,Q05609,Q8LLD4,Q7XYY2,Q9FFF6,O22850,Q9C8E6,O80725,Q94A43,Q8LB17,Q94CK9,Q38827,Q6AWT8,Q9FIL1,O80462,Q94F62,O22208,Q9LFR3,Q94AH6,Q93ZR1,Q66GN2,Q9LMP1,Q42546,Q9FJG0,Q9SD40,…
GO:BP	maturation of 5.8S rRNA from tricistronic rRNA transcript (SSU-rRNA, 5.8S rRNA, LSU-rRNA)	GO:0000466	0.0116634	1.93317	24	837	5	Q3E902,Q9ZVT7,Q9LF27,F4IH25,Q9SH88
GO:BP	regulation of small molecule metabolic process	GO:0062012	0.0117167	1.93119	124	2784	27	Q9SF86,Q8RXG3,F4I171,Q8RXD4,Q6XBF8,Q8VZG7,O80683,Q9SKK4,O04714,Q94JL3,Q9FKL6,C0SV51,Q9FNN6,Q9C826,Q9SGN6,Q9SZ06,Q9ASP6,O65020,O24606,Q39204,Q9LM76,Q8GXU5,Q9ZST4,P48731,P94077,Q9LSL1,Q9LX30
GO:BP	nucleobase-containing compound biosynthetic process	GO:0034654	0.0118977	1.92454	3029	2320	350	Q8W1E3,P84634,Q9M9G6,Q9FM80,Q8S8C6,Q93VH6,F4IPE3,P38025,Q9LJG8,O82266,O82302,Q9XIC5,Q9FN69,Q38914,Q681X4,F4IFN6,O04192,Q8W4I6,Q9FGT7,Q9SJ56,B9DGD6,F4JUU5,Q9FNN3,Q9XFH4,Q9STG9,Q9SI61,F4K1B1,Q2HIV9,F4I171,Q9FMX2,Q9ZT94,Q9ZV88,Q96289,P46897,Q9M658,Q8L748,P0C7P8,C0Z2L5,Q9SX27,Q84M92,Q9SG02,Q9SYM2,Q9ZVH8,Q9C8Z9,Q8GWK2,Q9FKK2,Q7XYY2,Q8H181,Q6S7B0,O23215,Q8L7W7,Q94A43,P93008,Q9M1B0,Q8RXD4,O48520,Q94CK9,…
GO:BP	response to oxidative stress	GO:0006979	0.0119265	1.92349	465	405	18	Q9FM80,Q93VB2,Q9FI46,Q9XIC5,Q07488,Q9LVJ0,Q0WM29,Q94KE2,P93033,Q38997,Q96289,Q9LHI0,Q9C942,O22193,Q9C8Z9,O22850,O04203,Q9FHQ3
GO:BP	protein dephosphorylation	GO:0006470	0.0119494	1.92265	242	255	9	Q9CAJ0,O04376,Q9SHS7,O82302,P48528,Q8GY60,Q9SZ53,F4K1B1,Q9S9Z7
GO:BP	DNA endoreduplication	GO:0042023	0.0119494	1.92265	53	969	8	Q9FNN3,Q9SFU0,Q9C5V6,Q8W4F0,Q94FL9,B3DNN5,Q94FL6,O48533
GO:BP	wybutosine biosynthetic process	GO:0031591	0.0119494	1.92265	2	901	2	Q8W4K1,Q8RXN5
GO:BP	wybutosine metabolic process	GO:0031590	0.0119494	1.92265	2	901	2	Q8W4K1,Q8RXN5
GO:BP	fatty acid catabolic process	GO:0009062	0.0120317	1.91967	46	2660	13	O04469,Q9SRR0,Q9FNP1,Q9M841,Q9MA90,Q94FB9,Q8LGF7,Q9LF46,P0CZ23,Q9CA86,O65201,Q8RY16,Q9SYU4
GO:BP	mucilage metabolic process involved in seed coat development	GO:0048359	0.0120485	1.91907	21	2663	8	Q9LPU2,Q93YU5,O65351,Q9FJ21,Q9FNI7,C0LGL9,Q9FUY2,Q38850
GO:BP	import across plasma membrane	GO:0098739	0.0120485	1.91907	27	2510	9	Q3E7D0,F4HVS0,Q9M7K4,Q93YR2,Q56XP4,Q8GZD4,Q9SVV6,Q8S397,Q8LBL1
GO:BP	protein deglycation, glyoxal removal	GO:0036529	0.0120643	1.9185	3	12	1	Q8VY09
GO:BP	glyoxal metabolic process	GO:1903189	0.0120643	1.9185	3	12	1	Q8VY09
GO:BP	glycolate metabolic process	GO:0009441	0.0120643	1.9185	3	12	1	Q8VY09
GO:BP	glycolate biosynthetic process	GO:0046295	0.0120643	1.9185	3	12	1	Q8VY09
GO:BP	guanine deglycation, glyoxal removal	GO:0106046	0.0120643	1.9185	3	12	1	Q8VY09
GO:BP	protein deglycation	GO:0036525	0.0120643	1.9185	3	12	1	Q8VY09
GO:BP	guanine deglycation	GO:0106044	0.0120643	1.9185	3	12	1	Q8VY09
GO:BP	cytokinesis by cell plate formation	GO:0000911	0.0120835	1.91781	62	2181	14	Q944A9,Q9FY61,Q94FL6,Q8RWQ4,Q9SP32,Q9FLP0,Q9LUI3,P47192,Q9LE82,Q9FQ25,Q9S7P9,Q94FN2,B3H5K9,Q9SRW9
GO:BP	nuclear migration along microfilament	GO:0031022	0.0121142	1.91671	4	379	2	F4K5K6,Q9C8E6
GO:BP	carbohydrate biosynthetic process	GO:0016051	0.0121447	1.91561	376	2785	65	Q9SUW0,Q9ZUV3,Q8L735,Q0WVX5,Q94CD1,Q9FZJ1,F4K6F1,Q8H103,Q8VZK9,Q8VYF4,Q8RWE8,Q38890,Q9FT88,Q940Q8,C0LGF4,O81007,Q9SKK4,Q9SYM4,Q93ZR8,O04714,Q9M2Y6,O82200,Q9FLH8,Q9FG35,Q9FJ21,Q66GQ5,O04536,Q9FZ45,Q9LXT9,Q9T074,Q9FZH5,Q9C9Q8,Q944G9,F4JGZ1,Q9M8J2,Q9ZQC6,Q9T0F7,Q94AH8,Q9ASP6,Q94JQ6,Q9SCY0,Q9S726,O80919,Q9SA77,O23617,O24606,C0LGL9,Q9SRW9,Q9C998,Q94F00,Q8GXU5,Q9FH90,P55229,Q0WVN5,Q9C9K2,Q9SFU6,Q8L7F9,…
GO:BP	meristem maintenance	GO:0010073	0.01222	1.91293	170	2014	27	P84634,O80983,O82302,Q38914,Q8RXG3,Q93ZS4,Q9SG02,Q9STX5,Q9LVD0,Q84JS6,C0LGU5,Q9SZD4,O23661,C0LGV1,Q0WVM4,O80809,Q9FPT1,Q9LT02,O49545,F4JJR8,Q43125,Q9LYU7,Q949X9,O80345,Q9C793,Q8W4D0,O48782
GO:BP	seed development	GO:0048316	0.012275	1.91098	622	2665	96	Q56XY2,Q9LJG8,F4IFC5,F4JYE9,Q8W586,Q94AN2,C0LGQ5,Q9SQU6,Q9ZU46,Q9LPU2,Q9FGY1,Q9ZVH8,Q9FKK2,Q500U8,Q8GW31,Q94K01,P52410,Q94AH6,Q93YU5,Q9XIG1,Q9LX29,Q8L7L0,Q9M8Z7,Q9FRS6,O81007,O23247,O65351,Q9FK63,O80739,Q9SYM4,Q7XZF5,O04714,Q8RXN0,Q0WV90,Q9FJ21,O48533,Q9LVQ7,Q9SP32,Q9C6W5,Q9FG77,O04202,F4I340,Q9FLD5,Q8GWG0,P42753,Q9C9Z2,O80452,Q9LMM6,Q8L8A5,Q06915,O64682,Q8RWU4,Q6NPS8,Q9FNI7,Q8GY91,Q9M2U5,Q9SS80,…
GO:BP	cellular metabolic compound salvage	GO:0043094	0.0123027	1.91	99	2138	19	Q9FLX7,Q8S8F9,Q56YA5,Q9FMV1,Q9FKS0,O80452,Q9C6D2,Q945M1,Q9LRS0,Q9LRR9,Q944I4,Q94AL9,Q9SR86,Q9M9R9,Q9LE33,Q9C9W5,Q56Y42,F4J2K2,Q9ZNZ7
GO:BP	photoperiodism, flowering	GO:0048573	0.0123027	1.91	127	2732	27	Q84M92,O82804,Q9SQI2,Q946J8,Q93WF6,Q05085,Q8RY25,Q9LPV9,Q9LJ44,O80507,F4JGZ1,Q6BDA0,Q9SZJ2,O64816,P0C5E2,Q9C690,Q8RWU3,Q9ZQ85,Q8L7R2,Q9SSE5,Q94C32,F4IDB2,Q9M9S0,Q9LHF5,P92973,F4J7T2,Q9SUM4
GO:BP	meiotic cell cycle	GO:0051321	0.0124313	1.90548	201	1191	21	Q9M3G7,O04376,Q9FF75,P61430,A9QM73,Q9LYN8,F4JN26,Q8W1Y0,F4HXY7,Q9FJV0,O04375,Q0WR66,Q8GXL3,Q9FI55,Q9SD82,Q94FL6,B7SY83,O04716,F4JJP1,F4HRV8,Q9LVP1
GO:BP	cellular nitrogen compound metabolic process	GO:0034641	0.0124313	1.90548	5908	2687	748	F4I1X0,Q8VY09,Q8W1E3,P84634,Q9M3G7,Q9SYL9,Q9M9W1,Q9M9G6,Q9FM80,Q8S8C6,Q93VH6,P51414,F4IPE3,P38025,Q9LJG8,Q94AH9,Q9SVS0,O82266,Q0WL80,O82302,Q9XIC5,Q9LTX3,Q9FN69,Q38914,Q9SGE9,Q681X4,Q0WM29,F4IFN6,Q9C6T1,Q39152,Q9SKX5,B3LFA4,O04192,F4IFC5,O22892,Q9SX68,F4JYE9,P61430,Q8W4I6,Q9FGT7,Q940X9,Q3E902,Q9SJ56,O22922,Q8RWB1,Q6NQ88,B9DGD6,F4JUU5,Q9C9R6,Q9FNN3,Q9XFH4,Q9STG9,Q9SI61,P60040,F4K1B1,Q2HIV9,F4I171,…
GO:BP	cellular response to chemical stress	GO:0062197	0.0125749	1.9005	128	2575	26	Q9FM80,Q9XIC5,F4JUU5,O22193,Q93YW0,Q9LU64,Q9LYG9,Q9C5U0,Q8L636,Q94JL3,Q9SYK9,Q9SZJ2,F4HQM3,Q43125,Q8GY91,Q9ZNX9,Q05431,Q96262,Q949U7,Q8LBS4,Q9XEX2,Q39204,Q058P4,Q93Y08,Q8L8T2,F4JN35
GO:BP	RNA biosynthetic process	GO:0032774	0.012599	1.89966	2650	2344	312	Q8W1E3,P84634,Q9M9G6,Q9FM80,Q8S8C6,Q93VH6,F4IPE3,Q9LJG8,O82266,O82302,Q9XIC5,Q9FN69,Q38914,Q681X4,O04192,Q8W4I6,Q9FGT7,Q9SJ56,F4JUU5,Q9FNN3,Q9XFH4,F4K1B1,Q2HIV9,F4I171,Q9FMX2,Q9ZV88,Q96289,P46897,Q9M658,Q8L748,P0C7P8,C0Z2L5,Q9SX27,Q84M92,Q9SG02,Q9SYM2,Q9ZVH8,Q9C8Z9,Q8GWK2,Q9FKK2,Q7XYY2,Q8H181,Q6S7B0,O23215,Q94A43,P93008,Q9M1B0,Q8RXD4,Q94CK9,Q9SRT2,Q38827,Q9SLG0,Q9SR71,Q9FHH8,Q9SS44,Q9LUH8,O22208,…
GO:BP	detection of abiotic stimulus	GO:0009582	0.0126143	1.89914	62	2196	14	F4IPE3,Q8L5U0,Q9T014,Q7XYY2,O82804,Q9SQI2,Q8GXS8,Q9LYG9,Q9LJD7,Q43125,Q94JU3,Q9SCY0,Q05466,Q570R7
GO:BP	detection of external stimulus	GO:0009581	0.0126143	1.89914	62	2196	14	F4IPE3,Q8L5U0,Q9T014,Q7XYY2,O82804,Q9SQI2,Q8GXS8,Q9LYG9,Q9LJD7,Q43125,Q94JU3,Q9SCY0,Q05466,Q570R7
GO:BP	protein import into nucleus	GO:0006606	0.0128078	1.89253	54	2552	14	Q8L748,Q8RY25,Q96321,O64740,Q9LE82,F4JZY1,O80480,F4IRR2,Q8GUL2,O04326,F4IGA5,P92985,A4GSN8,Q9ZPY7
GO:BP	plant-type cell wall organization or biogenesis	GO:0071669	0.0129088	1.88911	295	2717	52	Q9ZUV3,Q93YQ7,Q9SZ11,Q94CD1,Q9FZJ1,Q9FJZ3,O80434,P24806,Q8VZK9,O22874,Q940Q8,C0LGF4,Q8LDW9,O48818,Q9LJU0,Q9SYM4,Q949Z1,Q9M9S2,Q9M2Y6,Q9FG35,Q66GQ5,Q8RWQ4,Q9SFB7,Q42371,Q6NKW9,Q9SPG3,Q9C554,Q9C9Q8,P47192,F4JGZ1,Q9ZQC6,Q9T0F7,Q43125,Q94JQ6,Q9ZWA8,Q94FN2,Q38857,Q9SA77,C0LGL9,Q9SRW9,Q39204,Q8LEJ6,Q500V2,Q9FH90,Q0WV12,F4HNU8,Q0WVN5,Q9SJ81,O22943,Q8GZ17,Q8LED3,Q9LDE2
GO:BP	embryo sac development	GO:0009553	0.0129641	1.88726	146	272	7	O04376,O82266,Q9SMV6,Q9SJ56,Q9SQU6,Q9S746,Q9ZT42
GO:BP	organelle fission	GO:0048285	0.0132235	1.87865	259	2080	38	Q56X46,O04376,Q9FF75,Q9FI46,P61430,F4I3P9,A9QM73,F4JN26,Q8W1Y0,P52410,Q84N64,Q9FJV0,O04375,Q0WR66,Q42545,Q9FI55,A2RVJ8,B3DNN5,Q9SE83,O48533,Q8RWQ4,F4JJP1,F4HRV8,Q9LVP1,Q0H8D7,Q9M1G5,P47192,Q8VY89,Q9M1J1,P53780,Q9SKI4,Q94FN2,Q6Q1P4,O48626,Q9C595,Q9SUE0,Q9LXJ0,Q9FNX5
GO:BP	positive regulation of cellular component organization	GO:0051130	0.0132908	1.87645	97	2732	22	Q9M364,Q9XFH4,Q8RXD4,Q5PNU3,Q8VYZ0,Q5XPJ9,Q8LGI3,B3DNN5,Q94FL6,Q9FLP0,F4J5S1,Q8VY89,F4KCE9,Q96262,Q9FNR3,Q8S8M5,Q9ATB4,Q9LV35,Q9FY48,Q9LHF5,Q9SUE7,Q9SUM4
GO:BP	sucrose catabolic process	GO:0005987	0.0134795	1.87033	10	2369	5	Q9SW48,Q67XD9,Q9FK88,Q9FXA8,B9DFA8
GO:BP	response to topologically incorrect protein	GO:0035966	0.0135333	1.8686	81	499	7	Q9FH28,Q0WL80,Q9LHA8,Q8LB17,P42730,O65719,O22208
GO:BP	lipid oxidation	GO:0034440	0.0137085	1.86301	58	2660	15	O04469,Q9S746,Q9SRR0,Q9FNP1,Q9M841,Q9MA90,Q94FB9,Q8LGF7,Q9LF46,P0CZ23,Q9CA86,Q8VWZ8,O65201,Q8RY16,Q9SYU4
GO:BP	establishment of organelle localization	GO:0051656	0.0137834	1.86064	103	1603	16	F4K5K6,Q9FF75,Q9SMV6,Q9C8E6,Q93YU5,Q42545,Q9SH88,O48724,Q0WPU1,Q9LKB9,Q9C9N6,Q9M1G5,O04834,F4K5J1,Q9LHE9,Q9LI74
GO:BP	leaf pavement cell development	GO:0090436	0.0138299	1.85918	5	1364	3	Q94FL6,Q9LKB9,F4K5J1
GO:BP	potassium ion homeostasis	GO:0055075	0.0138326	1.8591	18	2510	7	C0LGQ5,Q8W1D5,Q9M353,Q56XP4,Q8S397,Q9MAM1,Q8LBL1
GO:BP	modified amino acid transport	GO:0072337	0.0138326	1.8591	9	2723	5	Q9SKZ5,A1L4X0,Q93YR2,Q8RWL5,P57758
GO:BP	ncRNA processing	GO:0034470	0.0140329	1.85285	450	1354	42	F4I1X0,Q94AH9,Q9SVS0,O82266,O22892,Q8W4I6,Q3E902,P60040,Q8VZT0,Q9ZVT7,Q94ID2,Q9SAI5,Q9LF27,Q8W4K1,P93008,F4IH25,Q93ZR1,Q8L960,Q9LVD0,O22969,Q9SZL6,Q9LY66,Q84TG1,O65090,Q8L7L0,Q9SP08,Q9LT72,Q8W4B1,Q9SH88,Q8RXN5,Q8VZB9,Q9FMU5,Q9SP32,Q9ZQ18,Q9LYA9,Q39061,Q9C778,Q9ZUX7,Q9SQV1,P92965,O22823,Q3ECD0
GO:BP	regulation of intracellular protein transport	GO:0033157	0.0140329	1.85285	16	2084	6	Q9SMV6,Q5PNU3,Q0WP44,O04834,F4JZY1,Q9FNR3
GO:BP	regulation of vacuole organization	GO:0044088	0.0145078	1.8384	10	2417	5	Q5PNU3,Q9C9C4,Q9ZW34,Q93VQ0,Q9M2P4
GO:BP	cellular component maintenance	GO:0043954	0.0145078	1.8384	6	271	2	Q9XFH4,Q9M658
GO:BP	pattern specification process	GO:0007389	0.0145078	1.8384	212	2310	35	P84634,Q94AN2,C0LGQ5,Q9SIN1,Q9C5V6,Q8W4K5,Q93ZR1,Q9FKZ3,Q9LV09,Q8RXN0,Q6PQQ3,Q94FL6,Q42371,Q9SP32,Q8GW46,Q9C6W5,Q9FG77,Q0WP44,Q38830,Q8L8A5,Q9LX14,Q9SS80,O04492,Q9S836,Q9C5Q8,Q9FZK1,F4KDN0,Q93YR9,Q5W7F2,Q8W4D0,Q8LJT8,O80928,Q39211,Q9LZM8,Q9FYK5
GO:BP	maturation of LSU-rRNA	GO:0000470	0.0145078	1.8384	47	654	6	P60040,Q9SAI5,Q9LF27,F4IH25,Q8L960,Q9LY66
GO:BP	chromatin maintenance	GO:0070827	0.0145078	1.8384	6	271	2	Q9XFH4,Q9M658
GO:BP	glycerophospholipid biosynthetic process	GO:0046474	0.0146809	1.83325	128	2611	26	Q8LBA6,O82567,Q9LUM0,Q9LHN4,Q94BX4,F4HXY7,O80952,Q9LRZ5,Q7XZU1,Q9XID0,Q9SAH5,O22199,Q56YP2,O81024,Q9FR44,Q9ZVI9,Q84V22,Q94A27,F4KAK5,A4GNA8,Q9LM93,Q94F00,Q9ZQP1,Q8L850,Q7XZU2,Q9LVZ7
GO:BP	innate immune response	GO:0045087	0.0147463	1.83132	255	2725	46	P84634,Q0WL80,F4JSE7,Q8RXG3,Q9SG02,Q8LD27,F4IB81,Q3EBC8,O65782,Q9LFD5,C0LGN2,Q39214,O48915,Q8H0V5,Q9LTC0,A0A1P8B554,Q9SZD4,Q9SP32,O81906,Q03250,Q9SU30,F4IXW2,Q8GYH5,F4KBW6,Q9SGN6,Q94AS9,F4IS56,O22808,F4HVW5,Q9ASP6,P43273,Q9C5Q8,O04153,Q0WPK4,P92943,A9LNK9,F4JTN2,Q9M667,Q39008,P94077,Q9LW83,Q9LMT2,Q9FE20,O24412,Q8RXA7,Q42484
GO:BP	regulation of posttranscriptional gene silencing	GO:0060147	0.0149942	1.82408	17	1319	5	Q9ZVT7,P93008,Q39238,Q7XZF5,F4I8S3
GO:BP	fatty acid beta-oxidation	GO:0006635	0.0150059	1.82374	42	2660	12	O04469,Q9SRR0,Q9FNP1,Q9M841,Q9MA90,Q94FB9,Q8LGF7,P0CZ23,Q9CA86,O65201,Q8RY16,Q9SYU4
GO:BP	alpha-amino acid biosynthetic process	GO:1901607	0.015057	1.82226	191	2777	37	Q9FJ82,O65782,Q9SCL7,Q9SHP0,Q56YA5,Q94JQ3,Q9M8M7,O04714,Q93YZ7,Q9LV03,Q9SA18,P32068,B5X4Z4,Q84JF4,P32069,O82782,Q9C6D2,Q9C826,O04130,P53780,Q9SGD6,Q8RXU4,Q84WV0,Q9ZNZ7,Q8L7R2,Q05758,Q9SGU9,Q42538,Q9LV77,Q9SZX3,Q02166,O23254,Q9ZST4,O82796,Q9LMR3,O80585,O23653
GO:BP	response to metal ion	GO:0010038	0.0152249	1.81745	433	2348	63	Q9S7C0,Q9FID8,O82660,Q9LFF9,B3LFA4,O82089,Q8RWB1,Q9LHA8,P28493,Q8H0S9,Q9C942,Q8LD27,Q8LAH7,A1L4X0,Q9STX5,Q9SUS5,O65719,Q9SYD6,Q38931,Q9SHP0,Q1EBV4,Q8VZG7,Q8VZ79,Q9SVN5,Q9FLH8,Q9SZD4,F4JP52,Q9LV03,Q6NPP4,Q03250,Q8W103,Q9T074,Q9FZH5,O65398,Q944G9,P92947,Q9FIC3,O65282,Q2EF88,Q42521,Q9SH30,Q05431,Q93ZN2,Q94AR8,Q6R3K9,Q96262,Q84WV0,Q9SYT0,Q9M084,P46643,Q9ZSK4,Q9LXC9,Q9FNX5,Q9ZUT3,O80763,Q9LV21,Q05758,…
GO:BP	meiotic cell cycle process	GO:1903046	0.0152249	1.81745	166	1281	19	O04376,Q9FF75,P61430,A9QM73,Q9LYN8,F4JN26,Q8W1Y0,F4HXY7,Q9FJV0,O04375,Q0WR66,Q8GXL3,Q9FI55,Q94FL6,O04716,F4JJP1,F4HRV8,Q9LVP1,Q0H8D7
GO:BP	polyol biosynthetic process	GO:0046173	0.0153039	1.8152	37	2242	10	Q8L7L1,Q9LSZ9,O04714,Q9FJH9,Q9LRB0,F4HQM3,O80568,Q9LU63,Q93Z01,Q94F00
GO:BP	purine ribonucleoside monophosphate biosynthetic process	GO:0009168	0.0153364	1.81428	29	206	3	P38025,Q9STG9,Q9SI61
GO:BP	purine nucleoside monophosphate biosynthetic process	GO:0009127	0.0153364	1.81428	29	206	3	P38025,Q9STG9,Q9SI61
GO:BP	carbohydrate derivative biosynthetic process	GO:1901137	0.0154474	1.81114	494	213	12	Q9ZUV3,P38025,Q84WB7,Q0WL80,Q8L735,Q9FFN2,Q8LGI2,B9DGD6,Q9STG9,Q9SI61,Q9FZJ1,Q9FK30
GO:BP	fatty acid derivative biosynthetic process	GO:1901570	0.0154597	1.8108	31	2731	10	F4HVY0,Q9XF43,F4JKK0,Q93ZR6,Q8H1Z0,Q9FVS9,O22898,Q9SGY2,O81027,Q9MAM3
GO:BP	actin filament-based transport	GO:0099515	0.0154915	1.80991	22	1496	6	F4K5K6,Q9C8E6,Q0WPU1,Q9LKB9,F4K5J1,Q9LHE9
GO:BP	regulation of anatomical structure morphogenesis	GO:0022603	0.0154915	1.80991	182	1822	26	Q9M1L7,Q9FF75,Q8RXG3,Q94AN2,C0LGQ5,F4I3P9,Q8H0T9,Q93ZR1,Q9LH50,Q9M2Y6,Q0WPU1,A0AQW4,Q42371,Q9LJ44,Q9T020,Q9LXT9,F4J5S1,Q9FNN6,Q9SJT0,Q93ZY2,Q9SIQ7,Q9LX14,Q43125,Q56WM6,Q9LJD8,Q96262
GO:BP	oligopeptide transport	GO:0006857	0.0154915	1.80991	38	1460	8	A1L4X0,Q9SZY4,Q0WP01,Q9M1I2,Q05085,O82485,Q9FME8,O23482
GO:BP	actin filament-based movement	GO:0030048	0.0154915	1.80991	22	1496	6	F4K5K6,Q9C8E6,Q0WPU1,Q9LKB9,F4K5J1,Q9LHE9
GO:BP	protein localization to membrane	GO:0072657	0.015512	1.80933	143	2591	28	Q6NKU9,Q38885,O22265,O04421,Q9C533,Q93YU5,Q42191,Q940S0,Q9LDH0,Q9SCP9,Q0WUC5,Q9ZSD4,Q9SA65,P37107,Q9ZPS7,Q8L5Y5,P47192,Q9M0Y8,O80842,Q8RWW1,F4HXZ1,Q8RX71,Q9C5J8,Q9LZX8,Q9FYL3,P38389,Q9ZW33,Q9FHT4
GO:BP	pigment metabolic process	GO:0042440	0.0155502	1.80826	201	206	7	B9DFU2,Q0WL80,Q9FN69,Q8W4I6,P28493,Q9STG9,Q9SI61
GO:BP	endosomal transport	GO:0016197	0.0156521	1.80543	72	83	3	O80910,Q944A9,Q94KD3
GO:BP	glycosylation	GO:0070085	0.0157058	1.80394	204	734	15	Q9ZUV3,Q84WB7,Q0WL80,Q9FFN2,Q9FZJ1,Q9FK30,F4K6F1,Q8VZK9,Q9FT88,Q940Q8,Q9XIG1,Q9SXC9,Q9LDH0,Q9M8Z7,O82244
GO:BP	pigmentation	GO:0043473	0.0158692	1.79944	6	2699	4	Q9ZR72,Q0WV12,Q9SGY2,Q9LJX0
GO:BP	mRNA cleavage	GO:0006379	0.0158692	1.79944	8	1869	4	Q9M9G6,Q9SP32,O04492,Q9C5Q8
GO:BP	cellular response to carbohydrate stimulus	GO:0071322	0.0158692	1.79944	57	2204	13	Q38997,Q05609,Q9SYM4,Q9C9U5,Q9C5U0,Q9C778,Q9C826,Q96262,Q84K90,O65020,O24606,Q9M7Q4,Q9SIT7
GO:BP	pigment accumulation	GO:0043476	0.0158692	1.79944	6	2699	4	Q9ZR72,Q0WV12,Q9SGY2,Q9LJX0
GO:BP	cation transmembrane transport	GO:0098655	0.0158692	1.79944	412	2382	61	Q8L725,Q9SCX5,Q8L7Z0,O04089,Q39065,Q9SY55,Q9SX28,Q3E7D0,Q9C9Z1,O80739,Q93XM7,F4HVS0,Q9FKP1,Q9C5V5,O81078,Q56ZZ7,Q8L636,Q9S9N8,Q9FLG2,Q9LD18,Q9S9N4,Q38898,Q8LPT3,P93313,Q9M353,O64823,P92941,Q9M7K4,Q9SA05,Q94AS9,O22881,Q9LHA4,Q9SIQ7,Q9XES1,Q9SZW4,Q8GWX2,Q9SH30,Q8W4I4,Q9M7J9,Q9SDS7,Q9ZUA5,Q9ZUN3,Q8RWZ7,Q8VZ80,Q56XP4,Q8GZD4,Q9SYT0,Q8H1G3,Q8W4E7,Q0WU02,Q8RWF4,Q9M6N7,Q9SVV6,F4IBD7,Q93YT1,Q9LW15,Q9SJY5,…
GO:BP	monocarboxylic acid catabolic process	GO:0072329	0.0160161	1.79544	65	2660	16	O04469,Q9SRR0,Q9FNP1,Q9FLV0,Q9M841,Q9MA90,Q94FB9,Q9FWA3,Q8LGF7,Q9LF46,Q9ZSA7,P0CZ23,Q9CA86,O65201,Q8RY16,Q9SYU4
GO:BP	nuclear migration	GO:0007097	0.0160213	1.7953	7	976	3	F4K5K6,Q9C8E6,Q0WPU1
GO:BP	response to nematode	GO:0009624	0.0160266	1.79516	81	2727	19	O22633,Q9LXV3,Q9LD37,O65023,Q9M1C7,Q9FMF7,Q9LFR1,Q9FHB6,Q9ZR72,Q2EF88,Q8VZR7,Q9S836,Q9M6N7,Q94B38,Q8H157,Q8W234,O22218,Q9FUY2,Q9LV93
GO:BP	cellular transition metal ion homeostasis	GO:0046916	0.0160266	1.79516	63	2754	16	P92949,O82089,Q39065,Q9ZS97,F4HVS0,Q8LPT3,Q9FIC3,Q2EF88,Q6R3K9,Q9ZUA5,Q9C5D3,Q8W4E7,Q6R3L0,O49627,Q8W4S4,Q8GWP3
GO:BP	production of siRNA involved in RNA interference	GO:0030422	0.0160266	1.79516	44	2214	11	P84634,Q9SG02,Q3EBC8,Q9SP32,Q93VM9,O82504,Q8W566,O04492,Q9C5Q8,Q9C793,Q9SB47
GO:BP	glutamate metabolic process	GO:0006536	0.0160266	1.79516	27	2138	8	Q9LXV3,Q9LV03,Q9FMF7,Q6NKX1,Q42521,Q8VZC3,P46643,Q9ZNZ7
GO:BP	plant organ senescence	GO:0090693	0.0160266	1.79516	149	1667	21	Q93VB2,Q9XIC5,F4JSE7,Q38997,Q9C768,Q9C9B9,Q93WF6,O04609,Q06850,Q9FIS1,Q9ZUZ2,Q9FLV0,Q9LYG9,Q9SWG3,Q9FLI7,Q9LSD5,Q9LES2,A4FVP6,O22150,Q9SIV3,Q949N0
GO:BP	carbon utilization	GO:0015976	0.0160266	1.79516	10	1443	4	Q94CE4,Q9M2Y6,Q9C778,P27140
GO:BP	regulation of cell morphogenesis	GO:0022604	0.0160272	1.79514	113	2532	23	Q9M1L7,Q9FF75,Q8RXG3,Q94AN2,F4I3P9,Q8H0T9,Q9LH50,Q9M2Y6,Q0WPU1,Q9T020,Q9LXT9,Q9SJT0,Q93ZY2,Q9SIQ7,Q43125,Q56WM6,Q9LJD8,Q96262,O80763,A8MQR0,O23702,Q9SFU6,Q9FUY2
GO:BP	regulation of hormone levels	GO:0010817	0.0160272	1.79514	273	1665	33	B9DFU2,F4IPE3,Q9FZ33,Q9ASU8,Q94AN2,Q94ID2,Q9SRU2,Q9FKK2,O65782,O80725,Q94CK9,Q8RUN2,Q9SD40,Q9SYM5,Q9FHA7,Q67ZE1,Q05085,F4KGY6,Q94FL6,Q9SYK9,O23661,Q9S7Z8,Q9C6W5,P32068,Q9MA90,Q9ZUX7,Q9FMZ0,Q39183,O64682,Q93ZY2,Q43125,Q7G9P4,Q9ZR72
GO:BP	arginine biosynthetic process	GO:0006526	0.0161148	1.79278	14	2535	6	Q9SCL7,Q9M8M7,B5X4Z4,Q84JF4,Q9SZX3,Q9ZST4
GO:BP	Golgi organization	GO:0007030	0.0161291	1.79239	49	1680	10	Q944A9,Q9SFU0,Q8S8N9,Q8LEK2,Q9M0Y8,Q9LVP9,Q9LRP1,Q8VYU6,Q6IDL4,Q8RWU7
GO:BP	cellular response to external stimulus	GO:0071496	0.0161291	1.79239	225	2361	37	O48781,O22850,F4KD71,Q93WF6,Q8LGA5,Q9FGW9,Q9C5U0,Q94CL7,Q9LHQ6,Q94JL3,Q9SYK9,Q9T074,Q8GZA4,Q9LJW0,Q9LT02,Q9ZUU8,Q9SR86,Q94AL8,O82730,P0C5E2,Q9FK29,Q93VK0,Q96262,Q570C0,Q949X9,Q8LBH4,Q9C9W5,O65020,Q9LSP7,O82255,Q8S8M9,Q9SGU9,Q8W234,Q6R8G7,Q9LZP8,Q9MAM1,Q8GXU5
GO:BP	cytokinesis	GO:0000910	0.0161429	1.79202	104	1939	18	Q944A9,Q9FY61,Q9ZU46,Q8VZK9,Q9FJV0,Q94FL9,Q94FL6,Q8RWQ4,Q9SP32,Q9FLP0,Q9LUI3,P47192,Q9LE82,Q9FQ25,Q9S7P9,Q94JQ6,Q94FN2,B3H5K9
GO:BP	regulation of stomatal movement	GO:0010119	0.0162987	1.78785	100	2190	19	Q9FGH9,Q8RXG3,P46573,O82804,Q94CE4,Q9ZSD4,Q03250,Q9C554,P27140,Q9M3B0,Q9C5Y0,Q9FFB6,Q9C690,Q9FK29,Q56XP4,O48782,Q9LSP7,Q8RX71,Q8H157
GO:BP	xylan catabolic process	GO:0045493	0.0163461	1.78658	16	860	4	Q9SG80,Q9FGY1,Q84WT5,A0A1P8B8F8
GO:BP	vacuole fusion, non-autophagic	GO:0042144	0.016562	1.78089	4	2011	3	Q9C9C4,Q9ZW34,Q93VQ0
GO:BP	vacuole fusion	GO:0097576	0.016562	1.78089	4	2011	3	Q9C9C4,Q9ZW34,Q93VQ0
GO:BP	regulation of vacuole fusion, non-autophagic	GO:0032889	0.016562	1.78089	4	2011	3	Q9C9C4,Q9ZW34,Q93VQ0
GO:BP	microsporogenesis	GO:0009556	0.0165631	1.78086	26	865	5	O04376,Q9LYN8,F4HXY7,O04375,Q8GXL3
GO:BP	leaf morphogenesis	GO:0009965	0.0165631	1.78086	111	1968	19	F4IPE3,Q02283,Q93ZR1,Q9FKZ3,Q9LV09,Q9M2Y6,Q8RXN0,Q9SZD4,Q42371,Q9C6W5,Q0WP44,Q9FNN6,Q43125,Q9SS80,Q9C8J7,Q9S836,Q9FZK1,Q5W7F2,Q8W4D0
GO:BP	cellular response to abscisic acid stimulus	GO:0071215	0.0166256	1.77922	293	2386	46	Q9CAJ0,Q9FGH9,Q8RXG3,Q9SCZ4,Q38997,Q8L7L1,F4IB81,O22850,Q9C8E6,Q66GN2,Q42546,Q9FJ93,Q9SRT0,Q9SSF8,Q9FGW9,Q9ZUZ2,O04714,Q39265,Q8H0V5,Q94JL3,Q9SYK9,Q9SS90,Q9C778,Q6NPN9,O80871,Q9FNN6,Q9FLB1,F4JZY1,O64816,Q9LES2,Q9C5Y0,Q9SYY4,Q84TH5,O65282,Q9FGM1,P0C5E2,Q9S775,Q9LTB8,Q0WU02,Q93ZH9,Q9M7Q4,Q9FPR3,Q39204,Q9LES3,Q9FY48,Q9M022
GO:BP	cellular response to alcohol	GO:0097306	0.0166256	1.77922	293	2386	46	Q9CAJ0,Q9FGH9,Q8RXG3,Q9SCZ4,Q38997,Q8L7L1,F4IB81,O22850,Q9C8E6,Q66GN2,Q42546,Q9FJ93,Q9SRT0,Q9SSF8,Q9FGW9,Q9ZUZ2,O04714,Q39265,Q8H0V5,Q94JL3,Q9SYK9,Q9SS90,Q9C778,Q6NPN9,O80871,Q9FNN6,Q9FLB1,F4JZY1,O64816,Q9LES2,Q9C5Y0,Q9SYY4,Q84TH5,O65282,Q9FGM1,P0C5E2,Q9S775,Q9LTB8,Q0WU02,Q93ZH9,Q9M7Q4,Q9FPR3,Q39204,Q9LES3,Q9FY48,Q9M022
GO:BP	glucuronoxylan biosynthetic process	GO:0010417	0.0166376	1.77891	12	549	3	Q9ZUV3,Q9FZJ1,Q940Q8
GO:BP	glucuronoxylan metabolic process	GO:0010413	0.0166376	1.77891	12	549	3	Q9ZUV3,Q9FZJ1,Q940Q8
GO:BP	Golgi to vacuole transport	GO:0006896	0.0166376	1.77891	28	2076	8	Q944A9,Q94KD3,Q9ZUI6,Q9SE83,Q9LVP9,Q9LRP1,Q9C744,Q9M2T1
GO:BP	oligosaccharide catabolic process	GO:0009313	0.0167132	1.77694	15	2369	6	Q9SW48,Q94A08,Q67XD9,Q9FK88,Q9FXA8,B9DFA8
GO:BP	G protein-coupled receptor signaling pathway	GO:0007186	0.0167132	1.77694	28	480	4	Q9C516,O81283,Q6AWT8,O80462
GO:BP	mRNA cleavage involved in mRNA processing	GO:0098787	0.0167132	1.77694	2	29	1	Q9M9G6
GO:BP	pre-mRNA cleavage required for polyadenylation	GO:0098789	0.0167132	1.77694	2	29	1	Q9M9G6
GO:BP	regulation of cell division	GO:0051302	0.0168379	1.77371	76	2493	17	Q9FI46,O22892,C0LGQ5,Q05609,F4IH25,Q9LX29,Q94FL9,Q42371,Q9LY03,Q9LUI3,Q9LX14,Q8S8F8,Q9LJD8,B3H5K9,O04331,O23702,Q700D2
GO:BP	posttranscriptional regulation of gene expression	GO:0010608	0.0168677	1.77294	325	1973	43	P84634,Q9SYL9,Q9C9R6,Q9FNN3,Q9ZVT7,Q0WLC6,Q9LF10,Q9SG02,Q3EBC8,Q9FME4,P93008,Q8GW31,P42730,Q02283,Q39238,Q9M310,Q9LJE5,Q7XZF5,Q8W4B1,Q8GWE0,Q9LJX4,Q9FLF0,Q9SP32,Q93VM9,Q9LYA9,Q9SKN2,Q8GWQ6,F4I8S3,P92965,O82504,O48890,Q8L844,Q9LES2,Q8RWG2,F4IRR2,Q8W566,O04492,Q9C5Q8,P42731,Q6NPF4,Q9XI00,Q9C793,Q9LRZ3
GO:BP	cellular alkane metabolic process	GO:0043446	0.016895	1.77224	5	1520	3	F4HVY0,Q7XZF5,Q8H1Z0
GO:BP	primary alcohol biosynthetic process	GO:0034309	0.0171526	1.76567	5	12	1	Q8VY09
GO:BP	positive regulation of autophagy	GO:0010508	0.0171695	1.76524	8	228	2	Q93VB2,Q38997
GO:BP	DNA-templated transcription, termination	GO:0006353	0.0174777	1.75751	52	34	2	P84634,Q9FM80
GO:BP	cellular response to misfolded protein	GO:0071218	0.0174949	1.75709	24	74	2	Q9FH28,Q0WL80
GO:BP	regulation of ion transmembrane transport	GO:0034765	0.0175429	1.7559	42	2741	12	Q9SCX5,O23016,Q9FL28,Q38898,P92941,Q9SIQ7,Q43125,P92943,Q39128,Q8GX93,Q8H0Y1,Q940H6
GO:BP	cellular response to extracellular stimulus	GO:0031668	0.0176593	1.75303	219	2361	36	O48781,O22850,F4KD71,Q93WF6,Q8LGA5,Q9FGW9,Q9C5U0,Q94CL7,Q9LHQ6,Q94JL3,Q9SYK9,Q9T074,Q8GZA4,Q9LJW0,Q9LT02,Q9ZUU8,Q9SR86,Q94AL8,O82730,P0C5E2,Q9FK29,Q93VK0,Q96262,Q570C0,Q949X9,Q8LBH4,Q9C9W5,O65020,Q9LSP7,O82255,Q8S8M9,Q9SGU9,Q6R8G7,Q9LZP8,Q9MAM1,Q8GXU5
GO:BP	nucleus organization	GO:0006997	0.01781	1.74934	56	2293	13	Q9FLH0,Q9FF75,Q9SJ56,F4I8I0,F4I9E1,Q8GUU3,Q9CAF4,Q93ZJ3,Q8RWU7,Q8GWW8,Q9SGS2,F4IPY2,O04326
GO:BP	cell cycle DNA replication	GO:0044786	0.0178922	1.74734	71	969	9	Q9FNN3,Q9SFU0,Q9C5V6,Q8W4F0,O80786,Q94FL9,B3DNN5,Q94FL6,O48533
GO:BP	methotrexate transport	GO:0051958	0.017938	1.74623	1	64	1	Q9SKZ5
GO:BP	drug transport	GO:0015893	0.017938	1.74623	1	64	1	Q9SKZ5
GO:BP	5-formyltetrahydrofolate transport	GO:0015885	0.017938	1.74623	1	64	1	Q9SKZ5
GO:BP	shade avoidance	GO:0009641	0.017938	1.74623	22	2137	7	Q9LXR7,Q9SYM2,O65782,Q8RY25,Q43125,Q9C9A9,Q05466
GO:BP	rRNA pseudouridine synthesis	GO:0031118	0.017938	1.74623	11	1354	4	Q9SVS0,Q8VZT0,Q9LT72,Q3ECD0
GO:BP	protein peptidyl-prolyl isomerization	GO:0000413	0.017938	1.74623	63	2278	14	Q8LDP4,F4J9Q6,Q38931,Q9FJL3,O81864,Q9ZVJ4,Q9LDC0,Q9SSA5,O49605,F4HTT6,Q8W4D0,Q9LY75,Q8LGG0,Q9LYR5
GO:BP	threonyl-tRNA aminoacylation	GO:0006435	0.0179695	1.74546	4	506	2	F4IFC5,O04630
GO:BP	negative regulation of RNA metabolic process	GO:0051253	0.0182094	1.7397	344	2719	58	Q8W1E3,Q9M9G6,Q9FNN3,Q9XFH4,Q96289,Q0WLC6,Q9M658,Q9SG02,O23341,Q96305,Q8VYZ0,Q946J8,Q9LFQ3,Q84JP1,Q8VZ79,Q9FGW9,O04848,Q9FMC8,Q9LJB7,F4JI44,Q9FYA2,Q5XEM9,Q9SKN2,Q94K49,Q38830,O82504,Q9FNY0,Q8VZ67,Q9LES2,Q9SSE9,Q8RWG2,Q84JU6,Q9T0D3,P43273,Q8VZL6,Q93WK5,Q9S775,Q9SRH9,Q8RXN6,Q9ZQ85,O22703,Q9FY93,F4JS25,Q05466,Q8W234,Q8RWN5,Q38826,Q9LZM8,O23702,F4HNU8,Q0WNR6,Q9FUY2,P92973,F4JN35,Q9LYC8,Q5YDB6,Q8LPQ9,…
GO:BP	singlet oxygen-mediated programmed cell death	GO:0010343	0.0182277	1.73927	5	1575	3	Q9FM80,Q93YW0,Q43125
GO:BP	sphingosine biosynthetic process	GO:0046512	0.0182494	1.73875	10	1524	4	Q8L7L1,Q9LSZ9,Q9LRB0,F4HQM3
GO:BP	sphingosine metabolic process	GO:0006670	0.0182494	1.73875	10	1524	4	Q8L7L1,Q9LSZ9,Q9LRB0,F4HQM3
GO:BP	anthocyanin-containing compound metabolic process	GO:0046283	0.0182949	1.73767	49	2025	11	Q0WL80,Q9FN69,P28493,Q9SYM2,Q9LPV9,Q9FNV9,Q9FE46,Q9C778,Q43125,O80386,O04153
GO:BP	carbohydrate mediated signaling	GO:0009756	0.0183044	1.73744	39	2204	10	Q38997,Q05609,Q9SYM4,Q9C9U5,Q9C826,Q84K90,O65020,O24606,Q9M7Q4,Q9SIT7
GO:BP	sugar mediated signaling pathway	GO:0010182	0.0183044	1.73744	39	2204	10	Q38997,Q05609,Q9SYM4,Q9C9U5,Q9C826,Q84K90,O65020,O24606,Q9M7Q4,Q9SIT7
GO:BP	diol biosynthetic process	GO:0034312	0.0183285	1.73687	13	1927	5	Q8L7L1,Q9LSZ9,Q9LRB0,F4HQM3,Q9LU63
GO:BP	cellular carbohydrate catabolic process	GO:0044275	0.0183285	1.73687	74	2369	16	Q8LCP6,Q93YQ7,Q38890,Q94A41,O82200,Q2V4L8,Q9SW48,Q9CAC1,Q9FWA3,Q9LIR6,Q67XD9,Q9FK88,Q42059,Q9SS48,Q9FXA8,B9DFA8
GO:BP	diol metabolic process	GO:0034311	0.0183285	1.73687	13	1927	5	Q8L7L1,Q9LSZ9,Q9LRB0,F4HQM3,Q9LU63
GO:BP	organic acid transport	GO:0015849	0.0183285	1.73687	147	2198	25	Q9SKZ5,Q8RXN3,Q9ASS7,Q9SYD6,Q9LXV3,Q9SHH0,Q93XM7,Q84WE9,Q8RXN0,Q9FMF7,Q9C5D6,Q8GX78,Q8L4X4,Q39134,Q94FB9,Q9LI61,Q84TH5,Q9S836,Q9LYM2,Q9FF99,Q1EBV7,Q94B38,O80668,Q8H157,Q9SJY5
GO:BP	regulation of shoot system development	GO:0048831	0.0183285	1.73687	168	2783	33	Q9SX27,Q9ZVH8,Q7XYY2,Q8H103,Q9FHH8,O82804,Q946J8,Q9FIS1,Q9C5U0,Q9LJB7,A0AQW4,Q0WP44,Q9M2D9,Q9SR13,Q9M8Y0,Q9SIV3,Q9ASP6,Q9LYU7,Q9C5Q8,F4KDN0,O80831,Q9SK53,Q8W4D0,Q9SYG2,Q8W234,Q0WPF2,Q9C5G0,A4GSN8,Q9FUY2,Q9SGY2,F4J7T2,Q8LPQ9,Q9ZVH4
GO:BP	maintenance of shoot apical meristem identity	GO:0010492	0.0183285	1.73687	22	305	3	P84634,Q38914,Q9SG02
GO:BP	fatty acid biosynthetic process	GO:0006633	0.0184042	1.73508	164	2741	32	Q9SLA8,Q9XF43,F4I171,Q38997,Q8LAH7,Q8RXD4,Q8LBB2,P52410,Q9LNJ4,Q9LLC1,Q9SUC5,Q9FLH8,Q9LZ72,Q8GWG0,Q9SIB2,O80800,F4HQM3,Q9ZWT1,Q9SYY4,O48916,O48780,Q9C6L5,Q9LIS1,Q9LD43,Q5XEP9,Q9LN49,Q9SGY2,Q9ZST4,Q8S8S1,Q8H151,Q9MAM3,Q940H6
GO:BP	cellular amine metabolic process	GO:0044106	0.0184351	1.73435	81	2784	19	Q9SKX5,O65782,O04203,Q9SU79,P46637,Q94JL3,P32068,Q8GWW7,P32069,Q9FR44,O82782,Q9SZ06,Q94BN2,Q39204,Q02166,Q9ZST4,P94077,Q9SI64,Q9LX30
GO:BP	import into nucleus	GO:0051170	0.0185248	1.73225	57	2552	14	Q8L748,Q8RY25,Q96321,O64740,Q9LE82,F4JZY1,O80480,F4IRR2,Q8GUL2,O04326,F4IGA5,P92985,A4GSN8,Q9ZPY7
GO:BP	plant-type cell wall organization	GO:0009664	0.0186413	1.72952	153	1436	19	Q93YQ7,Q9SZ11,Q94CD1,Q9FJZ3,P24806,O22874,C0LGF4,O48818,Q9LJU0,Q949Z1,Q9M9S2,Q9M2Y6,Q9FG35,Q9SFB7,Q42371,Q6NKW9,Q9C554,Q9C9Q8,F4JGZ1
GO:BP	reactive nitrogen species metabolic process	GO:2001057	0.0188907	1.72375	46	727	6	Q38997,Q9LYK2,Q8LBB2,Q9SZY4,Q9SX20,Q05085
GO:BP	response to salicylic acid	GO:0009751	0.0188932	1.7237	169	2227	28	Q0WL80,F4JSE7,F4I171,Q8LAH7,O04203,Q9LMP1,Q39088,Q9XI90,O64587,Q9FLV0,Q94FL9,Q9C5S2,Q8GYH5,F4KBW6,F4ICB6,Q9FNN6,Q8H159,F4HVW5,Q8VYA3,P43273,Q93VJ2,Q8W453,Q6NPF4,Q0WU02,Q9FJT7,A9LNK9,Q9FPR3,F4IUX6
GO:BP	sterol biosynthetic process	GO:0016126	0.0188932	1.7237	48	696	6	F4HVY0,Q9C6T1,P54873,Q9XIG1,Q67ZE1,Q9M8Z7
GO:BP	response to nitrogen compound	GO:1901698	0.0189706	1.72192	312	2323	47	Q9FH28,Q0WL80,Q96289,F4JKK0,Q9LYK2,Q9SUS5,Q8LB17,Q9SXC9,O04609,Q8LGA5,Q93ZS9,Q05085,O82155,Q9XEE6,Q9C5V5,Q94FL9,O81078,Q8RXX9,Q9LJB7,O82392,Q9FUS8,Q0WVM4,P92941,Q949Y5,Q93YU8,Q5PNY6,O22808,Q9SZ06,Q8GWH3,A4FVP6,Q9SI09,Q9T0D3,Q9FK29,O82811,Q93VK0,Q9LVE0,Q9LPV5,Q9LM93,O04331,Q93YT1,Q8W234,Q9LZF6,Q84TG3,Q39204,O23160,O80982,Q9LX93
GO:BP	cell wall polysaccharide catabolic process	GO:0044347	0.0190483	1.72014	17	860	4	Q9SG80,Q9FGY1,Q84WT5,A0A1P8B8F8
GO:BP	floral whorl development	GO:0048438	0.019058	1.71992	194	1215	20	Q93ZS4,Q9SG02,O22193,Q9LYN8,Q94CK9,F4JTB3,Q96305,Q9SD40,Q9FHA7,Q9LNJ4,Q9FKZ3,Q9LV09,Q8GXL3,C0LGU5,Q9LKB9,Q9SFB7,Q38909,Q9SFV2,Q0WVM4,Q9XHV0
GO:BP	vacuolar transport	GO:0007034	0.019147	1.7179	106	2433	21	O80910,Q944A9,Q94KD3,Q9ZUI6,Q93ZQ5,Q9SCP9,O82775,Q9SE83,Q9M353,Q8LEK2,Q9LVP9,Q9LRP1,Q9LHA4,F4HXZ1,Q9STT2,Q9C744,Q9M2T1,Q941D5,B9DFS6,Q9FY48,Q0WP36
GO:BP	purine nucleoside monophosphate metabolic process	GO:0009126	0.0193069	1.71429	33	206	3	P38025,Q9STG9,Q9SI61
GO:BP	purine ribonucleoside monophosphate metabolic process	GO:0009167	0.0193069	1.71429	33	206	3	P38025,Q9STG9,Q9SI61
GO:BP	stamen morphogenesis	GO:0048448	0.0193584	1.71313	9	816	3	Q9LYN8,Q96305,Q9LV09
GO:BP	salicylic acid metabolic process	GO:0009696	0.0195139	1.70966	52	1370	9	Q9SF86,Q940H7,Q6XBF8,O22822,O80683,Q9FLV0,Q9FKL6,C0SV51,Q9SGN6
GO:BP	primary miRNA processing	GO:0031053	0.0195787	1.70822	14	1808	5	P93008,Q8W4B1,Q9SP32,P92965,O04492
GO:BP	UDP-glucosylation	GO:0097359	0.0197739	1.70391	1	74	1	Q0WL80
GO:BP	inorganic anion transport	GO:0015698	0.0199119	1.70089	148	2693	29	Q9SXS2,Q9FKM2,Q9LYK2,Q05085,Q93ZQ5,Q9C5U0,O04722,Q8GYH8,Q9LW86,P92941,Q9M1E2,Q93YU8,Q9LJW0,O82811,Q38954,Q9M2D2,Q9LVE0,Q9LPV5,P92943,Q9FLV9,Q9SJY5,Q6R8G7,Q9FJX3,Q0WP36,Q94LW6,Q9SV13,Q7DNC3,Q9C8G9,Q8GX93
GO:BP	ribonucleoprotein complex biogenesis	GO:0022613	0.0199119	1.70089	535	234	13	F4I1X0,P51414,Q94AH9,Q9SVS0,O82266,Q9SMV6,O22892,Q8W4I6,Q3E902,O22922,P60040,Q8VZT0,Q9ZVT7
GO:BP	cysteinyl-tRNA aminoacylation	GO:0006423	0.0199219	1.70067	4	2215	3	B3LFA4,Q8VXZ7,F4IPY2
GO:BP	transition metal ion transport	GO:0000041	0.0199219	1.70067	113	1981	19	P92949,O82089,O04089,Q39065,Q9SY55,Q9SX28,Q9C9Z1,F4HVS0,Q9S9N8,Q8LPT3,Q944H5,P93051,O23482,Q9SZW4,Q2EF88,Q9SH30,Q6R3K9,Q9ZUA5,Q8W4E7
GO:BP	negative regulation of post-embryonic development	GO:0048581	0.0201268	1.69623	104	2496	21	Q9ZVH8,Q946J8,O49286,Q9LNU1,Q94CE4,Q9LJ44,Q0WP44,Q9M8Y0,P27140,Q6BDA0,O64816,Q43125,Q9SIV3,Q84TH5,Q9ZQ85,Q8GZM7,C0SVM5,Q38826,Q9SSE5,Q9C5G0,A4GSN8
GO:BP	anion homeostasis	GO:0055081	0.0201379	1.69599	28	2688	9	Q9C8E6,Q94CL7,Q84WV0,Q9C5L3,Q949Y3,Q6R8G7,Q9SGA2,O22218,Q9SCX8
GO:BP	cytoskeleton-dependent intracellular transport	GO:0030705	0.0202415	1.69376	33	60	2	Q9LPC6,F4K5K6
GO:BP	response to extracellular stimulus	GO:0009991	0.0203929	1.69052	273	2394	43	Q93VB2,Q38997,O48781,O22850,Q8L471,F4KD71,Q93WF6,Q8LGA5,Q9FGW9,Q9C5U0,Q94CL7,Q9LHQ6,Q94JL3,Q9SYK9,Q9FYA2,O82392,Q9T074,Q9FZH5,Q8GZA4,Q9LJW0,Q9LT02,Q9ZUU8,Q9SR86,Q94AL8,O82730,P0C5E2,Q9FK29,Q93VK0,Q96262,Q570C0,Q949X9,Q8LBH4,Q9C9W5,O65020,Q9LSP7,O82255,Q8S8M9,Q9SGU9,Q6R8G7,Q9LZP8,Q9MAM1,Q8GXU5,Q93Y08
GO:BP	water homeostasis	GO:0030104	0.0204023	1.69032	14	1091	4	C0LGQ5,Q9LMP1,Q94FL6,Q9M353
GO:BP	hexose metabolic process	GO:0019318	0.0204023	1.69032	139	2617	27	Q9FK30,Q8H103,Q5E924,Q8RWE8,Q949U4,Q8GUM0,Q93ZR8,Q9FLH8,O64884,Q8L743,P94078,F4HSU3,Q9T074,Q944G9,Q9SCY0,Q9SEE5,Q9SH89,Q9SA77,O22893,Q8H1E6,Q0WUZ5,Q7Y030,Q1JPM5,Q8GZ81,Q8VYG2,Q8GW72,Q8LPF8
GO:BP	response to misfolded protein	GO:0051788	0.0204109	1.69014	27	74	2	Q9FH28,Q0WL80
GO:BP	DNA methylation on cytosine within a CHH sequence	GO:0010426	0.0205214	1.68779	2	1347	2	Q94F87,O48890
GO:BP	cellular amino acid catabolic process	GO:0009063	0.0205218	1.68778	89	2750	20	Q0WM29,O04203,Q9LVY1,Q94JQ3,P46637,Q6NKX1,Q9SZE1,Q9ZWT1,Q42521,Q8RXU4,Q84WV0,Q8VZC3,Q5XF59,Q8H107,Q9SGU9,O23254,Q9LDV4,O81027,Q9SI64,Q8RXN4
GO:BP	photosynthesis	GO:0015979	0.0205552	1.68708	275	2239	41	O82660,Q9FJ82,Q9XF89,Q9M158,Q96289,Q9SAA2,P82658,Q8H112,O22773,Q2V4B2,Q9M2Y6,Q8LCQ4,O23403,Q9LU39,Q9LR64,Q9C9K1,Q9XI73,Q8LCA1,Q07473,Q9LU21,Q949Y5,P27140,Q9SRY4,Q8L540,Q9C503,O24629,Q9T0A4,Q9ZNX9,O22609,Q9SY97,Q84RQ7,Q9M2D2,A0MFS5,Q9S726,P0DKG8,O48782,Q9SEL7,Q9FNB0,Q94B38,O49668,P49599
GO:BP	transport of virus in host, tissue to tissue	GO:0046741	0.0205645	1.68688	4	561	2	Q9FI46,Q9M670
GO:BP	enzyme-directed rRNA pseudouridine synthesis	GO:0000455	0.0210302	1.67716	6	1354	3	Q9SVS0,Q9LT72,Q3ECD0
GO:BP	thioester metabolic process	GO:0035383	0.0211484	1.67472	49	2728	13	Q9C6T1,Q39152,B9DGD6,P54873,Q08891,Q38799,Q0WQF7,Q9LD43,Q8H107,F4JCU3,Q9SGY2,O64688,A8MS68
GO:BP	protein-phycocyanobilin linkage	GO:0017009	0.0211484	1.67472	1	82	1	Q9FI46
GO:BP	cellular response to virus	GO:0098586	0.0211484	1.67472	1	82	1	Q9FI46
GO:BP	nucleoid organization	GO:0090143	0.0211484	1.67472	4	2283	3	Q9C595,Q9SUE0,Q8GWA2
GO:BP	RNA methylation	GO:0001510	0.0211484	1.67472	82	1	1	F4I1X0
GO:BP	lipid biosynthetic process	GO:0008610	0.0211484	1.67472	671	2749	103	B9DFU2,F4HVY0,Q9C6T1,Q8LGI2,Q9SLA8,Q9XF43,Q8W4I6,O80437,F4I171,Q38997,Q8L7L1,Q9ZVN2,F4JKK0,Q8LAH7,Q9LSZ9,Q05609,Q8RXD4,Q8LBB2,Q8LBA6,P54873,O82567,Q9LUM0,P52410,Q9LHN4,Q94BX4,F4HXY7,Q9XIG1,Q67ZE1,Q9LNJ4,O80952,Q9M8Z7,Q8VZG7,Q9LRZ5,Q7XZU1,Q9LLC1,Q9XID0,Q9LMM0,Q9SUC5,Q9SAH5,Q9FLH8,O22199,Q38932,Q93ZR6,Q56YP2,Q08891,O81024,Q9LZ72,Q8GWG0,Q8GWB7,Q9LRB0,Q9FR44,F4IDU4,Q9FNN6,Q9FMZ0,Q9SIB2,Q9C826,O80800,…
GO:BP	regulation of embryonic development	GO:0045995	0.0211484	1.67472	15	2533	6	Q6PQQ3,Q9LJD8,Q93VQ0,Q9ZQ31,Q9FUY2,Q9SGY2
GO:BP	acyl-CoA metabolic process	GO:0006637	0.0211484	1.67472	49	2728	13	Q9C6T1,Q39152,B9DGD6,P54873,Q08891,Q38799,Q0WQF7,Q9LD43,Q8H107,F4JCU3,Q9SGY2,O64688,A8MS68
GO:BP	mitochondrion localization	GO:0051646	0.0211685	1.67431	6	1364	3	Q9LKB9,F4J5S1,F4K5J1
GO:BP	nucleus localization	GO:0051647	0.0211685	1.67431	8	976	3	F4K5K6,Q9C8E6,Q0WPU1
GO:BP	establishment of protein localization to vacuole	GO:0072666	0.0213911	1.66977	53	39	2	O80910,Q944A9
GO:BP	protein localization to vacuole	GO:0072665	0.0213911	1.66977	53	39	2	O80910,Q944A9
GO:BP	positive regulation of cell cycle phase transition	GO:1901989	0.0213968	1.66965	15	140	2	Q8L5U0,O22892
GO:BP	positive regulation of mitotic cell cycle phase transition	GO:1901992	0.0213968	1.66965	15	140	2	Q8L5U0,O22892
GO:BP	pigment biosynthetic process	GO:0046148	0.0214361	1.66885	165	206	6	B9DFU2,Q9FN69,Q8W4I6,P28493,Q9STG9,Q9SI61
GO:BP	positive regulation of cellular process	GO:0048522	0.0214361	1.66885	1175	2741	169	Q93VB2,Q93VH6,F4IPE3,O82266,Q9XIC5,Q8L5U0,Q9FGH9,Q9M364,Q8RXG3,O22892,Q8W4I6,F4JUU5,Q9XFH4,F4I171,Q9FMX2,Q38997,Q9ZVT7,P46897,Q9LNC4,C0Z2L5,F4IB81,Q9SFC7,Q8LLD4,Q9FKK2,Q7XYY2,Q8H181,P46573,P93008,Q8RXD4,Q8GW31,Q5PNU3,Q94CK9,P42730,Q9SLG0,O22208,Q02283,Q39088,Q9SD40,Q9FHA7,Q8VYZ0,Q5XPJ9,Q9FJV0,P45951,Q9LJE5,Q8VZG7,Q9FIS1,Q8LGI3,O48915,Q8GWE0,O04714,Q9M2Y6,Q9M565,Q94FL9,Q9LJX4,B3DNN5,Q9SZD4,Q94FL6,…
GO:BP	iron ion homeostasis	GO:0055072	0.0214361	1.66885	67	2696	16	P92949,Q9ZS97,F4HVS0,Q9S9N8,Q8LPT3,Q9FLI7,O23482,Q9FIC3,Q2EF88,Q6R3K9,Q9ZUA5,Q8W4E7,Q93Y08,Q9ASS2,Q6R3L0,O49627
GO:BP	biological process involved in symbiotic interaction	GO:0044403	0.0214361	1.66885	113	403	7	Q0WL80,Q9FI46,F4JSE7,Q8RXG3,Q8LD27,Q9LFD5,Q8GW31
GO:BP	organelle localization	GO:0051640	0.0215315	1.66693	172	1496	21	F4K5K6,Q9FF75,Q9SMV6,Q9SJ40,Q9C8E6,Q8VZ95,Q42374,Q93YU5,Q42545,Q9SH88,O48724,Q0WPU1,Q9LKB9,Q9ZSD4,Q9C9N6,F4J5S1,Q9M1G5,O04834,F4K5J1,Q9M0Y8,Q9LHE9
GO:BP	macromolecule glycosylation	GO:0043413	0.0217701	1.66214	170	268	7	Q9ZUV3,Q84WB7,Q0WL80,Q9FFN2,Q9FZJ1,Q9FK30,F4K6F1
GO:BP	protein glycosylation	GO:0006486	0.0217701	1.66214	170	268	7	Q9ZUV3,Q84WB7,Q0WL80,Q9FFN2,Q9FZJ1,Q9FK30,F4K6F1
GO:BP	RNA splicing	GO:0008380	0.0217764	1.66201	357	2763	60	Q9M3G7,O22922,Q8RWB1,Q9FNN3,Q9LF10,P93008,Q94K01,Q9SL79,Q94C11,F4IUY8,Q9SUM2,Q8W4B1,A2RVS6,Q8LB54,Q9C5S2,Q93VM9,Q03250,Q8GWQ6,Q8W034,P92965,O22823,Q9LZQ9,Q0WLR1,Q9FKT4,Q9FMG4,Q9ZVI3,Q9FGZ9,P92964,O22315,Q9LUW5,F4IE66,Q93VJ2,F4JCU0,Q8RXN6,A0MFS5,Q84TH4,Q9SSD2,O22703,Q9LY75,Q8GUL2,Q9LNC5,Q84WU9,A9LNK9,Q9SB47,Q8RWN5,Q7XA66,Q9FGL9,O22212,Q9FKB0,Q38953,Q9C6A1,Q9SJA6,Q9LW64,Q3E9C3,B6EUA9,Q9C6K5,Q8LPQ9,…
GO:BP	movement of cell or subcellular component	GO:0006928	0.0218173	1.6612	87	1496	13	Q9LPC6,F4K5K6,Q9LZU5,F4IGL2,Q9C8E6,F4K0J3,Q0WPU1,Q9LKB9,P46875,Q8W1Y3,F4J8L3,F4K5J1,Q9LHE9
GO:BP	cellular response to oxidative stress	GO:0034599	0.0222517	1.65264	80	2456	17	Q9FM80,Q9XIC5,O22193,Q93YW0,Q9LU64,Q9LYG9,Q9SYK9,F4HQM3,Q43125,Q8GY91,Q05431,Q949U7,Q8LBS4,Q9XEX2,Q39204,Q93Y08,Q8L8T2
GO:BP	seed coat development	GO:0010214	0.0222633	1.65241	49	959	7	Q9LPU2,Q9FGY1,Q93YU5,Q9XIG1,O81007,O65351,Q9FJ21
GO:BP	cellular monovalent inorganic cation homeostasis	GO:0030004	0.0222637	1.6524	38	2768	11	Q8W1D5,Q9M353,Q9LHA4,Q8RWZ7,Q56XP4,Q9M2T1,Q8S397,Q8LBL1,Q8W4S4,Q9M2A0,Q42556
GO:BP	glycoprotein biosynthetic process	GO:0009101	0.0222905	1.65188	171	268	7	Q9ZUV3,Q84WB7,Q0WL80,Q9FFN2,Q9FZJ1,Q9FK30,F4K6F1
GO:BP	regulation of cellular ketone metabolic process	GO:0010565	0.0224519	1.64875	95	2784	21	Q9SF86,F4I171,Q8RXD4,Q6XBF8,Q8VZG7,O80683,Q94JL3,Q9FKL6,C0SV51,Q9FNN6,Q9C826,Q9SGN6,Q9SZ06,O24606,Q39204,Q9LM76,Q9ZST4,P48731,P94077,Q9LSL1,Q9LX30
GO:BP	protein transmembrane import into intracellular organelle	GO:0044743	0.0224776	1.64825	45	2660	12	O22265,Q9SRR0,Q9FNP1,Q9M841,Q9FXT6,Q8GYJ4,Q8VYE2,Q8LGF7,Q9CA86,Q8RY16,O64948,Q9SYU4
GO:BP	photosynthesis, light harvesting	GO:0009765	0.0227434	1.64314	36	2096	9	Q9XF89,O22773,Q8LCQ4,Q9LR64,Q9C9K1,Q07473,O22609,Q9SY97,Q9SEL7
GO:BP	polysaccharide biosynthetic process	GO:0000271	0.0228979	1.6402	239	2690	42	Q9ZUV3,Q8L735,Q0WVX5,Q94CD1,Q9FZJ1,F4K6F1,Q8VZK9,Q8VYF4,Q38890,Q940Q8,C0LGF4,O81007,Q93ZR8,Q9M2Y6,Q9FLH8,Q9FG35,Q9FJ21,Q66GQ5,O04536,Q9FZ45,Q9LXT9,Q9C9Q8,F4JGZ1,Q9M8J2,Q9ZQC6,Q9T0F7,Q94JQ6,Q9SCY0,O80919,Q9SA77,C0LGL9,Q9SRW9,Q9C998,Q9FH90,P55229,Q0WVN5,Q9SFU6,Q8L7F9,Q9SGY2,O22943,Q8LED3,Q6DBG8
GO:BP	lignin metabolic process	GO:0009808	0.0229961	1.63835	78	311	5	Q07488,Q9FI78,Q9C942,Q9FLB5,O80434
GO:BP	sporulation	GO:0043934	0.0229961	1.63835	37	968	6	O04376,Q9LYN8,F4HXY7,O04375,Q8GXL3,Q94FL6
GO:BP	sexual sporulation	GO:0034293	0.0229961	1.63835	37	968	6	O04376,Q9LYN8,F4HXY7,O04375,Q8GXL3,Q94FL6
GO:BP	plant-type sporogenesis	GO:0048236	0.0229961	1.63835	37	968	6	O04376,Q9LYN8,F4HXY7,O04375,Q8GXL3,Q94FL6
GO:BP	floral organ morphogenesis	GO:0048444	0.0230984	1.63642	44	2739	12	F4IPE3,Q9LYN8,Q96305,Q9FHA7,Q9LV09,Q9LUI3,Q9C5Q8,F4KDN0,Q8W4D0,O23702,Q9LMT2,Q9LYC1
GO:BP	glycine biosynthetic process	GO:0006545	0.0230984	1.63642	11	2528	5	Q56YA5,Q94JQ3,Q8RXU4,Q84WV0,O23254
GO:BP	viral replication complex formation and maintenance	GO:0046786	0.0230984	1.63642	4	2390	3	Q9ZUM2,Q8H960,Q9C5W7
GO:BP	alcohol biosynthetic process	GO:0046165	0.0230984	1.63642	87	2261	17	Q8VY09,Q8L7L1,Q9LSZ9,O04714,Q08891,Q9FJH9,Q9LRB0,Q9FNN6,Q9C826,F4HQM3,Q9SI09,O80568,Q7G9P4,Q9LU63,Q93Z01,Q94F00,Q9LM76
GO:BP	ribonucleoside bisphosphate metabolic process	GO:0033875	0.0233035	1.63258	67	2728	16	Q9C6T1,Q39152,B9DGD6,P54873,Q08891,Q9ZQH0,Q8L5Y9,Q38799,Q0WQF7,P0DKG8,Q9LD43,Q8H107,F4JCU3,Q9SGY2,O64688,A8MS68
GO:BP	nucleoside bisphosphate metabolic process	GO:0033865	0.0233035	1.63258	67	2728	16	Q9C6T1,Q39152,B9DGD6,P54873,Q08891,Q9ZQH0,Q8L5Y9,Q38799,Q0WQF7,P0DKG8,Q9LD43,Q8H107,F4JCU3,Q9SGY2,O64688,A8MS68
GO:BP	purine nucleoside bisphosphate metabolic process	GO:0034032	0.0233035	1.63258	67	2728	16	Q9C6T1,Q39152,B9DGD6,P54873,Q08891,Q9ZQH0,Q8L5Y9,Q38799,Q0WQF7,P0DKG8,Q9LD43,Q8H107,F4JCU3,Q9SGY2,O64688,A8MS68
GO:BP	purine nucleobase biosynthetic process	GO:0009113	0.0233186	1.6323	11	206	2	Q9STG9,Q9SI61
GO:BP	regulation of intracellular transport	GO:0032386	0.0235716	1.62761	23	2187	7	Q9SMV6,Q5PNU3,Q0WP44,O04834,F4JZY1,Q9FNR3,Q9LVX1
GO:BP	protein complex oligomerization	GO:0051259	0.0238061	1.62331	60	1232	9	Q9FF75,P93033,O22265,Q9FHQ3,P46637,Q8L9J7,Q94CF0,P13853,P37107
GO:BP	plant-type cell wall modification	GO:0009827	0.0240511	1.61887	35	1039	6	Q93YQ7,Q9FJZ3,P24806,Q949Z1,Q9FG35,Q9SFB7
GO:BP	endosome organization	GO:0007032	0.0241149	1.61771	11	2561	5	Q9SJ40,F4HXZ1,Q9C744,Q9ASS2,F4IDS7
GO:BP	dicarboxylic acid metabolic process	GO:0043648	0.0241346	1.61736	96	2777	21	Q9FJ82,F4JYE9,P93033,Q9LXV3,Q94JQ3,Q00218,Q9LV03,Q9SA18,Q9FMF7,Q6NKX1,Q42521,Q84WV0,Q8VZC3,P46643,Q9SQT8,Q9ZNZ7,P42738,Q9SN86,O23254,Q8H151,O23653
GO:BP	establishment of protein localization to plasma membrane	GO:0061951	0.0241381	1.6173	4	2438	3	Q9M0Y8,F4HXZ1,Q9LZX8
GO:BP	cuticle hydrocarbon biosynthetic process	GO:0006723	0.0241381	1.6173	4	2439	3	Q7XZF5,Q8H1Z0,Q0WV12
GO:BP	xylem and phloem pattern formation	GO:0010051	0.0241473	1.61713	68	1968	13	Q94AN2,Q9SIN1,Q8W4K5,Q8RXN0,Q9C6W5,Q38830,Q9SS80,O04492,Q9S836,Q9C5Q8,Q9FZK1,Q5W7F2,Q8W4D0
GO:BP	defense response by callose deposition	GO:0052542	0.0243334	1.6138	29	880	5	Q9FGH9,O65782,Q8RWE8,Q9FL28,Q8H0V5
GO:BP	aluminum cation transport	GO:0015690	0.0244184	1.61228	1	101	1	Q07488
GO:BP	maintenance of DNA methylation	GO:0010216	0.0244184	1.61228	13	615	3	P84634,Q3EBC8,Q8VYZ0
GO:BP	positive regulation of oxidoreductase activity	GO:0051353	0.0247267	1.60683	4	2465	3	F4JKK0,O65282,Q9M2V1
GO:BP	multi-organism process	GO:0051704	0.0253537	1.59596	633	305	17	O04376,Q9M1L7,Q9FI46,Q94KD3,Q9SMV6,Q9SFU3,Q9SCZ4,P93033,Q9XFH4,Q9SFU0,Q9SQU6,Q9LNC4,Q8S3U9,Q9SR96,Q84M92,Q39065,Q9SG02
GO:BP	embryo development ending in seed dormancy	GO:0009793	0.0255735	1.59221	411	2660	65	Q56XY2,Q9LJG8,F4IFC5,F4JYE9,Q8W586,Q94AN2,C0LGQ5,Q9SQU6,Q9ZU46,Q8GW31,Q94K01,P52410,Q94AH6,Q9LX29,Q8L7L0,Q9FRS6,O23247,Q9FK63,O80739,Q9SYM4,Q7XZF5,Q8RXN0,Q0WV90,Q9C6W5,Q9FG77,O04202,Q9C9Z2,O80452,Q9LMM6,Q8L8A5,Q06915,O64682,Q8RWU4,Q6NPS8,Q9M2U5,Q9SS80,Q8L4Y5,Q9C8J7,A8MS85,Q05431,Q9LXV5,Q9S836,Q9FK88,Q8RWW0,Q9LRZ3,Q9SA77,Q9SYG2,Q9SQT8,Q9LNC5,Q8W234,O23049,Q67Z52,Q9C5J8,P51418,Q9FYK5,Q8VWZ8,Q8S8F7,…
GO:BP	alpha-amino acid catabolic process	GO:1901606	0.0256839	1.59034	68	2718	16	O04203,Q9FN30,Q9LVY1,Q94JQ3,P46637,Q6NKX1,Q9ZWT1,Q42521,Q8RXU4,Q84WV0,Q8VZC3,Q8H107,Q9SGU9,O23254,Q9LDV4,Q9SI64
GO:BP	organonitrogen compound biosynthetic process	GO:1901566	0.0258353	1.58779	1808	2728	248	Q9ZUV3,Q9SYL9,Q9M9W1,Q93VB2,P51414,P38025,Q84WB7,Q0WL80,Q9LTX3,Q9SGE9,Q9FFN2,B3LFA4,Q9FJ82,F4IFC5,Q9SX68,F4JYE9,Q8W4I6,Q3E902,B9DGD6,Q9C9R6,Q9FNN3,Q9STG9,Q9SI61,Q9FZJ1,Q9FK30,Q9ZVT7,Q8L7L1,F4K6F1,Q9LUQ6,Q9SRX2,Q9SR15,Q9LF10,P25864,Q9FJA6,Q9SYM2,Q9ZVH8,Q9LSZ9,O65782,Q8W4K1,Q9FME4,Q8GW31,P56820,Q9M352,P42730,F4IYF8,Q9C533,O82567,O04630,O22165,Q9SCL7,Q02283,Q8S8F9,Q9FT88,Q940Q8,Q8L960,Q94BX4,Q9SHP0,…
GO:BP	metal ion export	GO:0070839	0.0258892	1.58688	4	2510	3	Q9SYT0,Q9SVV6,Q8LBL1
GO:BP	cutin transport	GO:0080051	0.0259423	1.58599	3	928	2	O81016,Q8RXN0
GO:BP	production of siRNA involved in chromatin silencing by small RNA	GO:0070919	0.0260427	1.58431	11	1570	4	Q9SG02,Q9SKN2,O82504,Q9SSE9
GO:BP	amino acid homeostasis	GO:0080144	0.0261481	1.58256	6	422	2	Q9ASS7,Q5E924
GO:BP	wax biosynthetic process	GO:0010025	0.0262981	1.58008	29	2731	9	F4HVY0,Q9XF43,F4JKK0,Q93ZR6,Q8H1Z0,Q9FVS9,O22898,Q9SGY2,Q9MAM3
GO:BP	nuclear envelope organization	GO:0006998	0.026543	1.57605	10	1762	4	Q9FF75,Q9CAF4,Q8RWU7,Q8GWW8
GO:BP	regulation of histone modification	GO:0031056	0.0265476	1.57597	45	2732	12	Q9M364,Q9XFH4,Q8RXD4,Q94FL6,Q9ASP6,Q9SKB3,Q8W4D0,Q9ATB4,Q9FY48,Q9LHF5,Q9SUE7,Q9SUM4
GO:BP	secondary metabolite biosynthetic process	GO:0044550	0.0265476	1.57597	166	364	8	Q07488,Q39152,Q94CD1,Q9FI78,F4JKK0,Q9C942,O80434,O65782
GO:BP	long-day photoperiodism	GO:0048571	0.026628	1.57466	48	2550	12	Q84M92,Q9SQI2,Q9LJ44,F4JGZ1,Q6BDA0,Q9ZQ85,F4IUX6,Q9SSE5,Q94C32,F4IDB2,Q9M9S0,P92973
GO:BP	cellular response to topologically incorrect protein	GO:0035967	0.0266936	1.57359	73	499	6	Q9FH28,Q0WL80,Q9LHA8,Q8LB17,O65719,O22208
GO:BP	regulation of chromosome organization	GO:0033044	0.0267073	1.57337	74	2732	17	Q9M364,Q9XFH4,Q8RXD4,Q8VYZ0,Q0WR66,A2RVJ8,B3DNN5,Q94FL6,Q8VY89,F4KCE9,O48626,Q9ATB4,Q9FY48,Q9LHF5,Q9LJZ5,Q9SUE7,Q9SUM4
GO:BP	cellular nitrogen compound biosynthetic process	GO:0044271	0.0267239	1.5731	4076	2338	457	Q8W1E3,P84634,Q9SYL9,Q9M9W1,Q9M9G6,Q9FM80,Q8S8C6,Q93VH6,P51414,F4IPE3,P38025,Q9LJG8,O82266,O82302,Q9XIC5,Q9LTX3,Q9FN69,Q38914,Q9SGE9,Q681X4,F4IFN6,B3LFA4,O04192,F4IFC5,Q9SX68,F4JYE9,Q8W4I6,Q9FGT7,Q3E902,Q9SJ56,B9DGD6,F4JUU5,Q9C9R6,Q9FNN3,Q9XFH4,Q9STG9,Q9SI61,F4K1B1,Q2HIV9,F4I171,Q9FMX2,Q9ZT94,Q9ZV88,Q9ZVT7,Q96289,P46897,Q8L7L1,Q9LUQ6,Q9SRX2,Q9M658,Q9SR15,Q9LF10,Q8L748,P0C7P8,C0Z2L5,Q9SX27,Q84M92,…
GO:BP	regulation of oxidoreductase activity	GO:0051341	0.0268934	1.57035	7	2719	4	F4JKK0,O65282,Q9M2V1,Q9LVS0
GO:BP	vegetative phase change	GO:0010050	0.0268934	1.57035	13	2178	5	P84634,Q38997,O23661,Q9C793,Q9ZTX9
GO:BP	nucleobase metabolic process	GO:0009112	0.027127	1.5666	39	206	3	Q0WM29,Q9STG9,Q9SI61
GO:BP	maintenance of meristem identity	GO:0010074	0.027127	1.5666	76	105	3	P84634,O82302,Q38914
GO:BP	embryonic morphogenesis	GO:0048598	0.027127	1.5666	35	1825	8	C0LGQ5,Q9M841,Q9C5U0,Q8RXN0,Q9C6W5,Q9SS80,Q9LTR9,Q9S836
GO:BP	serine family amino acid biosynthetic process	GO:0009070	0.027127	1.5666	50	2777	13	Q9SHP0,Q56YA5,Q94JQ3,Q9SA18,O04130,P53780,Q8RXU4,Q84WV0,Q9SGU9,Q42538,O23254,O82796,O23653
GO:BP	metal ion transport	GO:0030001	0.0277772	1.55631	201	1576	24	O03982,O65657,O82089,F4JZL7,O81464,O04089,Q9SY55,Q9SX28,Q9C9Z1,Q9SZN7,Q9C5V5,O81078,Q8L636,A2RVM8,Q9S9N8,Q9FLG2,Q9S9N4,O64823,P93051,Q9M8K5,Q58FZ0,Q9XES1,Q9SZW4,Q8GWX2
GO:BP	carboxylic acid transmembrane transport	GO:1905039	0.0278145	1.55573	77	1975	14	Q8RXN3,Q9ASS7,Q9LXV3,Q9SHH0,Q93XM7,Q9FMF7,Q9C5D6,Q8GX78,Q39134,Q94FB9,Q9LI61,Q9LYM2,Q9FF99,Q1EBV7
GO:BP	nuclear-transcribed mRNA catabolic process	GO:0000956	0.0278329	1.55544	88	2685	19	Q9ZVT7,A9QM73,Q8GW31,Q9SP08,Q8RY73,Q9SQV1,O48890,P42731,Q8W4R3,Q0WPK4,F4IUX6,Q9C6K5,Q8H136,Q5YDB6,Q9FZ99,Q9LXM2,Q9FMS6,Q9FQ04,Q9ZT87
GO:BP	negative regulation of nucleobase-containing compound metabolic process	GO:0045934	0.0282105	1.54959	361	2719	59	Q8W1E3,Q9M9G6,Q9FNN3,Q9XFH4,Q96289,Q0WLC6,Q9M658,Q9SG02,O23341,Q96305,Q8VYZ0,Q946J8,Q9LFQ3,Q84JP1,Q8VZ79,Q9FGW9,O04848,Q9FMC8,Q9LJB7,F4JI44,Q9FYA2,O04716,Q5XEM9,Q9SKN2,Q94K49,Q38830,O82504,Q9FNY0,Q8VZ67,Q9LES2,Q9SSE9,Q8RWG2,Q84JU6,Q9T0D3,P43273,Q8VZL6,Q93WK5,Q9S775,Q9SRH9,Q8RXN6,Q9ZQ85,O22703,Q9FY93,F4JS25,Q05466,Q8W234,Q8RWN5,Q38826,Q9LZM8,O23702,F4HNU8,Q0WNR6,Q9FUY2,P92973,F4JN35,Q9LYC8,Q5YDB6,…
GO:BP	ncRNA 3'-end processing	GO:0043628	0.0282549	1.54891	35	234	3	Q94AH9,Q3E902,Q9ZVT7
GO:BP	red or far-red light signaling pathway	GO:0010017	0.0283661	1.5472	77	2196	15	Q8L5U0,Q9T014,Q7XYY2,O82804,Q9SQI2,Q8GXS8,Q9LJB7,Q9SWG3,Q9LJD7,Q94JU3,Q93WK5,Q9SK53,Q8GZM7,Q05466,Q570R7
GO:BP	negative regulation of biosynthetic process	GO:0009890	0.028378	1.54702	456	2719	72	Q8W1E3,Q9SYL9,Q9M9G6,Q9FNN3,Q9XFH4,Q9SFU0,Q9ZVT7,Q96289,Q9M658,Q9SG02,Q8RXD4,Q8GW31,Q02283,O23341,Q96305,Q8VYZ0,Q946J8,Q9LFQ3,Q9LJE5,Q84JP1,Q8VZ79,Q9FGW9,O04848,Q9LJX4,Q9FMC8,Q9LJB7,F4JI44,Q9FYA2,Q5XEM9,Q9SKN2,Q9FZ45,Q94K49,Q38830,O82504,Q9FMZ0,O48890,Q9FNY0,Q8VZ67,Q9SSE9,Q84JU6,Q9T0D3,P43273,Q8VZL6,Q93WK5,Q9S775,Q9SRH9,Q8RXN6,P42731,Q9ZQ85,O22703,Q9FY93,Q0WPK4,F4JS25,Q05466,Q8W234,Q8RWN5,Q38826,…
GO:BP	specification of axis polarity	GO:0065001	0.0284009	1.54667	33	1544	7	P84634,C0LGQ5,Q93ZR1,Q42371,Q8GW46,Q0WP44,Q9LX14
GO:BP	N-terminal peptidyl-methionine acetylation	GO:0017196	0.0284659	1.54567	7	2774	4	Q8VZM1,Q9M8T9,F4KEY9,Q8LGI8
GO:BP	regulation of abscisic acid-activated signaling pathway	GO:0009787	0.0285352	1.54462	118	2741	24	Q9FGH9,Q9SCZ4,Q38997,F4IB81,Q9C8E6,O04714,Q39265,Q8H0V5,Q9SS90,Q6NPN9,Q9FNN6,F4JZY1,Q9C5Y0,O65282,Q9FGM1,Q9S775,Q0WU02,Q93ZH9,Q9FPR3,Q9FY48,Q9M022,C0LGQ9,Q9M2S6,Q940H6
GO:BP	regulation of cellular response to alcohol	GO:1905957	0.0285352	1.54462	118	2741	24	Q9FGH9,Q9SCZ4,Q38997,F4IB81,Q9C8E6,O04714,Q39265,Q8H0V5,Q9SS90,Q6NPN9,Q9FNN6,F4JZY1,Q9C5Y0,O65282,Q9FGM1,Q9S775,Q0WU02,Q93ZH9,Q9FPR3,Q9FY48,Q9M022,C0LGQ9,Q9M2S6,Q940H6
GO:BP	regulation of response to alcohol	GO:1901419	0.0285352	1.54462	118	2741	24	Q9FGH9,Q9SCZ4,Q38997,F4IB81,Q9C8E6,O04714,Q39265,Q8H0V5,Q9SS90,Q6NPN9,Q9FNN6,F4JZY1,Q9C5Y0,O65282,Q9FGM1,Q9S775,Q0WU02,Q93ZH9,Q9FPR3,Q9FY48,Q9M022,C0LGQ9,Q9M2S6,Q940H6
GO:BP	glycoprotein metabolic process	GO:0009100	0.0286962	1.54217	182	268	7	Q9ZUV3,Q84WB7,Q0WL80,Q9FFN2,Q9FZJ1,Q9FK30,F4K6F1
GO:BP	regulation of auxin mediated signaling pathway	GO:0010928	0.0288528	1.53981	48	2251	11	O80725,Q93ZR1,Q9SYM5,Q9S7Z8,Q9C778,Q9SZJ2,Q9SZ06,Q9ZR72,Q9FZK1,Q8RWZ6,O23160
GO:BP	positive regulation of metabolic process	GO:0009893	0.028868	1.53958	962	439	30	B9DFU2,Q93VB2,Q93VH6,F4IPE3,O82266,Q9XIC5,Q9FN69,Q9M364,Q8RXG3,Q8W4I6,F4JUU5,Q9XFH4,F4I171,Q9FI78,Q9FMX2,Q38997,Q9ZVT7,P46897,Q0WLC6,C0Z2L5,Q8LLD4,Q9FKK2,Q7XYY2,Q8H181,P93008,Q8RXD4,Q8GW31,Q94CK9,P42730,Q9SLG0
GO:BP	protein import into peroxisome matrix, docking	GO:0016560	0.0288882	1.53928	4	2648	3	Q9SRR0,Q9FXT6,O64948
GO:BP	lateral root morphogenesis	GO:0010102	0.0288882	1.53928	69	2231	14	Q9ZSP5,Q9SRU2,Q689D6,Q9LX29,Q9FJV0,Q6PQQ3,Q9SZD4,P32068,Q570C0,F4IIU4,Q8VZ80,Q05466,Q8RYC8,Q38826
GO:BP	chromosome organization involved in meiotic cell cycle	GO:0070192	0.0288882	1.53928	56	891	7	O04376,Q9FF75,P61430,Q8W1Y0,O04375,Q0WR66,Q9FI55
GO:BP	tyrosine catabolic process	GO:0006572	0.0289738	1.53799	5	556	2	Q9FN30,Q9LVY1
GO:BP	negative regulation of RNA biosynthetic process	GO:1902679	0.0289738	1.53799	333	2719	55	Q8W1E3,Q9M9G6,Q9FNN3,Q9XFH4,Q96289,Q9M658,Q9SG02,O23341,Q96305,Q8VYZ0,Q946J8,Q9LFQ3,Q84JP1,Q8VZ79,Q9FGW9,O04848,Q9FMC8,Q9LJB7,F4JI44,Q9FYA2,Q5XEM9,Q9SKN2,Q94K49,Q38830,O82504,Q9FNY0,Q8VZ67,Q9SSE9,Q84JU6,Q9T0D3,P43273,Q8VZL6,Q93WK5,Q9S775,Q9SRH9,Q8RXN6,Q9ZQ85,O22703,Q9FY93,F4JS25,Q05466,Q8W234,Q8RWN5,Q38826,Q9LZM8,O23702,F4HNU8,Q0WNR6,Q9FUY2,P92973,F4JN35,Q9LYC8,Q5YDB6,Q8LPQ9,Q9LVS0
GO:BP	negative regulation of nucleic acid-templated transcription	GO:1903507	0.0289738	1.53799	333	2719	55	Q8W1E3,Q9M9G6,Q9FNN3,Q9XFH4,Q96289,Q9M658,Q9SG02,O23341,Q96305,Q8VYZ0,Q946J8,Q9LFQ3,Q84JP1,Q8VZ79,Q9FGW9,O04848,Q9FMC8,Q9LJB7,F4JI44,Q9FYA2,Q5XEM9,Q9SKN2,Q94K49,Q38830,O82504,Q9FNY0,Q8VZ67,Q9SSE9,Q84JU6,Q9T0D3,P43273,Q8VZL6,Q93WK5,Q9S775,Q9SRH9,Q8RXN6,Q9ZQ85,O22703,Q9FY93,F4JS25,Q05466,Q8W234,Q8RWN5,Q38826,Q9LZM8,O23702,F4HNU8,Q0WNR6,Q9FUY2,P92973,F4JN35,Q9LYC8,Q5YDB6,Q8LPQ9,Q9LVS0
GO:BP	phospholipid catabolic process	GO:0009395	0.0289738	1.53799	22	2415	7	Q9LRZ5,Q9C5Y0,Q8L7Y9,O81020,Q9SGA2,P93733,Q8H965
GO:BP	macromolecule biosynthetic process	GO:0009059	0.029027	1.5372	4185	1022	216	Q8W1E3,P84634,Q9ZUV3,Q9SYL9,Q9M9W1,Q9M9G6,Q9FM80,Q93VB2,Q8S8C6,Q93VH6,P51414,F4IPE3,Q84WB7,Q9LJG8,O82266,Q0WL80,Q8L735,O82302,Q9XIC5,Q0WVX5,Q9FN69,Q38914,Q9SGE9,Q681X4,Q9FFN2,F4IFN6,B3LFA4,O04192,F4IFC5,Q9SX68,Q8W4I6,O80437,Q9FGT7,Q3E902,Q9SJ56,Q94CD1,F4JUU5,Q9C9R6,Q9FNN3,Q9XFH4,Q9FZJ1,F4K1B1,Q2HIV9,Q9FK30,F4I171,Q9FMX2,Q9ZT94,Q9SFU0,Q9ZV88,Q9ZVT7,Q96289,P46897,F4K6F1,Q9LUQ6,Q9SRX2,Q9M658,Q9SR15,…
GO:BP	folic acid transport	GO:0015884	0.0290466	1.5369	2	64	1	Q9SKZ5
GO:BP	floral organ development	GO:0048437	0.0293845	1.53188	249	1065	21	F4IPE3,Q8RXG3,Q93ZS4,Q9SG02,O22193,Q9LYN8,Q94CK9,F4JTB3,Q39261,Q96305,Q9SD40,Q9FHA7,Q9LNJ4,Q9FKZ3,Q9FIS1,Q9LV09,Q8GXL3,C0LGU5,Q9SFB7,Q38909,Q9SFV2
GO:BP	negative regulation of response to water deprivation	GO:0080148	0.0293845	1.53188	5	1998	3	Q9SS90,Q9FUS8,Q8VYM4
GO:BP	viral life cycle	GO:0019058	0.0293903	1.5318	8	2390	4	Q9ZUM2,Q96262,Q8H960,Q9C5W7
GO:BP	beta-glucan catabolic process	GO:0051275	0.0294239	1.5313	28	93	2	Q8LCP6,Q93YQ7
GO:BP	cellulose catabolic process	GO:0030245	0.0294239	1.5313	28	93	2	Q8LCP6,Q93YQ7
GO:BP	regulation of flower development	GO:0009909	0.0295341	1.52968	149	2783	29	Q9SX27,Q9ZVH8,Q7XYY2,Q8H103,Q9FHH8,O82804,Q946J8,Q9FIS1,Q9LJB7,Q0WP44,Q9M2D9,Q9SR13,Q9M8Y0,Q9SIV3,Q9ASP6,Q9LYU7,Q9C5Q8,F4KDN0,Q9SK53,Q8W4D0,Q8W234,Q0WPF2,Q9C5G0,A4GSN8,Q9FUY2,Q9SGY2,F4J7T2,Q8LPQ9,Q9ZVH4
GO:BP	DNA catabolic process, exonucleolytic	GO:0000738	0.0295341	1.52968	2	1748	2	Q682U6,Q8W566
GO:BP	regulation of cellular amine metabolic process	GO:0033238	0.0295341	1.52968	15	2784	6	Q94JL3,Q9SZ06,Q39204,Q9ZST4,P94077,Q9LX30
GO:BP	negative regulation of cellular biosynthetic process	GO:0031327	0.0295341	1.52968	450	2719	71	Q8W1E3,Q9SYL9,Q9M9G6,Q9FNN3,Q9XFH4,Q9SFU0,Q9ZVT7,Q96289,Q9M658,Q9SG02,Q8RXD4,Q8GW31,Q02283,O23341,Q96305,Q8VYZ0,Q946J8,Q9LFQ3,Q9LJE5,Q84JP1,Q8VZ79,Q9FGW9,O04848,Q9LJX4,Q9FMC8,Q9LJB7,F4JI44,Q9FYA2,Q5XEM9,Q9SKN2,Q9FZ45,Q94K49,Q38830,O82504,Q9FMZ0,O48890,Q9FNY0,Q8VZ67,Q9SSE9,Q84JU6,Q9T0D3,P43273,Q8VZL6,Q93WK5,Q9S775,Q9SRH9,Q8RXN6,P42731,Q9ZQ85,O22703,Q9FY93,Q0WPK4,F4JS25,Q05466,Q8W234,Q8RWN5,Q38826,…
GO:BP	regulation of cellular amino acid metabolic process	GO:0006521	0.0295341	1.52968	15	2784	6	Q94JL3,Q9SZ06,Q39204,Q9ZST4,P94077,Q9LX30
GO:BP	cellular hyperosmotic salinity response	GO:0071475	0.0295341	1.52968	3	1023	2	F4JUU5,Q9SYK9
GO:BP	long-day photoperiodism, flowering	GO:0048574	0.0295441	1.52953	43	2550	11	Q84M92,Q9SQI2,Q9LJ44,F4JGZ1,Q6BDA0,Q9ZQ85,Q9SSE5,Q94C32,F4IDB2,Q9M9S0,P92973
GO:BP	vesicle organization	GO:0016050	0.0296991	1.52726	113	2561	22	Q944A9,Q9SJ40,Q9SFU0,Q8LF20,Q42374,Q9ZSD4,Q9FRH3,Q9SA65,O04834,O64740,Q9M081,Q9LVP9,Q9LRP1,F4HXZ1,Q93VQ0,Q9C744,Q9FNR3,Q8L611,Q9XIE6,Q9FIQ0,Q9ASS2,F4IDS7
GO:BP	response to ethylene	GO:0009723	0.0298132	1.52559	281	94	5	Q8S8C6,Q0WPQ2,Q8H1D6,F4JSE7,Q9C516
GO:BP	meiotic chromosome segregation	GO:0045132	0.0298735	1.52471	65	1191	9	O04376,Q9FF75,P61430,Q8W1Y0,O04375,Q0WR66,Q9FI55,F4HRV8,Q9LVP1
GO:BP	vitamin transport	GO:0051180	0.0304241	1.51678	7	1360	3	Q9SKZ5,Q8GX78,Q93YR2
GO:BP	lignin biosynthetic process	GO:0009809	0.0305604	1.51484	54	311	4	Q07488,Q9FI78,Q9C942,O80434
GO:BP	cellular biogenic amine metabolic process	GO:0006576	0.0305999	1.51428	70	1532	11	Q9SKX5,O65782,O04203,Q9SU79,P46637,P32068,Q8GWW7,P32069,Q9FR44,O82782,Q9SZ06
GO:BP	phosphatidylinositol dephosphorylation	GO:0046856	0.0306357	1.51377	27	2490	8	Q96328,Q8GTS0,Q7XZU1,Q8H0Z6,Q94A27,Q9C5G5,Q9LT75,Q7XZU2
GO:BP	amine catabolic process	GO:0009310	0.0306733	1.51324	14	638	3	Q9SKX5,O04203,Q9SU79
GO:BP	nucleotide-excision repair	GO:0006289	0.0306733	1.51324	53	1763	10	F4IFN6,P45951,Q6NNM0,Q9M358,Q9SD82,Q9LL84,Q9ZQ19,Q8LFJ8,Q84L30,Q9SKI4
GO:BP	response to unfolded protein	GO:0006986	0.0306733	1.51324	54	499	5	Q9LHA8,Q8LB17,P42730,O65719,O22208
GO:BP	DNA catabolic process	GO:0006308	0.0306733	1.51324	8	2434	4	Q682U6,Q8W566,F4JJL0,Q9C9G4
GO:BP	cellular biogenic amine catabolic process	GO:0042402	0.0306733	1.51324	14	638	3	Q9SKX5,O04203,Q9SU79
GO:BP	chromosome segregation	GO:0007059	0.0306733	1.51324	146	930	13	O04376,Q9FF75,P61430,Q9FLR5,Q9LZZ7,Q8W1Y0,Q39238,O04375,Q0WR66,Q501D5,Q9FI55,A2RVJ8,B3DNN5
GO:BP	sphingoid biosynthetic process	GO:0046520	0.0306733	1.51324	12	1524	4	Q8L7L1,Q9LSZ9,Q9LRB0,F4HQM3
GO:BP	adenylate cyclase-modulating G protein-coupled receptor signaling pathway	GO:0007188	0.0309119	1.50987	6	480	2	Q9C516,O80462
GO:BP	wax metabolic process	GO:0010166	0.031003	1.5086	30	2731	9	F4HVY0,Q9XF43,F4JKK0,Q93ZR6,Q8H1Z0,Q9FVS9,O22898,Q9SGY2,Q9MAM3
GO:BP	transcriptional start site selection at RNA polymerase II promoter	GO:0001174	0.0311351	1.50675	6	483	2	O23215,Q9SS44
GO:BP	response to nitrate	GO:0010167	0.0311351	1.50675	26	2052	7	Q9LYK2,Q05085,P92941,Q93YU8,O82811,Q9LVE0,Q9LPV5
GO:BP	inflorescence morphogenesis	GO:0048281	0.0311351	1.50675	3	1066	2	Q9SRU2,Q42371
GO:BP	regulation of gene silencing	GO:0060968	0.0312139	1.50565	62	1748	11	Q9M9G6,Q9ZVT7,P93008,Q39238,Q7XZF5,A2RVJ8,Q9SZD4,Q94K49,F4I8S3,Q9SSE9,Q8W566
GO:BP	post-embryonic root morphogenesis	GO:0010101	0.0313963	1.50312	70	2231	14	Q9ZSP5,Q9SRU2,Q689D6,Q9LX29,Q9FJV0,Q6PQQ3,Q9SZD4,P32068,Q570C0,F4IIU4,Q8VZ80,Q05466,Q8RYC8,Q38826
GO:BP	retrograde transport, endosome to Golgi	GO:0042147	0.0314017	1.50305	33	83	2	Q944A9,Q94KD3
GO:BP	negative regulation of macromolecule biosynthetic process	GO:0010558	0.0317581	1.49815	430	2719	68	Q8W1E3,Q9SYL9,Q9M9G6,Q9FNN3,Q9XFH4,Q9SFU0,Q9ZVT7,Q96289,Q9M658,Q9SG02,Q8GW31,Q02283,O23341,Q96305,Q8VYZ0,Q946J8,Q9LFQ3,Q9LJE5,Q84JP1,Q8VZ79,Q9FGW9,O04848,Q9LJX4,Q9FMC8,Q9LJB7,F4JI44,Q9FYA2,Q5XEM9,Q9SKN2,Q9FZ45,Q94K49,Q38830,O82504,O48890,Q9FNY0,Q8VZ67,Q9SSE9,Q84JU6,Q9T0D3,P43273,Q8VZL6,Q93WK5,Q9S775,Q9SRH9,Q8RXN6,P42731,Q9ZQ85,O22703,Q9FY93,Q0WPK4,F4JS25,Q05466,Q8W234,Q8RWN5,Q38826,Q9LZM8,O23702,…
GO:BP	regulation of protein transport	GO:0051223	0.0317581	1.49815	20	1431	5	Q9SMV6,Q5PNU3,Q0WP44,O04834,F4JZY1
GO:BP	regulation of establishment of protein localization	GO:0070201	0.0317581	1.49815	20	1431	5	Q9SMV6,Q5PNU3,Q0WP44,O04834,F4JZY1
GO:BP	cellular water homeostasis	GO:0009992	0.0317581	1.49815	2	1844	2	Q9LMP1,Q9S775
GO:BP	dihydrofolate metabolic process	GO:0046452	0.0319943	1.49493	1	148	1	F4JYE9
GO:BP	dihydrofolate biosynthetic process	GO:0006761	0.0319943	1.49493	1	148	1	F4JYE9
GO:BP	meiosis I cell cycle process	GO:0061982	0.0320635	1.49399	84	1281	11	Q9FF75,P61430,F4JN26,Q8W1Y0,Q0WR66,Q9FI55,O04716,F4JJP1,F4HRV8,Q9LVP1,Q0H8D7
GO:BP	regulation of meristem growth	GO:0010075	0.0322069	1.49205	62	2014	12	Q8RXG3,Q93ZS4,Q9STX5,C0LGU5,C0LGV1,Q0WVM4,O80809,O49545,Q43125,Q9LYU7,Q8W4D0,O48782
GO:BP	negative regulation of multicellular organismal process	GO:0051241	0.0323218	1.4905	124	2496	23	Q9ZVH8,Q946J8,O49286,Q9LNU1,Q94CE4,Q9LJ44,Q0WP44,Q9M8Y0,P27140,Q6BDA0,O64816,Q43125,Q9SIV3,Q84TH5,Q9LFS4,Q9ZQ85,Q93VQ0,Q8GZM7,C0SVM5,Q38826,Q9SSE5,Q9C5G0,A4GSN8
GO:BP	organic acid transmembrane transport	GO:1903825	0.0323297	1.4904	79	1975	14	Q8RXN3,Q9ASS7,Q9LXV3,Q9SHH0,Q93XM7,Q9FMF7,Q9C5D6,Q8GX78,Q39134,Q94FB9,Q9LI61,Q9LYM2,Q9FF99,Q1EBV7
GO:BP	sulfate ion homeostasis	GO:0055063	0.0325827	1.48701	2	1878	2	Q94CL7,Q84WV0
GO:BP	divalent inorganic anion homeostasis	GO:0072505	0.0325827	1.48701	2	1878	2	Q94CL7,Q84WV0
GO:BP	secretion by cell	GO:0032940	0.0325827	1.48701	88	580	7	Q9FGH9,Q9SJ40,Q8S3U9,Q9STX5,Q42374,Q8VY27,Q93YU5
GO:BP	RNA 3'-end processing	GO:0031123	0.0331398	1.47965	80	343	5	Q9M9G6,Q94AH9,Q3E902,Q9ZVT7,Q8VYW1
GO:BP	potassium ion import across plasma membrane	GO:1990573	0.0331398	1.47965	8	2510	4	Q9M7K4,Q56XP4,Q9SVV6,Q8LBL1
GO:BP	microtubule bundle formation	GO:0001578	0.0331398	1.47965	6	1704	3	Q7XJ60,Q9FLP0,Q94C48
GO:BP	pentose transmembrane transport	GO:0015750	0.0331557	1.47944	2	1899	2	O04249,Q8VZ80
GO:BP	cellular response to red or far red light	GO:0071489	0.0332132	1.47869	79	2196	15	Q8L5U0,Q9T014,Q7XYY2,O82804,Q9SQI2,Q8GXS8,Q9LJB7,Q9SWG3,Q9LJD7,Q94JU3,Q93WK5,Q9SK53,Q8GZM7,Q05466,Q570R7
GO:BP	intracellular protein transmembrane transport	GO:0065002	0.0333661	1.47669	91	2660	19	Q38885,O22265,O81283,Q9SRR0,Q9FNP1,Q9LDH0,Q9M841,A8MPR5,Q9FXT6,Q9SIF2,Q8GYJ4,Q8VYE2,Q8LGF7,Q9CA86,Q9SN86,P38389,Q8RY16,O64948,Q9SYU4
GO:BP	hypoxanthine transport	GO:0035344	0.0333661	1.47669	2	1913	2	Q3E7D0,Q8GZD4
GO:BP	uracil import across plasma membrane	GO:0098721	0.0333661	1.47669	2	1913	2	Q3E7D0,Q8GZD4
GO:BP	guanine transmembrane transport	GO:1903716	0.0333661	1.47669	2	1913	2	Q3E7D0,Q8GZD4
GO:BP	adenine import across plasma membrane	GO:0098702	0.0333661	1.47669	2	1913	2	Q3E7D0,Q8GZD4
GO:BP	guanine import across plasma membrane	GO:0098710	0.0333661	1.47669	2	1913	2	Q3E7D0,Q8GZD4
GO:BP	regulation of protein refolding	GO:0061083	0.0333845	1.47646	1	158	1	Q8LDP4
GO:BP	meristem growth	GO:0035266	0.0334678	1.47537	78	2014	14	Q8RXG3,Q93ZS4,Q9STX5,Q9LV09,C0LGU5,Q9SZD4,C0LGV1,Q0WVM4,O80809,O49545,Q43125,Q9LYU7,Q8W4D0,O48782
GO:BP	response to endoplasmic reticulum stress	GO:0034976	0.033573	1.47401	104	621	8	Q9FH28,Q0WL80,F4JUU5,F4JKK0,Q9STX5,Q8LB17,O22208,Q9SXC9
GO:BP	chromosome attachment to the nuclear envelope	GO:0097240	0.033652	1.47299	2	81	1	Q9FF75
GO:BP	red, far-red light phototransduction	GO:0009585	0.033652	1.47299	55	720	6	Q8L5U0,Q9T014,Q7XYY2,O82804,Q9SQI2,Q8GXS8
GO:BP	meiotic attachment of telomere to nuclear envelope	GO:0070197	0.033652	1.47299	2	81	1	Q9FF75
GO:BP	meiotic nuclear division	GO:0140013	0.033652	1.47299	121	1281	14	O04376,Q9FF75,P61430,A9QM73,F4JN26,Q8W1Y0,Q9FJV0,O04375,Q0WR66,Q9FI55,F4JJP1,F4HRV8,Q9LVP1,Q0H8D7
GO:BP	meiotic telomere clustering	GO:0045141	0.033652	1.47299	2	81	1	Q9FF75
GO:BP	meiotic telomere tethering at nuclear periphery	GO:0044821	0.033652	1.47299	2	81	1	Q9FF75
GO:BP	cellular calcium ion homeostasis	GO:0006874	0.033652	1.47299	34	1575	7	Q9SY55,Q9SX28,Q8L636,O64823,Q9LT02,Q9XES1,Q43125
GO:BP	negative regulation of stomatal complex development	GO:2000122	0.033652	1.47299	7	1443	3	Q9LNU1,Q94CE4,P27140
GO:BP	telomere tethering at nuclear periphery	GO:0034398	0.033652	1.47299	2	81	1	Q9FF75
GO:BP	protein-containing complex localization	GO:0031503	0.033652	1.47299	64	1720	11	Q9SMV6,Q9ZUM0,Q8L748,Q67XV2,Q8RY25,Q9SH88,Q93VM9,Q03250,O48890,Q9CAF4,Q93ZG7
GO:BP	telomere localization	GO:0034397	0.033652	1.47299	2	81	1	Q9FF75
GO:BP	chromosome localization to nuclear envelope involved in homologous chromosome segregation	GO:0090220	0.033652	1.47299	2	81	1	Q9FF75
GO:BP	phototransduction	GO:0007602	0.033652	1.47299	55	720	6	Q8L5U0,Q9T014,Q7XYY2,O82804,Q9SQI2,Q8GXS8
GO:BP	protein-bilin linkage	GO:0017007	0.0339459	1.46921	2	82	1	Q9FI46
GO:BP	detection of gravity	GO:0009590	0.0340932	1.46733	3	55	1	F4IPE3
GO:BP	establishment of protein localization to membrane	GO:0090150	0.0342257	1.46565	115	2563	22	Q6NKU9,Q38885,O22265,O04421,Q9C533,Q93YU5,Q42191,Q9LDH0,Q9SCP9,Q0WUC5,Q9ZSD4,P37107,Q8L5Y5,Q9M0Y8,O80842,F4HXZ1,Q8RX71,Q9C5J8,Q9LZX8,Q9FYL3,P38389,Q9ZW33
GO:BP	spermine catabolic process	GO:0046208	0.0342257	1.46565	5	638	2	Q9SKX5,Q9SU79
GO:BP	cellular iron ion homeostasis	GO:0006879	0.0342257	1.46565	42	2696	11	P92949,Q9ZS97,F4HVS0,Q8LPT3,Q9FIC3,Q2EF88,Q6R3K9,Q9ZUA5,Q8W4E7,Q6R3L0,O49627
GO:BP	regulation of response to stress	GO:0080134	0.034486	1.46236	410	2722	65	Q9M3G7,Q0WL80,F4JSE7,F4JUU5,A9QM73,Q8LD27,F4IB81,Q7XYY2,Q9LFD5,Q9FYF7,Q8VY27,Q9XI90,Q84VG7,C0LGN2,Q93WF6,Q9LNU1,Q8VZ79,Q8W4B1,Q5M750,Q8H0V5,A2RVJ8,Q94FL6,O48533,Q9ZSD4,O23661,F4JP52,Q9SS90,Q9SU30,Q9FUS8,Q8W034,F4ICB6,Q9FNN6,F4JGZ1,Q43125,Q9ASP6,Q9S7M2,F4IF36,Q9SKB3,Q8LBH4,Q6NPF4,Q8VYM4,O04153,P92943,F4JS25,A9LNK9,Q9FPR3,Q39204,O23160,Q058P4,Q9S9P3,Q9LII8,O22768,F4HT21,P43288,Q93Y08,F4HXL0,Q9FLY0,…
GO:BP	primary alcohol metabolic process	GO:0034308	0.034486	1.46236	14	12	1	Q8VY09
GO:BP	anthocyanin-containing compound biosynthetic process	GO:0009718	0.034581	1.46116	33	869	5	Q9FN69,P28493,Q9SYM2,Q9LPV9,Q9FNV9
GO:BP	oxaloacetate(2-) transmembrane transport	GO:1902356	0.0349108	1.45704	5	2198	3	Q9LXV3,Q9FMF7,Q9SJY5
GO:BP	ceramide transport	GO:0035627	0.0349108	1.45704	5	2202	3	O64587,O22797,Q8L7U7
GO:BP	RNA splicing, via transesterification reactions with bulged adenosine as nucleophile	GO:0000377	0.0349108	1.45704	269	2763	46	O22922,Q8RWB1,Q9FNN3,Q9LF10,P93008,Q94K01,Q9SL79,F4IUY8,Q9SUM2,A2RVS6,Q8LB54,Q03250,P92965,O22823,Q0WLR1,Q9FKT4,Q9FMG4,Q9ZVI3,Q9FGZ9,P92964,O22315,Q9LUW5,F4JCU0,Q8RXN6,A0MFS5,Q84TH4,Q9SSD2,O22703,Q9LNC5,Q84WU9,A9LNK9,Q9SB47,Q8RWN5,Q7XA66,Q9FGL9,O22212,Q9FKB0,Q38953,Q9SJA6,Q9LW64,Q3E9C3,B6EUA9,Q9C6K5,Q8LPQ9,Q8L7S8,O82221
GO:BP	regulation of cellular component organization	GO:0051128	0.0349108	1.45704	418	2769	67	Q9M1L7,Q9M364,Q8RXG3,Q9SCZ4,Q7XJ60,Q9XFH4,Q9SJ40,Q94AN2,Q8RXD4,Q5PNU3,Q9LZZ7,Q8H0T9,Q39238,Q8VYZ0,Q5XPJ9,Q9LH50,Q9C9C4,Q0WR66,Q8LGI3,Q9M2Y6,A2RVJ8,B3DNN5,Q94FL6,O48533,Q42371,Q9T020,Q9ZW34,Q9FLP0,Q94K49,F4J5S1,O04834,Q9SJT0,Q8VY89,F4KCE9,Q93ZY2,Q9SIQ7,Q43125,Q9ASP6,Q0WQ57,Q56WM6,Q9LJD8,Q9SKB3,Q96262,B3H5K9,Q8W4D0,O48626,Q93VQ0,O65570,Q9FNR3,O80763,Q94AM9,Q8S8M5,Q9ATB4,Q38922,Q9LV35,Q9FY48,Q9M2P4,…
GO:BP	RNA splicing, via transesterification reactions	GO:0000375	0.0349108	1.45704	269	2763	46	O22922,Q8RWB1,Q9FNN3,Q9LF10,P93008,Q94K01,Q9SL79,F4IUY8,Q9SUM2,A2RVS6,Q8LB54,Q03250,P92965,O22823,Q0WLR1,Q9FKT4,Q9FMG4,Q9ZVI3,Q9FGZ9,P92964,O22315,Q9LUW5,F4JCU0,Q8RXN6,A0MFS5,Q84TH4,Q9SSD2,O22703,Q9LNC5,Q84WU9,A9LNK9,Q9SB47,Q8RWN5,Q7XA66,Q9FGL9,O22212,Q9FKB0,Q38953,Q9SJA6,Q9LW64,Q3E9C3,B6EUA9,Q9C6K5,Q8LPQ9,Q8L7S8,O82221
GO:BP	oxaloacetate transport	GO:0015729	0.0349108	1.45704	5	2198	3	Q9LXV3,Q9FMF7,Q9SJY5
GO:BP	ceramide 1-phosphate transport	GO:1902389	0.0349108	1.45704	5	2202	3	O64587,O22797,Q8L7U7
GO:BP	glutamine family amino acid biosynthetic process	GO:0009084	0.0349108	1.45704	33	2535	9	Q9SCL7,Q9M8M7,Q9LV03,B5X4Z4,Q84JF4,Q9C826,Q9ZNZ7,Q9SZX3,Q9ZST4
GO:BP	acetyl-CoA biosynthetic process	GO:0006085	0.0349323	1.45677	16	2728	6	B9DGD6,Q38799,Q0WQF7,Q9SGY2,O64688,A8MS68
GO:BP	regulation of anthocyanin biosynthetic process	GO:0031540	0.0350207	1.45567	15	203	2	Q9FN69,P28493
GO:BP	ribonucleoside monophosphate biosynthetic process	GO:0009156	0.0350641	1.45514	45	206	3	P38025,Q9STG9,Q9SI61
GO:BP	positive regulation of histone methylation	GO:0031062	0.0350641	1.45514	16	2732	6	Q9M364,Q9XFH4,Q94FL6,Q9LHF5,Q9SUE7,Q9SUM4
GO:BP	antisense RNA metabolic process	GO:0042868	0.0351497	1.45408	6	29	1	Q9M9G6
GO:BP	cellular lipid catabolic process	GO:0044242	0.035347	1.45165	108	2749	22	O04469,Q9SRR0,Q9FNP1,Q9LRZ5,Q9M841,Q9MA90,Q94FB9,F4HQM3,Q9C5Y0,Q8LGF7,Q8L7Y9,Q9LF46,P0CZ23,O81020,Q9SGA2,P93733,Q9CA86,Q8H965,O65201,Q8RY16,Q9SYU4,Q9LSL1
GO:BP	regulation of cell size	GO:0008361	0.0353503	1.45161	26	2699	8	Q9SFU0,Q9LMP1,Q9LSD5,Q9ZR72,Q9LJD8,Q9S775,Q9SGY2,Q9LJX0
GO:BP	regulation of nucleus size	GO:0097298	0.0354409	1.4505	4	44	1	Q9FLH0
GO:BP	cis assembly of pre-catalytic spliceosome	GO:0000354	0.0356605	1.44781	1	177	1	O22922
GO:BP	detection of light stimulus	GO:0009583	0.0356605	1.44781	56	720	6	Q8L5U0,Q9T014,Q7XYY2,O82804,Q9SQI2,Q8GXS8
GO:BP	regulation of DNA-templated transcription in response to stress	GO:0043620	0.0358861	1.44507	5	2234	3	F4JUU5,Q9FYA2,Q39204
GO:BP	cellular carbohydrate biosynthetic process	GO:0034637	0.0362031	1.44125	240	2785	42	Q9SUW0,Q9ZUV3,Q8L735,Q0WVX5,Q94CD1,Q9FZJ1,F4K6F1,Q8VZK9,Q38890,Q940Q8,C0LGF4,Q9SYM4,Q9FLH8,Q9FG35,Q66GQ5,Q9FZ45,Q9LXT9,Q9C9Q8,F4JGZ1,Q9ZQC6,Q9T0F7,Q94AH8,Q94JQ6,Q9SCY0,O80919,Q9SA77,O23617,C0LGL9,Q9SRW9,Q9C998,Q94F00,Q9FH90,P55229,Q0WVN5,Q9SFU6,Q8L7F9,Q9SGY2,O22943,Q8LED3,Q67X99,Q0WUI9,Q1PFD9
GO:BP	carbohydrate derivative metabolic process	GO:1901135	0.0369221	1.43271	808	213	15	Q9ZUV3,P38025,Q84WB7,Q0WL80,Q8L735,Q38914,Q9FFN2,Q9C6T1,Q39152,Q8LGI2,B9DGD6,Q9STG9,Q9SI61,Q9FZJ1,Q9FK30
GO:BP	maturation of 5.8S rRNA	GO:0000460	0.0369617	1.43225	35	528	4	Q3E902,Q9ZVT7,Q9LF27,F4IH25
GO:BP	fruit dehiscence	GO:0010047	0.0369617	1.43225	11	290	2	Q93YQ7,Q9FJZ3
GO:BP	negative regulation of transcription, DNA-templated	GO:0045892	0.0371271	1.43031	332	2719	54	Q8W1E3,Q9M9G6,Q9FNN3,Q9XFH4,Q96289,Q9M658,Q9SG02,O23341,Q96305,Q8VYZ0,Q946J8,Q9LFQ3,Q84JP1,Q8VZ79,Q9FGW9,O04848,Q9FMC8,Q9LJB7,F4JI44,Q9FYA2,Q5XEM9,Q9SKN2,Q94K49,Q38830,O82504,Q9FNY0,Q8VZ67,Q9SSE9,Q84JU6,Q9T0D3,P43273,Q8VZL6,Q93WK5,Q9S775,Q9SRH9,Q8RXN6,O22703,Q9FY93,F4JS25,Q05466,Q8W234,Q8RWN5,Q38826,Q9LZM8,O23702,F4HNU8,Q0WNR6,Q9FUY2,P92973,F4JN35,Q9LYC8,Q5YDB6,Q8LPQ9,Q9LVS0
GO:BP	nucleotide metabolic process	GO:0009117	0.037208	1.42936	315	2742	52	Q8VY09,P38025,Q9C6T1,Q39152,B9DGD6,Q9STG9,Q9SI61,Q8L7W7,F4K1R2,Q8H103,Q5E924,P54873,Q8S8F9,B5X582,O49203,Q9C9C4,Q9STG6,Q8VZR0,Q9FJI1,Q94AY1,Q08891,Q56YN3,Q9ZQH0,Q8GUN2,Q9ZW34,Q9FKS0,O80452,Q944G9,Q43125,Q9M8D3,Q500Y9,Q8L5Y9,Q38799,Q8VYA3,Q0WQF7,P0DKG8,Q9LD43,Q9FNX5,Q8H107,F4JCU3,Q9LW15,Q42581,Q0WW55,Q8RWN9,Q9C5W3,Q9SGY2,P50651,Q9M682,O64688,Q8W4S4,A8MS68,Q94AA4
GO:BP	iron coordination entity transport	GO:1901678	0.037208	1.42936	17	11	1	P92949
GO:BP	cell wall modification involved in multidimensional cell growth	GO:0042547	0.0374474	1.42658	7	1523	3	Q949Z1,Q93Z04,Q9CAC1
GO:BP	regulation of growth	GO:0040008	0.037483	1.42617	372	1681	40	Q9LXR7,Q9M1L7,Q8RXG3,Q9SCZ4,Q93ZS4,Q9ASU8,Q94AN2,A9QM73,Q9FKM2,Q9STX5,O65782,Q9FYF7,Q8H0T9,O49500,Q9FJG0,Q9LH50,Q9ZUZ3,Q9M2Y6,C0LGU5,Q9FJI1,C0LGV1,Q9SFV2,Q42371,Q6NKN9,Q9T020,Q9FUS8,Q0WVM4,O80809,Q9FNN6,Q9SJT0,O49545,Q93ZY2,Q9SIQ7,O64816,Q43125,O22150,Q0WRB2,Q0WQ57,Q56WM6,Q9LFS4
GO:BP	trehalose biosynthetic process	GO:0005992	0.037483	1.42617	21	9	1	Q9SUW0
GO:BP	protein localization to plasma membrane	GO:0072659	0.0375344	1.42557	18	2438	6	Q9ZSD4,Q9SA65,P47192,Q9M0Y8,F4HXZ1,Q9LZX8
GO:BP	protein targeting to membrane	GO:0006612	0.0375344	1.42557	77	1249	10	Q38885,O22265,O04421,Q9C533,Q93YU5,Q9LDH0,Q9SCP9,Q9ZSD4,P37107,Q8L5Y5
GO:BP	protein heterotrimerization	GO:0070208	0.0375344	1.42557	3	1232	2	O22265,P37107
GO:BP	cytosolic transport	GO:0016482	0.0375552	1.42533	38	83	2	Q944A9,Q94KD3
GO:BP	purine nucleotide metabolic process	GO:0006163	0.0375552	1.42533	244	448	11	P38025,Q9C6T1,Q39152,B9DGD6,Q9STG9,Q9SI61,Q8L7W7,F4K1R2,Q8H103,Q5E924,P54873
GO:BP	stem cell population maintenance	GO:0019827	0.0376013	1.4248	91	105	3	P84634,O82302,Q38914
GO:BP	maintenance of cell number	GO:0098727	0.0376013	1.4248	91	105	3	P84634,O82302,Q38914
GO:BP	calcium ion homeostasis	GO:0055074	0.0376195	1.42459	35	1575	7	Q9SY55,Q9SX28,Q8L636,O64823,Q9LT02,Q9XES1,Q43125
GO:BP	regulation of RNA interference	GO:1900368	0.0378395	1.42205	8	1319	3	Q39238,Q7XZF5,F4I8S3
GO:BP	box C/D RNA processing	GO:0034963	0.0380568	1.41957	3	65	1	Q94AH9
GO:BP	phosphoenolpyruvate transmembrane transport	GO:0089722	0.0380568	1.41957	2	97	1	Q8RXN3
GO:BP	box C/D RNA 3'-end processing	GO:0000494	0.0380568	1.41957	3	65	1	Q94AH9
GO:BP	box C/D RNA metabolic process	GO:0033967	0.0380568	1.41957	3	65	1	Q94AH9
GO:BP	acetyl-CoA biosynthetic process from acetate	GO:0019427	0.0380568	1.41957	1	194	1	B9DGD6
GO:BP	histone glutamine methylation	GO:1990258	0.0380568	1.41957	3	65	1	Q94AH9
GO:BP	membrane protein intracellular domain proteolysis	GO:0031293	0.0382315	1.41758	1	196	1	F4JUU5
GO:BP	positive regulation of transcription from RNA polymerase II promoter in response to stress	GO:0036003	0.0382315	1.41758	1	196	1	F4JUU5
GO:BP	positive regulation of transcription from RNA polymerase II promoter in response to endoplasmic reticulum stress	GO:1990440	0.0382315	1.41758	1	196	1	F4JUU5
GO:BP	regulation of autophagy	GO:0010506	0.0384369	1.41525	16	628	3	Q93VB2,Q38997,P42814
GO:BP	rRNA 3'-end processing	GO:0031125	0.0384419	1.4152	14	234	2	Q3E902,Q9ZVT7
GO:BP	aging	GO:0007568	0.0385244	1.41426	168	843	13	Q93VB2,Q9XIC5,F4JSE7,Q38997,Q9C768,Q9C9B9,Q93WF6,O04609,Q06850,Q9FIS1,Q9ZUZ2,Q9FLV0,Q9LYG9
GO:BP	tyrosine metabolic process	GO:0006570	0.0389078	1.40996	12	858	3	Q9FN30,Q9LVY1,O04714
GO:BP	negative regulation of histone H4 acetylation	GO:0090241	0.0389078	1.40996	1	201	1	Q9XFH4
GO:BP	exocytosis	GO:0006887	0.0389078	1.40996	71	580	6	Q9FGH9,Q9SJ40,Q8S3U9,Q42374,Q8VY27,Q93YU5
GO:BP	transposition, RNA-mediated	GO:0032197	0.0389078	1.40996	1	201	1	Q9XFH4
GO:BP	regulation of potassium ion transport	GO:0043266	0.0393983	1.40452	9	2355	4	Q7FRS8,Q9SIQ7,Q8RX71,Q9MAM1
GO:BP	negative regulation of cellular macromolecule biosynthetic process	GO:2000113	0.0394515	1.40394	429	2719	67	Q8W1E3,Q9SYL9,Q9M9G6,Q9FNN3,Q9XFH4,Q9SFU0,Q9ZVT7,Q96289,Q9M658,Q9SG02,Q8GW31,Q02283,O23341,Q96305,Q8VYZ0,Q946J8,Q9LFQ3,Q9LJE5,Q84JP1,Q8VZ79,Q9FGW9,O04848,Q9LJX4,Q9FMC8,Q9LJB7,F4JI44,Q9FYA2,Q5XEM9,Q9SKN2,Q9FZ45,Q94K49,Q38830,O82504,O48890,Q9FNY0,Q8VZ67,Q9SSE9,Q84JU6,Q9T0D3,P43273,Q8VZL6,Q93WK5,Q9S775,Q9SRH9,Q8RXN6,P42731,O22703,Q9FY93,Q0WPK4,F4JS25,Q05466,Q8W234,Q8RWN5,Q38826,Q9LZM8,O23702,F4HNU8,…
GO:BP	poly(A)+ mRNA export from nucleus	GO:0016973	0.0394515	1.40394	13	2496	5	Q9ZUM0,Q9CAF4,Q93ZG7,F4IGA5,A4GSN8
GO:BP	trehalose metabolic process	GO:0005991	0.0397443	1.40073	23	9	1	Q9SUW0
GO:BP	cell wall biogenesis	GO:0042546	0.0398243	1.39985	266	2676	44	Q9ZUV3,Q38908,Q94CD1,Q9FZJ1,F4K6F1,O80434,P24806,Q38911,Q8VZK9,Q940Q8,Q9ZVK1,Q8LDW9,Q8LER3,Q9LJU0,Q9SYM4,Q9SJL9,Q9M2Y6,Q66GQ5,Q8RWQ4,Q38909,Q9SPG3,Q9FZH5,Q9C9Q8,P47192,F4JGZ1,Q9ZQC6,Q9T0F7,Q43125,Q94JQ6,Q9ZWA8,Q94FN2,Q38857,O80919,Q9SA77,Q9SRW9,Q39204,Q8LEJ6,Q9FH90,F4HNU8,Q0WVN5,Q9SJ81,O22943,Q8GZ17,Q8LED3
GO:BP	cysteine biosynthetic process via cystathionine	GO:0019343	0.0398243	1.39985	2	2191	2	P53780,Q9SGU9
GO:BP	photosystem II assembly	GO:0010207	0.0404406	1.39318	26	1669	6	Q9XF89,Q9LR64,Q949Y5,Q9SRY4,Q8L540,Q9ZNX9
GO:BP	medium-chain fatty acid metabolic process	GO:0051791	0.0407277	1.39011	2	2219	2	Q9LNJ4,P0CZ23
GO:BP	homologous chromosome segregation	GO:0045143	0.0407879	1.38947	36	1185	6	Q9FF75,P61430,Q8W1Y0,Q0WR66,Q9FI55,F4HRV8
GO:BP	response to mechanical stimulus	GO:0009612	0.0412245	1.38484	19	179	2	Q9FZ33,Q7XJ60
GO:BP	L-arabinose metabolic process	GO:0046373	0.0412245	1.38484	3	72	1	Q9SG80
GO:BP	regulation of transcription by RNA polymerase I	GO:0006356	0.0416705	1.38017	3	73	1	O82266
GO:BP	positive regulation of transcription by RNA polymerase I	GO:0045943	0.0416705	1.38017	3	73	1	O82266
GO:BP	polyol metabolic process	GO:0019751	0.0417834	1.379	85	2318	16	Q9SZ11,Q8L7L1,Q9LSZ9,Q42546,O04714,O82200,Q9FJH9,Q9LRB0,F4HQM3,O80568,Q9M0Y6,Q9LU63,Q93Z01,Q9SS48,Q94F00,Q9SGA2
GO:BP	inorganic cation transmembrane transport	GO:0098662	0.0419124	1.37766	365	2768	59	Q9SCX5,Q8L7Z0,O04089,Q39065,Q9SY55,Q9SX28,Q9C9Z1,O80739,F4HVS0,Q9C5V5,O81078,Q56ZZ7,Q8L636,Q9S9N8,Q9FLG2,Q9LD18,Q9S9N4,Q38898,Q8LPT3,P93313,Q9M353,O64823,P92941,Q9M7K4,Q9SA05,O22881,Q9LHA4,Q9SIQ7,Q9XES1,Q9SZW4,Q8GWX2,Q9SH30,Q8W4I4,Q9M7J9,Q9SDS7,Q9ZUA5,Q9ZUN3,Q8RWZ7,Q8VZ80,Q56XP4,Q9SYT0,Q8W4E7,Q8RWF4,Q9M6N7,Q9SVV6,Q93YT1,Q9LW15,Q9SJY5,Q8S397,O22218,Q9ZQX4,Q39128,Q8LBL1,Q93ZD7,Q8GXJ4,Q8W4S4,Q8GWP3,…
GO:BP	root morphogenesis	GO:0010015	0.0419991	1.37676	319	2231	44	Q9SZ11,Q8RXG3,Q9ZSP5,Q9FYK2,C0LGQ5,Q9SRU2,F4I4F2,O80725,Q689D6,Q9LVD0,Q9LX29,Q9FJV0,Q9C5U0,Q6PQQ3,Q9SZD4,Q9LKB9,Q9FYA2,C0LGV1,Q9S7Z8,P32068,O80809,F4K5J1,Q9FPT1,O64682,Q9ASQ2,Q9LX14,Q8S8F8,O81242,Q9LN62,Q570C0,Q9LYU7,F4IIU4,Q9C5G5,Q8VZ80,O80345,Q8W4D0,Q8RWZ6,O65570,Q9LPV4,Q05466,Q8RYC8,Q9XIN0,Q8S8M9,Q38826
GO:BP	cellular component disassembly	GO:0022411	0.042001	1.37674	116	87	3	Q9FM80,Q93VB2,Q67ZM4
GO:BP	protein transport to vacuole involved in ubiquitin-dependent protein catabolic process via the multivesicular body sorting pathway	GO:0043328	0.0423107	1.37355	7	32	1	O80910
GO:BP	choline transport	GO:0015871	0.0423107	1.37355	1	223	1	Q94AN2
GO:BP	isopentenyl diphosphate biosynthetic process, mevalonate pathway	GO:0019287	0.0424063	1.37257	8	448	2	Q9C6T1,P54873
GO:BP	glycine metabolic process	GO:0006544	0.0426568	1.37001	18	2528	6	Q56YA5,Q94JQ3,Q9ZWT1,Q8RXU4,Q84WV0,O23254
GO:BP	protein autoubiquitination	GO:0051865	0.0428548	1.368	18	2531	6	Q9LHJ8,Q9LQX2,Q9LT17,Q84TG3,Q9LX93,Q94AY3
GO:BP	negative regulation of peptidyl-lysine acetylation	GO:2000757	0.0430438	1.36609	9	400	2	Q9XFH4,Q8RXD4
GO:BP	negative regulation of histone acetylation	GO:0035067	0.0430438	1.36609	9	400	2	Q9XFH4,Q8RXD4
GO:BP	negative regulation of protein acetylation	GO:1901984	0.0430438	1.36609	9	400	2	Q9XFH4,Q8RXD4
GO:BP	detection of nutrient	GO:0009594	0.0430438	1.36609	1	228	1	Q38997
GO:BP	establishment of protein localization to chloroplast	GO:0072596	0.0431803	1.36471	49	1743	9	Q6NKU9,O22265,O81283,A8MPR5,Q9SK50,Q9LU68,Q9LUS2,Q9SLF3,Q9SIF2
GO:BP	peroxisome localization	GO:0060151	0.0431803	1.36471	3	1364	2	Q9LKB9,F4K5J1
GO:BP	ribonucleoside monophosphate metabolic process	GO:0009161	0.0431803	1.36471	50	206	3	P38025,Q9STG9,Q9SI61
GO:BP	protein targeting to chloroplast	GO:0045036	0.0431803	1.36471	49	1743	9	Q6NKU9,O22265,O81283,A8MPR5,Q9SK50,Q9LU68,Q9LUS2,Q9SLF3,Q9SIF2
GO:BP	regulation of endodermal cell differentiation	GO:1903224	0.0431803	1.36471	1	231	1	C0LGQ5
GO:BP	cellular copper ion homeostasis	GO:0006878	0.0431803	1.36471	12	297	2	O82089,Q39065
GO:BP	glutamine metabolic process	GO:0006541	0.0431803	1.36471	50	206	3	Q8VY09,Q9STG9,Q9SI61
GO:BP	xylan biosynthetic process	GO:0045492	0.0433908	1.3626	37	2785	10	Q9ZUV3,Q9FZJ1,Q940Q8,Q66GQ5,Q9ZQC6,Q9T0F7,O80919,Q9FH90,Q8LED3,Q1PFD9
GO:BP	thymine catabolic process	GO:0006210	0.0434457	1.36205	2	117	1	Q0WM29
GO:BP	thymine metabolic process	GO:0019859	0.0434457	1.36205	2	117	1	Q0WM29
GO:BP	disaccharide catabolic process	GO:0046352	0.0434457	1.36205	14	2369	5	Q9SW48,Q67XD9,Q9FK88,Q9FXA8,B9DFA8
GO:BP	beta-glucan metabolic process	GO:0051273	0.0436099	1.36042	107	2676	21	Q8LCP6,Q93YQ7,Q9SZ11,Q8VZK9,Q38890,C0LGF4,Q9FG35,Q2V4L8,Q9FZ45,Q9LXT9,F4JGZ1,Q9CAC1,Q94JQ6,C0LGL9,Q42059,Q9SRW9,Q9C998,Q0WVN5,Q9SFU6,O22943,Q8LED3
GO:BP	pectin catabolic process	GO:0045490	0.0436099	1.36042	100	1800	15	Q8GX86,Q9FM79,Q9M9S2,Q9FJ21,Q9SCP2,Q9SFB7,Q9LSP1,Q93Z04,Q9FK05,Q9LVQ0,O65456,O49298,Q9M3B0,Q3E8Z8,Q8VYZ3
GO:BP	purine nucleobase metabolic process	GO:0006144	0.0437606	1.35892	19	560	3	Q9STG9,Q9SI61,Q8VXY9
GO:BP	plant-type cell wall biogenesis	GO:0009832	0.0437606	1.35892	185	2635	32	Q9ZUV3,Q94CD1,Q9FZJ1,O80434,Q8VZK9,Q940Q8,Q8LDW9,Q9LJU0,Q9SYM4,Q9M2Y6,Q66GQ5,Q8RWQ4,Q9SPG3,Q9C9Q8,P47192,F4JGZ1,Q9ZQC6,Q9T0F7,Q43125,Q94JQ6,Q9ZWA8,Q94FN2,Q9SA77,Q9SRW9,Q39204,Q8LEJ6,Q9FH90,F4HNU8,Q0WVN5,Q9SJ81,O22943,Q8GZ17
GO:BP	regulation of defense response to bacterium	GO:1900424	0.0438713	1.35782	52	2575	12	Q8VY27,Q9XI90,Q93WF6,Q9LNU1,O48533,F4ICB6,Q43125,Q9FPR3,F4HT21,Q9FH97,Q9SN38,F4JN35
GO:BP	positive regulation of cell cycle	GO:0045787	0.0438713	1.35782	49	1445	8	Q8L5U0,O22892,Q9LNC4,Q39088,B3DNN5,Q9FKE6,Q9FNY0,Q8VY89
GO:BP	regulation of protein complex stability	GO:0061635	0.043934	1.3572	2	2353	2	Q9LQX2,Q9FL44
GO:BP	abscisic acid-activated signaling pathway	GO:0009738	0.043934	1.3572	262	2741	44	Q9CAJ0,Q9FGH9,Q8RXG3,Q9SCZ4,Q38997,F4IB81,O22850,Q9C8E6,Q66GN2,Q42546,Q9FJ93,Q9SRT0,Q9SSF8,Q9FGW9,O04714,Q39265,Q8H0V5,Q9SS90,Q9C778,Q6NPN9,O80871,Q9FNN6,Q9FLB1,F4JZY1,Q9LES2,Q9C5Y0,Q84TH5,O65282,Q9FGM1,Q9S775,Q9LTB8,Q0WU02,Q93ZH9,Q9M7Q4,Q9FPR3,Q39204,Q9LES3,Q9FY48,Q9M022,Q93VR4,C0LGQ9,Q5YDB6,Q9M2S6,Q940H6
GO:BP	posttranscriptional tethering of RNA polymerase II gene DNA at nuclear periphery	GO:0000973	0.043934	1.3572	5	769	2	Q8L748,Q8RY25
GO:BP	developmental cell growth	GO:0048588	0.043934	1.3572	220	2295	33	Q9M1L7,Q94KD3,Q9SMV6,Q9FYK2,Q9SR96,O80725,Q94BX4,Q9LH50,Q9SA69,Q9LJU0,Q9LKB9,Q9S9K4,Q9S7Z8,Q9T020,Q9SA65,Q9FR44,F4K5J1,Q9SJT0,O64682,Q93ZY2,Q9SIQ7,Q9ASQ2,Q9LTW5,Q56WM6,Q9C5G5,Q9LTB8,Q9FKI0,O65570,Q9LPV4,O80763,Q8S8M9,P51418,Q9LII8
GO:BP	positive regulation of gene expression	GO:0010628	0.043934	1.3572	108	1987	17	Q9ZVT7,Q0WLC6,P93008,P42730,Q7XZF5,Q8GWE0,A2RVJ8,Q9FLF0,Q9LYA9,Q94K49,O48890,Q9C503,Q9LES2,Q9SSE9,Q8RWU3,Q84TH4,O22703
GO:BP	cellulose metabolic process	GO:0030243	0.043934	1.3572	94	2676	19	Q8LCP6,Q93YQ7,Q9SZ11,Q8VZK9,Q38890,C0LGF4,Q9FG35,Q2V4L8,Q9FZ45,F4JGZ1,Q9CAC1,Q94JQ6,C0LGL9,Q42059,Q9SRW9,Q9C998,Q0WVN5,O22943,Q8LED3
GO:BP	entrainment of circadian clock by photoperiod	GO:0043153	0.043934	1.3572	6	1988	3	Q9LPV9,Q43125,Q94BT6
GO:BP	nuclear chromosome segregation	GO:0098813	0.0444163	1.35246	126	1978	19	O04376,Q9FF75,P61430,Q9FLR5,Q8W1Y0,O04375,Q0WR66,Q501D5,Q9FI55,A2RVJ8,B3DNN5,F4HRV8,Q9LVP1,Q9M1G5,Q8VY89,P53780,Q9SKI4,Q6Q1P4,O48626
GO:BP	regulation of cell morphogenesis involved in differentiation	GO:0010769	0.0444362	1.35226	43	2769	11	Q9M1L7,Q9LH50,Q9T020,Q9SJT0,Q93ZY2,Q9SIQ7,Q56WM6,O80763,O23702,Q9SFU6,O82318
GO:BP	establishment of plastid localization	GO:0051667	0.0444362	1.35226	28	1131	5	F4K5K6,Q9C8E6,Q42545,O48724,Q9C9N6
GO:BP	meiosis I	GO:0007127	0.0444362	1.35226	78	1281	10	Q9FF75,P61430,F4JN26,Q8W1Y0,Q0WR66,Q9FI55,F4JJP1,F4HRV8,Q9LVP1,Q0H8D7
GO:BP	microtubule cytoskeleton organization	GO:0000226	0.0444362	1.35226	182	1955	25	B3H4F1,Q7XJ60,A9QM73,Q0WPH8,Q9LZZ7,Q8H0T9,Q38890,Q9SUH5,F4K0J3,P46875,Q9SMR2,Q9FLP0,Q9C7G0,Q9LE54,Q0WSY2,Q9FQ25,Q0WRB2,Q94C48,Q94JQ6,Q94FN2,Q96262,Q9M8U1,Q94AI1,B3H5K9,Q9C5C0
GO:BP	chloroplast relocation	GO:0009902	0.0444362	1.35226	28	1131	5	F4K5K6,Q9C8E6,Q42545,O48724,Q9C9N6
GO:BP	polyamine catabolic process	GO:0006598	0.0444362	1.35226	6	638	2	Q9SKX5,Q9SU79
GO:BP	fatty acid omega-oxidation	GO:0010430	0.0444362	1.35226	1	244	1	Q9S746
GO:BP	UDP-xylose transmembrane transport	GO:0015790	0.0444362	1.35226	5	2495	3	Q8GUJ1,Q8RXL8,Q9LU76
GO:BP	thioester biosynthetic process	GO:0035384	0.0447713	1.349	22	2728	7	B9DGD6,Q38799,Q0WQF7,Q9LD43,Q9SGY2,O64688,A8MS68
GO:BP	acyl-CoA biosynthetic process	GO:0071616	0.0447713	1.349	22	2728	7	B9DGD6,Q38799,Q0WQF7,Q9LD43,Q9SGY2,O64688,A8MS68
GO:BP	guard cell development	GO:0010441	0.0448036	1.34869	2	124	1	Q9SZ11
GO:BP	guard cell morphogenesis	GO:0010442	0.0448036	1.34869	2	124	1	Q9SZ11
GO:BP	NAD metabolic process	GO:0019674	0.0448221	1.34851	9	2488	4	Q56YN3,Q500Y9,Q9SS48,Q9C5W3
GO:BP	regulation of G2/M transition of mitotic cell cycle	GO:0010389	0.0448378	1.34836	26	140	2	Q8L5U0,O22892
GO:BP	myo-inositol transport	GO:0015798	0.0450126	1.34667	5	2514	3	Q8VZR6,Q8VZ80,O23492
GO:BP	macromolecule methylation	GO:0043414	0.0451011	1.34581	250	1	1	F4I1X0
GO:BP	pectin biosynthetic process	GO:0045489	0.04512	1.34563	59	1455	9	Q94CD1,Q8VYF4,Q93ZR8,Q9M2Y6,Q9FG35,Q9FJ21,O04536,Q9C9Q8,Q9M8J2
GO:BP	glycine betaine biosynthetic process from choline	GO:0019285	0.0451362	1.34547	2	2419	2	Q9SZR0,Q9S795
GO:BP	glycine betaine biosynthetic process	GO:0031456	0.0451362	1.34547	2	2419	2	Q9SZR0,Q9S795
GO:BP	glycine betaine metabolic process	GO:0031455	0.0451362	1.34547	2	2419	2	Q9SZR0,Q9S795
GO:BP	amino-acid betaine biosynthetic process	GO:0006578	0.0451362	1.34547	2	2419	2	Q9SZR0,Q9S795
GO:BP	pyridine-containing compound biosynthetic process	GO:0072525	0.0451362	1.34547	24	2488	7	Q9LTX3,Q8S8F9,Q94AY1,Q56YN3,Q500Y9,Q56Y42,Q9C5W3
GO:BP	sterol transport	GO:0015918	0.0451362	1.34547	24	153	2	Q93Y40,Q940Y1
GO:BP	amino-acid betaine metabolic process	GO:0006577	0.0451362	1.34547	2	2419	2	Q9SZR0,Q9S795
GO:BP	positive regulation of circadian rhythm	GO:0042753	0.0452027	1.34484	12	1806	4	Q570U6,O80507,Q9SWG3,Q8RWU3
GO:BP	cellular hyperosmotic response	GO:0071474	0.0452027	1.34484	4	1023	2	F4JUU5,Q9SYK9
GO:BP	secretion	GO:0046903	0.0452027	1.34484	97	580	7	Q9FGH9,Q9SJ40,Q8S3U9,Q9STX5,Q42374,Q8VY27,Q93YU5
GO:BP	steroid esterification	GO:0034433	0.0452027	1.34484	2	2431	2	Q9SV07,Q4VCM1
GO:BP	response to cycloheximide	GO:0046898	0.0452027	1.34484	5	2532	3	Q93VK0,Q8W234,Q9FUY2
GO:BP	sterol catabolic process	GO:0016127	0.0452027	1.34484	2	2431	2	Q9SV07,Q4VCM1
GO:BP	sterol esterification	GO:0034434	0.0452027	1.34484	2	2431	2	Q9SV07,Q4VCM1
GO:BP	steroid catabolic process	GO:0006706	0.0452027	1.34484	2	2431	2	Q9SV07,Q4VCM1
GO:BP	lateral root formation	GO:0010311	0.0452027	1.34484	53	2231	11	Q9SRU2,Q9LX29,Q9FJV0,Q6PQQ3,Q9SZD4,P32068,Q570C0,Q8VZ80,Q05466,Q8RYC8,Q38826
GO:BP	trichome papilla formation	GO:1905499	0.0452819	1.34407	3	1436	2	Q7XYY2,F4JGZ1
GO:BP	nucleoside monophosphate biosynthetic process	GO:0009124	0.0453949	1.34299	52	206	3	P38025,Q9STG9,Q9SI61
GO:BP	sno(s)RNA 3'-end processing	GO:0031126	0.0453949	1.34299	16	234	2	Q94AH9,Q9ZVT7
GO:BP	flavone biosynthetic process	GO:0051553	0.0453949	1.34299	21	991	4	Q9SYM5,Q9FLV0,Q9FE46,Q9FJ07
GO:BP	lipid droplet organization	GO:0034389	0.0453949	1.34299	10	1145	3	Q9M0N1,Q9FYF7,F4I340
GO:BP	DNA-templated transcriptional start site selection	GO:0001173	0.0455981	1.34105	8	483	2	O23215,Q9SS44
GO:BP	response to sulfur dioxide	GO:0010477	0.0456133	1.34091	1	259	1	Q9S850
GO:BP	mitochondrial mRNA modification	GO:0080156	0.0457343	1.33976	27	2204	7	Q9FNR1,Q9LKA5,Q9CA56,Q9FWA6,Q84JZ6,Q9FIU6,Q9SIT7
GO:BP	nucleoside phosphate metabolic process	GO:0006753	0.0461682	1.33566	328	2742	53	Q8VY09,P38025,Q9C6T1,Q39152,B9DGD6,Q9STG9,Q9SI61,Q8L7W7,F4K1R2,Q8H103,Q5E924,P54873,Q8S8F9,B5X582,O49203,Q9C9C4,Q9STG6,Q8VZR0,Q9FJI1,Q94AY1,Q08891,Q56YN3,Q9ZQH0,Q8GUN2,Q9ZW34,Q9FKS0,O80452,Q944G9,Q43125,Q9M8D3,Q500Y9,Q8L5Y9,Q38799,Q8VYA3,Q0WQF7,P0DKG8,Q9LD43,Q9FNX5,Q8H107,F4JCU3,Q9LW15,Q42581,Q0WW55,Q8RWN9,Q9SZ63,Q9C5W3,Q9SGY2,P50651,Q9M682,O64688,Q8W4S4,A8MS68,Q94AA4
GO:BP	regulation of protein modification process	GO:0031399	0.0464063	1.33342	293	2733	48	O04376,Q9M364,Q8RXG3,Q9XFH4,Q8LLD4,Q8RXD4,Q8LBB2,Q6AWW5,Q9FJV0,O04375,Q9LTK0,Q94FL6,O48533,O80507,P42753,Q9LDM4,Q9FMZ0,Q9FKE6,Q8GZA4,Q9FLB1,Q9ZUU8,Q9ZR04,Q9ASP6,Q94CL9,Q9FGM1,Q9LJ45,Q9SKB3,Q9ZR37,O80345,Q8W4D0,P42751,Q9FPR3,Q9ATB4,O65567,Q9FJK7,Q9SUG7,Q9FY48,Q93YP0,Q8S8F7,Q9LHF5,Q39008,Q93VR4,A4GSN8,Q9C6Y3,Q9SUE7,Q9CAD5,Q9SUM4,F4J8V5
GO:BP	regulation of cell cycle G2/M phase transition	GO:1902749	0.0468064	1.32969	27	140	2	Q8L5U0,O22892
GO:BP	cellular polysaccharide biosynthetic process	GO:0033692	0.0468912	1.32891	198	2676	34	Q9ZUV3,Q8L735,Q0WVX5,Q94CD1,Q9FZJ1,F4K6F1,Q8VZK9,Q38890,Q940Q8,C0LGF4,Q9FLH8,Q9FG35,Q66GQ5,Q9FZ45,Q9LXT9,Q9C9Q8,F4JGZ1,Q9ZQC6,Q9T0F7,Q94JQ6,Q9SCY0,O80919,Q9SA77,C0LGL9,Q9SRW9,Q9C998,Q9FH90,P55229,Q0WVN5,Q9SFU6,Q8L7F9,Q9SGY2,O22943,Q8LED3
GO:BP	monosaccharide metabolic process	GO:0005996	0.0471902	1.32615	188	2617	32	Q9SG80,Q9FK30,Q8H103,Q5E924,Q8RWE8,Q949U4,Q9LZI2,Q8GUM0,Q93ZR8,O82200,Q9FLH8,O64884,Q8L743,P94078,F4HSU3,Q9T074,Q9FZH5,Q944G9,Q9SCY0,Q9SEE5,Q9SH89,Q9SA77,O24606,O22893,Q8H1E6,Q0WUZ5,Q7Y030,Q1JPM5,Q8GZ81,Q8VYG2,Q8GW72,Q8LPF8
GO:BP	multivesicular body organization	GO:0036257	0.0471902	1.32615	2	2502	2	F4HXZ1,Q9ASS2
GO:BP	heterochromatin organization	GO:0070828	0.0471902	1.32615	39	1879	8	Q9XFH4,Q9M658,Q9SG02,Q8VYZ0,Q9SKN2,O82504,Q9SSE9,Q8RXN6
GO:BP	cellular response to singlet oxygen	GO:0071452	0.0472435	1.32566	8	34	1	Q9FM80
GO:BP	response to electrical stimulus	GO:0051602	0.0472654	1.32546	2	2510	2	Q9SVV6,Q8LBL1
GO:BP	cellular response to electrical stimulus	GO:0071257	0.0472654	1.32546	2	2510	2	Q9SVV6,Q8LBL1
GO:BP	regulation of pollen tube growth	GO:0080092	0.0472654	1.32546	38	2769	10	Q9M1L7,Q9LH50,Q9T020,Q9SJT0,Q93ZY2,Q9SIQ7,Q56WM6,O80763,Q9SFU6,O82318
GO:BP	positive regulation of sulfur amino acid metabolic process	GO:0031337	0.0473612	1.32458	2	137	1	Q8RXG3
GO:BP	cellular macromolecule biosynthetic process	GO:0034645	0.0473612	1.32458	4104	2690	519	Q8W1E3,P84634,Q9ZUV3,Q9SYL9,Q9M9W1,Q9M9G6,Q9FM80,Q93VB2,Q8S8C6,Q93VH6,P51414,F4IPE3,Q84WB7,Q9LJG8,O82266,Q0WL80,Q8L735,O82302,Q9XIC5,Q0WVX5,Q9FN69,Q38914,Q9SGE9,Q681X4,Q9FFN2,F4IFN6,B3LFA4,O04192,F4IFC5,Q9SX68,Q8W4I6,Q9FGT7,Q3E902,Q9SJ56,Q94CD1,F4JUU5,Q9C9R6,Q9FNN3,Q9XFH4,Q9FZJ1,F4K1B1,Q2HIV9,Q9FK30,F4I171,Q9FMX2,Q9ZT94,Q9SFU0,Q9ZV88,Q9ZVT7,Q96289,P46897,F4K6F1,Q9LUQ6,Q9SRX2,Q9M658,Q9SR15,Q9C5V6,…
GO:BP	positive regulation of auxin biosynthetic process	GO:0010601	0.0473612	1.32458	5	55	1	F4IPE3
GO:BP	positive regulation of olefin biosynthetic process	GO:1900913	0.0473612	1.32458	2	137	1	Q8RXG3
GO:BP	positive regulation of ethylene biosynthetic process	GO:0010365	0.0473612	1.32458	2	137	1	Q8RXG3
GO:BP	positive regulation of olefin metabolic process	GO:1900910	0.0473612	1.32458	2	137	1	Q8RXG3
GO:BP	aromatic amino acid family metabolic process	GO:0009072	0.0475136	1.32318	84	2619	17	O65782,O04203,Q9FN30,Q9LVY1,O22822,O04714,Q00218,P32068,P32069,O82782,Q9SZ06,Q9SGD6,Q9SQT8,Q39204,P42738,Q02166,Q9LMR3
GO:BP	amino acid transport	GO:0006865	0.0478603	1.32002	81	2723	17	Q9ASS7,Q9SHH0,Q93XM7,Q84WE9,Q9FMF7,Q9C5D6,Q8L4X4,Q39134,Q9LI61,Q9S836,Q9LYM2,Q9FF99,O80668,F4J1Q9,Q84UC7,Q9FKS8,P57758
GO:BP	cellular response to nitrate	GO:0071249	0.0485741	1.3136	11	2052	4	Q9LYK2,Q93YU8,O82811,Q9LPV5
GO:BP	drought recovery	GO:0009819	0.048612	1.31326	12	1863	4	Q9LJX4,Q0WRB2,Q949N0,Q9CAB7
GO:BP	plastid localization	GO:0051644	0.0487886	1.31168	29	1131	5	F4K5K6,Q9C8E6,Q42545,O48724,Q9C9N6
GO:BP	chloroplast localization	GO:0019750	0.0487886	1.31168	29	1131	5	F4K5K6,Q9C8E6,Q42545,O48724,Q9C9N6
GO:BP	hyperosmotic salinity response	GO:0042538	0.0491218	1.30873	57	1023	7	Q9S7V4,F4JUU5,O22208,Q38890,Q7FRS8,Q94CF0,Q9SYK9
GO:BP	G2/M transition of mitotic cell cycle	GO:0000086	0.049142	1.30855	28	140	2	Q8L5U0,O22892
GO:BP	mRNA splicing, via spliceosome	GO:0000398	0.0492551	1.30755	242	2513	38	O22922,Q8RWB1,Q9FNN3,P93008,Q94K01,F4IUY8,Q9SUM2,A2RVS6,Q8LB54,Q03250,P92965,O22823,Q0WLR1,Q9FKT4,Q9FMG4,Q9ZVI3,Q9FGZ9,P92964,O22315,F4JCU0,Q8RXN6,Q84TH4,Q9SSD2,O22703,Q9LNC5,Q84WU9,A9LNK9,Q9SB47,Q8RWN5,Q7XA66,Q9FGL9,O22212,Q9FKB0,Q38953,Q9SJA6,Q9LW64,Q3E9C3,B6EUA9
GO:BP	positive regulation of histone H3-K4 methylation	GO:0051571	0.0492911	1.30723	5	2645	3	Q9M364,Q9LHF5,Q9SUE7
GO:BP	multicellular organismal reproductive process	GO:0048609	0.0495414	1.30503	198	1179	18	Q9LJG8,Q93YQ7,Q9SFU0,Q9FJZ3,Q84M92,Q39065,Q9ZVH8,F4JTB3,F4IH25,Q9FJV0,O65351,O04714,Q9SZD4,Q9LVQ7,Q9SFB7,Q9SP32,F4I340,Q9FLD5
GO:BP	inorganic cation import across plasma membrane	GO:0098659	0.0495414	1.30503	19	2510	6	F4HVS0,Q9M7K4,Q56XP4,Q9SVV6,Q8S397,Q8LBL1
GO:BP	regulation of meristem structural organization	GO:0009934	0.0497122	1.30354	20	1689	5	B9DFU2,Q9STX5,Q9LUI3,O49545,Q9SYQ8
GO:BP	cortical microtubule organization	GO:0043622	0.0499202	1.30172	42	7	1	B3H4F1
GO:CC	cytoplasm	GO:0005737	4.15e-22	21.3821	10839	2756	1678	F4I1X0,O04469,Q8L725,Q56X46,Q681N2,B3H4F1,Q8VY09,P84634,Q9ZUV3,Q9SYL9,Q9ZV89,Q9LPC6,Q9CAJ0,Q9SIC9,Q9M9W1,O04376,Q9SR00,O80910,Q9FM80,Q9FH28,O80983,Q944A9,Q56XY2,Q93VB2,Q9ZPE7,Q9FLH0,Q84JH9,Q9SF86,Q9SHS7,Q0WPQ2,P51414,Q9S7C0,P38025,F4K5K6,Q9SKZ5,Q94AH9,Q9FID8,O82660,Q9SVS0,Q9SG80,Q0WL80,Q8LCP6,Q39050,O22633,Q9FY61,F4HVY0,Q8L735,Q9FF75,Q9FI46,Q94KD3,Q8H1D6,Q9XIC5,Q67ZM4,F4JSE7,Q9SZU7,O81742,F4K5L5,…
GO:CC	intracellular membrane-bounded organelle	GO:0043231	1.66e-21	20.7803	12641	2734	1889	O04469,Q8L725,Q56X46,Q681N2,Q8VY09,Q8W1E3,P84634,Q9ZUV3,Q9M3G7,Q9SYL9,Q9ZV89,Q9CAJ0,Q9SIC9,Q9M9W1,O04376,Q9M9G6,Q9SR00,O80910,Q9FM80,Q9FH28,O80983,Q944A9,Q56XY2,Q93VB2,Q9ZPE7,Q8S8C6,Q9FLH0,Q84JH9,Q9LXR7,Q93VH6,Q9SHS7,Q0WPQ2,P51414,F4IPE3,Q9S7C0,P38025,Q9LJG8,Q9SKZ5,Q94AH9,Q9FID8,O82660,Q9LHJ8,Q9SVS0,Q9SG80,O82266,Q0WL80,Q8LCP6,Q39050,O22633,Q9FY61,F4HVY0,Q8L735,Q9FF75,Q9FI46,Q94KD3,O82302,Q8H1D6,…
GO:CC	membrane-bounded organelle	GO:0043227	1.12e-20	19.9517	12724	2734	1894	O04469,Q8L725,Q56X46,Q681N2,Q8VY09,Q8W1E3,P84634,Q9ZUV3,Q9M3G7,Q9SYL9,Q9ZV89,Q9CAJ0,Q9SIC9,Q9M9W1,O04376,Q9M9G6,Q9SR00,O80910,Q9FM80,Q9FH28,O80983,Q944A9,Q56XY2,Q93VB2,Q9ZPE7,Q8S8C6,Q9FLH0,Q84JH9,Q9LXR7,Q93VH6,Q9SHS7,Q0WPQ2,P51414,F4IPE3,Q9S7C0,P38025,Q9LJG8,Q9SKZ5,Q94AH9,Q9FID8,O82660,Q9LHJ8,Q9SVS0,Q9SG80,O82266,Q0WL80,Q8LCP6,Q39050,O22633,Q9FY61,F4HVY0,Q8L735,Q9FF75,Q9FI46,Q94KD3,O82302,Q8H1D6,…
GO:CC	intracellular organelle	GO:0043229	8.91e-20	19.0503	13107	2734	1936	O04469,Q8L725,Q56X46,Q681N2,B3H4F1,Q8VY09,Q8W1E3,P84634,Q9ZUV3,Q9M3G7,Q9SYL9,Q9ZV89,Q9LPC6,Q9CAJ0,Q9SIC9,Q9M9W1,O04376,Q9M9G6,Q9SR00,O80910,Q9FM80,Q9FH28,O80983,Q944A9,Q56XY2,Q93VB2,Q9ZPE7,Q8S8C6,Q9FLH0,Q84JH9,Q9LXR7,Q93VH6,Q9SHS7,Q0WPQ2,P51414,F4IPE3,Q9S7C0,P38025,Q9LJG8,Q9SKZ5,Q94AH9,Q9FID8,O82660,Q9LHJ8,Q9SVS0,Q9SG80,O82266,Q0WL80,Q8LCP6,Q39050,O22633,Q9FY61,F4HVY0,Q8L735,Q9FF75,Q9FI46,Q94KD3,…
GO:CC	organelle	GO:0043226	4.8e-19	18.3188	13176	2734	1940	O04469,Q8L725,Q56X46,Q681N2,B3H4F1,Q8VY09,Q8W1E3,P84634,Q9ZUV3,Q9M3G7,Q9SYL9,Q9ZV89,Q9LPC6,Q9CAJ0,Q9SIC9,Q9M9W1,O04376,Q9M9G6,Q9SR00,O80910,Q9FM80,Q9FH28,O80983,Q944A9,Q56XY2,Q93VB2,Q9ZPE7,Q8S8C6,Q9FLH0,Q84JH9,Q9LXR7,Q93VH6,Q9SHS7,Q0WPQ2,P51414,F4IPE3,Q9S7C0,P38025,Q9LJG8,Q9SKZ5,Q94AH9,Q9FID8,O82660,Q9LHJ8,Q9SVS0,Q9SG80,O82266,Q0WL80,Q8LCP6,Q39050,O22633,Q9FY61,F4HVY0,Q8L735,Q9FF75,Q9FI46,Q94KD3,…
GO:CC	intracellular anatomical structure	GO:0005622	1.07e-17	16.9723	14657	2742	2119	F4I1X0,O04469,Q8L725,Q56X46,Q681N2,B3H4F1,Q8VY09,Q8W1E3,P84634,Q9ZUV3,Q9M3G7,Q9SYL9,Q9ZV89,Q9LPC6,Q9CAJ0,Q9SIC9,Q9M9W1,O04376,Q9M9G6,Q9SR00,O80910,Q9FM80,Q9FH28,O80983,Q944A9,Q56XY2,Q93VB2,Q9ZPE7,Q8S8C6,Q9FLH0,Q84JH9,Q9SF86,Q9LXR7,Q93VH6,Q9SHS7,Q0WPQ2,P51414,F4IPE3,Q9S7C0,P38025,F4K5K6,Q9LJG8,Q9SKZ5,Q94AH9,Q9FID8,O82660,Q9LHJ8,Q9SVS0,Q9SG80,O82266,Q0WL80,Q8LCP6,Q39050,O22633,Q9FY61,F4HVY0,Q8L735,…
GO:CC	organelle membrane	GO:0031090	1.97e-16	15.7052	2878	2731	528	Q8L725,Q56X46,Q9ZUV3,O80910,Q9FH28,O80983,Q944A9,Q93VB2,Q9FLH0,Q0WPQ2,P51414,Q9SKZ5,O82660,F4HVY0,Q9FF75,Q9FI46,Q94KD3,Q9XIC5,F4JSE7,O81742,Q6NKU9,Q8RXN3,Q9SMV6,B9DFI7,Q9FZ33,Q9FFN2,Q9M2G7,Q9FJ81,Q9XF89,Q38885,Q9SUT9,Q8LGI2,Q9LTD9,Q9XF43,F4JVA6,Q9LHA8,Q5XF36,Q9SS37,Q9M158,F4JUU5,Q940J9,P60040,Q9FZJ1,Q9SJ40,Q94A32,Q94AN2,Q9SFU0,Q8VZT0,Q9SD80,Q9ASS7,O04089,Q8L7L1,Q9ZUM2,F4I8I0,F4K6F1,Q9LPU2,Q8L748,…
GO:CC	chloroplast	GO:0009507	5.7e-16	15.2442	2449	2729	460	Q56X46,Q8VY09,Q9SYL9,Q9SIC9,Q9SR00,Q9FM80,O80983,P38025,Q9SKZ5,O82660,Q9SVS0,Q8L735,Q9FI46,Q9LTX3,O80934,Q6NKU9,Q8RXN3,Q0WVX5,Q9LVJ0,Q39152,Q9FJ81,Q9FJ82,Q9FK33,F4IFC5,Q9XF89,Q9SX68,Q38885,Q8LGI2,Q9SLA8,Q9LTD9,Q8W4I6,O82089,Q940H7,Q9M158,B9DGD6,Q9C9R6,Q9STG9,Q9SI61,P60040,Q94A32,Q8H0S9,Q8VZT0,Q38997,Q9SQU6,Q9ZQC5,O04089,Q9ZU46,Q0WLC6,Q682U6,F4I3P9,Q94ID2,Q9LF10,Q9ZVN2,Q941F1,P25864,Q9CA36,O22265,…
GO:CC	plastid	GO:0009536	2.14e-15	14.6696	2977	2729	537	Q56X46,Q8VY09,Q9SYL9,Q9SIC9,Q9SR00,Q9FM80,O80983,P38025,Q9SKZ5,Q9FID8,O82660,Q9SVS0,O22633,Q8L735,Q9FI46,Q9LTX3,O80934,Q6NKU9,Q8RXN3,Q0WVX5,Q07488,Q9LVJ0,Q93Y40,P48528,Q39152,Q9FJ81,Q9FJ82,Q9FK33,F4IFC5,Q9XF89,Q9SX68,Q38885,Q8LGI2,Q9SLA8,Q9LTD9,Q8W4I6,O82089,Q940H7,Q940X9,Q3E902,Q9M158,B9DGD6,Q9C9R6,Q9STG9,Q9SI61,P60040,Q94A32,Q8H0S9,Q8VZT0,Q38997,Q9SQU6,Q9SD80,Q9ZQC5,O04089,Q9ZU46,Q0WLC6,Q682U6,…
GO:CC	plasma membrane	GO:0005886	7.06e-11	10.151	3465	2769	591	P92949,Q9LVM0,Q9SX31,Q9M9W1,Q6R2K3,O80910,Q944A9,Q9SF86,Q9SHS7,P51414,Q9S7C0,Q9FID8,Q8LCP6,O22633,Q9FY61,O82302,F4JSE7,O81742,Q9C516,Q07488,O22799,Q6R2J8,Q9SZ11,O64864,Q39152,Q9FGH9,Q944A7,Q9SUT9,Q8LGI2,C0LGG9,Q9ZVX8,P43287,Q8GY60,Q9SCZ4,F4JVA6,F4HVM3,Q9SZ53,Q9LHA8,Q93ZS4,Q8L7Z0,P60040,Q9ZT94,Q94AN2,Q8H0S9,Q9LZU5,C0LGQ5,Q9SJH6,Q9SD53,Q9SD80,Q9SIN1,O04093,O04089,Q9S9Z7,Q9ZU46,Q8S3U9,F4IGL2,Q9LUQ6,…
GO:CC	cell periphery	GO:0071944	4.46e-10	9.35089	4164	2769	687	B3H4F1,P92949,Q9LVM0,Q9SS03,Q9SX31,Q9M9W1,Q6R2K3,O80910,Q944A9,Q9ZPE7,Q9SF86,Q9SHS7,P51414,Q9S7C0,Q9FID8,Q8LCP6,O22633,Q9FY61,O82302,F4JSE7,O81742,Q9C516,Q07488,O22799,Q6R2J8,P49062,Q9SZ11,O64864,Q39152,Q9FGH9,Q944A7,Q9ZSP5,Q9SUT9,Q8LGI2,C0LGG9,Q9ZVX8,P43287,Q8GY60,Q9SCZ4,F4JVA6,F4HVM3,Q38908,Q7XJ60,Q9SZ53,Q9LHA8,Q93ZS4,Q8L7Z0,P28493,Q9SI61,P60040,F4JUQ2,Q9ZT94,Q94AN2,Q8H0S9,Q9LZU5,C0LGQ5,Q9SJH6,…
GO:CC	bounding membrane of organelle	GO:0098588	5.38e-09	8.26897	1453	2780	277	Q8L725,Q9ZUV3,O80910,Q944A9,Q93VB2,P51414,Q9FI46,Q94KD3,F4JSE7,O81742,B9DFI7,Q9FZ33,Q9FFN2,Q8LGI2,F4JVA6,Q9LHA8,F4JUU5,Q940J9,P60040,Q9FZJ1,Q9SJ40,Q94AN2,Q9SFU0,Q9SD80,Q9ASS7,Q8L7L1,Q9ZUM2,F4K6F1,Q9LPU2,Q9FKM2,Q9SY55,Q8LD27,Q9SU40,O81283,B7ZWR6,Q9ZUI6,Q9STX5,O23215,Q9LYK2,Q5PNU3,Q8VZ95,Q9LSX7,Q9M352,Q8VZK9,O65719,Q8VZR6,F4JTB3,Q8VYF4,Q9SRR0,Q9FNP1,Q9SCV3,Q94F62,O22208,Q9LUM0,Q9C9B9,P25818,O82598,…
GO:CC	chloroplast stroma	GO:0009570	1.01e-08	7.9946	787	2747	166	Q9SYL9,P38025,O82660,O80934,Q9FJ82,F4IFC5,Q9XF89,Q9SX68,Q9SLA8,Q8W4I6,B9DGD6,Q9STG9,Q9SI61,Q8H0S9,Q9ZU46,F4I3P9,Q9LF10,Q9ZVN2,P25864,O22265,Q8W4F1,Q9SR77,Q9SAA2,Q8H103,Q5E924,P42730,Q9FFZ1,P52410,Q9SCL7,Q9LU64,Q9SL79,Q94A41,Q9SHP0,Q56YA5,Q9ZS97,O64730,Q9LY66,Q94JQ3,Q1H5E9,Q9FZ89,Q39199,P45951,Q8L7L0,Q9SAG8,Q9C9C0,O22773,Q9MAP3,O23247,Q8S9K3,Q9M098,Q9M8M7,Q9LLC1,Q9C9C4,Q42545,Q9SEU6,Q9S834,Q8GWE0,…
GO:CC	plastid stroma	GO:0009532	1.04e-08	7.98313	794	2747	167	Q9SYL9,P38025,O82660,O80934,P48528,Q9FJ82,F4IFC5,Q9XF89,Q9SX68,Q9SLA8,Q8W4I6,B9DGD6,Q9STG9,Q9SI61,Q8H0S9,Q9ZU46,F4I3P9,Q9LF10,Q9ZVN2,P25864,O22265,Q8W4F1,Q9SR77,Q9SAA2,Q8H103,Q5E924,P42730,Q9FFZ1,P52410,Q9SCL7,Q9LU64,Q9SL79,Q94A41,Q9SHP0,Q56YA5,Q9ZS97,O64730,Q9LY66,Q94JQ3,Q1H5E9,Q9FZ89,Q39199,P45951,Q8L7L0,Q9SAG8,Q9C9C0,O22773,Q9MAP3,O23247,Q8S9K3,Q9M098,Q9M8M7,Q9LLC1,Q9C9C4,Q42545,Q9SEU6,Q9S834,…
GO:CC	organelle envelope	GO:0031967	4.75e-08	7.32316	1534	2729	280	Q56X46,Q9SYL9,O80983,Q9FLH0,Q9SKZ5,O82660,Q9FF75,Q9FI46,Q6NKU9,Q8RXN3,Q9SMV6,Q9FJ81,Q9XF89,Q9SX68,Q38885,Q8LGI2,Q9SLA8,Q9LTD9,Q9M158,Q94A32,Q8H0S9,Q8VZT0,Q9SD80,O04089,F4I8I0,Q8L748,Q9LHI0,Q9FKM2,P25864,O22265,O81283,A1L4X0,B7ZWR6,Q9M0N1,Q9C6T7,O23215,Q9SR77,Q9SAA2,Q8H103,P42730,Q9FLX7,Q94CJ5,Q8H1Q1,Q9FFZ1,F4K1B4,P52410,Q9C9B9,P25818,Q9SUV1,Q42191,Q84N64,O22160,F4HXY7,O80952,Q9LY66,Q9LXV3,O49203,…
GO:CC	envelope	GO:0031975	4.75e-08	7.32316	1534	2729	280	Q56X46,Q9SYL9,O80983,Q9FLH0,Q9SKZ5,O82660,Q9FF75,Q9FI46,Q6NKU9,Q8RXN3,Q9SMV6,Q9FJ81,Q9XF89,Q9SX68,Q38885,Q8LGI2,Q9SLA8,Q9LTD9,Q9M158,Q94A32,Q8H0S9,Q8VZT0,Q9SD80,O04089,F4I8I0,Q8L748,Q9LHI0,Q9FKM2,P25864,O22265,O81283,A1L4X0,B7ZWR6,Q9M0N1,Q9C6T7,O23215,Q9SR77,Q9SAA2,Q8H103,P42730,Q9FLX7,Q94CJ5,Q8H1Q1,Q9FFZ1,F4K1B4,P52410,Q9C9B9,P25818,Q9SUV1,Q42191,Q84N64,O22160,F4HXY7,O80952,Q9LY66,Q9LXV3,O49203,…
GO:CC	plastid envelope	GO:0009526	7.94e-08	7.10022	1015	2729	198	Q56X46,Q9SYL9,Q9SKZ5,O82660,Q9FI46,Q6NKU9,Q8RXN3,Q9FJ81,Q9XF89,Q9SX68,Q38885,Q8LGI2,Q9SLA8,Q9LTD9,Q9M158,Q94A32,Q8H0S9,Q8VZT0,O04089,P25864,O22265,O81283,A1L4X0,B7ZWR6,Q9M0N1,Q9C6T7,O23215,Q9SR77,Q9SAA2,Q8H103,P42730,Q94CJ5,Q8H1Q1,Q9FFZ1,P52410,P25818,Q9SUV1,Q84N64,O22160,O80952,Q9LY66,Q9LXV3,Q8L7L0,Q9C9C0,Q8H112,O22773,Q9MAP3,Q9M098,Q9LLC1,Q2V4B2,Q94CE4,Q42545,Q9SEU6,Q9S834,Q9M2Y6,Q501D5,Q9LD37,…
GO:CC	organelle subcompartment	GO:0031984	1e-07	6.9998	1757	2731	312	Q9ZUV3,Q9FH28,O80983,Q944A9,Q0WPQ2,O82660,Q9FY61,F4HVY0,Q9FF75,Q94KD3,Q9XIC5,F4JSE7,F4K5L5,B9DFI7,Q9FZ33,Q9FFN2,Q9M2G7,Q9FJ81,Q9XF89,Q38885,Q9SUT9,Q9LTD9,Q8LDP4,Q9XF43,F4JVA6,Q5XF36,Q9SS37,Q9M158,F4JUU5,Q940J9,Q9FZJ1,Q94AN2,Q9SFU0,Q8VZT0,Q8LF05,O04089,F4I8I0,F4K6F1,Q9LPU2,F4JKK0,Q9SY55,O22265,P98204,Q96328,O82509,Q9LSZ9,B7ZWR6,Q05609,Q9SR77,Q9SAA2,O22850,Q8LB17,Q8VZ95,Q8VZK9,Q9SZX8,Q8VYF4,Q8H1Q1,…
GO:CC	cytosol	GO:0005829	1.64e-07	6.78627	3389	2744	551	Q8VY09,P84634,Q9SYL9,Q9CAJ0,Q9M9W1,Q944A9,Q93VB2,Q9SF86,Q9SHS7,P51414,Q9S7C0,Q94AH9,Q94KD3,Q8H1D6,Q9SZU7,O81742,Q9LTX3,Q9SMV6,Q9SGE9,Q93Y40,Q8L5U0,Q0WM29,P48528,Q9LFF9,Q9SZ11,O64864,O65041,B3LFA4,Q9FGH9,Q9XF89,F4JYE9,Q9SLA8,Q940Y1,Q8GY60,Q8LDP4,O82089,Q940X9,Q3E902,Q9LHA8,P93033,Q9SS37,Q9M158,B9DGD6,Q8GYN9,Q9SI61,P60040,F4K1B1,Q9FI78,Q94A32,Q8H0S9,Q38997,Q9SIN1,Q9S850,Q8S3U9,Q9LUQ6,Q9SRX2,Q9SR15,…
GO:CC	endomembrane system	GO:0012505	2.51e-07	6.60106	2561	2591	409	Q9ZUV3,Q9ZV89,O80910,Q9FH28,Q944A9,Q9ZPE7,Q9FLH0,Q84JH9,Q0WPQ2,Q0WL80,Q9FY61,F4HVY0,Q9FF75,Q94KD3,Q8H1D6,Q9XIC5,F4JSE7,O81742,F4K5L5,O80934,Q8RXN3,Q9SMV6,B9DFI7,Q9FZ33,Q9FFN2,Q9M2G7,Q9FGH9,Q9SUT9,P43287,Q8LDP4,Q9XF43,F4JVA6,Q9LHA8,Q5XF36,Q9SS37,F4JUU5,Q940J9,Q9FZJ1,Q9SJ40,Q945P1,Q94AN2,Q9SFU0,Q38997,Q8LF05,F4I8I0,F4K6F1,Q9LPU2,Q9SR96,Q8L748,Q9FG14,F4JKK0,Q9C942,Q9SY55,P98204,Q96328,O82509,Q9LSZ9,…
GO:CC	plastid membrane	GO:0042170	4.93e-07	6.30745	701	2566	137	Q56X46,Q9SKZ5,O82660,Q9FI46,Q8RXN3,Q9FJ81,Q9XF89,Q38885,Q9LTD9,Q9M158,Q94A32,Q8VZT0,O04089,O22265,O81283,A1L4X0,B7ZWR6,Q9C6T7,O23215,Q9SR77,Q94CJ5,Q8H1Q1,Q9FFZ1,Q9SUV1,Q84N64,O22160,O80952,Q9LY66,Q9LXV3,Q8L7L0,Q9C9C0,Q8H112,O22773,Q2V4B2,Q42545,Q9SEU6,Q9M2Y6,Q9LD37,O82775,Q56ZZ7,Q9LHQ6,O65023,Q9LX31,Q8LCQ4,A8MPR5,O23403,Q9SD67,Q93V85,Q9LSE4,Q8RWQ4,Q38932,Q9LR64,Q9FMF7,Q9C9K1,A2RVM0,Q9XI73,Q9C5D6,…
GO:CC	chloroplast envelope	GO:0009941	7.41e-06	5.13033	717	2747	142	Q56X46,Q9SYL9,Q9SKZ5,O82660,Q9FI46,Q6NKU9,Q8RXN3,Q9SX68,Q8LGI2,Q9SLA8,Q9M158,Q94A32,Q8H0S9,P25864,O22265,O81283,A1L4X0,B7ZWR6,Q9M0N1,Q9C6T7,O23215,Q9SAA2,Q8H103,P42730,Q94CJ5,P52410,P25818,Q9SUV1,Q84N64,O80952,Q9LY66,Q9LXV3,Q8L7L0,Q9C9C0,O22773,Q9MAP3,Q9M098,Q9LLC1,Q94CE4,Q9SEU6,Q9S834,Q501D5,O82775,Q56ZZ7,O65023,Q9LX31,A8MPR5,Q9SD67,Q93V85,Q38932,Q9FMF7,A2RVM0,Q9C5D6,O82243,Q9LYA9,Q9SHI1,Q9FYG3,…
GO:CC	intracellular vesicle	GO:0097708	1.19e-05	4.92308	839	2780	162	O80910,Q944A9,Q9SG80,Q9FY61,Q94KD3,F4JSE7,O81742,F4K5L5,B9DFI7,Q9FGH9,Q8LDP4,Q940J9,P28493,Q9SJ40,Q94AN2,Q9SFU0,Q9ZU46,Q9FG14,Q9SY55,Q9ZUI6,Q8LF20,Q9STX5,O22850,P24806,Q9CAC4,O23140,Q5PNU3,Q9SZX8,O65390,O04496,Q9C533,Q94F62,Q9LUM0,Q8VY27,Q9SK27,Q38890,Q940Q8,Q9SX20,Q949U4,Q0WNJ6,Q940S0,Q9LX29,Q9LZI2,O81862,Q9LH50,O81007,Q9LRZ5,O65351,Q9FL28,Q8L7V3,Q9XID0,F4K265,Q9SCP9,Q940S5,Q8VXZ7,Q7FRS8,Q9M2Y6,…
GO:CC	cytoplasmic vesicle	GO:0031410	1.59e-05	4.7998	837	2780	161	O80910,Q944A9,Q9SG80,Q9FY61,Q94KD3,F4JSE7,O81742,F4K5L5,B9DFI7,Q9FGH9,Q8LDP4,Q940J9,P28493,Q9SJ40,Q94AN2,Q9SFU0,Q9ZU46,Q9FG14,Q9SY55,Q9ZUI6,Q8LF20,Q9STX5,O22850,P24806,Q9CAC4,O23140,Q5PNU3,Q9SZX8,O65390,O04496,Q9C533,Q94F62,Q9LUM0,Q8VY27,Q9SK27,Q38890,Q940Q8,Q949U4,Q0WNJ6,Q940S0,Q9LX29,Q9LZI2,O81862,Q9LH50,O81007,Q9LRZ5,O65351,Q9FL28,Q8L7V3,Q9XID0,F4K265,Q9SCP9,Q940S5,Q8VXZ7,Q7FRS8,Q9M2Y6,Q9FG35,…
GO:CC	transport vesicle	GO:0030133	1.84e-05	4.7361	59	2766	23	Q944A9,Q9SFU0,Q9FG14,Q9ZUI6,Q9CAC4,Q0WNJ6,Q9LH50,Q9SKU1,O04834,F4K5J1,O64740,Q9M081,Q9LVP9,Q9LRP1,Q9C6X2,F4HXQ7,Q8RWZ7,Q5W7F2,Q8L611,Q9FPR3,O04209,Q94AU2,Q84K16
GO:CC	chloroplast membrane	GO:0031969	3.77e-05	4.42324	294	2566	65	Q56X46,Q9SKZ5,Q9FI46,Q8RXN3,Q94A32,O81283,A1L4X0,B7ZWR6,Q9C6T7,O23215,Q94CJ5,Q9SUV1,Q84N64,O80952,Q9LXV3,Q8L7L0,O82775,Q56ZZ7,O65023,Q9LX31,A8MPR5,Q93V85,Q38932,Q9FMF7,A2RVM0,Q9C5D6,Q9FYG3,Q8GX78,Q940U6,Q9FDW8,Q8W496,Q9C9Z2,Q9SK50,Q949Y5,Q9LI74,Q94AL8,O82245,Q8RWG2,O82730,O80885,Q9LUS2,Q9SLF3,Q9FGP9,Q38954,Q3E9A0,Q9M2D2,Q9LD43,Q9LZ76,Q9FNB0,Q94B38,Q8RWL5,Q9LZB8,Q9LVH5,F4JYC8,Q7XJR2,Q9C5J8,Q0WWW9,…
GO:CC	vacuolar membrane	GO:0005774	4.99e-05	4.30211	661	2510	120	Q8L725,Q93VB2,P51414,Q9FZ33,Q8LGI2,Q9LHA8,Q940J9,P60040,Q9SJ40,Q94AN2,Q9ASS7,Q8L7L1,Q9ZUM2,Q8LD27,Q9SU40,Q9STX5,Q9LYK2,Q5PNU3,Q8VZ95,Q9M352,O65719,Q8VZR6,F4JTB3,Q9SCV3,P25818,O82598,Q0WNJ6,Q9XIG1,Q8L608,Q9FM19,Q9LP77,Q93ZQ5,Q7XZU1,Q9SHH0,Q9FKP1,Q7FRS8,O04714,Q9M2Y6,Q94CA0,Q8L636,Q9FNC9,Q9LHQ6,Q9FE46,Q9C994,Q9SE83,Q9LD18,Q9M1C7,P94078,Q9C5D6,Q9C889,Q42290,Q9FZP1,F4JVN6,Q9LDC0,P92941,Q9ZPS7,Q8LGU1,…
GO:CC	vesicle membrane	GO:0012506	5.16e-05	4.28751	281	2780	66	O80910,Q944A9,Q94KD3,F4JSE7,O81742,Q9SJ40,Q94AN2,Q9SFU0,Q9SY55,Q9ZUI6,Q9C533,Q94F62,Q9LUM0,Q0WNJ6,Q940S0,Q9LX29,Q9LH50,Q9FL28,Q9XID0,Q9SCP9,Q940S5,Q94CF0,Q94A40,Q9S7Z8,Q8VYY5,F4IXW2,Q9C889,Q8LEK2,Q9ZPS7,Q9SKU1,O04834,Q9LHG8,O64740,O48850,P47192,Q9M081,Q9LVP9,Q9LRP1,Q9C6X2,Q681Q7,Q7X659,Q9FLG8,Q9C5G5,Q8RWZ7,Q8RWW1,Q93VQ0,O22845,Q9STT2,Q9C744,Q8S8D3,Q9M2T1,Q941D5,Q9ZUT3,O22715,Q8L611,Q9FPR3,B9DFS6,…
GO:CC	vesicle	GO:0031982	0.000117853	3.92866	938	2780	172	O80910,Q944A9,Q9SG80,Q9FY61,Q94KD3,F4JSE7,O81742,F4K5L5,B9DFI7,Q9FGH9,Q8LDP4,Q940J9,P28493,Q9SJ40,Q94AN2,Q9SFU0,Q9ZU46,Q8S3U9,Q9FG14,Q9SY55,Q9ZUI6,Q8LF20,Q9STX5,O22850,P24806,Q9CAC4,O23140,Q5PNU3,Q9SZX8,O65390,O04496,Q9C533,Q94F62,Q9LUM0,Q8VY27,Q9SK27,Q38890,Q940Q8,Q9SX20,Q93YU5,Q949U4,Q0WNJ6,Q940S0,Q9LX29,Q9LZI2,O81862,Q9LH50,O81007,Q9LRZ5,O65351,Q9FL28,Q9LJU0,Q8L7V3,Q9XID0,F4K265,Q9SCP9,Q940S5,…
GO:CC	thylakoid	GO:0009579	0.000267765	3.57225	622	2096	96	Q9SYL9,O80983,O82660,O80934,Q9FJ81,Q9XF89,Q38885,Q9SLA8,Q9LTD9,Q9M158,Q8VZT0,O04089,O22265,Q9SR77,Q9SAA2,Q8H1Q1,Q9FFZ1,Q9SCL7,Q93YW0,Q9LU64,Q9SHP0,O22160,Q9SZL6,P82658,Q9LY66,Q9LXV3,O49203,Q9C9C0,Q8H112,O22773,Q2V4B2,Q42545,Q9SEU6,Q9S834,O81864,Q9M2Y6,Q9LD37,Q00218,Q9LHQ6,O65023,Q8LCQ4,A8MPR5,O23403,Q9LU39,Q9SD67,Q9LSE4,Q8RWQ4,Q9LR64,Q9FMF7,Q9C9K1,Q9XI73,P81760,Q9LYA9,Q9C7N4,Q39061,Q940U6,Q56XR7,…
GO:CC	trans-Golgi network transport vesicle membrane	GO:0012510	0.000441003	3.35556	9	2766	7	Q9ZUI6,Q0WNJ6,Q9SKU1,Q8RWZ7,Q9FPR3,O04209,Q84K16
GO:CC	peroxisomal membrane	GO:0005778	0.000479608	3.31911	44	2778	17	Q9LSX7,Q9SRR0,Q9FNP1,Q06850,Q9M841,Q9MA90,Q94FB9,O04200,Q9M1J1,Q9FXT6,Q8LGF7,Q9CA86,Q8S8S1,Q8RY16,Q9SYU4,Q9LK94,Q9FZF1
GO:CC	microbody membrane	GO:0031903	0.000479608	3.31911	44	2778	17	Q9LSX7,Q9SRR0,Q9FNP1,Q06850,Q9M841,Q9MA90,Q94FB9,O04200,Q9M1J1,Q9FXT6,Q8LGF7,Q9CA86,Q8S8S1,Q8RY16,Q9SYU4,Q9LK94,Q9FZF1
GO:CC	chloroplast thylakoid	GO:0009534	0.000513884	3.28914	540	2213	88	O80983,O82660,Q9FJ81,Q9XF89,Q38885,Q9LTD9,Q9M158,Q8VZT0,O04089,O22265,Q9SR77,Q9SAA2,Q8H1Q1,Q9FFZ1,Q9SCL7,Q9LU64,Q9SHP0,O22160,P82658,Q9LY66,Q9LXV3,O49203,Q9C9C0,Q8H112,O22773,Q2V4B2,Q42545,Q9SEU6,Q9S834,O81864,Q9M2Y6,Q9LD37,Q00218,Q9LHQ6,Q8LCQ4,A8MPR5,O23403,Q9LU39,Q9SD67,Q9LSE4,Q8RWQ4,Q9LR64,Q9FMF7,Q9C9K1,Q9XI73,P81760,Q9LYA9,Q9C7N4,Q39061,Q940U6,Q56XR7,Q8LCA1,Q07473,Q9LU21,Q8L844,P27140,Q9SRY4,…
GO:CC	plastid thylakoid	GO:0031976	0.000535242	3.27145	541	2213	88	O80983,O82660,Q9FJ81,Q9XF89,Q38885,Q9LTD9,Q9M158,Q8VZT0,O04089,O22265,Q9SR77,Q9SAA2,Q8H1Q1,Q9FFZ1,Q9SCL7,Q9LU64,Q9SHP0,O22160,P82658,Q9LY66,Q9LXV3,O49203,Q9C9C0,Q8H112,O22773,Q2V4B2,Q42545,Q9SEU6,Q9S834,O81864,Q9M2Y6,Q9LD37,Q00218,Q9LHQ6,Q8LCQ4,A8MPR5,O23403,Q9LU39,Q9SD67,Q9LSE4,Q8RWQ4,Q9LR64,Q9FMF7,Q9C9K1,Q9XI73,P81760,Q9LYA9,Q9C7N4,Q39061,Q940U6,Q56XR7,Q8LCA1,Q07473,Q9LU21,Q8L844,P27140,Q9SRY4,…
GO:CC	trans-Golgi network transport vesicle	GO:0030140	0.000535242	3.27145	12	2766	8	Q9ZUI6,Q0WNJ6,Q9SKU1,Q8RWZ7,Q5W7F2,Q9FPR3,O04209,Q84K16
GO:CC	nuclear membrane	GO:0031965	0.000624787	3.20427	58	1459	14	Q9FLH0,Q9FF75,Q9SMV6,F4I8I0,Q8L748,F4K1B4,F4HXY7,Q9SZN7,Q8RY25,Q0WPU1,Q39134,Q8L7E5,Q9LE82,F4KHD8
GO:CC	endoplasmic reticulum membrane	GO:0005789	0.00131276	2.88181	593	1982	85	Q9FH28,Q944A9,Q0WPQ2,F4HVY0,Q9FF75,Q9XIC5,F4JSE7,Q9FZ33,Q9M2G7,Q9SUT9,Q9XF43,Q5XF36,Q9SS37,Q9SFU0,F4I8I0,F4JKK0,P98204,Q96328,Q9LSZ9,B7ZWR6,Q05609,Q8LB17,Q8VZ95,Q9SZX8,O22208,Q9LJQ5,Q9SD85,Q94BX4,F4HXY7,Q9SXC9,Q67ZE1,O82244,Q9M392,Q9ZWT2,Q9LZM7,O22227,Q8L9J7,Q9SUC5,Q9SAH5,O82775,Q9C5U0,Q9M2J9,Q8RX88,Q9C5S2,Q38898,Q0WQG8,Q8LPT3,Q93ZR6,F4I340,Q8GWH5,Q8GWG0,O80809,Q8VZJ7,O80505,F4IDU4,Q9FKE9,F4IS56,…
GO:CC	early endosome	GO:0005769	0.00134418	2.87154	40	2378	14	O80910,Q9FY61,Q94AN2,Q38890,F4IXW2,Q8LEK2,Q9LHG8,O48850,P47192,Q8GWX2,Q8RWF4,O22715,Q9FPR3,Q9FY48
GO:CC	transport vesicle membrane	GO:0030658	0.00137004	2.86327	48	2766	17	Q944A9,Q9SFU0,Q9ZUI6,Q0WNJ6,Q9SKU1,O04834,O64740,Q9M081,Q9LVP9,Q9LRP1,Q9C6X2,Q8RWZ7,Q8L611,Q9FPR3,O04209,Q94AU2,Q84K16
GO:CC	endoplasmic reticulum subcompartment	GO:0098827	0.00145249	2.83789	596	1982	85	Q9FH28,Q944A9,Q0WPQ2,F4HVY0,Q9FF75,Q9XIC5,F4JSE7,Q9FZ33,Q9M2G7,Q9SUT9,Q9XF43,Q5XF36,Q9SS37,Q9SFU0,F4I8I0,F4JKK0,P98204,Q96328,Q9LSZ9,B7ZWR6,Q05609,Q8LB17,Q8VZ95,Q9SZX8,O22208,Q9LJQ5,Q9SD85,Q94BX4,F4HXY7,Q9SXC9,Q67ZE1,O82244,Q9M392,Q9ZWT2,Q9LZM7,O22227,Q8L9J7,Q9SUC5,Q9SAH5,O82775,Q9C5U0,Q9M2J9,Q8RX88,Q9C5S2,Q38898,Q0WQG8,Q8LPT3,Q93ZR6,F4I340,Q8GWH5,Q8GWG0,O80809,Q8VZJ7,O80505,F4IDU4,Q9FKE9,F4IS56,…
GO:CC	nuclear outer membrane-endoplasmic reticulum membrane network	GO:0042175	0.00150332	2.82295	597	1982	85	Q9FH28,Q944A9,Q0WPQ2,F4HVY0,Q9FF75,Q9XIC5,F4JSE7,Q9FZ33,Q9M2G7,Q9SUT9,Q9XF43,Q5XF36,Q9SS37,Q9SFU0,F4I8I0,F4JKK0,P98204,Q96328,Q9LSZ9,B7ZWR6,Q05609,Q8LB17,Q8VZ95,Q9SZX8,O22208,Q9LJQ5,Q9SD85,Q94BX4,F4HXY7,Q9SXC9,Q67ZE1,O82244,Q9M392,Q9ZWT2,Q9LZM7,O22227,Q8L9J7,Q9SUC5,Q9SAH5,O82775,Q9C5U0,Q9M2J9,Q8RX88,Q9C5S2,Q38898,Q0WQG8,Q8LPT3,Q93ZR6,F4I340,Q8GWH5,Q8GWG0,O80809,Q8VZJ7,O80505,F4IDU4,Q9FKE9,F4IS56,…
GO:CC	endosome	GO:0005768	0.00155283	2.80888	477	2720	91	O80910,Q944A9,Q9FY61,Q94KD3,F4JSE7,F4K5L5,B9DFI7,Q8LDP4,Q940J9,Q9SJ40,Q94AN2,Q9SY55,O22850,Q5PNU3,Q9SZX8,Q94F62,Q9LUM0,Q38890,Q940Q8,Q949U4,Q940S0,Q9LX29,Q9LZI2,Q9LH50,O81007,Q9FL28,Q8L7V3,Q9XID0,Q9SCP9,Q7FRS8,Q9M2Y6,Q9FG35,Q94CF0,Q8VYY5,F4IXW2,Q9C6S7,Q9C889,Q9LK31,Q8LEK2,Q8GWB7,Q9ZPS7,Q9LHG8,Q9C9Q8,Q8VZV7,O48850,P47192,Q9LVP9,Q9LRP1,Q9C6X2,Q9LHE9,Q8RXL8,O49605,Q8GWX2,Q7X659,Q08298,Q9LN62,Q9FLG8,…
GO:CC	vacuole	GO:0005773	0.00163722	2.78589	1247	2589	198	Q8L725,Q93VB2,P51414,Q9SG80,Q07488,Q9FZ33,Q944A7,Q8LGI2,Q9ZVX8,Q9LHA8,Q940J9,P28493,P60040,Q9SJ40,Q94AN2,Q8H0S9,Q8H129,Q9ASS7,Q8L7L1,Q9ZUM2,Q39196,Q8LAA6,Q9LDD4,Q9SCV9,Q8LD27,Q9SU40,Q9LSZ9,Q8LF20,P43296,Q9STX5,Q9LYK2,Q5PNU3,Q8VZ95,Q9M352,Q9FYF7,O65719,Q8VZR6,F4JTB3,O65390,Q9SCV3,P25818,O82598,Q9SK27,Q0WNJ6,Q9XIG1,P42814,Q8L608,Q9FM19,Q9LP77,Q93ZQ5,Q43873,Q7XZU1,Q9FJL3,Q9SKK4,Q9SHH0,Q9SYM4,Q9FKP1,…
GO:CC	endoplasmic reticulum	GO:0005783	0.0019822	2.70285	1245	2139	167	Q9FH28,Q944A9,Q0WPQ2,Q0WL80,F4HVY0,Q9FF75,Q9XIC5,F4JSE7,O80934,Q9FZ33,Q9M2G7,Q9SUT9,P43287,Q8LDP4,Q9XF43,Q5XF36,Q9SS37,Q9SFU0,Q38997,F4I8I0,Q9SR96,F4JKK0,Q9C942,P98204,Q96328,Q9LSZ9,B7ZWR6,Q05609,Q9M0N1,Q70E96,Q9STX5,O65782,O22850,Q500U8,Q8LB17,Q8VZ95,Q9FYF7,Q8VZK9,Q8LBA6,Q9SZX8,Q9SX28,Q9C533,O22208,Q9LJQ5,Q8L706,Q6AWW5,Q9LUZ6,Q8VXY9,Q9SD85,Q94BX4,O22969,F4HXY7,Q9SXC9,P42814,Q8L9G7,Q67ZE1,Q8VZG7,…
GO:CC	nuclear body	GO:0016604	0.0019822	2.70285	130	2639	32	Q94AH9,O22922,Q9SYM2,Q8W4B1,A2RVS6,Q9SP32,Q8GWQ6,Q0H8D7,P92965,Q9FMG4,Q9SY88,F4KCE9,Q43125,P92964,O22315,O04492,Q8RXN6,F4KDN0,Q84TH4,O22703,Q9LY75,Q9LNC5,Q570R7,Q9SB47,Q7XA66,F4IDB2,Q93V84,O22212,Q9LHF5,Q9SJA6,Q941Q3,Q5YDB6
GO:CC	chloroplast thylakoid lumen	GO:0009543	0.00211528	2.67463	47	1111	10	Q8H1Q1,O22160,P82658,O49203,O22773,O81864,O23403,Q9LR64,Q9XI73,P81760
GO:CC	plastid thylakoid lumen	GO:0031978	0.00211528	2.67463	47	1111	10	Q8H1Q1,O22160,P82658,O49203,O22773,O81864,O23403,Q9LR64,Q9XI73,P81760
GO:CC	nuclear envelope	GO:0005635	0.00322734	2.49116	138	2552	32	Q9FLH0,Q9FF75,Q9SMV6,F4I8I0,Q8L748,F4K1B4,F4HXY7,Q9SZN7,Q8VZG7,Q8RY25,Q0WPU1,Q96321,Q39134,F4KBW6,O64740,Q8L7E5,Q9LE82,Q8GWR1,F4KHD8,Q9CAF4,O80480,Q93ZG7,F4IRR2,Q24JJ9,Q9FWS3,B3H5K9,Q6NPG7,O04326,F4IGA5,P92985,A4GSN8,Q9ZPY7
GO:CC	endosome membrane	GO:0010008	0.0034413	2.46328	190	2591	41	O80910,Q944A9,Q94KD3,F4JSE7,Q9SJ40,Q94AN2,Q9SY55,Q94F62,Q9LUM0,Q940S0,Q9LX29,Q9FL28,Q9XID0,Q9SCP9,Q94CF0,Q8VYY5,F4IXW2,Q9C889,Q8LEK2,Q9ZPS7,Q9LHG8,O48850,P47192,Q9LVP9,Q9LRP1,Q9C6X2,Q7X659,Q9FLG8,Q8RWW1,Q93VQ0,O22845,Q9STT2,Q9C744,Q8S8D3,Q941D5,O22715,B9DFS6,Q9FRR1,Q9ASS2,F4IDS7,Q9FHT4
GO:CC	phragmoplast	GO:0009524	0.00381352	2.41867	96	2329	23	Q56XY2,Q9FF75,Q7XJ60,Q8W586,Q94AN2,F4J8D3,Q42374,Q94AH6,Q93YU5,Q9FJV0,Q9SE83,Q9SS94,Q9FLP0,Q9C7G0,Q9LE82,Q9LHE9,Q94FN2,F4IIU4,B3H5K9,Q9FNX5,Q9LZF6,Q67Z52,Q8GYM3
GO:CC	AP-type membrane coat adaptor complex	GO:0030119	0.00427721	2.36884	19	2766	9	O81742,Q9ZUI6,O23140,Q8L7A9,Q9C744,Q9M2T1,O22715,F4I562,Q84K16
GO:CC	early endosome membrane	GO:0031901	0.00482587	2.31642	16	1382	6	O80910,Q94AN2,F4IXW2,Q8LEK2,O48850,P47192
GO:CC	thylakoid membrane	GO:0042651	0.00506166	2.29571	466	2063	69	O82660,Q9FJ81,Q9XF89,Q38885,Q9LTD9,Q9M158,Q8VZT0,O04089,O22265,Q9SR77,Q8H1Q1,Q9FFZ1,Q93YW0,O22160,Q9SZL6,P82658,Q9LY66,Q9C9C0,Q8H112,O22773,Q2V4B2,Q42545,Q9SEU6,Q9M2Y6,Q9LD37,Q9LHQ6,O65023,Q8LCQ4,O23403,Q9SD67,Q9LSE4,Q8RWQ4,Q9LR64,Q9C9K1,Q9XI73,P81760,Q39061,Q940U6,Q56XR7,Q8LCA1,Q07473,Q9LU21,Q39096,Q8L844,P27140,Q9SRY4,Q8L540,Q9SSA5,Q9C503,O80842,Q42342,Q8RWM7,Q9T0A4,Q94AL8,O65282,Q96500,O22609,…
GO:CC	photosynthetic membrane	GO:0034357	0.00506166	2.29571	466	2063	69	O82660,Q9FJ81,Q9XF89,Q38885,Q9LTD9,Q9M158,Q8VZT0,O04089,O22265,Q9SR77,Q8H1Q1,Q9FFZ1,Q93YW0,O22160,Q9SZL6,P82658,Q9LY66,Q9C9C0,Q8H112,O22773,Q2V4B2,Q42545,Q9SEU6,Q9M2Y6,Q9LD37,Q9LHQ6,O65023,Q8LCQ4,O23403,Q9SD67,Q9LSE4,Q8RWQ4,Q9LR64,Q9C9K1,Q9XI73,P81760,Q39061,Q940U6,Q56XR7,Q8LCA1,Q07473,Q9LU21,Q39096,Q8L844,P27140,Q9SRY4,Q8L540,Q9SSA5,Q9C503,O80842,Q42342,Q8RWM7,Q9T0A4,Q94AL8,O65282,Q96500,O22609,…
GO:CC	Pex17p-Pex14p docking complex	GO:1990415	0.00592893	2.22702	3	1649	3	Q9SRR0,Q9M841,Q9FXT6
GO:CC	peroxisomal importomer complex	GO:1990429	0.00592893	2.22702	3	1649	3	Q9SRR0,Q9M841,Q9FXT6
GO:CC	coated membrane	GO:0048475	0.00735533	2.1334	71	2766	20	O81742,Q9SFU0,Q9ZUI6,O23140,Q0WNJ6,Q940S5,Q94A40,Q9SKU1,O04834,O64740,Q9M081,Q8L7A9,Q681Q7,Q9C744,Q9M2T1,O22715,Q8L611,F4I562,O04209,Q84K16
GO:CC	membrane coat	GO:0030117	0.00735533	2.1334	71	2766	20	O81742,Q9SFU0,Q9ZUI6,O23140,Q0WNJ6,Q940S5,Q94A40,Q9SKU1,O04834,O64740,Q9M081,Q8L7A9,Q681Q7,Q9C744,Q9M2T1,O22715,Q8L611,F4I562,O04209,Q84K16
GO:CC	clathrin coat of trans-Golgi network vesicle	GO:0030130	0.00735533	2.1334	7	2766	5	Q9ZUI6,Q0WNJ6,Q9SKU1,O04209,Q84K16
GO:CC	Golgi apparatus	GO:0005794	0.00735533	2.1334	1268	2724	204	Q9ZUV3,Q9ZV89,Q944A9,Q9ZPE7,Q84JH9,Q9FY61,Q94KD3,O81742,F4K5L5,Q8RXN3,B9DFI7,Q9FFN2,Q9SUT9,Q8LDP4,F4JVA6,Q9LHA8,F4JUU5,Q940J9,Q9FZJ1,Q945P1,Q94AN2,Q9SFU0,Q38997,Q8LF05,F4K6F1,Q9LPU2,Q9C942,Q9SY55,O82509,Q9ZUI6,Q8LF20,O22850,P24806,O23140,Q8VZK9,O65719,Q8LBA6,Q9SZX8,Q9SX28,Q8VYF4,Q9C533,O82567,O22208,Q38890,Q9FT88,Q940Q8,Q9LUZ6,Q949U4,Q0WNJ6,Q940S0,O80952,Q9LZI2,Q9FM19,Q9LDH0,Q9LH50,O81007,Q8L7V3,…
GO:CC	cell plate	GO:0009504	0.00735533	2.1334	39	1630	10	Q944A9,F4J8D3,Q42374,Q38890,Q9ZSD4,P47192,Q9LE82,Q9LHE9,Q9S7P9,Q0WQ57
GO:CC	cell wall	GO:0005618	0.00735533	2.1334	793	1248	70	Q9SS03,Q9ZPE7,Q9S7C0,P49062,Q9ZSP5,Q9SCZ4,Q38908,Q9LHA8,P28493,Q9SI61,P60040,F4JUQ2,Q94AN2,C0LGQ5,Q9ZU46,Q9SCV9,O80434,Q9FGY1,Q9SU40,P24806,Q38911,O65719,O04496,Q9SCV3,O22874,O04630,Q94AJ5,Q93YU5,Q9FM79,Q9ZVK1,Q8L608,O81862,Q8LDW9,O81755,Q8LER3,O48818,Q8VZG7,C0LGP9,Q700D5,O65351,Q9LNU1,Q9SYM4,Q9SJL9,Q9SEU6,Q949Z1,Q8VXZ7,Q8L868,A0A1P8B8F8,Q6DBP4,Q9FJ21,O82663,Q9FT97,O22977,Q9SFB7,Q38909,Q2V4L8,Q9T…
GO:CC	nuclear dicing body	GO:0010445	0.00781225	2.10722	6	1808	4	Q8W4B1,Q9SP32,P92965,O04492
GO:CC	cytoplasmic vesicle membrane	GO:0030659	0.00840567	2.07543	109	2766	27	Q944A9,O81742,Q9SFU0,Q9ZUI6,Q9C533,Q0WNJ6,Q9LH50,Q940S5,Q94A40,Q9SKU1,O04834,O64740,Q9M081,Q9LVP9,Q9LRP1,Q9C6X2,Q681Q7,Q9C5G5,Q8RWZ7,Q9M2T1,O22715,Q8L611,Q9FPR3,F4I562,O04209,Q94AU2,Q84K16
GO:CC	external encapsulating structure	GO:0030312	0.00840567	2.07543	813	1248	71	Q9SS03,Q9ZPE7,Q9S7C0,P49062,Q9ZSP5,Q9SCZ4,Q38908,Q9LHA8,P28493,Q9SI61,P60040,F4JUQ2,Q94AN2,C0LGQ5,Q9ZU46,Q9SCV9,O80434,Q9FGY1,Q9SU40,P24806,Q38911,O65719,O04496,Q9SCV3,O22874,O04630,Q94AJ5,Q93YU5,Q9FM79,Q9ZVK1,Q8L608,O81862,Q8LDW9,O81755,Q8LER3,O48818,Q8VZG7,C0LGP9,Q700D5,O65351,Q9LNU1,Q9SYM4,Q9SJL9,Q9SEU6,Q949Z1,Q8VXZ7,Q8L868,A0A1P8B8F8,Q6DBP4,Q9FJ21,O82663,Q9FT97,O22977,Q9SFB7,Q38909,Q2V4L8,Q9T…
GO:CC	plasma membrane region	GO:0098590	0.00840567	2.07543	62	1623	13	Q8LF20,O23140,Q0WNJ6,Q9LJU0,Q9FRH3,Q9T020,Q9SA65,Q9SKU1,Q9SJT0,Q8L7A9,Q93ZY2,Q9LX14,Q9SS80
GO:CC	Golgi medial cisterna	GO:0005797	0.00937163	2.02819	58	1769	13	B9DFI7,O82509,Q940Q8,Q9LDH0,Q8L7V3,Q9M2Y6,Q9C6S7,Q9LK31,Q8GWB7,Q8VZJ7,O49605,Q9FNI7,Q9LN62
GO:CC	nucleoplasm	GO:0005654	0.00983448	2.00725	457	2448	76	Q9FLH0,Q94AH9,Q9LFF9,O22892,O22922,Q9ZVT7,Q84M92,Q9SYM2,Q9ZPV5,Q9LF27,Q6S7B0,Q9SR71,F4K1B4,Q9M1A8,O81097,F4IH25,Q8VYJ2,Q9LVD0,Q9SQI2,Q9LFQ3,O81098,Q8W4B1,A2RVS6,Q6NNM0,Q9M565,Q9SP32,F4HRV8,Q9C778,Q8GWQ6,Q94K49,Q0H8D7,P92965,O82504,O48890,Q9FKE6,Q6BDA0,Q9FMG4,Q9SY88,F4KCE9,O22873,Q84L30,Q9SSE9,Q43125,Q9FLM8,P92964,Q94CL9,Q9LFS4,O22315,Q9C8J7,A8MS85,O04492,Q8VZL6,Q9SRH9,Q8RXN6,F4KDN0,Q84TH4,O22703,…
GO:CC	transporter complex	GO:1990351	0.0110199	1.95782	23	2066	8	Q9SRR0,Q9M841,O64823,P92941,Q9FXT6,Q9AT00,Q9SVV6,P92943
GO:CC	clathrin coat	GO:0030118	0.0110199	1.95782	26	2766	10	O81742,Q9ZUI6,O23140,Q0WNJ6,Q9SKU1,Q681Q7,O22715,F4I562,O04209,Q84K16
GO:CC	peroxisome	GO:0005777	0.0115681	1.93674	358	2667	66	O04469,Q9SHS7,Q9C6T1,Q9SKX5,Q8LDP4,B9DGD6,Q8GYN9,Q9S850,F4JEQ2,F4K1R2,Q9FHQ3,Q9LSX7,Q9SRR0,Q9FNP1,Q84N64,Q56YA5,O81016,Q06850,Q8LA13,Q84W89,O80874,Q9FFE6,Q9M841,Q8L774,O48724,Q9LKB9,Q93YZ7,Q03250,Q9ZQH0,Q8GUN2,Q9ZW34,Q9MA90,Q94FB9,Q8VZD4,O65398,O04200,Q9LRS0,Q9LRR9,Q8L7B2,Q9M1J1,Q9FWA3,Q9FXT6,Q8GYJ4,Q9SIP1,Q8LGF7,Q9C9W5,P46643,Q9ZRT5,Q9LF46,O22941,F4JJJ3,F4JCU3,P0CZ23,O04350,Q682S0,Q9CA86,Q8L8T2,…
GO:CC	symplast	GO:0055044	0.0115681	1.93674	968	2756	160	Q9M9W1,Q9S7C0,Q9M1L7,Q9FID8,O81742,Q944A7,Q9ZVX8,P43287,Q9SCZ4,F4JZL7,Q94AN2,Q8S3U9,Q9SRX2,Q9SR96,Q39196,Q8LAA6,Q9C942,F4J8D3,Q9FJA6,Q9SRU2,Q9SU40,Q9SFC7,Q9LF27,Q9STX5,O80725,Q9SX38,O65719,P54873,Q42374,O65390,Q9FIL1,Q8L706,Q9SK27,Q9SYM5,Q93YU5,Q0WNJ6,O23712,F4IXE7,F4IHL3,C0LGN2,O23016,Q9FM19,F4K0J3,O81755,Q9SRN0,Q9SZN7,Q9LP77,Q8GXS8,O48818,Q9LUI2,C0LGP9,Q7XZU1,Q9SKK4,Q9FWX7,O48915,Q8RX87,Q8L636,…
GO:CC	microbody	GO:0042579	0.0115681	1.93674	358	2667	66	O04469,Q9SHS7,Q9C6T1,Q9SKX5,Q8LDP4,B9DGD6,Q8GYN9,Q9S850,F4JEQ2,F4K1R2,Q9FHQ3,Q9LSX7,Q9SRR0,Q9FNP1,Q84N64,Q56YA5,O81016,Q06850,Q8LA13,Q84W89,O80874,Q9FFE6,Q9M841,Q8L774,O48724,Q9LKB9,Q93YZ7,Q03250,Q9ZQH0,Q8GUN2,Q9ZW34,Q9MA90,Q94FB9,Q8VZD4,O65398,O04200,Q9LRS0,Q9LRR9,Q8L7B2,Q9M1J1,Q9FWA3,Q9FXT6,Q8GYJ4,Q9SIP1,Q8LGF7,Q9C9W5,P46643,Q9ZRT5,Q9LF46,O22941,F4JJJ3,F4JCU3,P0CZ23,O04350,Q682S0,Q9CA86,Q8L8T2,…
GO:CC	cell junction	GO:0030054	0.0124726	1.90404	970	2756	160	Q9M9W1,Q9S7C0,Q9M1L7,Q9FID8,O81742,Q944A7,Q9ZVX8,P43287,Q9SCZ4,F4JZL7,Q94AN2,Q8S3U9,Q9SRX2,Q9SR96,Q39196,Q8LAA6,Q9C942,F4J8D3,Q9FJA6,Q9SRU2,Q9SU40,Q9SFC7,Q9LF27,Q9STX5,O80725,Q9SX38,O65719,P54873,Q42374,O65390,Q9FIL1,Q8L706,Q9SK27,Q9SYM5,Q93YU5,Q0WNJ6,O23712,F4IXE7,F4IHL3,C0LGN2,O23016,Q9FM19,F4K0J3,O81755,Q9SRN0,Q9SZN7,Q9LP77,Q8GXS8,O48818,Q9LUI2,C0LGP9,Q7XZU1,Q9SKK4,Q9FWX7,O48915,Q8RX87,Q8L636,…
GO:CC	thylakoid lumen	GO:0031977	0.0126131	1.89918	72	1111	11	O82660,Q8H1Q1,O22160,P82658,O49203,O22773,O81864,O23403,Q9LR64,Q9XI73,P81760
GO:CC	cell-cell junction	GO:0005911	0.0138233	1.85939	967	2756	159	Q9M9W1,Q9S7C0,Q9M1L7,Q9FID8,O81742,Q944A7,Q9ZVX8,P43287,Q9SCZ4,F4JZL7,Q94AN2,Q8S3U9,Q9SRX2,Q9SR96,Q39196,Q8LAA6,Q9C942,F4J8D3,Q9FJA6,Q9SRU2,Q9SU40,Q9SFC7,Q9LF27,Q9STX5,O80725,Q9SX38,O65719,P54873,Q42374,O65390,Q9FIL1,Q8L706,Q9SK27,Q9SYM5,Q93YU5,Q0WNJ6,O23712,F4IXE7,F4IHL3,C0LGN2,O23016,Q9FM19,F4K0J3,O81755,Q9SRN0,Q9SZN7,Q9LP77,Q8GXS8,O48818,Q9LUI2,C0LGP9,Q7XZU1,Q9SKK4,Q9FWX7,O48915,Q8RX87,Q8L636,…
GO:CC	coated vesicle membrane	GO:0030662	0.0138233	1.85939	81	2766	21	Q944A9,O81742,Q9SFU0,Q9ZUI6,Q0WNJ6,Q940S5,Q94A40,Q9SKU1,O04834,O64740,Q9M081,Q9LVP9,Q9LRP1,Q681Q7,Q8RWZ7,O22715,Q8L611,Q9FPR3,O04209,Q94AU2,Q84K16
GO:CC	anchoring junction	GO:0070161	0.0138233	1.85939	967	2756	159	Q9M9W1,Q9S7C0,Q9M1L7,Q9FID8,O81742,Q944A7,Q9ZVX8,P43287,Q9SCZ4,F4JZL7,Q94AN2,Q8S3U9,Q9SRX2,Q9SR96,Q39196,Q8LAA6,Q9C942,F4J8D3,Q9FJA6,Q9SRU2,Q9SU40,Q9SFC7,Q9LF27,Q9STX5,O80725,Q9SX38,O65719,P54873,Q42374,O65390,Q9FIL1,Q8L706,Q9SK27,Q9SYM5,Q93YU5,Q0WNJ6,O23712,F4IXE7,F4IHL3,C0LGN2,O23016,Q9FM19,F4K0J3,O81755,Q9SRN0,Q9SZN7,Q9LP77,Q8GXS8,O48818,Q9LUI2,C0LGP9,Q7XZU1,Q9SKK4,Q9FWX7,O48915,Q8RX87,Q8L636,…
GO:CC	plasmodesma	GO:0009506	0.0138233	1.85939	967	2756	159	Q9M9W1,Q9S7C0,Q9M1L7,Q9FID8,O81742,Q944A7,Q9ZVX8,P43287,Q9SCZ4,F4JZL7,Q94AN2,Q8S3U9,Q9SRX2,Q9SR96,Q39196,Q8LAA6,Q9C942,F4J8D3,Q9FJA6,Q9SRU2,Q9SU40,Q9SFC7,Q9LF27,Q9STX5,O80725,Q9SX38,O65719,P54873,Q42374,O65390,Q9FIL1,Q8L706,Q9SK27,Q9SYM5,Q93YU5,Q0WNJ6,O23712,F4IXE7,F4IHL3,C0LGN2,O23016,Q9FM19,F4K0J3,O81755,Q9SRN0,Q9SZN7,Q9LP77,Q8GXS8,O48818,Q9LUI2,C0LGP9,Q7XZU1,Q9SKK4,Q9FWX7,O48915,Q8RX87,Q8L636,…
GO:CC	clathrin adaptor complex	GO:0030131	0.0140594	1.85203	13	394	3	O81742,Q9ZUI6,O23140
GO:CC	plant-type vacuole membrane	GO:0009705	0.0179394	1.74619	137	2561	29	Q9SJ40,Q94AN2,Q9ASS7,Q8L7L1,Q9ZUM2,Q9LYK2,Q8VZ95,Q8VZR6,P25818,Q93ZQ5,Q7FRS8,Q94CA0,Q9LHQ6,Q9FE46,P92941,P93051,Q9SA38,F4IP13,O82811,Q93VQ0,Q9LPV5,Q9SVV6,F4KAK5,F4JTN2,O22218,Q9C5W7,Q0WP36,Q8LBL1,F4IDS7
GO:CC	cytoskeleton	GO:0005856	0.0185533	1.73158	442	2080	63	B3H4F1,Q9LPC6,Q56XY2,Q9FF75,Q67ZM4,Q7XJ60,Q8W586,Q94AN2,Q9LZU5,F4IGL2,F4J8D3,Q67Y69,Q0WPH8,Q9LZZ7,Q8H0T9,Q94AH6,Q93YU5,Q9SUH5,Q5XPJ9,F4K0J3,Q9FJV0,Q9LUI2,Q42545,Q9ASW8,Q8LGI3,Q9SE83,Q0WPU1,Q9LKB9,Q9SS94,P46875,Q8W1Y3,O81629,F4JJP1,Q9FLP0,Q9C7G0,F4J8L3,Q9LE54,F4K5J1,F4IK92,Q9FKT0,Q9LE82,Q9SF32,F4JZY1,Q9FQ25,Q9M047,Q9LHE9,Q8L4D8,Q8L4Y5,Q94C48,Q9LJD8,Q94FN2,Q96262,F4IIU4,Q94AI1,Q940J8,B3H5K9,Q6NMC6,…
GO:CC	Golgi apparatus subcompartment	GO:0098791	0.0211455	1.67478	729	2720	121	Q9ZUV3,Q9FY61,Q94KD3,F4K5L5,B9DFI7,Q9FFN2,Q8LDP4,F4JVA6,F4JUU5,Q940J9,Q9FZJ1,Q94AN2,Q9SFU0,Q8LF05,F4K6F1,Q9LPU2,Q9SY55,O82509,O22850,Q8VZK9,Q9SZX8,Q8VYF4,O22208,Q38890,Q9FT88,Q940Q8,Q949U4,Q940S0,Q9LZI2,Q9LDH0,O81007,Q8L7V3,Q93ZR8,Q940S5,Q9M2Y6,Q9M2J9,Q9FG35,Q9SE83,O64884,Q9ZSD4,Q66GQ5,Q8S8N9,Q94A40,Q0WQG8,Q9LFQ0,F4IXW2,Q9C6S7,O04536,Q9LK31,Q8LEK2,Q8GWB7,Q8L7M1,Q8VZJ7,Q9ZPS7,O04523,O64740,Q9C9Q8,…
GO:CC	vesicle coat	GO:0030120	0.0216337	1.66487	50	1509	10	Q9SFU0,Q9ZUI6,Q0WNJ6,Q940S5,Q94A40,Q9SKU1,O04834,O64740,Q9M081,Q681Q7
GO:CC	perinuclear region of cytoplasm	GO:0048471	0.0221662	1.65431	35	2227	10	Q9STX5,Q9LVD0,Q8VZG7,Q8VXU6,F4JFN3,O22873,Q9SIF2,Q9LSP7,F4JS25,F4IUX6
GO:CC	extracellular organelle	GO:0043230	0.0227494	1.64303	11	580	3	Q9FGH9,Q8S3U9,Q93YU5
GO:CC	extracellular exosome	GO:0070062	0.0227494	1.64303	11	580	3	Q9FGH9,Q8S3U9,Q93YU5
GO:CC	extracellular vesicle	GO:1903561	0.0227494	1.64303	11	580	3	Q9FGH9,Q8S3U9,Q93YU5
GO:CC	extracellular membrane-bounded organelle	GO:0065010	0.0227494	1.64303	11	580	3	Q9FGH9,Q8S3U9,Q93YU5
GO:CC	trans-Golgi network	GO:0005802	0.0234894	1.62913	306	2720	57	Q9FY61,F4K5L5,B9DFI7,Q940J9,Q94AN2,Q9SY55,O22850,Q8VZK9,Q9SZX8,Q38890,Q940Q8,Q949U4,Q940S0,Q9LZI2,O81007,Q8L7V3,Q9M2Y6,Q9FG35,Q9ZSD4,F4IXW2,Q9C6S7,Q9LK31,Q8LEK2,Q8GWB7,Q9ZPS7,Q9C9Q8,Q8VZV7,Q9LJW0,Q9C6X2,Q8RXL8,O49605,Q08298,Q94JQ6,Q9LN62,Q9ZPH9,Q8RWZ7,P92943,Q9FX97,Q9SRW9,Q9FPR3,Q9XIE6,Q6R8G7,Q9FY48,O23702,Q94EJ6,Q9LZX8,O23052,Q1JPM5,Q8GZ81,Q0WVN5,F4HWL3,O22943,Q9FHT4,Q8LPF8,Q8GZ17,Q6DBG8,Q9FY51
GO:CC	chloroplast thylakoid membrane	GO:0009535	0.0235329	1.62833	445	2503	73	O82660,Q9FJ81,Q9XF89,Q38885,Q9LTD9,Q9M158,Q8VZT0,O04089,O22265,Q9SR77,Q8H1Q1,Q9FFZ1,O22160,Q9LY66,Q9C9C0,Q8H112,O22773,Q2V4B2,Q42545,Q9SEU6,Q9M2Y6,Q9LD37,Q9LHQ6,Q8LCQ4,O23403,Q9SD67,Q9LSE4,Q8RWQ4,Q9LR64,Q9C9K1,Q9XI73,P81760,Q39061,Q940U6,Q56XR7,Q8LCA1,Q07473,Q9LU21,P27140,Q9SRY4,Q8L540,Q9SSA5,Q9C503,O80842,Q42342,Q8RWM7,Q9T0A4,Q94AL8,O65282,Q96500,O22609,Q9SY97,Q8VZI8,F4KDA6,Q9S726,Q8VY91,Q8VYM4,…
GO:CC	plant-type vacuole	GO:0000325	0.0243913	1.61277	187	2724	38	Q9SJ40,Q94AN2,Q9ASS7,Q8L7L1,Q9ZUM2,Q9LYK2,Q8VZ95,Q8VZR6,P25818,Q93ZQ5,Q7FRS8,Q94CA0,Q8L636,Q9LHQ6,Q9FE46,Q9M1C7,P92941,Q8LGU1,P93051,Q9LZJ5,Q9SA38,F4IP13,Q9SYQ8,O82811,Q9SDS7,Q9M8U1,Q93VQ0,Q9LPV5,Q9SVV6,F4KAK5,F4JTN2,O22218,Q9C5W7,Q0WP36,Q8LBL1,F4IDS7,Q9C8G9,Q8W4S4
GO:CC	plastid thylakoid membrane	GO:0055035	0.0243913	1.61277	446	2503	73	O82660,Q9FJ81,Q9XF89,Q38885,Q9LTD9,Q9M158,Q8VZT0,O04089,O22265,Q9SR77,Q8H1Q1,Q9FFZ1,O22160,Q9LY66,Q9C9C0,Q8H112,O22773,Q2V4B2,Q42545,Q9SEU6,Q9M2Y6,Q9LD37,Q9LHQ6,Q8LCQ4,O23403,Q9SD67,Q9LSE4,Q8RWQ4,Q9LR64,Q9C9K1,Q9XI73,P81760,Q39061,Q940U6,Q56XR7,Q8LCA1,Q07473,Q9LU21,P27140,Q9SRY4,Q8L540,Q9SSA5,Q9C503,O80842,Q42342,Q8RWM7,Q9T0A4,Q94AL8,O65282,Q96500,O22609,Q9SY97,Q8VZI8,F4KDA6,Q9S726,Q8VY91,Q8VYM4,…
GO:CC	anthranilate synthase complex	GO:0005950	0.0259142	1.58646	2	1268	2	P32068,P32069
GO:CC	nuclear pore	GO:0005643	0.0259142	1.58646	54	2496	14	Q9SMV6,Q8L748,Q8RY25,F4KBW6,O64740,Q8GWR1,F4KHD8,Q9CAF4,Q24JJ9,Q9FWS3,O04326,F4IGA5,P92985,A4GSN8
GO:CC	clathrin-coated pit	GO:0005905	0.0259142	1.58646	30	1441	7	Q8LF20,O23140,Q0WNJ6,Q9FRH3,Q9SA65,Q9SKU1,Q8L7A9
GO:CC	phagocytic vesicle	GO:0045335	0.0259142	1.58646	4	527	2	Q9FGH9,Q8VY27
GO:CC	plant-type cell wall	GO:0009505	0.0268705	1.57072	237	1514	29	Q9ZPE7,Q94AN2,C0LGQ5,Q9ZU46,Q9SCV9,O80434,Q9FGY1,Q9SU40,P24806,Q8L608,O81755,O48818,C0LGP9,Q8VXZ7,Q6DBP4,Q9FT97,Q2V4L8,Q8L9P8,Q9FZP1,Q9C554,Q9ZPS7,C0LGK4,Q9C7F7,Q8VZV7,Q93Y09,Q43872,Q9MAJ7,Q9M3B0,Q42580
GO:CC	RNA polymerase V complex	GO:0000419	0.0276594	1.55816	21	1604	6	Q94A79,Q9M1A8,O81097,Q9M1J2,O48890,Q9FLM8
GO:CC	cytoplasmic ribonucleoprotein granule	GO:0036464	0.0284566	1.54582	93	2763	22	Q940X9,A9QM73,Q8GW31,Q8LA13,Q84W89,Q8VZG7,Q9LUZ4,Q9SZD4,O22823,O48890,Q93ZG7,Q0WPK4,Q9FH22,Q94AM9,Q9FGL9,O23702,Q9SL49,Q9C6K5,Q9LXM2,Q9FMS6,Q9FQ04,O82221
GO:CC	cytosolic large ribosomal subunit	GO:0022625	0.0284566	1.54582	147	287	7	Q9SYL9,Q9M9W1,P51414,P60040,Q9LUQ6,Q9SRX2,Q9SAI5
GO:CC	ribonucleoprotein granule	GO:0035770	0.0284566	1.54582	93	2763	22	Q940X9,A9QM73,Q8GW31,Q8LA13,Q84W89,Q8VZG7,Q9LUZ4,Q9SZD4,O22823,O48890,Q93ZG7,Q0WPK4,Q9FH22,Q94AM9,Q9FGL9,O23702,Q9SL49,Q9C6K5,Q9LXM2,Q9FMS6,Q9FQ04,O82221
GO:CC	DNA replication factor A complex	GO:0005662	0.0297905	1.52592	9	1763	4	Q9SD82,Q9ZQ19,Q8LFJ8,Q9SKI4
GO:CC	cortical microtubule, transverse to long axis	GO:0010005	0.0304837	1.51593	14	7	1	B3H4F1
GO:CC	endocytic vesicle	GO:0030139	0.0304837	1.51593	12	619	3	Q9FGH9,Q8VY27,Q9LX29
GO:CC	nuclear pore outer ring	GO:0031080	0.0316515	1.49961	7	2450	4	Q8L748,O64740,Q24JJ9,F4IGA5
GO:CC	clathrin-coated vesicle	GO:0030136	0.0343847	1.46363	67	2766	17	O81742,Q9ZUI6,Q8LF20,Q0WNJ6,Q9SE83,Q9FRH3,Q9SA65,Q9SKU1,Q681Q7,Q8RWZ7,Q5W7F2,Q9C865,O22715,Q9FPR3,O04209,Q8RXA7,Q84K16
GO:CC	late endosome	GO:0005770	0.034655	1.46023	109	407	7	O80910,Q944A9,Q8LDP4,Q9SJ40,Q94AN2,Q9SY55,Q5PNU3
GO:CC	coated vesicle	GO:0030135	0.0363478	1.43952	139	2218	25	Q944A9,O81742,Q9SFU0,Q9ZUI6,Q8LF20,Q0WNJ6,Q940S5,Q9SE83,Q9FRH3,Q94A40,Q9SA65,Q9SKU1,O04834,O64740,Q9M081,Q9LVP9,Q9LRP1,Q681Q7,Q6IDL4,Q8RWZ7,Q5W7F2,Q9C865,O22715,Q8L611,Q9FPR3
GO:CC	organelle outer membrane	GO:0031968	0.0375145	1.4258	127	2711	27	Q9FI46,Q9SD80,Q9FKM2,O81283,B7ZWR6,O23215,Q9C9B9,Q84N64,Q9FNC9,Q42290,Q9FDW8,Q9FLI7,O80452,Q9ZVI9,Q9M1J1,Q9LI74,O82730,Q9LUS2,Q9SLF3,Q9LVH5,F4JYC8,Q9C5J8,Q9SHJ6,Q9FJX3,Q93ZB2,O48700,Q8H0Y1
GO:CC	outer membrane	GO:0019867	0.0375145	1.4258	127	2711	27	Q9FI46,Q9SD80,Q9FKM2,O81283,B7ZWR6,O23215,Q9C9B9,Q84N64,Q9FNC9,Q42290,Q9FDW8,Q9FLI7,O80452,Q9ZVI9,Q9M1J1,Q9LI74,O82730,Q9LUS2,Q9SLF3,Q9LVH5,F4JYC8,Q9C5J8,Q9SHJ6,Q9FJX3,Q93ZB2,O48700,Q8H0Y1
GO:CC	dynactin complex	GO:0005869	0.0379675	1.42059	2	1656	2	Q9FKT0,Q8L4Y5
GO:CC	nucleus	GO:0005634	0.0379675	1.42059	6208	2486	792	Q681N2,Q8VY09,Q8W1E3,P84634,Q9M3G7,Q9CAJ0,Q9M9W1,O04376,Q9M9G6,Q56XY2,Q93VB2,Q8S8C6,Q9FLH0,Q9LXR7,Q93VH6,Q9SHS7,P51414,F4IPE3,Q9S7C0,Q9LJG8,Q94AH9,Q9LHJ8,O82266,Q39050,Q9FF75,O82302,Q8H1D6,Q9XIC5,Q9SZU7,Q9C516,Q9SMV6,Q9FN69,B9DFI7,Q9FZ33,Q38914,Q681X4,Q8L5U0,F4IFN6,P48528,Q9LFF9,O65041,O04192,Q9M364,O22892,Q9SX68,Q8GY60,P61430,Q9M1S3,Q9FGT7,Q940X9,Q3E902,Q9SJ56,O22922,Q8W586,Q8RWB1,Q7FGZ2,Q9LHA8,…
GO:CC	clathrin-coated vesicle membrane	GO:0030665	0.0391818	1.40692	32	2766	10	O81742,Q9ZUI6,Q0WNJ6,Q9SKU1,Q681Q7,Q8RWZ7,O22715,Q9FPR3,O04209,Q84K16
GO:CC	nuclear speck	GO:0016607	0.0407688	1.38967	95	2639	21	Q9SYM2,Q8W4B1,A2RVS6,Q8GWQ6,P92965,Q9FMG4,Q9SY88,P92964,O22315,O04492,F4KDN0,Q84TH4,O22703,Q9LY75,Q9LNC5,Q570R7,O22212,Q9LHF5,Q9SJA6,Q941Q3,Q5YDB6
GO:CC	Cajal body	GO:0015030	0.0410672	1.3865	15	177	2	Q94AH9,O22922
GO:CC	fatty acid synthase complex	GO:0005835	0.0417121	1.37974	1	149	1	Q9SLA8
GO:CC	supramolecular complex	GO:0099080	0.0419943	1.37681	364	1397	37	B3H4F1,Q9LPC6,Q56XY2,Q67ZM4,Q940X9,Q7XJ60,Q8W586,Q9LZU5,F4IGL2,A9QM73,Q67Y69,Q0WPH8,Q8GW31,Q9LZZ7,Q8H0T9,Q9SUH5,F4K0J3,Q8LA13,Q84W89,Q8VZG7,Q9LUZ4,Q42545,Q9ASW8,Q9SZD4,Q9SE83,P46875,Q8W1Y3,O81629,Q9FLP0,Q9C7G0,F4J8L3,Q9M1G5,O22823,Q9LE54,O48890,F4IK92,Q9SF32
GO:CC	membrane protein complex	GO:0098796	0.0421031	1.37569	635	2780	106	Q944A9,O82660,O81742,Q9C516,Q6NKU9,Q9XF89,Q9M158,Q9SJ40,Q9SFU0,Q9SD80,Q9LHI0,Q9FKM2,Q9LSZ9,Q9ZUI6,O23140,Q8LB17,Q42374,Q9FLX7,O80462,Q94BX4,Q0WNJ6,Q945L0,Q8L9G7,P82658,Q9FMV1,Q2V4B2,Q9SCP9,Q940S5,Q9FNC9,Q8LCQ4,O82663,O23403,Q9ZSD4,Q9SJ12,Q94A40,Q9C5S2,Q9C9K1,Q9XI73,O64823,Q9FJW4,Q42290,Q8LCA1,Q07473,P92941,Q9LXT9,Q8LDK3,Q9SKU1,O04834,Q9LHG8,O64740,Q9M081,Q8L7A9,Q9LVP9,Q9LRP1,Q9LHA4,Q941A6,Q681Q7,…
GO:CC	membrane-enclosed lumen	GO:0031974	0.0440022	1.35653	1262	2272	164	Q9M9W1,Q9FLH0,P51414,Q94AH9,O82266,Q0WL80,F4IFN6,Q9LFF9,O22892,Q9SX68,F4JYE9,P61430,O22922,Q8VZT0,Q9ZVT7,Q9SRX2,Q9SR96,Q9SAI5,Q84M92,Q9FJA6,Q9SYM2,Q9ZPV5,Q9FIV6,Q9LF27,Q9STX5,Q6S7B0,Q9FME4,Q9FHQ3,O48520,O65719,Q9SR71,Q8W1Y0,Q9C6I8,F4K1B4,Q08466,Q9M1A8,O81097,O22165,O23063,Q9SCL7,Q94AH6,F4IH25,Q8VYJ2,Q9LVD0,Q9SQI2,Q8L999,O49203,Q9LFQ3,O65090,Q8L733,Q8LA13,Q39055,O81098,Q9SP08,O80874,Q0WR66,Q9SUM2,…
GO:CC	intracellular organelle lumen	GO:0070013	0.0440022	1.35653	1262	2272	164	Q9M9W1,Q9FLH0,P51414,Q94AH9,O82266,Q0WL80,F4IFN6,Q9LFF9,O22892,Q9SX68,F4JYE9,P61430,O22922,Q8VZT0,Q9ZVT7,Q9SRX2,Q9SR96,Q9SAI5,Q84M92,Q9FJA6,Q9SYM2,Q9ZPV5,Q9FIV6,Q9LF27,Q9STX5,Q6S7B0,Q9FME4,Q9FHQ3,O48520,O65719,Q9SR71,Q8W1Y0,Q9C6I8,F4K1B4,Q08466,Q9M1A8,O81097,O22165,O23063,Q9SCL7,Q94AH6,F4IH25,Q8VYJ2,Q9LVD0,Q9SQI2,Q8L999,O49203,Q9LFQ3,O65090,Q8L733,Q8LA13,Q39055,O81098,Q9SP08,O80874,Q0WR66,Q9SUM2,…
GO:CC	organelle lumen	GO:0043233	0.0440022	1.35653	1262	2272	164	Q9M9W1,Q9FLH0,P51414,Q94AH9,O82266,Q0WL80,F4IFN6,Q9LFF9,O22892,Q9SX68,F4JYE9,P61430,O22922,Q8VZT0,Q9ZVT7,Q9SRX2,Q9SR96,Q9SAI5,Q84M92,Q9FJA6,Q9SYM2,Q9ZPV5,Q9FIV6,Q9LF27,Q9STX5,Q6S7B0,Q9FME4,Q9FHQ3,O48520,O65719,Q9SR71,Q8W1Y0,Q9C6I8,F4K1B4,Q08466,Q9M1A8,O81097,O22165,O23063,Q9SCL7,Q94AH6,F4IH25,Q8VYJ2,Q9LVD0,Q9SQI2,Q8L999,O49203,Q9LFQ3,O65090,Q8L733,Q8LA13,Q39055,O81098,Q9SP08,O80874,Q0WR66,Q9SUM2,…
GO:CC	plastid inner membrane	GO:0009528	0.0446168	1.3505	97	1790	16	Q8RXN3,Q9C6T7,Q94CJ5,Q9SUV1,Q9LXV3,Q8L7L0,Q56ZZ7,Q9FMF7,A2RVM0,Q8GX78,Q8W496,Q9SK50,Q94AL8,O80885,Q9FGP9,Q38954
GO:CC	Golgi membrane	GO:0000139	0.0450707	1.34611	511	2591	82	Q9ZUV3,Q94KD3,B9DFI7,Q9FFN2,F4JVA6,F4JUU5,Q940J9,Q9FZJ1,Q94AN2,Q9SFU0,F4K6F1,Q9LPU2,Q9SY55,Q8VZK9,Q8VYF4,O22208,Q9FT88,Q940Q8,Q940S0,Q9LZI2,Q9LDH0,O81007,Q8L7V3,Q93ZR8,Q940S5,Q9M2Y6,Q9M2J9,Q9SE83,O64884,Q66GQ5,Q8S8N9,Q94A40,Q0WQG8,Q9LFQ0,Q9C6S7,O04536,Q8LEK2,Q8GWB7,Q8L7M1,Q9ZPS7,O04523,O64740,Q9C9Q8,F4IHJ0,Q8VZV7,Q9M081,Q9M8J2,Q9ZQC6,Q9C6X2,Q9T0F7,Q8GUJ1,Q8RXL8,Q9FNI7,Q9FLD7,Q8VYP9,O82245,Q8VXX9,…
GO:CC	ER to Golgi transport vesicle membrane	GO:0012507	0.0452413	1.34447	34	1466	7	Q944A9,Q9SFU0,O04834,O64740,Q9M081,Q9LVP9,Q9LRP1
GO:CC	nuclear lamina	GO:0005652	0.0456381	1.34067	4	44	1	Q9FLH0
GO:CC	nuclear lumen	GO:0031981	0.0458082	1.33906	1010	2448	143	Q9M9W1,Q9FLH0,P51414,Q94AH9,O82266,F4IFN6,Q9LFF9,O22892,Q9SX68,P61430,O22922,Q8VZT0,Q9ZVT7,Q9SRX2,Q9SAI5,Q84M92,Q9FJA6,Q9SYM2,Q9ZPV5,Q9LF27,Q6S7B0,O48520,O65719,Q9SR71,Q8W1Y0,Q9C6I8,F4K1B4,Q08466,Q9M1A8,O81097,O22165,O23063,Q94AH6,F4IH25,Q8VYJ2,Q9LVD0,Q9SQI2,Q8L999,Q9LFQ3,Q8LA13,O81098,Q9SP08,Q0WR66,Q9SUM2,Q8W4B1,Q9SH88,A2RVS6,Q6NNM0,Q9M565,P48578,A2RVJ8,Q8W595,Q9SD82,F4JI44,Q9SJ12,Q9FMU5,Q9SP32,…
GO:CC	preribosome, large subunit precursor	GO:0030687	0.0458082	1.33906	25	1093	5	Q9ZPV5,Q9LF27,F4IH25,Q9SH88,Q9ZQ18
GO:CC	transcription factor TFIID complex	GO:0005669	0.0465508	1.33207	20	879	4	Q6S7B0,Q9SR71,Q6NNM0,Q9M565
GO:CC	large ribosomal subunit	GO:0015934	0.0481163	1.31771	195	312	8	Q9SYL9,Q9M9W1,P51414,P60040,Q9LUQ6,Q9SRX2,Q9SAI5,P25864
GO:CC	secretory vesicle	GO:0099503	0.0497622	1.3031	173	1186	18	Q9SG80,Q8LDP4,P28493,Q9ZU46,Q9STX5,P24806,O65390,O04496,Q9SK27,O81862,Q9LH50,O65351,Q8VXZ7,Q9FT97,P94078,Q9C5S2,Q67YC9,Q8GUN2
GO:CC	mRNA cleavage and polyadenylation specificity factor complex	GO:0005847	0.0500986	1.30017	7	29	1	Q9M9G6
GO:CC	phosphopyruvate hydratase complex	GO:0000015	0.0500986	1.30017	3	1230	2	Q9C9C4,Q9ZW34
GO:CC	heterotrimeric G-protein complex	GO:0005834	0.0500986	1.30017	7	480	2	Q9C516,O80462
GO:CC	phenylalanine-tRNA ligase complex	GO:0009328	0.0500986	1.30017	2	106	1	Q9SGE9
GO:CC	Golgi-associated vesicle membrane	GO:0030660	0.0500986	1.30017	29	2766	9	Q9ZUI6,Q0WNJ6,Q940S5,Q94A40,Q9SKU1,Q8RWZ7,Q9FPR3,O04209,Q84K16
GO:CC	apoplast	GO:0048046	0.0500986	1.30017	463	476	19	Q9SS03,Q67YM6,Q9ZPE7,Q9SG80,O80934,Q38908,P28493,Q8H0S9,Q8L7W8,Q9SCV9,Q9FLB5,O80434,Q9FGY1,Q9SU40,P24806,Q38911,O65719,O04496,Q9SCV3
GO:CC	GTPase complex	GO:1905360	0.0500986	1.30017	7	480	2	Q9C516,O80462
GO:CC	AP-3 adaptor complex	GO:0030123	0.0500986	1.30017	2	2076	2	Q9C744,Q9M2T1
GO:CC	mediator complex	GO:0016592	0.0500986	1.30017	54	2513	13	Q94AH9,F4I171,Q7XYY2,F4JGZ1,Q9LZ00,Q9SA42,Q8VYB1,O80345,Q6NPF4,F4HPA7,Q9FJK7,Q9LV04,B6EUA9
