# Supplementary material for: Comparative transcriptome analysis to identify putative genes involved in carvacrol biosynthesis pathway in two species of Satureja, endemic medicinal herbs of Iran
Source: PLoS One. 2023 Jul 7;18(7):e0281351. doi: 10.1371/journal.pone.0281351 (PMC10328369; doi:10.1371/journal.pone.0281351)
Supplement: S6 Table — (XLSX) [file pone.0281351.s011.xlsx]

## Sheet: S6 Table
S6 Table: GO enrichment analysis for DEGs unigenes related to the terpenoid biosynthesis in Satureja.
source	term_name	term_id	adjusted_p_value	negative_log10_of_adjusted_p_value	term_size	query_size	intersection_size	intersections
GO:MF	L-tyrosine aminotransferase activity	GO:0070547	3.07e-05	4.51286	5	6	2	Q9FN30,Q9LVY1
GO:MF	L-tyrosine:2-oxoglutarate aminotransferase activity	GO:0004838	3.07e-05	4.51286	5	6	2	Q9FN30,Q9LVY1
GO:MF	catalytic activity	GO:0003824	6.41e-05	4.19317	9873	17	17	Q9C6T1,Q8GYN9,Q9M2E2,P54873,Q9FN30,Q9LVY1,Q8VYP9,Q9LUX9,Q9ZUH5,Q39111,F4JCU3,Q39108,Q8GW19,O23207,Q84P24,Q93ZB2,Q56Y11
GO:MF	NADPH dehydrogenase (quinone) activity	GO:0008753	9.31e-05	4.03126	5	14	2	Q9LUX9,O23207
GO:MF	aldo-keto reductase (NADP) activity	GO:0004033	0.000257246	3.58965	15	9	2	Q9M2E2,Q9ZUH5
GO:MF	alcohol dehydrogenase (NADP+) activity	GO:0008106	0.000257246	3.58965	14	9	2	Q9M2E2,Q9ZUH5
GO:MF	1,4-dihydroxy-2-naphthoyl-CoA synthase activity	GO:0008935	0.00109088	2.96222	1	2	1	Q8GYN9
GO:MF	phosphomevalonate kinase activity	GO:0004631	0.00109088	2.96222	2	1	1	Q9C6T1
GO:MF	hydroxymethylglutaryl-CoA synthase activity	GO:0004421	0.00124672	2.90423	1	4	1	P54873
GO:MF	FMN binding	GO:0010181	0.00124672	2.90423	30	14	2	Q9LUX9,O23207
GO:MF	(+)-neomenthol dehydrogenase activity	GO:0047501	0.00124672	2.90423	1	3	1	Q9M2E2
GO:MF	transferase activity, transferring nitrogenous groups	GO:0016769	0.00124672	2.90423	74	6	2	Q9FN30,Q9LVY1
GO:MF	transaminase activity	GO:0008483	0.00124672	2.90423	73	6	2	Q9FN30,Q9LVY1
GO:MF	(-)-menthol dehydrogenase activity	GO:0047504	0.00124672	2.90423	1	3	1	Q9M2E2
GO:MF	vitamin B6 binding	GO:0070279	0.00206921	2.6842	105	6	2	Q9FN30,Q9LVY1
GO:MF	pyridoxal phosphate binding	GO:0030170	0.00206921	2.6842	105	6	2	Q9FN30,Q9LVY1
GO:MF	(E)-caffeate-CoA ligase activity	GO:0106286	0.0025858	2.58741	1	15	1	Q84P24
GO:MF	4-hydroxybenzoate-CoA ligase activity	GO:0018859	0.0025858	2.58741	1	15	1	Q84P24
GO:MF	prenyltransferase activity	GO:0004659	0.0025858	2.58741	44	17	2	Q39108,Q56Y11
GO:MF	oxidoreductase activity, acting on NAD(P)H, quinone or similar compound as acceptor	GO:0016655	0.0025858	2.58741	62	14	2	Q9LUX9,O23207
GO:MF	ent-kaur-16-en-19-al oxidase activity	GO:0052617	0.0025858	2.58741	1	16	1	Q93ZB2
GO:MF	ent-kaurene oxidase activity	GO:0052615	0.0025858	2.58741	1	16	1	Q93ZB2
GO:MF	vitamin binding	GO:0019842	0.0025858	2.58741	152	6	2	Q9FN30,Q9LVY1
GO:MF	NAD(P)H dehydrogenase (quinone) activity	GO:0003955	0.0025858	2.58741	52	14	2	Q9LUX9,O23207
GO:MF	NADH dehydrogenase activity	GO:0003954	0.0025858	2.58741	55	14	2	Q9LUX9,O23207
GO:MF	NADH dehydrogenase (quinone) activity	GO:0050136	0.0025858	2.58741	51	14	2	Q9LUX9,O23207
GO:MF	ent-kaur-16-en-19-ol oxidase activity	GO:0052616	0.0025858	2.58741	1	16	1	Q93ZB2
GO:MF	oxidoreductase activity	GO:0016491	0.00313701	2.50348	1677	16	6	Q9M2E2,Q9LUX9,Q9ZUH5,Q39111,O23207,Q93ZB2
GO:MF	prenylcysteine methylesterase activity	GO:0010296	0.00315891	2.50046	3	7	1	Q8VYP9
GO:MF	diphosphomevalonate decarboxylase activity	GO:0004163	0.00319917	2.49496	2	11	1	F4JCU3
GO:MF	oxo-acid-lyase activity	GO:0016833	0.00394005	2.4045	14	2	1	Q8GYN9
GO:MF	carbon-carbon lyase activity	GO:0016830	0.00425941	2.37065	114	11	2	Q8GYN9,F4JCU3
GO:MF	oxidoreductase activity, acting on NAD(P)H	GO:0016651	0.00425941	2.37065	88	14	2	Q9LUX9,O23207
GO:MF	protein methylesterase activity	GO:0051723	0.00436353	2.36016	5	7	1	Q8VYP9
GO:MF	phosphotransferase activity, phosphate group as acceptor	GO:0016776	0.00436353	2.36016	35	1	1	Q9C6T1
GO:MF	gibberellin 20-oxidase activity	GO:0045544	0.00605535	2.21786	5	10	1	Q39111
GO:MF	oxidoreductase activity, acting on the CH-OH group of donors, NAD or NADP as acceptor	GO:0016616	0.00617304	2.2095	180	9	2	Q9M2E2,Q9ZUH5
GO:MF	acyltransferase, acyl groups converted into alkyl on transfer	GO:0046912	0.00734135	2.13422	16	4	1	P54873
GO:MF	4-coumarate-CoA ligase activity	GO:0016207	0.00817088	2.08773	5	15	1	Q84P24
GO:MF	oxidoreductase activity, acting on CH-OH group of donors	GO:0016614	0.00817088	2.08773	215	9	2	Q9M2E2,Q9ZUH5
GO:MF	anion binding	GO:0043168	0.0105199	1.97799	3341	15	7	Q9C6T1,Q9FN30,Q9LVY1,Q9LUX9,F4JCU3,O23207,Q84P24
GO:MF	dehydrodolichyl diphosphate synthase activity	GO:0045547	0.0122612	1.91147	7	17	1	Q56Y11
GO:MF	small molecule binding	GO:0036094	0.0122612	1.91147	3460	15	7	Q9C6T1,Q9FN30,Q9LVY1,Q9LUX9,F4JCU3,O23207,Q84P24
GO:MF	transferase activity, transferring alkyl or aryl (other than methyl) groups	GO:0016765	0.015866	1.79953	165	17	2	Q39108,Q56Y11
GO:MF	polyprenyltransferase activity	GO:0002094	0.018065	1.74316	11	17	1	Q56Y11
GO:MF	ion binding	GO:0043167	0.0204311	1.68971	6691	16	10	Q9C6T1,Q9FN30,Q9LVY1,Q9LUX9,Q39111,F4JCU3,Q39108,O23207,Q84P24,Q93ZB2
GO:MF	transferase activity	GO:0016740	0.0341157	1.46705	4283	6	4	Q9C6T1,P54873,Q9FN30,Q9LVY1
GO:MF	acid-thiol ligase activity	GO:0016878	0.0396937	1.40128	30	15	1	Q84P24
GO:MF	CoA-ligase activity	GO:0016405	0.0396937	1.40128	30	15	1	Q84P24
GO:MF	lyase activity	GO:0016829	0.0426635	1.36994	470	11	2	Q8GYN9,F4JCU3
GO:MF	2-oxoglutarate-dependent dioxygenase activity	GO:0016706	0.0426635	1.36994	50	10	1	Q39111
GO:BP	isoprenoid biosynthetic process	GO:0008299	1.18e-08	7.92757	199	17	7	Q9C6T1,P54873,Q39111,F4JCU3,Q39108,Q93ZB2,Q56Y11
GO:BP	isoprenoid metabolic process	GO:0006720	1.58e-08	7.80055	229	17	7	Q9C6T1,P54873,Q39111,F4JCU3,Q39108,Q93ZB2,Q56Y11
GO:BP	isopentenyl diphosphate biosynthetic process, mevalonate pathway	GO:0019287	3.14e-07	6.50343	8	11	3	Q9C6T1,P54873,F4JCU3
GO:BP	farnesyl diphosphate biosynthetic process, mevalonate pathway	GO:0010142	9.46e-07	6.02407	2	4	2	Q9C6T1,P54873
GO:BP	isoprenoid biosynthetic process via mevalonate	GO:1902767	9.46e-07	6.02407	2	4	2	Q9C6T1,P54873
GO:BP	isopentenyl diphosphate biosynthetic process	GO:0009240	2.73e-06	5.56404	20	11	3	Q9C6T1,P54873,F4JCU3
GO:BP	isopentenyl diphosphate metabolic process	GO:0046490	2.73e-06	5.56404	20	11	3	Q9C6T1,P54873,F4JCU3
GO:BP	small molecule metabolic process	GO:0044281	2.86e-06	5.54436	1833	17	10	Q9C6T1,Q8GYN9,P54873,Q9FN30,Q9LVY1,Q39111,F4JCU3,Q84P24,Q93ZB2,Q56Y11
GO:BP	acetyl-CoA metabolic process	GO:0006084	5.27e-06	5.27825	27	11	3	Q9C6T1,P54873,F4JCU3
GO:BP	lipid biosynthetic process	GO:0008610	5.27e-06	5.27825	671	17	7	Q9C6T1,P54873,Q39111,F4JCU3,Q39108,Q93ZB2,Q56Y11
GO:BP	organic hydroxy compound biosynthetic process	GO:1901617	1.01e-05	4.99418	235	17	5	Q9C6T1,P54873,Q9FN30,F4JCU3,Q56Y11
GO:BP	tyrosine catabolic process	GO:0006572	1.01e-05	4.99418	5	6	2	Q9FN30,Q9LVY1
GO:BP	cellular lipid metabolic process	GO:0044255	1.48e-05	4.83007	813	17	7	Q9C6T1,P54873,Q39111,F4JCU3,Q39108,Q93ZB2,Q56Y11
GO:BP	acyl-CoA metabolic process	GO:0006637	1.91e-05	4.71784	49	11	3	Q9C6T1,P54873,F4JCU3
GO:BP	thioester metabolic process	GO:0035383	1.91e-05	4.71784	49	11	3	Q9C6T1,P54873,F4JCU3
GO:BP	sterol biosynthetic process	GO:0016126	1.91e-05	4.71784	48	11	3	Q9C6T1,P54873,F4JCU3
GO:BP	farnesyl diphosphate biosynthetic process	GO:0045337	2.53e-05	4.59681	14	4	2	Q9C6T1,P54873
GO:BP	tyrosine metabolic process	GO:0006570	3.51e-05	4.45426	12	6	2	Q9FN30,Q9LVY1
GO:BP	ribonucleoside bisphosphate metabolic process	GO:0033875	3.51e-05	4.45426	67	11	3	Q9C6T1,P54873,F4JCU3
GO:BP	terpenoid biosynthetic process	GO:0016114	3.51e-05	4.45426	158	16	4	Q9C6T1,P54873,Q39111,Q93ZB2
GO:BP	nucleoside bisphosphate metabolic process	GO:0033865	3.51e-05	4.45426	67	11	3	Q9C6T1,P54873,F4JCU3
GO:BP	purine nucleoside bisphosphate metabolic process	GO:0034032	3.51e-05	4.45426	67	11	3	Q9C6T1,P54873,F4JCU3
GO:BP	farnesyl diphosphate metabolic process	GO:0045338	3.51e-05	4.45426	19	4	2	Q9C6T1,P54873
GO:BP	organic hydroxy compound metabolic process	GO:1901615	5.21e-05	4.28301	378	17	5	Q9C6T1,P54873,Q9FN30,F4JCU3,Q56Y11
GO:BP	terpenoid metabolic process	GO:0006721	5.49e-05	4.26011	184	16	4	Q9C6T1,P54873,Q39111,Q93ZB2
GO:BP	sterol metabolic process	GO:0016125	6.04e-05	4.21899	84	11	3	Q9C6T1,P54873,F4JCU3
GO:BP	steroid biosynthetic process	GO:0006694	6.24e-05	4.20458	86	11	3	Q9C6T1,P54873,F4JCU3
GO:BP	lipid metabolic process	GO:0006629	7.4e-05	4.1307	1163	17	7	Q9C6T1,P54873,Q39111,F4JCU3,Q39108,Q93ZB2,Q56Y11
GO:BP	small molecule biosynthetic process	GO:0044283	8.26e-05	4.08301	767	17	6	Q8GYN9,Q9FN30,Q39111,Q84P24,Q93ZB2,Q56Y11
GO:BP	aromatic amino acid family catabolic process	GO:0009074	8.26e-05	4.08301	21	6	2	Q9FN30,Q9LVY1
GO:BP	steroid metabolic process	GO:0008202	0.000101976	3.9915	106	11	3	Q9C6T1,P54873,F4JCU3
GO:BP	phospholipid biosynthetic process	GO:0008654	0.000563755	3.24891	190	11	3	Q9C6T1,P54873,F4JCU3
GO:BP	alpha-amino acid catabolic process	GO:1901606	0.000810174	3.09142	68	6	2	Q9FN30,Q9LVY1
GO:BP	obsolete oxidation-reduction process	GO:0055114	0.000841591	3.0749	1274	16	6	Q9M2E2,Q9LUX9,Q9ZUH5,Q39111,O23207,Q93ZB2
GO:BP	purine ribonucleotide metabolic process	GO:0009150	0.000861545	3.06472	226	11	3	Q9C6T1,P54873,F4JCU3
GO:BP	menaquinone metabolic process	GO:0009233	0.000988247	3.00513	2	2	1	Q8GYN9
GO:BP	menaquinone biosynthetic process	GO:0009234	0.000988247	3.00513	2	2	1	Q8GYN9
GO:BP	purine nucleotide metabolic process	GO:0006163	0.000994956	3.0022	244	11	3	Q9C6T1,P54873,F4JCU3
GO:BP	phospholipid metabolic process	GO:0006644	0.00100234	2.99898	250	11	3	Q9C6T1,P54873,F4JCU3
GO:BP	ribonucleotide metabolic process	GO:0009259	0.00100234	2.99898	251	11	3	Q9C6T1,P54873,F4JCU3
GO:BP	aromatic amino acid family metabolic process	GO:0009072	0.00100234	2.99898	84	6	2	Q9FN30,Q9LVY1
GO:BP	ribose phosphate metabolic process	GO:0019693	0.00108546	2.96439	260	11	3	Q9C6T1,P54873,F4JCU3
GO:BP	ketone biosynthetic process	GO:0042181	0.00109158	2.96194	36	15	2	Q8GYN9,Q84P24
GO:BP	gibberellin biosynthetic process	GO:0009686	0.00109158	2.96194	33	16	2	Q39111,Q93ZB2
GO:BP	gibberellin metabolic process	GO:0009685	0.00109158	2.96194	34	16	2	Q39111,Q93ZB2
GO:BP	quinone biosynthetic process	GO:1901663	0.00109158	2.96194	36	15	2	Q8GYN9,Q84P24
GO:BP	quinone metabolic process	GO:1901661	0.00109158	2.96194	36	15	2	Q8GYN9,Q84P24
GO:BP	purine-containing compound metabolic process	GO:0072521	0.00109158	2.96194	269	11	3	Q9C6T1,P54873,F4JCU3
GO:BP	diterpenoid biosynthetic process	GO:0016102	0.00119986	2.92087	36	16	2	Q39111,Q93ZB2
GO:BP	diterpenoid metabolic process	GO:0016101	0.00145348	2.83759	40	16	2	Q39111,Q93ZB2
GO:BP	nucleotide metabolic process	GO:0009117	0.00157026	2.80403	315	11	3	Q9C6T1,P54873,F4JCU3
GO:BP	nucleoside phosphate metabolic process	GO:0006753	0.00173351	2.76107	328	11	3	Q9C6T1,P54873,F4JCU3
GO:BP	terpene metabolic process	GO:0042214	0.00197661	2.70408	48	16	2	Q39108,Q93ZB2
GO:BP	biosynthetic process	GO:0009058	0.00260344	2.58445	5838	17	11	Q9C6T1,Q8GYN9,P54873,Q9FN30,Q9LVY1,Q39111,F4JCU3,Q39108,Q84P24,Q93ZB2,Q56Y11
GO:BP	ent-kaurene metabolic process	GO:0033331	0.00261185	2.58305	1	16	1	Q93ZB2
GO:BP	ent-kaurene oxidation to kaurenoic acid	GO:0010241	0.00261185	2.58305	1	16	1	Q93ZB2
GO:BP	organic acid catabolic process	GO:0016054	0.00282165	2.5495	167	6	2	Q9FN30,Q9LVY1
GO:BP	phylloquinone biosynthetic process	GO:0042372	0.00309821	2.50889	10	2	1	Q8GYN9
GO:BP	phylloquinone metabolic process	GO:0042374	0.00309821	2.50889	10	2	1	Q8GYN9
GO:BP	nucleobase-containing small molecule metabolic process	GO:0055086	0.00317175	2.4987	424	11	3	Q9C6T1,P54873,F4JCU3
GO:BP	organophosphate biosynthetic process	GO:0090407	0.00324932	2.48821	430	11	3	Q9C6T1,P54873,F4JCU3
GO:BP	sulfur compound metabolic process	GO:0006790	0.00334985	2.47497	437	11	3	Q9C6T1,P54873,F4JCU3
GO:BP	response to karrikin	GO:0080167	0.00437796	2.35873	127	10	2	Q9M2E2,Q39111
GO:BP	hydrocarbon metabolic process	GO:0120252	0.00510405	2.29209	85	16	2	Q39108,Q93ZB2
GO:BP	small molecule catabolic process	GO:0044282	0.00550325	2.25938	250	6	2	Q9FN30,Q9LVY1
GO:BP	aromatic compound catabolic process	GO:0019439	0.00612595	2.21283	266	6	2	Q9FN30,Q9LVY1
GO:BP	organic cyclic compound catabolic process	GO:1901361	0.00639775	2.19397	274	6	2	Q9FN30,Q9LVY1
GO:BP	monoterpene biosynthetic process	GO:0043693	0.00644822	2.19056	4	12	1	Q39108
GO:BP	cellular biosynthetic process	GO:0044249	0.00707072	2.15054	5589	17	10	Q9C6T1,Q8GYN9,P54873,Q9FN30,Q39111,F4JCU3,Q39108,Q84P24,Q93ZB2,Q56Y11
GO:BP	alpha-amino acid metabolic process	GO:1901605	0.00722535	2.14114	298	6	2	Q9FN30,Q9LVY1
GO:BP	carbohydrate derivative metabolic process	GO:1901135	0.00723134	2.14078	808	17	4	Q9C6T1,P54873,F4JCU3,Q56Y11
GO:BP	monoterpene metabolic process	GO:0043692	0.00740498	2.13048	5	12	1	Q39108
GO:BP	vitamin E metabolic process	GO:0042360	0.00740498	2.13048	12	5	1	Q9FN30
GO:BP	vitamin E biosynthetic process	GO:0010189	0.00740498	2.13048	12	5	1	Q9FN30
GO:BP	organic substance biosynthetic process	GO:1901576	0.00760066	2.11915	5698	17	10	Q9C6T1,Q8GYN9,P54873,Q9FN30,Q39111,F4JCU3,Q39108,Q84P24,Q93ZB2,Q56Y11
GO:BP	fat-soluble vitamin metabolic process	GO:0006775	0.00770885	2.11301	13	5	1	Q9FN30
GO:BP	fat-soluble vitamin biosynthetic process	GO:0042362	0.00770885	2.11301	13	5	1	Q9FN30
GO:BP	erythrose 4-phosphate/phosphoenolpyruvate family amino acid catabolic process	GO:1902222	0.0083216	2.07979	12	6	1	Q9LVY1
GO:BP	L-phenylalanine catabolic process	GO:0006559	0.0083216	2.07979	12	6	1	Q9LVY1
GO:BP	organophosphate metabolic process	GO:0019637	0.00838494	2.0765	658	11	3	Q9C6T1,P54873,F4JCU3
GO:BP	response to gibberellin	GO:0009739	0.0100144	1.99937	135	16	2	Q39111,Q93ZB2
GO:BP	cellular ketone metabolic process	GO:0042180	0.0108143	1.966	151	15	2	Q8GYN9,Q84P24
GO:BP	CAAX-box protein maturation	GO:0080120	0.0139486	1.85547	10	13	1	Q8GW19
GO:BP	cellular amino acid metabolic process	GO:0006520	0.0139486	1.85547	458	6	2	Q9FN30,Q9LVY1
GO:BP	CAAX-box protein processing	GO:0071586	0.0139486	1.85547	10	13	1	Q8GW19
GO:BP	L-phenylalanine metabolic process	GO:0006558	0.0163475	1.78655	26	6	1	Q9LVY1
GO:BP	erythrose 4-phosphate/phosphoenolpyruvate family amino acid metabolic process	GO:1902221	0.0163475	1.78655	26	6	1	Q9LVY1
GO:BP	organic acid metabolic process	GO:0006082	0.0205547	1.68709	1228	16	4	Q9FN30,Q9LVY1,Q39111,Q93ZB2
GO:BP	polyprenol biosynthetic process	GO:0016094	0.0226059	1.64578	13	17	1	Q56Y11
GO:BP	cellular amide metabolic process	GO:0043603	0.0290697	1.53656	1086	4	2	Q9C6T1,P54873
GO:BP	polyprenol metabolic process	GO:0016093	0.0305598	1.51485	18	17	1	Q56Y11
GO:BP	organonitrogen compound metabolic process	GO:1901564	0.0336717	1.47273	5994	7	5	Q9C6T1,P54873,Q9FN30,Q9LVY1,Q8VYP9
GO:BP	ubiquinone biosynthetic process	GO:0006744	0.0336717	1.47273	23	15	1	Q84P24
GO:BP	ubiquinone metabolic process	GO:0006743	0.0336717	1.47273	23	15	1	Q84P24
GO:BP	organonitrogen compound catabolic process	GO:1901565	0.0407132	1.39026	850	6	2	Q9FN30,Q9LVY1
GO:BP	vitamin biosynthetic process	GO:0009110	0.0416206	1.38069	89	5	1	Q9FN30
GO:BP	terpene biosynthetic process	GO:0046246	0.0416206	1.38069	37	12	1	Q39108
GO:BP	cellular metabolic process	GO:0044237	0.0456124	1.34092	11418	17	13	Q9C6T1,Q8GYN9,P54873,Q9FN30,Q9LVY1,Q8VYP9,Q39111,F4JCU3,Q39108,Q8GW19,Q84P24,Q93ZB2,Q56Y11
GO:BP	vitamin metabolic process	GO:0006766	0.0457765	1.33936	100	5	1	Q9FN30
GO:BP	cellular amino acid catabolic process	GO:0009063	0.0483547	1.31556	89	6	1	Q9LVY1
GO:BP	organic cyclic compound biosynthetic process	GO:1901362	0.0540944	1.26685	3439	5	3	Q9C6T1,P54873,Q9FN30
GO:BP	carboxylic acid metabolic process	GO:0019752	0.0564369	1.24844	1049	6	2	Q9FN30,Q9LVY1
GO:BP	cellular aromatic compound metabolic process	GO:0006725	0.0579637	1.23684	5343	6	4	Q9C6T1,P54873,Q9FN30,Q9LVY1
GO:BP	organic substance metabolic process	GO:0071704	0.0605881	1.21761	11833	17	13	Q9C6T1,Q8GYN9,P54873,Q9FN30,Q9LVY1,Q8VYP9,Q39111,F4JCU3,Q39108,Q8GW19,Q84P24,Q93ZB2,Q56Y11
GO:BP	organic cyclic compound metabolic process	GO:1901360	0.0608068	1.21605	5445	6	4	Q9C6T1,P54873,Q9FN30,Q9LVY1
GO:BP	protein processing	GO:0016485	0.0651626	1.186	59	13	1	Q8GW19
GO:BP	oxoacid metabolic process	GO:0043436	0.0669392	1.17432	1179	6	2	Q9FN30,Q9LVY1
GO:BP	hydrocarbon biosynthetic process	GO:0120251	0.0728942	1.13731	73	12	1	Q39108
GO:BP	carboxylic acid catabolic process	GO:0046395	0.0762258	1.1179	154	6	1	Q9LVY1
GO:BP	plastid membrane organization	GO:0009668	0.0776316	1.10996	56	17	1	Q56Y11
GO:BP	cellular catabolic process	GO:0044248	0.0912348	1.03984	1422	6	2	Q9FN30,Q9LVY1
GO:CC	microbody	GO:0042579	0.00282681	2.5487	358	15	4	Q9C6T1,Q8GYN9,F4JCU3,Q84P24
GO:CC	peroxisome	GO:0005777	0.00282681	2.5487	358	15	4	Q9C6T1,Q8GYN9,F4JCU3,Q84P24
GO:CC	cytosol	GO:0005829	0.00995233	2.00208	3389	11	7	Q8GYN9,Q9M2E2,P54873,Q9FN30,Q9LVY1,Q9ZUH5,F4JCU3
GO:CC	cytoplasm	GO:0005737	0.0267117	1.5733	10839	17	15	Q9C6T1,Q8GYN9,Q9M2E2,P54873,Q9FN30,Q9LVY1,Q8VYP9,Q9LUX9,Q9ZUH5,F4JCU3,Q39108,Q8GW19,Q84P24,Q93ZB2,Q56Y11
