# Supplementary material for: Comparative transcriptome analysis to identify putative genes involved in carvacrol biosynthesis pathway in two species of Satureja, endemic medicinal herbs of Iran
Source: PLoS One. 2023 Jul 7;18(7):e0281351. doi: 10.1371/journal.pone.0281351 (PMC10328369; doi:10.1371/journal.pone.0281351)
Supplement: S7 Table — (XLSX) [file pone.0281351.s012.xlsx]

## Sheet: S7 Table 
S7 Table. Number of DEGs were assigned to KEGG pathways.
N.	Pathways	No. of unigenes
1	ko00010 Glycolysis / Gluconeogenesis	25
2	ko00020 Citrate cycle	13
3	ko00030 Pentose phosphate pathway	14
4	ko00040 Pentose and glucuronate interconversions	8
5	ko00051 Fructose and mannose metabolism	9
6	ko00052 Galactose metabolism	10
7	ko00053 Ascorbate and aldarate metabolism	11
8	ko00061 Fatty acid biosynthesis	9
9	ko00062 Fatty acid elongation	3
10	ko00071 Fatty acid degradation	10
11	ko00072 Synthesis and degradation of ketone bodies	2
12	ko00073 Cutin, suberine and wax biosynthesis	9
13	ko00100 Steroid biosynthesis	4
14	ko00130 Ubiquinone and other terpenoid-quinone biosynthesis	7
15	ko00190 Oxidative phosphorylation	30
16	ko00195 Photosynthesis	13
17	ko00196 Photosynthesis - antenna proteins	9
18	ko00220 Arginine biosynthesis	10
19	ko00230 Purine metabolism	19
20	ko00240 Pyrimidine metabolism	10
21	ko00250 Alanine, aspartate and glutamate metabolism	16
22	ko00260 Glycine, serine and threonine metabolism	24
23	ko00261 Monobactam biosynthesis	2
24	ko00270 Cysteine and methionine metabolism	23
25	ko00280 Valine, leucine and isoleucine degradation	10
26	ko00281 Geraniol degradation	1
27	ko00290 Valine, leucine and isoleucine biosynthesis	5
28	ko00300 Lysine biosynthesis	3
29	ko00310 Lysine degradation	5
30	ko00330 Arginine and proline metabolism	13
31	ko00333 Prodigiosin biosynthesis	2
32	ko00340 Histidine metabolism	6
33	ko00350 Tyrosine metabolism	9
34	ko00360 Phenylalanine metabolism	7
35	ko00362 Benzoate degradation	1
36	ko00380 Tryptophan metabolism	9
37	ko00400 Phenylalanine, tyrosine and tryptophan biosynthesis	13
38	ko00401 Novobiocin biosynthesis	1
39	ko00405 Phenazine biosynthesis	1
40	ko00410 beta-Alanine metabolism	8
41	ko00430 Taurine and hypotaurine metabolism	1
42	ko00440 Phosphonate and phosphinate metabolism	2
43	ko00450 Selenocompound metabolism	4
44	ko00460 Cyanoamino acid metabolism	7
45	ko00480 Glutathione metabolism	10
46	ko00500 Starch and sucrose metabolism	26
47	ko00510 N-Glycan biosynthesis	10
48	ko00511 Other glycan degradation	5
49	ko00513 Various types of N-glycan biosynthesis	10
50	ko00514 Other types of O-glycan biosynthesis	4
51	ko00515 Mannose type O-glycan biosynthesis	1
52	ko00520 Amino sugar and nucleotide sugar metabolism	19
53	ko00521 Streptomycin biosynthesis	2
54	ko00531 Glycosaminoglycan degradation	2
55	ko00541 O-Antigen nucleotide sugar biosynthesis	2
56	ko00561 Glycerolipid metabolism	15
57	ko00562 Inositol phosphate metabolism	16
58	ko00563 Glycosylphosphatidylinositol (GPI)-anchor biosynthesis	5
59	ko00564 Glycerophospholipid metabolism	26
60	ko00565 Ether lipid metabolism	5
61	ko00590 Arachidonic acid metabolism	2
62	ko00591 Linoleic acid metabolism	2
63	ko00592 alpha-Linolenic acid metabolism	7
64	ko00600 Sphingolipid metabolism	5
65	ko00601 Glycosphingolipid biosynthesis - lacto and neolacto series	1
66	ko00603 Glycosphingolipid biosynthesis - globo and isoglobo series	2
67	ko00620 Pyruvate metabolism	19
68	ko00625 Chloroalkane and chloroalkene degradation	2
69	ko00626 Naphthalene degradation	1
70	ko00630 Glyoxylate and dicarboxylate metabolism	18
71	ko00640 Propanoate metabolism	9
72	ko00643 Styrene degradation	1
73	ko00650 Butanoate metabolism	7
74	ko00660 C5-Branched dibasic acid metabolism	4
75	ko00670 One carbon pool by folate	6
76	ko00680 Methane metabolism	16
77	ko00710 Carbon fixation in photosynthetic organisms	21
78	ko00720 Carbon fixation pathways in prokaryotes	8
79	ko00730 Thiamine metabolism	3
80	ko00740 Riboflavin metabolism	5
81	ko00750 Vitamin B6 metabolism	4
82	ko00760 Nicotinate and nicotinamide metabolism	2
83	ko00770 Pantothenate and CoA biosynthesis	8
84	ko00780 Biotin metabolism	4
85	ko00785 Lipoic acid metabolism	1
86	ko00790 Folate biosynthesis	6
87	ko00830 Retinol metabolism	1
88	ko00860 Porphyrin and chlorophyll metabolism	11
89	ko00900 Terpenoid backbone biosynthesis	13
90	ko00902 Monoterpenoid biosynthesis	4
91	ko00903 Limonene and pinene degradation	1
92	ko00904 Diterpenoid biosynthesis	3
93	ko00905 Brassinosteroid biosynthesis	2
94	ko00906 Carotenoid biosynthesis	8
95	ko00908 Zeatin biosynthesis	3
96	ko00909 Sesquiterpenoid and triterpenoid biosynthesis	5
97	ko00910 Nitrogen metabolism	7
98	ko00920 Sulfur metabolism	6
99	ko00930 Caprolactam degradation	1
100	ko00940 Phenylpropanoid biosynthesis	17
101	ko00941 Flavonoid biosynthesis	6
102	ko00943 Isoflavonoid biosynthesis	1
103	ko00945 Stilbenoid, diarylheptanoid and gingerol biosynthesis	5
104	ko00950 Isoquinoline alkaloid biosynthesis	5
105	ko00960 Tropane, piperidine and pyridine alkaloid biosynthesis	4
106	ko00966 Glucosinolate biosynthesis	3
107	ko00970 Aminoacyl-tRNA biosynthesis	12
108	ko00980 Metabolism of xenobiotics by cytochrome P450	2
109	ko00981 Insect hormone biosynthesis	1
110	ko00982 Drug metabolism - cytochrome P450	2
111	ko00983 Drug metabolism - other enzymes	7
112	ko00998 Biosynthesis of various secondary metabolites - part 2	1
113	ko01040 Biosynthesis of unsaturated fatty acids	4
114	ko01051 Biosynthesis of ansamycins	1
115	ko01100 Metabolic pathways	425
116	ko01110 Biosynthesis of secondary metabolites	238
117	ko01120 Microbial metabolism in diverse environments	90
118	ko01200 Carbon metabolism	67
119	ko01210 2-Oxocarboxylic acid metabolism	15
120	ko01212 Fatty acid metabolism	12
121	ko01220 Degradation of aromatic compounds	3
122	ko01230 Biosynthesis of amino acids	57
123	ko01240 Biosynthesis of cofactors	52
124	ko01521 EGFR tyrosine kinase inhibitor resistance	6
125	ko01522 Endocrine resistance	4
126	ko01523 Antifolate resistance	3
127	ko01524 Platinum drug resistance	7
128	ko02010 ABC transporters	1
129	ko02020 Two-component system	6
130	ko02024 Quorum sensing	10
131	ko02025 Biofilm formation - Pseudomonas aeruginosa	1
132	ko02026 Biofilm formation - Escherichia coli	3
133	ko02040 Flagellar assembly	1
134	ko03008 Ribosome biogenesis in eukaryotes	19
135	ko03010 Ribosome	58
136	ko03013 RNA transport	41
137	ko03015 mRNA surveillance pathway	22
138	ko03018 RNA degradation	27
139	ko03020 RNA polymerase	9
140	ko03022 Basal transcription factors	9
141	ko03030 DNA replication	15
142	ko03040 Spliceosome	46
143	ko03050 Proteasome	13
144	ko03060 Protein export	12
145	ko03070 Bacterial secretion system	3
146	ko03320 PPAR signaling pathway	8
147	ko03410 Base excision repair	11
148	ko03420 Nucleotide excision repair	15
149	ko03430 Mismatch repair	11
150	ko03440 Homologous recombination	10
151	ko03450 Non-homologous end-joining	2
152	ko03460 Fanconi anemia pathway	7
153	ko04010 MAPK signaling pathway	7
154	ko04011 MAPK signaling pathway - yeast	6
155	ko04012 ErbB signaling pathway	4
156	ko04013 MAPK signaling pathway - fly	10
157	ko04014 Ras signaling pathway	8
158	ko04015 Rap1 signaling pathway	4
159	ko04016 MAPK signaling pathway - plant	25
160	ko04020 Calcium signaling pathway	7
161	ko04022 cGMP-PKG signaling pathway	7
162	ko04024 cAMP signaling pathway	8
163	ko04062 Chemokine signaling pathway	4
164	ko04064 NF-kappa B signaling pathway	2
165	ko04066 HIF-1 signaling pathway	11
166	ko04068 FoxO signaling pathway	14
167	ko04070 Phosphatidylinositol signaling system	11
168	ko04071 Sphingolipid signaling pathway	12
169	ko04072 Phospholipase D signaling pathway	8
170	ko04075 Plant hormone signal transduction	32
171	ko04080 Neuroactive ligand-receptor interaction	1
172	ko04110 Cell cycle	18
173	ko04111 Cell cycle - yeast	14
174	ko04112 Cell cycle - Caulobacter	4
175	ko04113 Meiosis - yeast	12
176	ko04114 Oocyte meiosis	12
177	ko04115 p53 signaling pathway	6
178	ko04120 Ubiquitin mediated proteolysis	19
179	ko04122 Sulfur relay system	3
180	ko04130 SNARE interactions in vesicular transport	6
181	ko04136 Autophagy - other	7
182	ko04137 Mitophagy - animal	8
183	ko04138 Autophagy - yeast	16
184	ko04139 Mitophagy - yeast	9
185	ko04140 Autophagy - animal	18
186	ko04141 Protein processing in endoplasmic reticulum	43
187	ko04142 Lysosome	20
188	ko04144 Endocytosis	28
189	ko04145 Phagosome	19
190	ko04146 Peroxisome	21
191	ko04150 mTOR signaling pathway	15
192	ko04151 PI3K-Akt signaling pathway	16
193	ko04152 AMPK signaling pathway	11
194	ko04210 Apoptosis	8
195	ko04211 Longevity regulating pathway	8
196	ko04212 Longevity regulating pathway - worm	10
197	ko04213 Longevity regulating pathway - multiple species	6
198	ko04214 Apoptosis - fly	2
199	ko04216 Ferroptosis	4
200	ko04217 Necroptosis	9
201	ko04218 Cellular senescence	13
202	ko04260 Cardiac muscle contraction	6
203	ko04261 Adrenergic signaling in cardiomyocytes	6
204	ko04270 Vascular smooth muscle contraction	3
205	ko04310 Wnt signaling pathway	12
206	ko04320 Dorso-ventral axis formation	2
207	ko04330 Notch signaling pathway	3
208	ko04340 Hedgehog signaling pathway	4
209	ko04341 Hedgehog signaling pathway - fly	5
210	ko04350 TGF-beta signaling pathway	6
211	ko04360 Axon guidance	6
212	ko04361 Axon regeneration	6
213	ko04370 VEGF signaling pathway	5
214	ko04371 Apelin signaling pathway	8
215	ko04380 Osteoclast differentiation	5
216	ko04390 Hippo signaling pathway	5
217	ko04391 Hippo signaling pathway - fly	3
218	ko04392 Hippo signaling pathway - multiple species	2
219	ko04510 Focal adhesion	9
220	ko04520 Adherens junction	5
221	ko04530 Tight junction	9
222	ko04540 Gap junction	4
223	ko04550 Signaling pathways regulating pluripotency of stem cells	4
224	ko04611 Platelet activation	2
225	ko04612 Antigen processing and presentation	8
226	ko04613 Neutrophil extracellular trap formation	11
227	ko04614 Renin-angiotensin system	2
228	ko04620 Toll-like receptor signaling pathway	3
229	ko04621 NOD-like receptor signaling pathway	8
230	ko04622 RIG-I-like receptor signaling pathway	3
231	ko04623 Cytosolic DNA-sensing pathway	6
232	ko04624 Toll and Imd signaling pathway	2
233	ko04625 C-type lectin receptor signaling pathway	2
234	ko04626 Plant-pathogen interaction	24
235	ko04630 JAK-STAT signaling pathway	1
236	ko04650 Natural killer cell mediated cytotoxicity	4
237	ko04657 IL-17 signaling pathway	5
238	ko04658 Th1 and Th2 cell differentiation	2
239	ko04659 Th17 cell differentiation	3
240	ko04660 T cell receptor signaling pathway	5
241	ko04662 B cell receptor signaling pathway	5
242	ko04664 Fc epsilon RI signaling pathway	4
243	ko04666 Fc gamma R-mediated phagocytosis	9
244	ko04668 TNF signaling pathway	2
245	ko04670 Leukocyte transendothelial migration	1
246	ko04710 Circadian rhythm	4
247	ko04711 Circadian rhythm - fly	2
248	ko04712 Circadian rhythm - plant	18
249	ko04713 Circadian entrainment	1
250	ko04714 Thermogenesis	30
251	ko04720 Long-term potentiation	5
252	ko04721 Synaptic vesicle cycle	14
253	ko04722 Neurotrophin signaling pathway	5
254	ko04723 Retrograde endocannabinoid signaling	12
255	ko04724 Glutamatergic synapse	5
256	ko04725 Cholinergic synapse	2
257	ko04726 Serotonergic synapse	2
258	ko04727 GABAergic synapse	6
259	ko04728 Dopaminergic synapse	6
260	ko04730 Long-term depression	3
261	ko04750 Inflammatory mediator regulation of TRP channels	1
262	ko04810 Regulation of actin cytoskeleton	9
263	ko04910 Insulin signaling pathway	11
264	ko04911 Insulin secretion	1
265	ko04912 GnRH signaling pathway	3
266	ko04913 Ovarian steroidogenesis	1
267	ko04914 Progesterone-mediated oocyte maturation	7
268	ko04915 Estrogen signaling pathway	6
269	ko04916 Melanogenesis	4
270	ko04917 Prolactin signaling pathway	3
271	ko04918 Thyroid hormone synthesis	2
272	ko04919 Thyroid hormone signaling pathway	9
273	ko04920 Adipocytokine signaling pathway	3
274	ko04921 Oxytocin signaling pathway	6
275	ko04922 Glucagon signaling pathway	10
276	ko04923 Regulation of lipolysis in adipocytes	1
277	ko04924 Renin secretion	2
278	ko04925 Aldosterone synthesis and secretion	1
279	ko04926 Relaxin signaling pathway	2
280	ko04928 Parathyroid hormone synthesis, secretion and action	3
281	ko04929 GnRH secretion	2
282	ko04930 Type II diabetes mellitus	2
283	ko04931 Insulin resistance	11
284	ko04932 Non-alcoholic fatty liver disease	19
285	ko04933 AGE-RAGE signaling pathway in diabetic complications	2
286	ko04934 Cushing syndrome	7
287	ko04935 Growth hormone synthesis, secretion and action	4
288	ko04940 Type I diabetes mellitus	1
289	ko04960 Aldosterone-regulated sodium reabsorption	2
290	ko04961 Endocrine and other factor-regulated calcium reabsorption	4
291	ko04962 Vasopressin-regulated water reabsorption	4
292	ko04964 Proximal tubule bicarbonate reclamation	1
293	ko04966 Collecting duct acid secretion	7
294	ko04970 Salivary secretion	1
295	ko04972 Pancreatic secretion	4
296	ko04973 Carbohydrate digestion and absorption	1
297	ko04974 Protein digestion and absorption	2
298	ko04975 Fat digestion and absorption	1
299	ko04976 Bile secretion	1
300	ko04977 Vitamin digestion and absorption	1
301	ko04978 Mineral absorption	5
302	ko04979 Cholesterol metabolism	2
303	ko05010 Alzheimer disease	52
304	ko05012 Parkinson disease	42
305	ko05014 Amyotrophic lateral sclerosis	62
306	ko05016 Huntington disease	50
307	ko05017 Spinocerebellar ataxia	26
308	ko05020 Prion disease	42
309	ko05022 Pathways of neurodegeneration - multiple diseases	61
310	ko05031 Amphetamine addiction	2
311	ko05032 Morphine addiction	1
312	ko05033 Nicotine addiction	1
313	ko05034 Alcoholism	11
314	ko05100 Bacterial invasion of epithelial cells	5
315	ko05110 Vibrio cholerae infection	12
316	ko05111 Biofilm formation - Vibrio cholerae	1
317	ko05120 Epithelial cell signaling in Helicobacter pylori infection	8
318	ko05130 Pathogenic Escherichia coli infection	13
319	ko05131 Shigellosis	18
320	ko05132 Salmonella infection	25
321	ko05133 Pertussis	2
322	ko05134 Legionellosis	7
323	ko05135 Yersinia infection	6
324	ko05140 Leishmaniasis	2
325	ko05142 Chagas disease	4
326	ko05143 African trypanosomiasis	1
327	ko05145 Toxoplasmosis	4
328	ko05146 Amoebiasis	3
329	ko05152 Tuberculosis	11
330	ko05160 Hepatitis C	8
331	ko05161 Hepatitis B	9
332	ko05162 Measles	7
333	ko05163 Human cytomegalovirus infection	8
334	ko05164 Influenza A	10
335	ko05165 Human papillomavirus infection	23
336	ko05166 Human T-cell leukemia virus 1 infection	18
337	ko05167 Kaposi sarcoma-associated herpesvirus infection	11
338	ko05168 Herpes simplex virus 1 infection	9
339	ko05169 Epstein-Barr virus infection	17
340	ko05170 Human immunodeficiency virus 1 infection	12
341	ko05171 Coronavirus disease - COVID-19	40
342	ko05200 Pathways in cancer	22
343	ko05202 Transcriptional misregulation in cancer	7
344	ko05203 Viral carcinogenesis	22
345	ko05204 Chemical carcinogenesis	2
346	ko05205 Proteoglycans in cancer	8
347	ko05206 MicroRNAs in cancer	10
348	ko05210 Colorectal cancer	7
349	ko05211 Renal cell carcinoma	5
350	ko05212 Pancreatic cancer	7
351	ko05213 Endometrial cancer	7
352	ko05214 Glioma	6
353	ko05215 Prostate cancer	10
354	ko05216 Thyroid cancer	4
355	ko05217 Basal cell carcinoma	2
356	ko05218 Melanoma	5
357	ko05219 Bladder cancer	3
358	ko05220 Chronic myeloid leukemia	4
359	ko05221 Acute myeloid leukemia	4
360	ko05222 Small cell lung cancer	6
361	ko05223 Non-small cell lung cancer	6
362	ko05224 Breast cancer	7
363	ko05225 Hepatocellular carcinoma	9
364	ko05226 Gastric cancer	8
365	ko05230 Central carbon metabolism in cancer	8
366	ko05231 Choline metabolism in cancer	10
367	ko05235 PD-L1 expression and PD-1 checkpoint pathway in cancer	7
368	ko05322 Systemic lupus erythematosus	4
369	ko05323 Rheumatoid arthritis	8
370	ko05410 Hypertrophic cardiomyopathy	2
371	ko05412 Arrhythmogenic right ventricular cardiomyopathy	1
372	ko05414 Dilated cardiomyopathy	1
373	ko05416 Viral myocarditis	2
374	ko05418 Fluid shear stress and atherosclerosis	7
