# Supplementary material for: Comparative transcriptome analysis to identify putative genes involved in carvacrol biosynthesis pathway in two species of Satureja, endemic medicinal herbs of Iran
Source: PLoS One. 2023 Jul 7;18(7):e0281351. doi: 10.1371/journal.pone.0281351 (PMC10328369; doi:10.1371/journal.pone.0281351)
Supplement: S8 Table — (XLSX) [file pone.0281351.s013.xlsx]

## Sheet: S8 Table
S8 Table. DEGs encoding enzymes involved in terpenoid biosynthesis in Satureja.
Gene id	KEGG orthology	IUBMB Enzyme Nomenclature	EC number	Gene name	No of transcripts	Log FC	logCPM	PValue	FDR	S. kuzistanica_1	S. kuzistanica_2	S. kuzistanica_3	S. rechingeri_1	S. rechingeri_2	S. rechingeri_3	Regulation	Swissprot-ID	Swissprot-Evalue	Swissprot-Score	Swissprot-annotation
TRINITY_DN10667_c0_g1_i2	K00938	phosphomevalonate kinase	EC:2.7.4.2	PMK	1	9.28915	1.2337	3.33836e-14	4.29366e-13	0	0	0	62	84	83	DOWN_Sk_UP_Sr	sp|Q9C6T1|PMK_ARATH	0	578	Phosphomevalonate kinase, peroxisomal OS=Arabidopsis thaliana OX=3702 GN=PMK PE=1 SV=1
TRINITY_DN10764_c0_g2_i4	K00787	farnesyl diphosphate synthase	EC:2.5.1.1 2.5.1.10	FDPS	1	-10.7446	2.64676	4.21644e-16	6.40331e-15	303	238	114	0	0	0	UP_Sk_DOWN_Sr	sp|O24241|FPPS1_PARAR	0	562	Farnesyl pyrophosphate synthase 1 OS=Parthenium argentatum OX=35935 GN=FPS1 PE=2 SV=1
TRINITY_DN11173_c0_g1_i1	K12742	isoprene synthase	EC:4.2.3.27	ispS	5	-6.73051	2.2491	1.26932e-09	9.17655e-09	196	169	124	0	4	0	UP_Sk_DOWN_Sr	sp|Q8GYN9|MENB_ARATH	9.56e-180	508	1,4-dihydroxy-2-naphthoyl-CoA synthase, peroxisomal OS=Arabidopsis thaliana OX=3702 GN=MENB PE=1 SV=2
TRINITY_DN111767_c0_g1_i1						2.62774	3.95271	1.65181e-05	7.93209e-05	34	140	60	454	524	374	DOWN_Sk_UP_Sr	sp|P80042|GGPPS_CAPAN	2.71e-68	216	Geranylgeranyl pyrophosphate synthase, chloroplastic OS=Capsicum annuum OX=4072 GN=GGPS1 PE=3 SV=1
TRINITY_DN114_c0_g2_i1						3.16505	8.0247	7.65654e-31	3.20479e-29	779	1134	884	7495	8743	7722	DOWN_Sk_UP_Sr	sp|E2E2P0|GTPS_ORIVU	0	1030	Gamma-terpinene synthase, chloroplastic OS=Origanum vulgare OX=39352 GN=TPS2 PE=1 SV=1
TRINITY_DN114_c1_g1_i5						3.35756	4.8457	1.44488e-22	3.66104e-21	62	107	103	872	870	936	DOWN_Sk_UP_Sr	sp|E2E2P0|GTPS_ORIVU	0	850	Gamma-terpinene synthase, chloroplastic OS=Origanum vulgare OX=39352 GN=TPS2 PE=1 SV=1
TRINITY_DN11697_c0_g2_i1						-9.12196	1.0771	1.29303e-13	1.56251e-12	55	91	68	0	0	0	UP_Sk_DOWN_Sr	sp|Q8H2B4|LLOS_MENAQ	0	608	R-linalool synthase, chloroplastic OS=Mentha aquatica OX=190902 PE=1 SV=1
TRINITY_DN12178_c0_g1_i2	K01641	hydroxymethylglutaryl-CoA synthase	EC:2.3.3.10	HMGCS	2	-8.2915	0.305305	4.43755e-11	3.90238e-10	42	50	28	0	0	0	UP_Sk_DOWN_Sr	sp|Q6WAU1|IPIPR_MENPI	6.14e-22	90.1	(-)-isopiperitenone reductase OS=Mentha piperita OX=34256 PE=1 SV=1
TRINITY_DN12431_c1_g1_i2						11.3456	3.23831	2.02485e-31	8.73784e-30	0	0	0	295	347	312	DOWN_Sk_UP_Sr	sp|Q9M2E2|SDR1_ARATH	1.96e-109	328	(+)-neomenthol dehydrogenase OS=Arabidopsis thaliana OX=3702 GN=SDR1 PE=1 SV=1
TRINITY_DN12431_c1_g2_i2	K00815	tyrosine aminotransferase	EC:2.6.1.5	TAT	2	-3.60342	2.66702	9.78738e-10	7.20102e-09	226	201	185	8	21	19	UP_Sk_DOWN_Sr	sp|Q9M2E2|SDR1_ARATH	5.37e-109	328	(+)-neomenthol dehydrogenase OS=Arabidopsis thaliana OX=3702 GN=SDR1 PE=1 SV=1
TRINITY_DN1270_c0_g1_i1						-10.0837	2.00083	5.71114e-19	1.10995e-17	113	147	154	0	0	0	UP_Sk_DOWN_Sr	sp|P54873|HMCS_ARATH	0	796	Hydroxymethylglutaryl-CoA synthase OS=Arabidopsis thaliana OX=3702 GN=HMGS PE=1 SV=2
TRINITY_DN131_c0_g1_i4	K15803	(-)-germacrene D synthase	EC:4.2.3.75	GERD	2	-10.5331	2.43929	4.47179e-19	8.78087e-18	201	245	124	0	0	0	UP_Sk_DOWN_Sr	sp|Q9FN30|TAT2_ARATH	9.38e-32	107	Probable aminotransferase TAT2 OS=Arabidopsis thaliana OX=3702 GN=At5g53970 PE=2 SV=1
TRINITY_DN13546_c0_g1_i11						-4.16544	1.45561	1.31815e-09	9.50781e-09	98	100	68	6	2	6	UP_Sk_DOWN_Sr	sp|Q9LVY1|TAT_ARATH	2.41e-147	429	Tyrosine aminotransferase OS=Arabidopsis thaliana OX=3702 GN=TAT PE=2 SV=1
TRINITY_DN13859_c0_g1_i1	K01662	1-deoxy-D-xylulose-5-phosphate synthase	EC:2.2.1.7	DXS	3	3.63774	1.74722	3.24975e-08	1.97208e-07	10	4	11	88	103	117	DOWN_Sk_UP_Sr	sp|Q5SBP6|GDS_OCIBA	0	588	Germacrene-D synthase OS=Ocimum basilicum OX=39350 GN=GDS PE=1 SV=1
TRINITY_DN1409_c0_g1_i11						4.16181	4.55446	5.43191e-30	2.15738e-28	48	41	42	872	580	833	DOWN_Sk_UP_Sr	sp|Q96E22|NGBR_HUMAN	7.41e-11	65.1	Dehydrodolichyl diphosphate synthase complex subunit NUS1 OS=Homo sapiens OX=9606 GN=NUS1 PE=1 SV=1
TRINITY_DN1409_c0_g2_i1						5.81435	2.53905	5.21117e-10	3.9697e-09	5	0	5	236	118	226	DOWN_Sk_UP_Sr	sp|Q96E22|NGBR_HUMAN	6.36e-11	65.1	Dehydrodolichyl diphosphate synthase complex subunit NUS1 OS=Homo sapiens OX=9606 GN=NUS1 PE=1 SV=1
TRINITY_DN1580_c0_g1_i5	K06013	STE24 endopeptidase	EC:3.4.24.84	STE24	1	-7.78257	-0.149286	1.37769e-10	1.12996e-09	26	33	25	0	0	0	UP_Sk_DOWN_Sr	sp|P54873|HMCS_ARATH	0	800	Hydroxymethylglutaryl-CoA synthase OS=Arabidopsis thaliana OX=3702 GN=HMGS PE=1 SV=2
TRINITY_DN17828_c0_g1_i5	K15813	beta-amyrin synthase	EC:5.4.99.39	LUP4	1	-3.45464	1.57072	1.28328e-06	6.80369e-06	89	81	107	3	11	10	UP_Sk_DOWN_Sr	sp|Q6WAU1|IPIPR_MENPI	5.59e-41	141	(-)-isopiperitenone reductase OS=Mentha piperita OX=34256 PE=1 SV=1
TRINITY_DN17828_c0_g1_i7	K04124	gibberellin 3beta-dioxygenase	EC:1.14.11.15	GA3ox	1	8.84163	0.810296	3.75845e-11	3.34177e-10	0	0	0	39	73	55	DOWN_Sk_UP_Sr	sp|Q6WAU1|IPIPR_MENPI	1.03e-41	143	(-)-isopiperitenone reductase OS=Mentha piperita OX=34256 PE=1 SV=1
TRINITY_DN1893_c2_g1_i1	K00511	squalene monooxygenase	EC:1.14.14.17	SQLE	1	2.78691	6.26394	2.78194e-20	6.00793e-19	302	441	299	1903	2437	2521	DOWN_Sk_UP_Sr	sp|Q6YU51|DXS2_ORYSJ	0	1098	Probable 1-deoxy-D-xylulose-5-phosphate synthase 2, chloroplastic OS=Oryza sativa subsp. japonica OX=39947 GN=Os07g0190000 PE=2 SV=1
TRINITY_DN1893_c2_g1_i1	K01661	naphthoate synthase	EC:4.1.3.36	menB	3	-9.54593	1.48118	3.34989e-10	2.61343e-09	152	84	47	0	0	0	UP_Sk_DOWN_Sr	sp|Q08IT1|DADIS_PANGI	0	717	Dammarenediol II synthase OS=Panax ginseng OX=4054 GN=PNA PE=1 SV=1
TRINITY_DN1910_c2_g3_i5						2.31422	2.66052	0.000180406	0.000762737	16	64	33	190	172	169	DOWN_Sk_UP_Sr	sp|O24648|G3OX_PEA	4.89e-153	442	Gibberellin 3-beta-dioxygenase 1 OS=Pisum sativum OX=3888 GN=LE PE=1 SV=1
TRINITY_DN19145_c0_g2_i2						2.99814	2.97132	1.91048e-10	1.53636e-09	25	29	37	193	269	240	DOWN_Sk_UP_Sr	sp|O48651|ERG1_PANGI	0	743	Squalene monooxygenase OS=Panax ginseng OX=4054 PE=2 SV=1
TRINITY_DN1923_c0_g2_i1	K14173	alpha-farnesene synthase	EC:4.2.3.46	AFS1	1	-7.9582	0.00492529	6.78154e-07	3.67016e-06	22	18	53	0	0	0	UP_Sk_DOWN_Sr	sp|Q8GYN9|MENB_ARATH	5.42e-174	493	1,4-dihydroxy-2-naphthoyl-CoA synthase, peroxisomal OS=Arabidopsis thaliana OX=3702 GN=MENB PE=1 SV=2
TRINITY_DN2028_c0_g1_i2	K00801	farnesyl-diphosphate farnesyltransferase	EC:2.5.1.21	FDFT1	1	-10.2925	2.20414	2.29543e-20	4.98452e-19	133	165	180	0	0	0	UP_Sk_DOWN_Sr	sp|B9RXW0|TPS7_RICCO	1.16e-139	422	Alpha-farnesene synthase OS=Ricinus communis OX=3988 GN=TPS7 PE=1 SV=2
TRINITY_DN20351_c0_g2_i4	K12467	myrcene/ocimene synthase	EC:4.2.3.15	myrcene	1	8.55605	0.54439	1.46091e-11	1.36584e-10	0	0	0	59	32	48	DOWN_Sk_UP_Sr	sp|E2E2P0|GTPS_ORIVU	6.75e-107	324	Gamma-terpinene synthase, chloroplastic OS=Origanum vulgare OX=39352 GN=TPS2 PE=1 SV=1
TRINITY_DN21932_c1_g1_i1	K12502	MPBQ/MSBQ methyltransferase	EC:2.1.1.295	VTE3	2	-8.83444	0.806508	2.65819e-12	2.72208e-11	69	63	42	0	0	0	UP_Sk_DOWN_Sr	sp|Q6WAU1|IPIPR_MENPI	3.97e-34	122	(-)-isopiperitenone reductase OS=Mentha piperita OX=34256 PE=1 SV=1
TRINITY_DN22320_c0_g2_i4						11.8673	3.75494	5.50177e-28	1.9719e-26	0	0	0	329	611	421	DOWN_Sk_UP_Sr	sp|Q8GYN9|MENB_ARATH	3.11e-173	491	1,4-dihydroxy-2-naphthoyl-CoA synthase, peroxisomal OS=Arabidopsis thaliana OX=3702 GN=MENB PE=1 SV=2
TRINITY_DN2415_c0_g1_i2	K00487	trans-cinnamate 4-monooxygenase	EC:1.14.14.91	CYP73A	2	12.8941	4.77567	2.22085e-35	1.21231e-33	0	0	0	1409	740	665	DOWN_Sk_UP_Sr	sp|Q6WAU1|IPIPR_MENPI	3.64e-99	301	(-)-isopiperitenone reductase OS=Mentha piperita OX=34256 PE=1 SV=1
TRINITY_DN253_c0_g1_i3						8.38427	0.385941	5.1394e-09	3.42786e-08	0	0	0	30	61	30	DOWN_Sk_UP_Sr	sp|P53800|FDFT_NICBE	0	674	Squalene synthase OS=Nicotiana benthamiana OX=4100 PE=2 SV=1
TRINITY_DN2612_c2_g2_i2	K15889	prenylcysteine alpha-carboxyl methylesterase	EC:3.1.1.-	PCME	1	-8.78763	0.762929	3.31754e-10	2.59078e-09	30	75	65	0	0	0	UP_Sk_DOWN_Sr	sp|O78328|DXS_CAPAN	0	708	Probable 1-deoxy-D-xylulose-5-phosphate synthase, chloroplastic OS=Capsicum annuum OX=4072 GN=TKT2 PE=2 SV=1
TRINITY_DN27902_c0_g1_i2	K15095	monoterpenoid dehydrogenase	EC:1.1.1.208	SDR	17	3.12851	0.198142	2.22839e-06	1.16054e-05	4	4	3	25	38	32	DOWN_Sk_UP_Sr	sp|Q5SBP1|MYRS_OCIBA	4.71e-30	118	Beta-myrcene synthase, chloroplastic OS=Ocimum basilicum OX=39350 GN=MYS PE=1 SV=1
TRINITY_DN2863_c1_g1_i1						7.8597	5.03291	8.01794e-05	0.000355451	14	0	0	737	1257	1325	DOWN_Sk_UP_Sr	sp|Q6WAU1|IPIPR_MENPI	9.44e-93	284	(-)-isopiperitenone reductase OS=Mentha piperita OX=34256 PE=1 SV=1
TRINITY_DN335_c0_g1_i1						9.81519	1.739	8.46756e-12	8.14971e-11	0	0	0	55	117	158	DOWN_Sk_UP_Sr	sp|Q6WAU1|IPIPR_MENPI	2.98e-91	281	(-)-isopiperitenone reductase OS=Mentha piperita OX=34256 PE=1 SV=1
TRINITY_DN335_c0_g1_i10						-9.10791	1.0638	2.74902e-12	2.80731e-11	92	63	54	0	0	0	UP_Sk_DOWN_Sr	sp|Q6WAU1|IPIPR_MENPI	6.93e-10	59.3	(-)-isopiperitenone reductase OS=Mentha piperita OX=34256 PE=1 SV=1
TRINITY_DN335_c0_g1_i7						-12.4441	4.328	3.95604e-54	5.56216e-52	650	865	624	0	0	0	UP_Sk_DOWN_Sr	sp|Q6WAU1|IPIPR_MENPI	2.12e-92	284	(-)-isopiperitenone reductase OS=Mentha piperita OX=34256 PE=1 SV=1
TRINITY_DN335_c0_g1_i9						-9.76201	1.68933	5.72157e-14	7.17384e-13	131	136	66	0	0	0	UP_Sk_DOWN_Sr	sp|Q6WAU1|IPIPR_MENPI	5.3e-93	285	(-)-isopiperitenone reductase OS=Mentha piperita OX=34256 PE=1 SV=1
TRINITY_DN335_c4_g1_i2						-7.84444	-0.0947817	5.53627e-09	3.67623e-08	21	27	39	0	0	0	UP_Sk_DOWN_Sr	sp|Q6WAU1|IPIPR_MENPI	6.12e-41	147	(-)-isopiperitenone reductase OS=Mentha piperita OX=34256 PE=1 SV=1
TRINITY_DN335_c4_g1_i4						-7.38233	-0.492732	8.67228e-09	5.61659e-08	23	19	21	0	0	0	UP_Sk_DOWN_Sr	sp|B2X050|MNR1_CAPAN	5.18e-40	141	(+)-neomenthol dehydrogenase OS=Capsicum annuum OX=4072 GN=MNR1 PE=1 SV=1
TRINITY_DN335_c4_g1_i5						-8.24264	0.261068	8.87871e-11	7.47231e-10	29	38	48	0	0	0	UP_Sk_DOWN_Sr	sp|Q6WAU1|IPIPR_MENPI	3.5e-42	147	(-)-isopiperitenone reductase OS=Mentha piperita OX=34256 PE=1 SV=1
TRINITY_DN335_c4_g1_i8						-8.07556	0.110449	4.31575e-10	3.3234e-09	23	40	40	0	0	0	UP_Sk_DOWN_Sr	sp|Q6WAU1|IPIPR_MENPI	1.97e-43	147	(-)-isopiperitenone reductase OS=Mentha piperita OX=34256 PE=1 SV=1
TRINITY_DN3360_c0_g1_i2						3.8304	1.73496	4.94754e-06	2.50052e-05	14	6	2	87	107	114	DOWN_Sk_UP_Sr	sp|Q5SBP4|AZIS_OCIBA	2.71e-15	76.3	Alpha-zingiberene synthase OS=Ocimum basilicum OX=39350 GN=ZIS PE=1 SV=1
TRINITY_DN3395_c0_g1_i2						-10.484	7.31618	2.03435e-80	1.01465e-77	5008	6161	5800	5	6	0	UP_Sk_DOWN_Sr	sp|P23525|IN37_SPIOL	7.66e-172	494	2-methyl-6-phytyl-1,4-hydroquinone methyltransferase, chloroplastic OS=Spinacia oleracea OX=3562 PE=1 SV=1
TRINITY_DN3395_c0_g2_i1						11.9876	7.6909	1.46103e-68	3.84592e-66	5	0	0	6255	7893	6959	DOWN_Sk_UP_Sr	sp|P23525|IN37_SPIOL	4.93e-172	495	2-methyl-6-phytyl-1,4-hydroquinone methyltransferase, chloroplastic OS=Spinacia oleracea OX=3562 PE=1 SV=1
TRINITY_DN3449_c0_g2_i1						4.09961	2.29706	7.86558e-14	9.74345e-13	6	12	10	147	164	154	DOWN_Sk_UP_Sr	sp|Q43033|TCMO_PETCR	2.26e-53	178	Trans-cinnamate 4-monooxygenase OS=Petroselinum crispum OX=4043 GN=CYP73A10 PE=2 SV=1
TRINITY_DN3509_c0_g1_i1						2.86371	5.94635	5.3166e-19	1.03667e-17	216	254	319	1710	2079	1743	DOWN_Sk_UP_Sr	sp|Q6YU51|DXS2_ORYSJ	0	1098	Probable 1-deoxy-D-xylulose-5-phosphate synthase 2, chloroplastic OS=Oryza sativa subsp. japonica OX=39947 GN=Os07g0190000 PE=2 SV=1
TRINITY_DN370_c0_g2_i2						11.9622	3.84901	1.95311e-45	1.76607e-43	0	0	0	481	477	509	DOWN_Sk_UP_Sr	sp|Q8VYP9|ICML1_ARATH	0	555	Probable isoprenylcysteine alpha-carbonyl methylesterase ICMEL1 OS=Arabidopsis thaliana OX=3702 GN=ICMEL1 PE=2 SV=1
TRINITY_DN4066_c0_g1_i1						-8.08853	0.122044	3.16996e-09	2.17459e-08	24	31	48	0	0	0	UP_Sk_DOWN_Sr	sp|Q9LUX9|FQRL3_ARATH	4.29e-100	300	Probable NAD(P)H dehydrogenase (quinone) FQR1-like 3 OS=Arabidopsis thaliana OX=3702 GN=At5g58800 PE=2 SV=1
TRINITY_DN4066_c0_g1_i3	K05282	gibberellin-44 dioxygenase	EC:1.14.11.12	GA20ox	2	-9.6287	4.20211	2.69201e-49	2.91216e-47	666	737	548	0	1	1	UP_Sk_DOWN_Sr	sp|Q9LUX9|FQRL3_ARATH	1.38e-106	317	Probable NAD(P)H dehydrogenase (quinone) FQR1-like 3 OS=Arabidopsis thaliana OX=3702 GN=At5g58800 PE=2 SV=1
TRINITY_DN4111_c0_g2_i1						-12.0531	3.93963	6.54401e-48	6.5972e-46	510	593	521	0	0	0	UP_Sk_DOWN_Sr	sp|Q9ZUH5|SDR2B_ARATH	6.18e-88	275	Short-chain dehydrogenase/reductase 2b OS=Arabidopsis thaliana OX=3702 GN=SDR2b PE=1 SV=1
TRINITY_DN4111_c0_g2_i3	K01597	diphosphomevalonate decarboxylase	EC:4.1.1.33	MVD	2	11.9796	3.86628	1.96655e-44	1.69417e-42	0	0	0	460	492	532	DOWN_Sk_UP_Sr	sp|Q9ZUH5|SDR2B_ARATH	5.35e-88	275	Short-chain dehydrogenase/reductase 2b OS=Arabidopsis thaliana OX=3702 GN=SDR2b PE=1 SV=1
TRINITY_DN4201_c1_g1_i1						11.9329	3.8199	1.24816e-36	7.31933e-35	0	0	0	511	354	581	DOWN_Sk_UP_Sr	sp|Q9LUX9|FQRL3_ARATH	5.56e-107	317	Probable NAD(P)H dehydrogenase (quinone) FQR1-like 3 OS=Arabidopsis thaliana OX=3702 GN=At5g58800 PE=2 SV=1
TRINITY_DN4226_c0_g2_i1	K13789	geranylgeranyl diphosphate synthase, type II	EC:2.5.1.1 2.5.1.10 2.5.1.29	GGPS	4	6.5695	3.41729	0.000245824	0.00101877	0	0	11	307	368	397	DOWN_Sk_UP_Sr	sp|Q49SP5|TPGAS_POGCB	0	677	Germacrene A synthase OS=Pogostemon cablin OX=28511 PE=1 SV=1
TRINITY_DN569_c0_g6_i1						-6.92507	2.4	2.37123e-11	2.16356e-10	136	204	207	4	0	0	UP_Sk_DOWN_Sr	sp|Q42698|GGPPS_CATRO	0	516	Geranylgeranyl pyrophosphate synthase, chloroplastic OS=Catharanthus roseus OX=4058 GN=GGPS1 PE=3 SV=1
TRINITY_DN5968_c0_g2_i3						-9.62428	1.55661	1.65361e-16	2.60823e-15	85	107	109	0	0	0	UP_Sk_DOWN_Sr	sp|Q39111|GAOX2_ARATH	4.57e-122	364	Gibberellin 20 oxidase 2 OS=Arabidopsis thaliana OX=3702 GN=GA20OX2 PE=2 SV=1
TRINITY_DN6086_c0_g1_i1						2.68553	4.34079	6.43732e-15	8.83584e-14	71	107	111	537	615	635	DOWN_Sk_UP_Sr	sp|F4JCU3|MVD2_ARATH	0	637	Diphosphomevalonate decarboxylase MVD2, peroxisomal OS=Arabidopsis thaliana OX=3702 GN=MVD2 PE=1 SV=1
TRINITY_DN6086_c0_g2_i2	K23232	8-hydroxygeraniol dehydrogenase	EC:1.1.1.324	10HGO	1	-10.1519	2.06652	1.49804e-08	9.43131e-08	201	35	185	0	0	0	UP_Sk_DOWN_Sr	sp|F4JCU3|MVD2_ARATH	0	536	Diphosphomevalonate decarboxylase MVD2, peroxisomal OS=Arabidopsis thaliana OX=3702 GN=MVD2 PE=1 SV=1
TRINITY_DN6136_c0_g1_i1	K08658	prenyl protein peptidase	EC:3.4.22.-	RCE1	4	3.84408	5.3719	2.26832e-37	1.38681e-35	102	112	73	1289	1300	1372	DOWN_Sk_UP_Sr	sp|Q39108|GGR_ARATH	1.87e-10	65.9	Heterodimeric geranylgeranyl pyrophosphate synthase small subunit, chloroplastic OS=Arabidopsis thaliana OX=3702 GN=GGR PE=1 SV=2
TRINITY_DN6136_c0_g5_i1						3.03183	5.27025	5.07251e-19	9.90707e-18	99	174	175	1230	1115	1176	DOWN_Sk_UP_Sr	sp|Q39108|GGR_ARATH	1.86e-10	65.9	Heterodimeric geranylgeranyl pyrophosphate synthase small subunit, chloroplastic OS=Arabidopsis thaliana OX=3702 GN=GGR PE=1 SV=2
TRINITY_DN62_c0_g3_i1						3.05788	5.7024	1.53812e-17	2.64247e-16	249	192	150	1721	1718	1309	DOWN_Sk_UP_Sr	sp|Q2KNL6|GEDH1_OCIBA	0	576	Geraniol dehydrogenase 1 OS=Ocimum basilicum OX=39350 GN=GEDH1 PE=1 SV=1
TRINITY_DN6876_c0_g1_i1						8.47911	0.473407	2.13893e-11	1.96218e-10	0	0	0	34	40	57	DOWN_Sk_UP_Sr	sp|Q8GW19|FACE2_ARATH	2.2e-90	277	CAAX prenyl protease 2 OS=Arabidopsis thaliana OX=3702 GN=FACE2 PE=2 SV=2
TRINITY_DN6876_c0_g1_i3	K03809	NAD(P)H dehydrogenase (quinone)	EC:1.6.5.2	wrbA	4	7.19997	2.25353	2.72223e-15	3.86297e-14	0	2	1	186	100	193	DOWN_Sk_UP_Sr	sp|Q8GW19|FACE2_ARATH	8.55e-110	327	CAAX prenyl protease 2 OS=Arabidopsis thaliana OX=3702 GN=FACE2 PE=2 SV=2
TRINITY_DN6876_c0_g2_i1						-8.67142	0.654585	2.37179e-12	2.44411e-11	41	52	62	0	0	0	UP_Sk_DOWN_Sr	sp|Q8GW19|FACE2_ARATH	1.95e-90	277	CAAX prenyl protease 2 OS=Arabidopsis thaliana OX=3702 GN=FACE2 PE=2 SV=2
TRINITY_DN6876_c0_g2_i2						-9.79862	1.72463	3.94512e-18	7.10481e-17	112	124	104	0	0	0	UP_Sk_DOWN_Sr	sp|Q8GW19|FACE2_ARATH	9.87e-110	327	CAAX prenyl protease 2 OS=Arabidopsis thaliana OX=3702 GN=FACE2 PE=2 SV=2
TRINITY_DN7118_c0_g1_i4						-8.6004	0.58863	2.32234e-12	2.3968e-11	38	64	47	0	0	0	UP_Sk_DOWN_Sr	sp|O23207|FQRL2_ARATH	1.05e-88	281	Probable NAD(P)H dehydrogenase (quinone) FQR1-like 2 OS=Arabidopsis thaliana OX=3702 GN=At4g36750 PE=1 SV=1
TRINITY_DN7580_c0_g1_i1	K21925	(-)-camphene/tricyclene/(4S)-limonene/myrcene synthase	EC:4.2.3.117 4.2.3.105 4.2.3.16 4.2.3.15	TPS	2	6.83993	6.93945	1.72086e-11	1.5969e-10	29	82	6	3489	4636	4303	DOWN_Sk_UP_Sr	sp|P48522|TCMO_CATRO	0	852	Trans-cinnamate 4-monooxygenase OS=Catharanthus roseus OX=4058 GN=CYP73A4 PE=2 SV=1
TRINITY_DN7679_c0_g2_i2						2.0753	4.87666	1.2652e-09	9.15235e-09	151	244	206	736	965	713	DOWN_Sk_UP_Sr	sp|E2E2P0|GTPS_ORIVU	1.09e-46	164	Gamma-terpinene synthase, chloroplastic OS=Origanum vulgare OX=39352 GN=TPS2 PE=1 SV=1
TRINITY_DN7679_c0_g2_i3	K01904	4-coumarate--CoA ligase	EC:6.2.1.12	4CL	1	3.54665	3.85085	1.98545e-18	3.68343e-17	46	44	30	405	511	432	DOWN_Sk_UP_Sr	sp|E2E2P0|GTPS_ORIVU	3.97e-46	163	Gamma-terpinene synthase, chloroplastic OS=Origanum vulgare OX=39352 GN=TPS2 PE=1 SV=1
TRINITY_DN786_c1_g1_i4	K04122	ent-kaurene oxidase	EC:1.14.14.86	GA3	1	-13.0047	4.88602	2.01505e-71	6.32297e-69	1023	1166	954	0	0	0	UP_Sk_DOWN_Sr	sp|Q84P24|4CLL6_ARATH	0	657	4-coumarate--CoA ligase-like 6 OS=Arabidopsis thaliana OX=3702 GN=4CLL6 PE=2 SV=2
TRINITY_DN8184_c0_g1_i1	K11778	ditrans,polycis-polyprenyl diphosphate synthase	EC:2.5.1.87	DHDDS	3	-8.17	0.195241	8.76994e-12	8.42021e-11	30	43	37	0	0	0	UP_Sk_DOWN_Sr	sp|O04705|GAO1D_WHEAT	7.24e-74	233	Gibberellin 20 oxidase 1-D OS=Triticum aestivum OX=4565 GN=GA20ox1D PE=1 SV=1
TRINITY_DN8521_c0_g1_i2						9.98368	1.90219	1.96791e-11	1.81232e-10	0	0	0	151	164	54	DOWN_Sk_UP_Sr	sp|Q93ZB2|KO1_ARATH	0	616	Ent-kaurene oxidase, chloroplastic OS=Arabidopsis thaliana OX=3702 GN=KO PE=1 SV=2
TRINITY_DN8606_c1_g3_i1						-8.29527	0.308609	1.80489e-09	1.27966e-08	37	27	54	0	0	0	UP_Sk_DOWN_Sr	sp|Q56Y11|DDPS2_ARATH	7.55e-94	291	Dehydrodolichyl diphosphate synthase 2 OS=Arabidopsis thaliana OX=3702 GN=At5g58770 PE=2 SV=2
TRINITY_DN8805_c0_g2_i1	K05955	protein farnesyltransferase/geranylgeranyltransferase type-1 subunit alpha	EC:2.5.1.58 2.5.1.59	FNTA	1	-11.2202	3.11494	1.05514e-25	3.2338e-24	270	421	230	0	0	0	UP_Sk_DOWN_Sr	sp|P93227|FNTA_SOLLC	2.16e-146	426	Protein farnesyltransferase/geranylgeranyltransferase type-1 subunit alpha OS=Solanum lycopersicum OX=4081 GN=FTA PE=1 SV=1
TRINITY_DN8962_c0_g1_i2	K06126	ubiquinone biosynthesis monooxygenase Coq6	EC:1.14.13.-	COQ6	1	-9.62573	1.55799	4.83646e-17	8.00424e-16	92	114	96	0	0	0	UP_Sk_DOWN_Sr	sp|Q6DF46|COQ6_XENTR	8.62e-80	264	Ubiquinone biosynthesis monooxygenase COQ6, mitochondrial OS=Xenopus tropicalis OX=8364 GN=coq6 PE=2 SV=1
