# Supplementary material for: Comparative transcriptome analysis to identify putative genes involved in carvacrol biosynthesis pathway in two species of Satureja, endemic medicinal herbs of Iran
Source: PLoS One. 2023 Jul 7;18(7):e0281351. doi: 10.1371/journal.pone.0281351 (PMC10328369; doi:10.1371/journal.pone.0281351)
Supplement: S9 Table — (XLSX) [file pone.0281351.s014.xlsx]

## Sheet: S10 Table
S10 Table. Transcripts related to biosynthesis of other secondary metabolites in S. khuzistanica and S. rechingeri leaf transcriptome defined by KAAS.
Gene name	EC number	IUBMB Enzyme Nomenclature	No.of transcripts of S. khuzistanica	No.of transcripts of S. rechingeri
ko00940 Phenylpropanoid biosynthesis (22)
CAD	1.1.1.195	cinnamyl-alcohol dehydrogenase	11	9
E1.11.1.7	1.11.1.7	peroxidase	140	124
CYP73A	1.14.14.91	trans-cinnamate 4-monooxygenase	14	5
E2.1.1.104	2.1.1.104	caffeoyl-CoA O-methyltransferase	13	17
E3.2.1.21	3.2.1.21	beta-glucosidase	54	32
4CL	6.2.1.12	4-coumarate--CoA ligase	32	34
ubiX	2.5.1.129	flavin prenyltransferase	1	0
katG	1.11.1.21	catalase-peroxidase	4	4
bglX	3.2.1.21	beta-glucosidase	41	43
bglB	3.2.1.21	beta-glucosidase	10	7
CCR	:1.2.1.44	cinnamoyl-CoA reductase	5	3
CYP98A	1.14.14.96]	5-O-(4-coumaroyl)-D-quinate 3'-monooxygenase	14	15
CYP84A	1.14.-.-	ferulate-5-hydroxylase	12	10
PAL	4.3.1.24	phenylalanine ammonia-lyase	18	18
PRDX6	1.11.1.7 1.11.1.15 3.1.1.-	peroxiredoxin 6, 1-Cys peroxiredoxin	4	5
REF1	1.2.1.68	coniferyl-aldehyde dehydrogenase	10	7
UGT72E	2.4.1.111	coniferyl-alcohol glucosyltransferase	3	3
E2.3.1.133	2.3.1.133	shikimate O-hydroxycinnamoyltransferase	87	91
E2.1.1.68	2.1.1.68	caffeic acid 3-O-methyltransferase	26	19
CSE	3.1.1.-	caffeoylshikimate esterase	3	2
1.1.1.195	1.1.1.195	cinnamyl-alcohol dehydrogenase	91	74
TOGT1	2.4.1.128	scopoletin glucosyltransferase	27	22
Total			620	544
ko00945 Stilbenoid, diarylheptanoid and gingerol biosynthesis (5)
CYP73A	1.14.14.91	trans-cinnamate 4-monooxygenase	14	5
E2.1.1.104	2.1.1.104	caffeoyl-CoA O-methyltransferase	13	17
CYP98A	1.14.14.96	5-O-(4-coumaroyl)-D-quinate 3'-monooxygenase	14	15
E2.3.1.133	2.3.1.133	shikimate O-hydroxycinnamoyltransferase	87	91
ROMT	2.1.1.240	trans-resveratrol di-O-methyltransferase	25	25
Total			153	153
ko00941 Flavonoid biosynthesis (14)
F3H	1.14.11.9	naringenin 3-dioxygenase	2	3
CYP73A	1.14.14.91	trans-cinnamate 4-monooxygenase	14	5
E2.1.1.104	2.1.1.104	caffeoyl-CoA O-methyltransferase	13	17
CHS	2.3.1.74	chalcone synthase	11	18
E5.5.1.6	5.5.1.6	chalcone isomerase	6	4
ANS	1.14.20.4	anthocyanidin synthase	4	3
FLS	1.14.20.	flavonol synthase	6	9
CYP75B1	1.14.14.8	flavonoid 3'-monooxygenase	10	10
CYP98A	1.14.14.96	5-O-(4-coumaroyl)-D-quinate 3'-monooxygenase	14	15
E2.3.1.133	2.3.1.133	shikimate O-hydroxycinnamoyltransferase	87	91
C12RT1	2.4.1.236	flavanone 7-O-glucoside 2''-O-beta-L-rhamnosyltransferase	2	1
DFR	1.1.1.219 1.1.1.234	bifunctional dihydroflavonol 4-reductase/flavanone 4-reductase	4	2
PGT1	2.4.1.357	phlorizin synthase	27	24
CYP93B2_16	1.14.19.76	flavone synthase II	8	4
Total			208	206
ko00944 Flavone and flavonol biosynthesis (3)
CYP75B1	1.14.14.82	flavonoid 3'-monooxygenase	10	10
C12RT1	2.4.1.236	flavanone 7-O-glucoside 2''-O-beta-L-rhamnosyltransferase	2	1
FG3	2.4.1.239	flavonol-3-O-glucoside/galactoside glucosyltransferase	2	2
	2.4.1.-
Total			14	13
ko00942 Anthocyanin biosynthesis (3)
UGT75C1	2.4.1.298	anthocyanidin 3-O-glucoside 5-O-glucosyltransferase	1	0
BZ1	2.4.1.115	anthocyanidin 3-O-glucosyltransferase	2	1
UGT79B1	2.4.2.51	anthocyanidin 3-O-glucoside 2'''-O-xylosyltransferase	5	3
Total			8	4
ko00943 Isoflavonoid biosynthesis (3)
CYP81E1_7	1.14.14.90 1.14.14.89	isoflavone/4'-methoxyisoflavone 2'-hydroxylase	23	17
VR	1.1.1.348	vestitone reductase	2	0
CYP93B2_16	1.14.19.76	flavone synthase II	8	4
			33	21
ko00901 Indole alkaloid biosynthesis (1)
DDC	4.1.1.28 4.1.1.105	aromatic-L-amino-acid/L-tryptophan decarboxylase	12	14
ko00950 Isoquinoline alkaloid biosynthesis (8)
AOC3	1.4.3.21	primary-amine oxidase	24	19
E1.10.3.1	1.10.3.1	polyphenol oxidase	51	59
ASP5	2.6.1.1	aspartate aminotransferase, chloroplastic	4	3
TAT	2.6.1.5	tyrosine aminotransferase	19	19
DDC	4.1.1.28 4.1.1.105	aromatic-L-amino-acid/L-tryptophan decarboxylase	12	14
GOT1	2.6.1.1	aspartate aminotransferase, cytoplasmic	8	5
GOT2	2.6.1.1	aspartate aminotransferase, mitochondrial	3	2
PAT	2.6.1.1	bifunctional aspartate aminotransferase and glutamate/aspartate-prephenate aminotransferase	4	4
	2.6.1.78
	2.6.1.79
Total			125	125
ko00960 Tropane, piperidine and pyridine alkaloid biosynthesis (9)
AOC3	1.4.3.21	primary-amine oxidase	24	19
ASP5	2.6.1.1	aspartate aminotransferase, chloroplastic	4	3
TAT	2.6.1.5	tyrosine aminotransferase	19	19
hisC	2.6.1.9	histidinol-phosphate aminotransferase	3	4
TR1	1.1.1.206	tropinone reductase I	11	8
GOT1	2.6.1.1	aspartate aminotransferase, cytoplasmic	8	5
GOT2	2.6.1.1	aspartate aminotransferase, mitochondrial	3	2
PAT	2.6.1.1	bifunctional aspartate aminotransferase and glutamate/aspartate-prephenate aminotransferase	4	4
	2.6.1.78
	2.6.1.79
HPPR	1.1.1.237	hydroxyphenylpyruvate reductase	4	3
Total			80	67
ko00232 Caffeine metabolism (3)
XDH	1.17.1.4	xanthine dehydrogenase/oxidase	4	5
	1.17.3.2
uaZ	1.7.3.3	urate oxidase	3	2
CYP1A2	1.14.14.1	cytochrome P450 family 1 subfamily A polypeptide 2	2	4
Total			9	11
ko00965 Betalain biosynthesis (3)
COMT	2.1.1.6	catechol O-methyltransferase	1	1
DDC	4.1.1.28 4.1.1.105	aromatic-L-amino-acid/L-tryptophan decarboxylase	12	14
DOPA	1.13.11.-	4,5-DOPA dioxygenase extradiol	8	7
Total			21	22
ko00966 Glucosinolate biosynthesis (3)
leuC	4.2.1.33	3-isopropylmalate/(R)-2-methylmalate dehydratase large subunit	7	8
	4.2.1.35
UGT74B1	2.4.1.195	N-hydroxythioamide S-beta-glucosyltransferase	1	2
CYP79A2	1.14.14.40	phenylalanine N-monooxygenase	21	13
Total			29	23
ko00261 Monobactam biosynthesis (6)
asd	1.2.1.11	aspartate-semialdehyde dehydrogenase	1	2
dapB	1.17.1.8	4-hydroxy-tetrahydrodipicolinate reductase	2	2
lysC	2.7.2.4	aspartate kinase	7	7
dapA	4.3.3.7	4-hydroxy-tetrahydrodipicolinate synthase	7	5
thrA	2.7.2.4	bifunctional aspartokinase / homoserine dehydrogenase 1	3	3
	1.1.1.3
PAPSS	2.7.7.4	3'-phosphoadenosine 5'-phosphosulfate synthase	10	10
	2.7.1.25
Total			30	29
ko00521 Streptomycin biosynthesis (4)
HK	2.7.1.1	hexokinase	24	18
E3.1.3.25	3.1.3.25	myo-inositol-1(or 4)-monophosphatase	5	6
pgm	5.4.2.	phosphoglucomutase	10	13
INO1	5.5.1.4	myo-inositol-1-phosphate synthase	6	3
Total			45	40
ko00524 Neomycin, kanamycin and gentamicin biosynthesis (1)
HK	2.7.1.1	hexokinase	24	18
ko00401 Novobiocin biosynthesis (2)
TAT	2.6.1.5	tyrosine aminotransferase	19	19
hisC	2.6.1.9	histidinol-phosphate aminotransferase	3	4
Total			22	23
ko00405 Phenazine biosynthesis (2)
trpE	4.1.3.27	anthranilate synthase component I	13	6
trpG	4.1.3.27	anthranilate synthase component II	2	2
Total			15	8
ko00333 Prodigiosin biosynthesis (3)
fabG	1.1.1.100	3-oxoacyl-[acyl-carrier protein] reductase	19	23
fabI	1.3.1.9	enoyl-[acyl-carrier protein] reductase I	6	5
	1.3.1.10
fabD	2.3.1.39	[acyl-carrier-protein] S-malonyltransferase	6	6
Total			31	34
ko00254 Aflatoxin biosynthesis (1)
ACACA	6.4.1.2	acetyl-CoA carboxylase / biotin carboxylase 1	3	4
	6.3.4.14
	2.1.3.15
ko00998 Biosynthesis of secondary metabolites - other antibiotics (1)
PLR	1.23.1.1 1.23.1.2 1.23.1.3 1.23.1.4	pinoresinol/lariciresinol reductase	5	4
ko00999 Biosynthesis of secondary metabolites - unclassified (3)
CYP73A	1.14.14.91	trans-cinnamate 4-monooxygenase	14	5
E2.1.1.104	2.1.1.104	caffeoyl-CoA O-methyltransferase	13	17
4CL	6.2.1.12	4-coumarate--CoA ligase	32	34
Total			59	56
