# Supplementary material for: Comparative transcriptome analysis to identify putative genes involved in carvacrol biosynthesis pathway in two species of Satureja, endemic medicinal herbs of Iran
Source: PLoS One. 2023 Jul 7;18(7):e0281351. doi: 10.1371/journal.pone.0281351 (PMC10328369; doi:10.1371/journal.pone.0281351)
Supplement: S10 Table — (XLSX) [file pone.0281351.s015.xlsx]

## Sheet: S9 Table
S9 Table. Transcripts related to terpenoid backbone biosynthesis in S. khuzistanica and S. rechingeri leaf transcriptome defined by KAAS.
Gene name	EC number	IUBMB Enzyme Nomenclature	No.of transcripts of S. khuzistanica	No.of transcripts of S. rechingeri
MVE pathway genes
ACCT	2.3.1.9	acetyl-CoA C-acetyltransferase	5	6
HMGS	2.3.3.10	hydroxymethylglutaryl-CoA synthase	10	7
HMGR	1.1.1.34	hydroxymethylglutaryl-CoA reductase (NADPH)	14	9
MEK	2.7.1.36	mevalonate kinase	2	2
PMK	2.7.4.2	phosphomevalonate kinase	3	2
MVD	4.1.1.33	diphosphomevalonate decarboxylase	3	3
			37	29
MEP pathway genes
DXS	2.2.1.7	1-deoxy-D-xylulose-5-phosphate synthase	8	7
DXR	1.1.1.267	1-deoxy-D-xylulose 5-phosphate reductoisomerase	2	2
CMT	2.7.7.60	2-C-methyl-D-erythritol 4-phosphate cytidylyl transferase	4	2
CMK	2.7.1.148	4-diphosphocytidyl-2-C-methyl-D-erythritol kinase	2	3
MCS	4.6.1.12	2-C-methyl-D-erythritol 2,4-cyclodiphosphate synthase	4	2
HDS	1.17.7.1	4-hydroxy-3-methylbut-2-en-1-yl diphosphate synthase	6	5
HDR	1.17.7.4	4-hydroxy-3-methylbut-2-enyl diphosphate reductase	9	9
		LytB protein
total			35	30
Downstream terpene pathway genes
IDI	5.3.3.2	isopentenyl diphosphate isomerase	5	7
DMAPP	2.5.1.1	Dimethylallyl transtransferase	3	2
GPS		DMAPP:IPP-dimethylallyltransferase
GPPS	1.3.1.83	Geranylgeranyl diphosphate reductase	11	7
GGPS	2.5.1.1	Geranylgeranyl diphosphate synthase	18	11
preA	2.5.1.85	all-trans-nonaprenyl diphosphate synthase [geranylgeranyl-diphosphate specific	2	6
SPS	2.5.1.84
FPPS	2.5.1.10	(2E,6E)-farnesyl diphosphate synthase	11	5
DHDDS	2.5.1.87	ditrans,polycis-polyprenyl diphosphate synthase	46	39
		(2E,6E)-farnesyl diphosphate specific
FNTB	2.5.1.58	protein farnesyltransferase	3	2
FNTA	2.5.1.59	protein farnesyltransferase/geranylgeranyltransferase type-1 subunit alpha	2	2
ipk	2.7.4.26	isopentenyl phosphate kinase	4	6
RCE1	3.4.22.-	prenyl protein peptidase	5	3
PCME	3.1.1.-	prenylcysteine alpha-carboxyl methylesterase	9	8
ICMT	2.1.1.100	protein-S-isoprenylcysteine O-methyltransferase	3	6
FLDH	1.1.1.354	NAD+-dependent farnesol dehydrogenase	2	2
PCYOX1	1.8.3.5	prenylcysteine oxidase / farnesylcysteine lyase	4	6
FOLK	2.7.1.216	farnesol kinase	5	8
STE24	3.4.24.84	Ste24 endopeptidase	5	7
PDSS2	2.5.1.91	all-trans-decaprenyl-diphosphate synthase	0	0
Total			138	127
Monoterpenoid biosynthesis pathway genes
TPS	4.2.3.108	1,8-cineole synthase	31	17
10HGO	2.4.1.324	8-hydroxygeraniol dehydrogenase	15	14
EC 1.1.1.208	1.1.1.208	(+)-neomenthol dehydrogenase	59	43
		monoterpenoid dehydrogenase
Total			105	74
Sesquiterpenoid and triterpenoid biosynthesis pathway genes
FLDH	1.1.1.354	NAD+-dependent farnesol dehydrogenase	2	2
SQLE	1.14.14.17	squalene monooxygenase	9	6
FDFT1	2.5.1.21	farnesyl-diphosphate farnesyltransferase	7	4
AFS1	4.2.3.46	α-farnesene synthase	4	0
NES1	4.2.3.48	(3S,6E)-nerolidol synthase	5	3
GERD	4.2.3.75	(–)-germacrene D synthase	12	8
LUS	5.4.99.41	lupeol synthase	3	4
LUP4	5.4.99.39	beta-amyrin synthase	21	13
Total			63	40
Diterpenoid biosynthesis pathway genes
EC 5.5.1.13	5.5.1.13	ent-copalyl diphosphate synthase	9	17
EC 4.2.3.19	4.2.3.19	ent-kaurene synthase	19	11
CYP701	1.14.14.86	ent-kaurene oxidase	5	3
CYP88A3	1.14.14.107	ent-kaurenoic acid monooxygenase	24	13
EC 1.14.11.15	1.14.11.15	gibberellin 3beta-dioxygenase	2	2
EC 1.14.11.13	1.14.11.13	gibberellin 2beta-dioxygenase	23	21
EC 1.14.11.12	1.14.11.12	gibberellin-44 dioxygenase	26	20
CYP82G1	1.14.14.58 1.14.14.59	trimethyltridecatetraene/dimethylnonatriene synthase	4	4
TPS04	4.2.3.144	geranyllinalool synthase	2	6
GTS		γ-terpinene synthase
Total			114	97
