# Supplementary material for: Comparative transcriptome analysis to identify putative genes involved in carvacrol biosynthesis pathway in two species of Satureja, endemic medicinal herbs of Iran
Source: PLoS One. 2023 Jul 7;18(7):e0281351. doi: 10.1371/journal.pone.0281351 (PMC10328369; doi:10.1371/journal.pone.0281351)
Supplement: S11 Table — (XLSX) [file pone.0281351.s016.xlsx]

## Sheet: S11 Table
S11 Table. Differentially expressed and annotation for transcription factor gene families of Satureja.
Gene id	TF family	Organism	logFC	logCPM	PValue	FDR	Sk_1	Sk_2	Sk_3	Sr_1	Sr_2	Sr_3	Sk_1.1	Sk_2.1	Sk_3.1	Sr_1.1	Sr_2.1	Sr_3.1	pident	length	mismatch	gapopen	qstart	qend	sstart	send	evalue	bitscore	db_hit_len	pct_hit_len_aligned	Accession numbers
TRINITY_DN4025_c1_g4_i2	bZIP	Coffea canephora	8.85381	0.821847	9.32e-13	1.01e-11	0	0	0	47	66	56	0	0	0	2.67459	4.05429	3.20278	85.455	275	39	1	2	823	39	313	2.04e-157	446	275	83.59	Cc01_g05110
TRINITY_DN525_c0_g3_i1	GATA	Fragaria x ananassa	-14.975	6.85221	1.23e-84	7.98e-82	3847	5340	3214	0	0	0	225.843	278.605	188.07	0	0	0	87.76	433	26	1	3	1301	391	796	0	662	406	51.01	FANhyb_rscf00000233.1.g00002.1
TRINITY_DN5722_c2_g1_i2	FAR1	Fragaria x ananassa	4.49338	4.36946	2.71e-18	4.96e-17	32	47	15	653	754	606	1.8786	2.45214	0.877739	37.1597	46.3172	34.6587	84.592	331	51	0	3	995	213	543	0	588	331	60.96	FANhyb_rscf00000068.1.g00012.1
TRINITY_DN4979_c0_g3_i8	HSF	Salvia miltiorrhiza	-9.51122	1.44799	1.7e-13	2.03e-12	91	68	116	0	0	0	5.34227	3.54778	6.78785	0	0	0	78.599	257	36	6	3	719	103	358	9.83e-115	339	256	68.82	SMil_00019949-RA_Salv
TRINITY_DN11729_c0_g2_i1	bZIP	Salvia miltiorrhiza	-8.48304	0.480317	1.19e-09	8.61e-09	66	37	32	0	0	0	3.87461	1.93041	1.87251	0	0	0	88.92	361	40	0	3	1085	67	427	0	607	361	76.32	SMil_00007005-RA_Salv
TRINITY_DN181_c0_g2_i1	MYB	Salvia miltiorrhiza	9.63176	1.56229	5.01e-10	3.83e-09	0	0	0	83	44	168	0	0	0	4.72321	2.70286	9.60834	73.469	196	29	5	5	550	142	328	4.96e-62	201	187	56.84	SMil_00018249-RA_Salv
TRINITY_DN19771_c0_g1_i1	C3H	Salvia miltiorrhiza	8.85894	0.826637	1.02e-11	9.75e-11	0	0	0	46	46	79	0	0	0	2.61769	2.82572	4.51821	80.333	300	55	3	5	895	22	320	1.56e-158	451	299	92.86	SMil_00011928-RA_Salv
TRINITY_DN9354_c0_g2_i2	MYB	Sesamum indicum	-3.60943	0.663907	7.09e-06	3.53e-05	32	43	69	3	6	2	1.8786	2.24345	4.0376	0.170719	0.368572	0.114385	72	200	48	5	11	607	1	193	1.98e-95	281	193	96.98	XP_011097428.1
TRINITY_DN499_c2_g2_i1	HB-other	Oryza glumaepatula	-4.28186	2.37191	3e-10	2.36e-09	154	201	160	3	9	13	9.04076	10.4868	9.36255	0.170719	0.552858	0.743503	70.805	298	87	0	29	922	184	481	3.87e-153	455	298	53.6	OGLUM05G28390.1
TRINITY_DN928_c0_g1_i2	MYB	Ocimum tenuiflorum	-6.64773	2.13168	4.43e-11	3.9e-10	145	147	157	4	0	0	8.51241	7.66946	9.187	0.227625	0	0	79.581	191	39	0	69	641	2	192	1.33e-96	293	191	99.48	Ote100223450171
TRINITY_DN3606_c0_g1_i1	bHLH	Cannabis sativa	-6.70839	3.88878	1.58e-29	6.1e-28	625	460	456	6	2	6	36.6914	23.9997	26.6833	0.341437	0.122857	0.343155	77.907	86	11	1	75	332	8	85	1.34e-27	103	78	91.76	PK04509.1
TRINITY_DN3606_c0_g1_i2	bHLH	Cannabis sativa	-12.0328	3.91949	1.82e-27	6.31e-26	307	771	544	0	0	0	18.0228	40.2256	31.8327	0	0	0	77.907	86	11	1	75	332	8	85	1.91e-27	103	78	91.76	PK04509.1
TRINITY_DN3131_c0_g1_i1	bZIP	Sesamum indicum	-9.49024	1.42801	2.63e-12	2.69e-11	110	115	51	0	0	0	6.45769	5.99992	2.98431	0	0	0	92.357	157	12	0	86	556	1	157	1.64e-69	215	157	100	XP_011081579.1
TRINITY_DN3131_c0_g1_i4	bZIP	Sesamum indicum	8.37444	0.376794	1.65e-08	1.04e-07	0	0	0	30	63	27	0	0	0	1.70719	3.87001	1.5442	92.357	157	12	0	86	556	1	157	1.49e-69	215	157	100	XP_011081579.1
TRINITY_DN4965_c0_g1_i4	Trihelix	Sesamum indicum	-10.6456	2.54956	2.77e-21	6.41e-20	207	262	147	0	0	0	12.1522	13.6694	8.60184	0	0	0	87.444	446	49	2	87	1403	1	446	0	758	446	93.31	XP_011101478.1
TRINITY_DN32054_c0_g1_i1	ERF	Salvia miltiorrhiza	-6.72883	0.61628	2.28e-09	1.6e-08	48	74	30	0	0	1	2.8179	3.86082	1.75548	0	0	0.0571925	70.28	286	72	5	89	925	1	280	8.57e-91	277	280	100	SMil_00019345-RA_Salv
TRINITY_DN821_c0_g1_i1	TCP	Malus domestica	-13.3231	5.20331	3.94e-63	8.21e-61	1308	1629	1001	0	0	0	76.7878	84.9902	58.5745	0	0	0	90.137	730	69	1	91	2280	186	912	0	1316	727	70.93	MDP0000304904
TRINITY_DN7731_c0_g2_i2	bHLH	Sesamum indicum	10.8327	2.73253	2.91e-22	7.22e-21	0	0	0	170	261	236	0	0	0	9.67405	16.0329	13.4974	74.522	314	73	5	95	1018	7	319	7.67e-111	330	313	97.81	XP_011082599.1
TRINITY_DN3203_c0_g2_i5	MYB_related	Salvia miltiorrhiza	11.5377	3.42821	3.09e-34	1.58e-32	0	0	0	428	332	335	0	0	0	24.3559	20.3943	19.1595	71.963	321	74	6	97	1053	20	326	9.55e-112	334	307	93.88	SMil_00020263-RA_Salv
TRINITY_DN9150_c0_g1_i2	bHLH	Ocimum tenuiflorum	-8.206	0.22781	9.68e-11	8.11e-10	26	46	41	0	0	0	1.52636	2.39997	2.39915	0	0	0	76.087	230	51	2	97	777	1	229	6.21e-118	341	229	100	Ote100124420051
TRINITY_DN7049_c1_g1_i2	bHLH	Sesamum indicum	8.51879	0.509744	1.15e-09	8.37e-09	0	0	0	34	65	34	0	0	0	1.93481	3.99286	1.94455	74.098	305	46	3	103	921	1	304	1.29e-114	341	304	100	XP_011076653.1
TRINITY_DN14020_c0_g1_i7	AP2	Ocimum tenuiflorum	8.45359	0.449904	3.14e-11	2.82e-10	0	0	0	36	35	58	0	0	0	2.04862	2.15	3.31717	73.063	542	110	11	104	1678	1	523	0	734	523	100	Ote100063230091
TRINITY_DN1446_c0_g1_i3	HSF	Camelina sativa	11.8005	3.68857	2.89e-37	1.76e-35	0	0	0	446	351	520	0	0	0	25.3802	21.5615	29.7401	77.843	510	113	0	108	1637	2	511	0	821	510	67.28	Csa11g010730.1
TRINITY_DN1446_c0_g1_i1	HSF	Camelina sativa	7.95471	-0.00183311	1.13e-08	7.22e-08	0	0	0	20	27	44	0	0	0	1.13812	1.65857	2.51647	78.235	510	111	0	108	1637	2	511	0	818	510	67.28	Csa11g010730.1
TRINITY_DN753_c0_g1_i1	HD-ZIP	Sesamum indicum	-9.26094	1.20902	4.99e-07	2.72e-06	130	86	18	0	0	0	7.63181	4.4869	1.05329	0	0	0	80.144	836	125	11	108	2516	1	828	0	1307	828	100	XP_011091721.1
TRINITY_DN3377_c0_g1_i2	C2H2	Dorcoceras hygrometricum	14.1471	6.02536	7.75e-96	1.27e-92	0	0	0	2305	1970	2412	0	0	0	131.169	121.015	137.948	81.953	676	116	4	120	2141	1	672	0	1055	672	75.93	KZV28906.1
TRINITY_DN3742_c0_g2_i2	MYB_related	Salvia miltiorrhiza	-11.0918	2.98842	1.82e-23	4.82e-22	336	214	274	0	0	0	19.7253	11.1651	16.0334	0	0	0	87.22	313	34	2	121	1041	1	313	1.7e-180	511	313	100	SMil_00019332-RA_Salv
TRINITY_DN2724_c0_g1_i3	HSF	Ocimum tenuiflorum	-6.67921	1.31458	8.85e-11	7.45e-10	57	112	84	0	0	2	3.34626	5.8434	4.91534	0	0	0.114385	73.684	323	60	7	122	1027	1	319	1.23e-145	435	319	100	Ote100087380061
TRINITY_DN19840_c0_g2_i1	YABBY	Salvia miltiorrhiza	2.82337	3.30167	5.9e-08	3.49e-07	22	63	45	263	308	304	1.29154	3.28691	2.63322	14.9663	18.92	17.3865	75	192	37	4	123	686	28	212	2.37e-99	293	185	86.05	SMil_00012607-RA_Salv
TRINITY_DN1311_c0_g3_i1	bZIP	Salvia miltiorrhiza	-2.38953	4.54152	1.37e-09	9.89e-09	619	930	545	91	148	140	36.3392	48.5211	31.8912	5.17846	9.09144	8.00695	77.228	808	119	6	123	2450	1	775	0	1009	775	100	SMil_00022961-RA_Salv
TRINITY_DN3594_c1_g3_i1	ERF	Salvia miltiorrhiza	-4.47783	3.08423	1.32e-10	1.09e-09	278	366	216	20	4	13	16.3203	19.0954	12.6394	1.13812	0.245715	0.743503	76.395	233	32	6	126	824	1	210	3.64e-100	298	210	100	SMil_00022980-RA_Salv
TRINITY_DN4339_c0_g1_i9	MYB_related	Salvia miltiorrhiza	11.678	3.5672	8.06e-33	3.76e-31	0	0	0	333	369	504	0	0	0	18.9498	22.6672	28.825	79.81	525	76	3	129	1613	1	525	0	823	525	100	SMil_00000117-RA_Salv
TRINITY_DN857_c0_g1_i2	WRKY	Salvia miltiorrhiza	-10.5736	2.47906	4.99e-23	1.3e-21	186	183	210	0	0	0	10.9194	9.5477	12.2883	0	0	0	77.273	176	26	3	132	629	1	172	9.08e-80	246	172	59.72	SMil_00023213-RA_Salv
TRINITY_DN857_c0_g1_i5	WRKY	Salvia miltiorrhiza	-2.79676	1.52956	5.88e-05	0.000265033	92	90	76	9	20	6	5.40098	4.69559	4.44721	0.512156	1.22857	0.343155	77.273	176	26	3	132	629	1	172	1.37e-79	246	172	59.72	SMil_00023213-RA_Salv
TRINITY_DN11195_c0_g2_i2	bHLH	Salvia miltiorrhiza	-8.31304	0.324944	3.18e-10	2.49e-09	54	33	33	0	0	0	3.17014	1.72172	1.93103	0	0	0	82.71	214	33	3	133	765	28	240	6.79e-113	331	213	84.19	SMil_00013893-RA_Salv
TRINITY_DN11195_c0_g2_i3	bHLH	Salvia miltiorrhiza	7.85583	-0.0895985	6.75e-11	5.78e-10	0	0	0	29	25	31	0	0	0	1.65028	1.53572	1.77297	82.71	214	33	3	133	765	28	240	7.84e-113	331	213	84.19	SMil_00013893-RA_Salv
TRINITY_DN2041_c0_g1_i2	WRKY	Ocimum tenuiflorum	11.1197	3.01514	1.07e-16	1.72e-15	0	0	0	357	326	131	0	0	0	20.3155	20.0258	7.49222	74.829	584	109	9	137	1822	1	568	0	817	568	97.76	Ote100006840031
TRINITY_DN821_c0_g1_i5	TCP	Malus domestica	-11.3755	3.26841	3.67e-29	1.39e-27	400	306	302	0	0	0	23.4825	15.965	17.6718	0	0	0	89.877	731	68	1	138	2312	182	912	0	1334	731	71.32	MDP0000304904
TRINITY_DN13164_c3_g1_i3	WRKY	Sesamum indicum	10.7195	2.62122	1.19e-15	1.74e-14	0	0	0	108	219	291	0	0	0	6.14587	13.4529	16.643	76.093	343	64	7	138	1136	1	335	5.29e-152	437	335	100	XP_011074403.1
TRINITY_DN13164_c3_g1_i5	WRKY	Sesamum indicum	-10.9054	2.80475	2.28e-27	7.84e-26	245	261	226	0	0	0	14.383	13.6172	13.2246	0	0	0	76.093	343	64	7	138	1136	1	335	2.08e-152	437	335	100	XP_011074403.1
TRINITY_DN19331_c0_g1_i8	bZIP	Salvia miltiorrhiza	-3.54568	1.00161	9.56e-08	5.55e-07	43	71	72	7	4	4	2.52437	3.7043	4.21315	0.398343	0.245715	0.22877	75	140	28	2	140	559	1	133	1.98e-69	214	133	100	SMil_00008616-RA_Salv
TRINITY_DN2903_c0_g2_i2	MIKC_MADS	Salvia miltiorrhiza	11.0471	2.94351	1.08e-23	2.92e-22	0	0	0	350	215	216	0	0	0	19.9172	13.2072	12.3536	89.6	250	17	3	145	870	1	249	6.18e-158	445	249	100	SMil_00020855-RA_Salv
TRINITY_DN990_c0_g2_i1	GATA	Salvia miltiorrhiza	-10.6854	2.58868	5.19e-24	1.44e-22	231	211	185	0	0	0	13.5611	11.0086	10.8254	0	0	0	84.81	316	41	4	153	1082	1	315	2.58e-161	460	315	100	SMil_00005802-RA_Salv
TRINITY_DN4867_c0_g3_i1	CO-like	Salvia miltiorrhiza	10.1376	2.05236	1.7e-09	1.21e-08	0	0	0	154	39	228	0	0	0	8.76355	2.39572	13.0399	77.015	335	30	5	161	1162	1	289	5.31e-139	401	289	86.53	SMil_00028639-RA_Salv
TRINITY_DN7731_c0_g2_i1	bHLH	Sesamum indicum	-10.8432	2.74359	1.77e-21	4.14e-20	276	269	158	0	0	0	16.2029	14.0346	9.24552	0	0	0	73.418	316	77	5	165	1094	5	319	8.4e-109	326	315	98.44	XP_011082599.1
TRINITY_DN3757_c0_g1_i12	NAC	Helianthus annuus	-4.73435	7.07709	7.16e-51	8.54e-49	4107	5182	4592	145	145	212	241.107	270.362	268.705	8.2514	8.90716	12.1248	79.717	212	41	1	170	799	1	212	1.62e-114	342	212	85.14	Han006117
TRINITY_DN3392_c0_g3_i1	NAC	Salvia miltiorrhiza	-8.54099	0.533883	6.69e-11	5.73e-10	51	62	30	0	0	0	2.99402	3.23474	1.75548	0	0	0	78.618	463	89	4	175	1542	31	490	0	728	460	77.18	SMil_00009271-RA_Salv
TRINITY_DN7731_c0_g2_i3	bHLH	Sesamum indicum	10.477	2.38339	3.15e-18	5.73e-17	0	0	0	157	125	245	0	0	0	8.93427	7.67859	14.0122	73.418	316	77	5	177	1106	5	319	9.59e-109	326	315	98.44	XP_011082599.1
TRINITY_DN1247_c0_g1_i5	NAC	Actinidia chinensis	-11.2269	3.12158	5.32e-27	1.78e-25	312	384	225	0	0	0	18.3164	20.0345	13.1661	0	0	0	81.643	572	93	5	179	1888	157	718	0	876	562	76.88	Achn219111
TRINITY_DN2053_c0_g1_i15	NF-YB	Juglans regia	-8.62805	0.614832	1.86e-08	1.16e-07	56	76	21	0	0	0	3.28755	3.96517	1.22883	0	0	0	77.5	160	31	1	180	644	80	239	1.03e-54	180	160	66.95	WALNUT_00030998-RA
TRINITY_DN821_c0_g1_i2	TCP	Malus domestica	-9.69163	1.62139	1.25e-13	1.51e-12	145	91	77	0	0	0	8.51241	4.74776	4.50573	0	0	0	91.317	714	62	0	180	2321	199	912	0	1316	714	69.66	MDP0000304904
TRINITY_DN16541_c0_g4_i1	C2H2	Salvia miltiorrhiza	-9.13777	1.09291	3.05e-08	1.85e-07	25	125	70	0	0	0	1.46766	6.52165	4.09612	0	0	0	70.303	165	32	6	180	641	27	185	1.24e-63	200	159	85.95	SMil_00008629-RA_Salv
TRINITY_DN582_c0_g2_i1	C3H	Salvia miltiorrhiza	7.41066	3.69401	7.03e-08	4.14e-07	0	8	0	467	377	469	0	0.417386	0	26.5752	23.1586	26.8233	77.077	349	64	7	180	1181	1	348	1.91e-175	500	348	100	SMil_00000153-RA_Salv
TRINITY_DN13560_c0_g1_i1	FAR1	Ocimum tenuiflorum	9.72149	1.64843	2.65e-12	2.72e-11	0	0	0	56	127	125	0	0	0	3.18675	7.80144	7.14906	85.646	209	29	1	185	808	1	209	3.34e-119	347	209	92.89	Ote100244760081
TRINITY_DN1184_c0_g2_i1	ERF	Raphanus sativus	-11.2897	3.18353	6.86e-31	2.88e-29	289	391	281	0	0	0	16.9661	20.3997	16.443	0	0	0	76.74	546	122	2	188	1822	27	568	0	850	542	57.48	Rsa1.0_03034.1_g00001.1
TRINITY_DN3709_c0_g1_i4	bZIP	Salvia miltiorrhiza	11.5714	3.46161	6.27e-37	3.77e-35	0	0	0	364	361	394	0	0	0	20.7139	22.1758	22.5338	92.126	381	29	1	188	1327	25	405	0	660	381	94.07	SMil_00009264-RA_Salv
TRINITY_DN2053_c0_g1_i6	NF-YB	Juglans regia	-3.30109	3.44956	6.56e-10	4.94e-09	310	403	336	36	47	18	18.1989	21.0258	19.6614	2.04862	2.88715	1.02947	77.848	158	30	1	190	648	82	239	6.8e-54	181	158	66.11	WALNUT_00030998-RA
TRINITY_DN2274_c0_g1_i1	NF-YC	Ipomoea trifida	2.01258	4.81401	2.52e-11	2.29e-10	172	195	224	880	755	669	10.0975	10.1738	13.1076	50.0775	46.3787	38.2618	89.474	114	12	0	196	537	29	142	6.44e-52	167	114	80.28	Itr_sc000862.1_g00006.1
TRINITY_DN5358_c0_g3_i2	SBP	Salvia miltiorrhiza	-10.8508	2.75102	6.1e-26	1.89e-24	236	272	199	0	0	0	13.8547	14.1911	11.6447	0	0	0	77.547	481	92	7	197	1603	16	492	0	671	477	96.95	SMil_00000740-RA_Salv
TRINITY_DN627_c0_g1_i3	Trihelix	Nicotiana benthamiana	-2.21559	3.12282	2.03e-08	1.26e-07	197	298	262	49	51	56	11.5651	15.5476	15.3312	2.7884	3.13286	3.20278	93.583	374	24	0	198	1319	1	374	0	741	374	52.38	Niben101Scf00646g07008.1
TRINITY_DN2300_c0_g1_i4	bHLH	Salvia miltiorrhiza	11.2898	3.18307	1.82e-21	4.27e-20	0	0	0	271	425	215	0	0	0	15.4216	26.1072	12.2964	84.536	291	43	2	203	1072	61	350	1.39e-143	417	290	82.86	SMil_00001895-RA_Salv
TRINITY_DN2300_c0_g1_i6	bHLH	Salvia miltiorrhiza	-2.32043	4.32372	2.6e-05	0.000122166	517	735	527	169	122	49	30.3511	38.3473	30.8379	9.61715	7.4943	2.80243	84.536	291	43	2	203	1072	61	350	2.04e-143	417	290	82.86	SMil_00001895-RA_Salv
TRINITY_DN309_c1_g2_i1	FAR1	Ipomoea trifida	-10.2604	2.17276	1.94e-20	4.23e-19	136	195	140	0	0	0	7.98405	10.1738	8.19223	0	0	0	70.69	232	68	0	204	899	43	274	1.25e-122	362	232	51.9	Itr_sc000772.1_g00020.1
TRINITY_DN10457_c0_g2_i1	NAC	Dorcoceras hygrometricum	-2.26867	4.38523	8.04e-07	4.33e-06	660	668	507	67	147	150	38.7461	34.8517	29.6676	3.81272	9.03002	8.57888	83.093	485	80	1	207	1655	411	895	0	852	485	54.19	KZV39672.1
TRINITY_DN1405_c0_g4_i1	ERF	Salvia miltiorrhiza	-5.20463	2.32986	1.57e-15	2.28e-14	178	212	123	4	3	6	10.4497	11.0607	7.19746	0.227625	0.184286	0.343155	78.09	178	22	2	207	737	19	180	1.44e-87	261	162	89.01	SMil_00003292-RA_Salv
TRINITY_DN11896_c0_g1_i1	DBB	Salvia miltiorrhiza	-12.1379	4.0238	4.54e-50	5.11e-48	542	626	554	0	0	0	31.8188	32.6604	32.4178	0	0	0	84.615	299	34	2	210	1073	1	298	0	519	298	100	SMil_00017205-RA_Salv
TRINITY_DN31130_c0_g1_i1	ERF	Salvia miltiorrhiza	-8.14084	0.169155	1.78e-10	1.43e-09	28	34	45	0	0	0	1.64378	1.77389	2.63322	0	0	0	76.498	217	41	3	213	863	44	250	6.72e-50	170	207	82.8	SMil_00030428-RA_Salv
TRINITY_DN15718_c0_g2_i2	C2H2	Salvia miltiorrhiza	-8.25193	0.269483	1.54e-12	1.63e-11	36	41	39	0	0	0	2.11343	2.1391	2.28212	0	0	0	79.476	687	104	7	215	2164	1	687	0	1011	687	100	SMil_00003924-RA_Salv
TRINITY_DN13916_c0_g1_i5	bHLH	Salvia miltiorrhiza	8.40194	0.402447	1.86e-10	1.5e-09	0	0	0	34	55	34	0	0	0	1.93481	3.37858	1.94455	74.725	182	34	3	218	751	1	174	8.75e-59	191	174	84.88	SMil_00013304-RA_Salv
TRINITY_DN12170_c0_g1_i1	LBD	Petunia inflata	3.3994	4.61994	6.24e-20	1.3e-18	98	66	60	804	764	725	5.75321	3.44343	3.51096	45.7526	46.9315	41.4646	85.024	207	31	0	226	846	9	215	6.13e-127	376	207	57.82	Peinf101Scf01921g00008.1
TRINITY_DN7752_c0_g1_i2	C2H2	Dorcoceras hygrometricum	11.3819	3.27406	1.5e-33	7.4e-32	0	0	0	339	293	351	0	0	0	19.2912	17.9986	20.0746	70.4	375	104	3	226	1338	1	372	6.32e-144	423	372	100	KZV46343.1
TRINITY_DN2421_c1_g1_i2	bHLH	Actinidia chinensis	-2.02486	3.72749	4.91e-06	2.48e-05	323	455	351	65	122	76	18.9621	23.7388	20.5391	3.6989	7.4943	4.34663	75.202	371	72	5	228	1313	205	564	0	530	360	63.83	Achn013161
TRINITY_DN15086_c0_g1_i4	NF-YA	Salvia miltiorrhiza	-6.45019	3.28332	0.000264487	0.00109077	342	402	274	0	0	11	20.0775	20.9736	16.0334	0	0	0.629118	90.777	206	18	1	232	846	5	210	3.75e-113	332	206	96.71	SMil_00020910-RA_Salv
TRINITY_DN14503_c0_g2_i2	HSF	Salvia miltiorrhiza	6.46001	2.68894	1.53e-05	7.39e-05	7	0	0	258	158	231	0.410944	0	0	14.6818	9.70573	13.2115	77.682	466	60	7	235	1584	20	457	0	671	438	95.84	SMil_00006271-RA_Salv
TRINITY_DN4244_c0_g1_i3	ERF	Gossypium hirsutum	-11.7471	3.6361	1.76e-37	1.08e-35	455	504	357	0	0	0	26.7113	26.2953	20.8902	0	0	0	72.554	419	109	2	236	1492	9	421	0	627	413	59.6	Gh_A09G0861
TRINITY_DN22432_c0_g1_i1	GRAS	Malus domestica	-12.2344	4.11961	4.9e-52	6.18e-50	570	696	578	0	0	0	33.4626	36.3126	33.8222	0	0	0	76.821	151	33	1	238	690	99	247	1.7e-65	210	149	57.75	MDP0000258655
TRINITY_DN1110_c0_g1_i3	bZIP	Sesamum indicum	8.91704	0.881231	1.89e-11	1.75e-10	0	0	0	84	51	43	0	0	0	4.78012	3.13286	2.45928	83.889	540	69	6	238	1812	1	537	0	749	537	93.55	XP_011088545.1
TRINITY_DN14580_c0_g2_i1	NAC	Gossypium hirsutum	-5.53778	4.40269	6.88e-05	0.0003073	710	716	761	13	31	0	41.6814	37.356	44.5306	0.739781	1.90429	0	82.812	384	63	2	241	1389	323	704	0	633	382	54.26	Gh_A01G0250
TRINITY_DN1473_c1_g2_i1	NAC	Brassica napus	-9.74205	1.67005	1.1e-13	1.34e-12	140	121	66	0	0	0	8.21888	6.31296	3.86205	0	0	0	78.75	400	71	6	241	1416	25	418	0	623	394	72.29	GSBRNA2T00136766001
TRINITY_DN646_c2_g1_i2	Trihelix	Salvia miltiorrhiza	-8.93196	0.897385	1.62e-08	1.01e-07	105	38	40	0	0	0	6.16416	1.98258	2.34064	0	0	0	70.455	308	87	2	246	1166	52	356	1.67e-102	317	305	76.83	SMil_00002052-RA_Salv
TRINITY_DN10457_c0_g2_i2	NAC	Dorcoceras hygrometricum	9.75582	1.68164	9.18e-17	1.48e-15	0	0	0	128	85	106	0	0	0	7.28399	5.22144	6.06241	83.093	485	80	1	248	1696	411	895	0	852	485	54.19	KZV39672.1
TRINITY_DN7757_c0_g1_i1	MIKC_MADS	Sesamum indicum	-2.23732	3.04876	2.24e-07	1.26e-06	185	287	249	61	37	49	10.8607	14.9737	14.5705	3.47128	2.27286	2.80243	77.2	250	45	3	250	963	1	250	2.54e-126	367	250	100	XP_011082936.1
TRINITY_DN4932_c0_g1_i1	STAT	Salvia miltiorrhiza	11.2147	3.10888	9.1e-31	3.79e-29	0	0	0	306	253	317	0	0	0	17.4133	15.5415	18.13	79.763	761	104	3	251	2386	128	887	0	1202	760	85.68	SMil_00012314-RA_Salv
TRINITY_DN16691_c0_g2_i3	bHLH	Actinidia chinensis	-6.49053	4.9404	1.54e-05	7.41e-05	957	1114	1149	30	0	5	56.1819	58.121	67.2348	1.70719	0	0.285963	79.667	300	61	0	253	1152	270	569	7.79e-171	499	300	52.72	Achn144111
TRINITY_DN16691_c0_g2_i1	bHLH	Actinidia chinensis	-6.68571	0.575988	3.1e-09	2.13e-08	37	77	34	1	0	0	2.17213	4.01734	1.98954	0.0569062	0	0	74.074	324	60	1	253	1224	270	569	1.39e-166	489	300	52.72	Achn144111
TRINITY_DN5679_c0_g1_i4	MYB_related	Ocimum tenuiflorum	8.05727	0.0896482	4.52e-11	3.97e-10	0	0	0	39	26	33	0	0	0	2.21934	1.59715	1.88735	81.495	281	49	1	253	1086	1	281	2.88e-155	440	281	99.65	Ote100258720021
TRINITY_DN5679_c0_g1_i2	MYB_related	Ocimum tenuiflorum	-10.8381	2.73859	2.36e-26	7.52e-25	240	234	223	0	0	0	14.0895	12.2085	13.0491	0	0	0	81.915	282	48	1	253	1089	1	282	2.97e-155	443	282	100	Ote100258720021
TRINITY_DN5679_c0_g1_i6	MYB_related	Ocimum tenuiflorum	8.67283	0.65285	1.67e-10	1.35e-09	0	0	0	73	32	46	0	0	0	4.15415	1.96572	2.63086	81.915	282	48	1	253	1089	1	282	4.91e-155	443	282	100	Ote100258720021
TRINITY_DN6607_c0_g1_i1	C2H2	Salvia miltiorrhiza	3.10072	3.574	1.98e-08	1.23e-07	28	37	65	263	417	399	1.64378	1.93041	3.80354	14.9663	25.6158	22.8198	79.646	226	40	4	254	913	78	303	1.28e-113	336	226	73.14	SMil_00003243-RA_Salv
TRINITY_DN3757_c0_g1_i11	NAC	Helianthus annuus	-3.12801	6.15087	3.71e-28	1.34e-26	1849	2358	2570	237	255	254	108.548	123.024	150.386	13.4868	15.6643	14.5269	79.717	212	41	1	256	885	1	212	7.15e-114	341	212	85.14	Han006117
TRINITY_DN3757_c0_g1_i3	NAC	Helianthus annuus	3.61256	3.31409	1.3e-12	1.38e-11	20	41	19	289	360	280	1.17413	2.1391	1.1118	16.4459	22.1143	16.0139	79.717	212	41	1	256	885	1	212	3.48e-111	339	212	85.14	Han006117
TRINITY_DN3296_c0_g2_i3	bZIP	Ocimum tenuiflorum	6.10939	3.25954	0.00145886	0.00529645	0	15	0	360	269	332	0	0.782598	0	20.4862	16.5243	18.9879	75.98	408	81	9	259	1467	1	396	0	524	396	100	Ote100109980161
TRINITY_DN9114_c0_g1_i5	C3H	Petunia inflata	-9.35288	7.46159	1.72e-54	2.47e-52	6876	7338	4593	5	15	7	403.664	382.847	268.764	0.284531	0.92143	0.400348	76.796	181	37	2	261	791	120	299	1.27e-91	284	180	55.9	Peinf101Scf04194g00019.1
TRINITY_DN3767_c0_g1_i3	MYB_related	Gossypium hirsutum	-10.0727	3.85389	4.31e-43	3.47e-41	451	552	525	1	0	0	26.4765	28.7996	30.7209	0.0569062	0	0	84.289	401	63	0	264	1466	334	734	0	738	401	54.63	Gh_A05G1133
TRINITY_DN28739_c0_g3_i1	TCP	Sesamum indicum	10.8382	2.73789	6.62e-18	1.17e-16	0	0	0	315	224	134	0	0	0	17.9255	13.76	7.6638	71.831	284	69	5	265	1098	1	279	7.02e-84	262	279	90.29	XP_011098917.1
TRINITY_DN3561_c0_g2_i1	bHLH	Actinidia chinensis	-2.18367	4.54316	5.17e-10	3.94e-09	732	623	660	109	140	180	42.973	32.5039	38.6205	6.20278	8.60002	10.2947	79.538	303	62	0	270	1178	266	568	1.1e-179	530	303	53.25	Achn144111
TRINITY_DN3561_c0_g2_i2	bHLH	Actinidia chinensis	7.7118	3.6953	7.46e-12	7.22e-11	0	0	6	441	435	435	0	0	0.351096	25.0956	26.7215	24.8787	79.538	303	62	0	270	1178	266	568	7.11e-180	531	303	53.25	Achn144111
TRINITY_DN3757_c0_g1_i2	NAC	Helianthus annuus	14.0695	5.94795	5.94e-94	7.81e-91	0	0	0	2024	1992	2311	0	0	0	115.178	122.366	132.172	79.717	212	41	1	274	903	1	212	8.03e-114	341	212	85.14	Han006117
TRINITY_DN4858_c0_g1_i2	ERF	Salvia miltiorrhiza	8.27811	0.289397	2.52e-08	1.55e-07	0	0	0	21	33	60	0	0	0	1.19503	2.02715	3.43155	74.59	244	51	4	278	1009	1	233	7.57e-75	236	233	100	SMil_00019809-RA_Salv
TRINITY_DN4878_c0_g1_i9	ARF	Ocimum tenuiflorum	9.99879	1.91701	2.72e-15	3.87e-14	0	0	0	93	105	179	0	0	0	5.29228	6.45001	10.2375	76.912	667	127	9	280	2208	1	664	0	966	664	99.25	Ote100190950131
TRINITY_DN8640_c6_g2_i1	G2-like	Salvia miltiorrhiza	8.57436	0.561234	7.21e-10	5.39e-09	0	0	0	27	56	56	0	0	0	1.53647	3.44001	3.20278	87.622	307	30	4	281	1183	56	360	3.69e-177	501	305	84.72	SMil_00013510-RA_Salv
TRINITY_DN8928_c0_g2_i1	GRAS	Salvia miltiorrhiza	5.16845	3.80025	8.4e-05	0.000371245	0	29	12	453	421	508	0	1.51302	0.702191	25.7785	25.8615	29.0538	78.394	523	91	7	283	1794	1	520	0	795	520	100	SMil_00020530-RA_Salv
TRINITY_DN4244_c0_g1_i5	ERF	Gossypium hirsutum	-8.53305	0.526202	1.09e-07	6.3e-07	78	41	21	0	0	0	4.57909	2.1391	1.22883	0	0	0	75.253	396	94	1	284	1471	30	421	0	626	392	56.57	Gh_A09G0861
TRINITY_DN1110_c0_g1_i1	bZIP	Sesamum indicum	-9.11898	1.07417	4.94e-11	4.31e-10	102	58	50	0	0	0	5.98804	3.02605	2.9258	0	0	0	83.889	540	69	6	285	1859	1	537	0	749	537	93.55	XP_011088545.1
TRINITY_DN714_c1_g2_i1	C3H	Phyllostachys heterocycla	8.48445	6.57679	0.000385275	0.00154586	0	30	0	3560	2889	3330	0	1.5652	0	202.586	177.467	190.451	85.819	409	57	1	288	1514	1	408	0	758	408	69.27	PH01000133G1180
TRINITY_DN5190_c1_g1_i4	ARF	Actinidia chinensis	-10.6379	8.50821	3.51e-90	3.2e-87	10972	12482	15162	9	10	4	644.125	651.226	887.219	0.512156	0.614287	0.22877	82.359	907	140	5	290	2974	692	1590	0	1350	899	55.05	Achn116231
TRINITY_DN938_c0_g1_i7	C3H	Salvia miltiorrhiza	-8.77519	0.751519	6.17e-10	4.66e-09	49	89	32	0	0	0	2.87661	4.64342	1.87251	0	0	0	84.311	733	107	5	292	2487	1	726	0	1122	726	99.05	SMil_00016022-RA_Salv
TRINITY_DN15514_c0_g1_i3	C3H	Sesamum indicum	-3.13159	3.83846	5.74e-13	6.39e-12	452	453	449	53	30	67	26.5352	23.6345	26.2737	3.01603	1.84286	3.8319	74.212	349	81	4	296	1315	1	349	7.23e-159	486	349	51.63	XP_011084902.1
TRINITY_DN15514_c0_g1_i1	C3H	Sesamum indicum	-11.0534	2.95054	3.66e-26	1.15e-24	283	232	290	0	0	0	16.6139	12.1042	16.9696	0	0	0	73.167	682	145	11	296	2245	1	676	0	850	676	100	XP_011084902.1
TRINITY_DN2834_c0_g2_i3	BBR-BPC	Coffea canephora	-2.3512	4.17448	8.36e-05	0.000369527	512	528	554	43	86	173	30.0576	27.5475	32.4178	2.44697	5.28287	9.8943	77.083	336	51	5	301	1242	1	332	2.54e-161	466	332	100	Cc10_g01980
TRINITY_DN7417_c0_g2_i2	NF-YC	Camelina sativa	-5.88795	5.12274	7.35e-41	5.26e-39	1088	1353	1204	14	15	30	63.8724	70.5904	70.4532	0.796687	0.92143	1.71578	76.008	471	107	2	302	1696	62	532	0	771	471	63.65	Csa09g050690.1
TRINITY_DN1270_c0_g1_i1	TCP	Actinidia chinensis	-10.0837	2.00083	5.71e-19	1.11e-17	113	147	154	0	0	0	6.63381	7.66946	9.01145	0	0	0	82.403	466	75	1	303	1679	6	471	0	825	466	57.32	Achn093071
TRINITY_DN7122_c0_g1_i1	HSF	Salvia miltiorrhiza	2.03105	2.2244	1.44e-05	6.95e-05	30	42	24	119	139	117	1.76119	2.19128	1.40438	6.77184	8.53859	6.69152	77.973	513	65	4	305	1708	33	542	0	630	510	94.1	SMil_00003117-RA_Salv
TRINITY_DN11499_c0_g1_i1	NF-YB	Juglans regia	-10.1852	2.09954	3.02e-19	6.01e-18	115	184	148	0	0	0	6.75122	9.59987	8.66036	0	0	0	71.519	158	35	2	306	749	82	239	4.41e-43	152	158	66.11	WALNUT_00030998-RA
TRINITY_DN715_c0_g1_i2	bZIP	Sesamum indicum	-3.5327	2.81643	3.72e-07	2.05e-06	218	225	235	34	7	16	12.798	11.739	13.7512	1.93481	0.430001	0.91508	75.148	338	72	5	308	1294	1	335	3.22e-149	449	335	100	XP_011069985.1
TRINITY_DN715_c0_g1_i5	bZIP	Sesamum indicum	10.0891	2.00473	3.95e-16	6.02e-15	0	0	0	122	174	101	0	0	0	6.94256	10.6886	5.77644	75.148	338	72	5	308	1294	1	335	1.03e-155	449	335	100	XP_011069985.1
TRINITY_DN17625_c0_g2_i1	bHLH	Linum usitatissimum	-8.49928	0.495301	4.31e-12	4.31e-11	41	61	37	0	0	0	2.40696	3.18257	2.16509	0	0	0	77.143	350	67	4	312	1352	2	341	3.49e-154	459	340	57.34	Lus10022218
TRINITY_DN16662_c0_g1_i1	HB-other	Salvia miltiorrhiza	-10.8832	2.78283	1.39e-23	3.74e-22	187	323	218	0	0	0	10.9781	16.852	12.7565	0	0	0	72.054	297	54	6	315	1148	1	287	9.4e-121	357	287	99.31	SMil_00012017-RA_Salv
TRINITY_DN9592_c0_g1_i2	BBR-BPC	Salvia miltiorrhiza	9.72271	1.6497	7.89e-15	1.08e-13	0	0	0	129	108	73	0	0	0	7.3409	6.6343	4.17505	78.997	319	56	3	320	1255	1	315	2.08e-149	434	315	92.92	SMil_00004603-RA_Salv
TRINITY_DN13241_c0_g1_i1	FAR1	Salvia miltiorrhiza	-7.11389	3.92976	4.4e-05	0.000201432	567	608	429	11	0	0	33.2865	31.7213	25.1033	0.625968	0	0	96.018	678	27	0	320	2353	1	678	0	1349	678	99.85	SMil_00012347-RA_Salv
TRINITY_DN15259_c0_g1_i4	LBD	Sesamum indicum	3.3225	1.41815	9.53e-06	4.69e-05	11	3	10	89	91	58	0.645769	0.15652	0.585159	5.06465	5.59001	3.31717	79.508	244	40	5	321	1028	7	248	8.91e-118	353	242	71.6	XP_011099212.1
TRINITY_DN8594_c1_g1_i2	M-type_MADS	Actinidia chinensis	7.20025	5.13789	2.46e-11	2.24e-10	0	10	15	1101	1229	1242	0	0.521732	0.877739	62.6537	75.4958	71.0331	81.752	411	75	0	323	1555	287	697	0	652	411	57.97	Achn093911
TRINITY_DN10161_c0_g1_i5	BBR-BPC	Salvia miltiorrhiza	9.48404	1.42003	1.06e-13	1.3e-12	0	0	0	78	113	70	0	0	0	4.43868	6.94144	4.00348	82.943	299	34	3	326	1174	1	298	5.34e-169	480	298	100	SMil_00017462-RA_Salv
TRINITY_DN6992_c0_g1_i2	G2-like	Salvia miltiorrhiza	-3.25094	3.1819	2.27e-09	1.59e-08	255	296	312	34	14	40	14.9701	15.4433	18.257	1.93481	0.860002	2.2877	80.323	371	67	5	328	1425	3	372	1.64e-170	491	370	75.66	SMil_00012128-RA_Salv
TRINITY_DN499_c1_g3_i4	HB-other	Oryza glumaepatula	11.2449	3.13876	1.82e-24	5.16e-23	0	0	0	210	314	366	0	0	0	11.9503	19.2886	20.9325	70.223	403	107	2	339	1544	91	481	0	576	391	70.32	OGLUM05G28390.1
TRINITY_DN5722_c0_g1_i4	FAR1	Fragaria x ananassa	7.74554	11.6614	1.34e-92	1.55e-89	437	557	605	94512	126262	108565	25.6546	29.0605	35.4021	5378.32	7756.11	6209.1	82.596	339	59	0	340	1356	205	543	0	589	339	62.43	FANhyb_rscf00000068.1.g00012.1
TRINITY_DN5722_c0_g1_i2	FAR1	Fragaria x ananassa	3.39379	6.75511	6.92e-19	1.33e-17	297	294	401	2828	2698	4625	17.4358	15.3389	23.4649	160.931	165.735	264.515	74.866	374	59	1	341	1462	205	543	0	570	339	62.43	FANhyb_rscf00000068.1.g00012.1
TRINITY_DN1350_c0_g4_i2	Dof	Mimulus guttatus	10.0762	1.99222	2.69e-18	4.92e-17	0	0	0	132	152	111	0	0	0	7.51162	9.33716	6.34837	75.728	206	36	3	341	943	27	223	2.13e-85	261	197	88.34	Migut.H00486.1.p
TRINITY_DN2715_c1_g2_i4	ARF	Salvia miltiorrhiza	-8.10288	5.2432	2.59e-05	0.000121922	1507	1410	1089	14	0	0	88.4703	73.5642	63.7239	0.796687	0	0	83.952	835	117	3	343	2796	1	835	0	1283	835	100	SMil_00007048-RA_Salv
TRINITY_DN5190_c1_g1_i6	ARF	Actinidia chinensis	-12.1179	4.00392	1.54e-21	3.63e-20	288	524	877	0	0	0	16.9074	27.3388	51.3185	0	0	0	82.359	907	140	5	345	3029	692	1590	0	1348	899	55.05	Achn116231
TRINITY_DN7085_c0_g2_i3	NF-YB	Juglans regia	-9.40044	1.34248	1.41e-10	1.16e-09	61	151	52	0	0	0	3.58108	7.87816	3.04283	0	0	0	83.019	159	26	1	346	822	82	239	2.28e-68	216	158	66.11	WALNUT_00030998-RA
TRINITY_DN856_c1_g1_i2	ARF	Sesamum indicum	-4.56471	2.18513	1.34e-09	9.67e-09	191	85	169	5	8	5	11.2129	4.43472	9.88919	0.284531	0.491429	0.285963	77.381	756	146	9	347	2551	86	837	0	1077	752	89.84	XP_011097995.1
TRINITY_DN5405_c0_g2_i1	MYB_related	Sisymbrium irio	-10.9101	2.80948	8.69e-21	1.94e-19	296	175	254	0	0	0	17.3771	9.13031	14.863	0	0	0	79.058	573	113	3	355	2064	134	702	0	853	569	80.94	676718964
TRINITY_DN25400_c0_g1_i4	C2H2	Salvia miltiorrhiza	-9.37644	1.31911	8.59e-14	1.06e-12	80	115	61	0	0	0	4.6965	5.99992	3.56947	0	0	0	72.11	545	116	14	360	1946	1	525	0	647	525	100	SMil_00002209-RA_Salv
TRINITY_DN3757_c0_g1_i4	NAC	Helianthus annuus	-9.95875	1.87948	1.1e-11	1.04e-10	199	113	65	0	0	0	11.6825	5.89557	3.80354	0	0	0	79.717	212	41	1	367	996	1	212	1.64e-113	341	212	85.14	Han006117
TRINITY_DN5245_c0_g2_i1	SBP	Malus domestica	-2.93529	2.94845	1.5e-09	1.08e-08	267	297	157	28	28	34	15.6746	15.4954	9.187	1.59337	1.72	1.94455	73.639	349	92	0	368	1414	252	600	0	541	349	57.5	MDP0000730019
TRINITY_DN3951_c0_g2_i4	HSF	Salvia miltiorrhiza	-2.47945	4.16555	1.34e-07	7.72e-07	499	526	581	148	64	68	29.2944	27.4431	33.9978	8.42212	3.93144	3.88909	72.876	306	49	5	376	1293	19	290	1.31e-122	364	272	93.79	SMil_00006204-RA_Salv
TRINITY_DN2048_c0_g1_i4	MYB_related	Salvia miltiorrhiza	-11.0673	2.96416	2.46e-28	8.97e-27	231	319	272	0	0	0	13.5611	16.6433	15.9163	0	0	0	85.859	297	40	1	377	1261	5	301	9.13e-146	422	297	98.67	SMil_00020705-RA_Salv
TRINITY_DN17405_c0_g1_i3	Trihelix	Salvia miltiorrhiza	10.7102	2.61207	2.63e-17	4.44e-16	0	0	0	303	121	198	0	0	0	17.2426	7.43287	11.3241	84.701	451	48	7	380	1684	1	446	0	645	446	100	SMil_00009366-RA_Salv
TRINITY_DN2048_c0_g1_i2	MYB_related	Salvia miltiorrhiza	11.8181	3.70601	3.37e-41	2.45e-39	0	0	0	484	387	460	0	0	0	27.5426	23.7729	26.3086	85.859	297	40	1	383	1267	5	301	1.27e-145	422	297	98.67	SMil_00020705-RA_Salv
TRINITY_DN16459_c0_g1_i1	SBP	Sesamum indicum	-7.96501	0.0116098	1.97e-08	1.23e-07	46	24	24	0	0	0	2.70049	1.25216	1.40438	0	0	0	79.805	307	53	5	384	1280	1	306	5.56e-163	469	306	93.87	XP_011090046.1
TRINITY_DN8605_c0_g1_i4	NAC	Salvia miltiorrhiza	10.5126	2.41822	2.86e-14	3.71e-13	0	0	0	267	179	91	0	0	0	15.194	10.9957	5.20452	76.224	572	121	4	388	2067	120	688	0	822	569	82.11	SMil_00014538-RA_Salv
TRINITY_DN5190_c1_g1_i2	ARF	Actinidia chinensis	-2.3593	6.35678	1.78e-16	2.8e-15	1844	2637	2822	454	437	479	108.254	137.581	165.132	25.8354	26.8443	27.3952	83.963	873	120	5	391	2973	726	1590	0	1322	865	52.97	Achn116231
TRINITY_DN846_c0_g3_i3	LBD	Nicotiana tabacum	4.92704	5.54953	2.11e-05	0.000100192	6	26	123	1386	1510	1745	0.352238	1.3565	7.19746	78.872	92.7573	99.8009	75.094	265	63	1	396	1190	117	378	4.56e-113	341	262	69.31	XP_016491803.1
TRINITY_DN4389_c1_g2_i1	GeBP	Salvia miltiorrhiza	-8.64005	3.71998	8.94e-27	2.93e-25	412	629	362	3	0	0	24.187	32.817	21.1828	0.170719	0	0	90.704	355	31	1	398	1462	39	391	0	582	353	85.47	SMil_00010191-RA_Salv
TRINITY_DN2715_c1_g2_i5	ARF	Salvia miltiorrhiza	-10.1024	2.0189	7.69e-14	9.54e-13	175	81	156	0	0	0	10.2736	4.22603	9.12849	0	0	0	81.544	829	135	4	401	2836	8	835	0	1217	828	99.16	SMil_00007048-RA_Salv
TRINITY_DN7145_c0_g1_i7	bHLH	Salvia miltiorrhiza	-8.35164	0.3602	1.67e-11	1.55e-10	50	41	33	0	0	0	2.93531	2.1391	1.93103	0	0	0	76.371	237	49	4	404	1111	4	234	1.03e-90	283	231	85.24	SMil_00004676-RA_Salv
TRINITY_DN7145_c0_g1_i10	bHLH	Salvia miltiorrhiza	13.5425	5.42202	1.21e-87	9.55e-85	0	0	0	1529	1386	1476	0	0	0	87.0096	85.1402	84.4161	78.467	274	48	5	404	1210	4	271	2.4e-119	352	268	98.89	SMil_00004676-RA_Salv
TRINITY_DN5497_c1_g3_i1	NAC	Sesamum indicum	-2.31681	4.4777	2.09e-15	2.99e-14	556	774	645	139	124	117	32.6407	40.3821	37.7428	7.90996	7.61716	6.69152	79.184	245	41	4	404	1138	1	235	5.71e-122	358	235	99.58	XP_011086848.1
TRINITY_DN3761_c0_g2_i2	NF-YA	Salvia miltiorrhiza	6.48945	1.96634	6.89e-08	4.06e-07	4	0	0	158	77	154	0.234825	0	0	8.99118	4.73001	8.80765	77.178	241	48	5	405	1106	1	241	5.89e-119	353	241	80.6	SMil_00004983-RA_Salv
TRINITY_DN11238_c0_g1_i3	B3	Ocimum tenuiflorum	11.7572	3.64565	8.59e-28	3.02e-26	0	0	0	571	269	444	0	0	0	32.4934	16.5243	25.3935	82.994	541	73	4	405	2012	1	527	0	903	527	99.81	Ote100038400081
TRINITY_DN3497_c2_g3_i2	G2-like	Ocimum tenuiflorum	-8.6868	0.668836	4.34e-08	2.6e-07	79	57	21	0	0	0	4.63779	2.97387	1.22883	0	0	0	76.053	380	82	2	406	1518	64	443	1.07e-153	451	380	85.78	Ote100120480081
TRINITY_DN8619_c1_g1_i2	C3H	Salvia miltiorrhiza	11.3775	3.26978	9.2e-34	4.58e-32	0	0	0	336	320	322	0	0	0	19.1205	19.6572	18.416	86.028	501	61	2	412	1887	1	501	0	708	501	100	SMil_00005234-RA_Salv
TRINITY_DN4341_c0_g3_i2	ERF	Vitis vinifera	-2.91818	2.97947	3.66e-11	3.26e-10	239	275	219	40	29	24	14.0308	14.3476	12.815	2.27625	1.78143	1.37262	77.665	394	85	2	424	1599	1	393	2.38e-162	485	393	56.79	GSVIVT01018226001
TRINITY_DN11493_c0_g1_i1	S1Fa-like	Sesamum indicum	11.1574	3.05241	2.24e-30	9.14e-29	0	0	0	271	268	301	0	0	0	15.4216	16.4629	17.2149	81.604	723	99	6	425	2584	1	692	0	1036	692	99.86	XP_011071213.1
TRINITY_DN1070_c1_g1_i1	bHLH	Sisymbrium irio	-11.9272	3.81471	4.9e-42	3.72e-40	459	485	538	0	0	0	26.9462	25.304	31.4816	0	0	0	75.63	476	104	2	429	1829	446	918	0	743	473	51.53	676755044
TRINITY_DN13855_c0_g1_i1	SBP	Malus domestica	-4.01445	6.29882	1.74e-42	1.35e-40	2524	3294	2122	169	150	151	148.175	171.859	124.171	9.61715	9.2143	8.63607	74.777	337	85	0	436	1446	253	589	0	550	337	55.52	MDP0000730019
TRINITY_DN938_c0_g1_i2	C3H	Sesamum indicum	-10.5199	2.42645	7.21e-18	1.27e-16	121	195	244	0	0	0	7.10346	10.1738	14.2779	0	0	0	78.61	734	141	8	436	2616	1	725	0	1021	725	99.04	XP_011087691.1
TRINITY_DN195_c1_g1_i1	SBP	Salvia miltiorrhiza	12.4758	4.35932	3.31e-56	5.08e-54	0	0	0	642	684	768	0	0	0	36.5338	42.0172	43.9238	84.93	1075	139	5	456	3662	1	1058	0	1607	1058	99.81	SMil_00011218-RA_Salv
TRINITY_DN7030_c0_g1_i3	MYB_related	Aegilops tauschii	7.35592	4.0629	1.13e-05	5.52e-05	0	11	0	564	612	513	0	0.573905	0	32.0951	37.5944	29.3398	83.333	132	18	1	459	842	86	217	6.57e-70	221	132	59.19	EMT28005
TRINITY_DN221_c0_g1_i1	C2H2	Salvia miltiorrhiza	10.6822	2.58433	1.26e-12	1.34e-11	0	0	0	91	324	179	0	0	0	5.17846	19.9029	10.2375	78.656	506	89	5	466	1947	1	499	2.63e-174	513	499	99.8	SMil_00015526-RA_Salv
TRINITY_DN6014_c0_g3_i4	Trihelix	Salvia miltiorrhiza	-7.45904	5.35102	2.44e-35	1.33e-33	1319	1723	1290	6	14	3	77.4336	89.8945	75.4856	0.341437	0.860002	0.171578	80.519	385	51	7	478	1584	1	377	4.05e-167	484	377	100	SMil_00001383-RA_Salv
TRINITY_DN5550_c0_g1_i1	EIL	Sesamum indicum	-4.06312	3.17839	1.19e-11	1.13e-10	278	312	308	19	7	26	16.3203	16.278	18.0229	1.08122	0.430001	1.48701	75.591	635	105	10	479	2290	1	616	0	922	616	100	XP_011080515.1
TRINITY_DN1868_c1_g1_i2	ARF	Ocimum tenuiflorum	9.88239	1.80411	5.27e-15	7.29e-14	0	0	0	82	107	158	0	0	0	4.66631	6.57287	9.03642	71.506	737	120	12	481	2439	1	731	0	954	731	100	Ote100150310021
TRINITY_DN6744_c1_g2_i1	MYB_related	Zea mays	-2.28127	4.33866	3.14e-08	1.91e-07	634	581	557	77	111	164	37.2198	30.3126	32.5934	4.38178	6.81858	9.37957	74.074	135	28	1	485	889	44	171	5.46e-66	213	128	68.82	GRMZM2G008647_P02
TRINITY_DN5280_c0_g1_i1	MYB_related	Dorcoceras hygrometricum	-9.22209	4.29905	1.34e-38	8.54e-37	575	917	609	0	0	3	33.7561	47.8428	35.6362	0	0	0.171578	76.712	438	102	0	488	1801	334	771	0	724	438	56.52	KZV57651.1
TRINITY_DN260_c0_g3_i3	MYB_related	Daucus carota	-11.0368	2.9342	2.48e-16	3.85e-15	227	454	139	0	0	0	13.3263	23.6866	8.13372	0	0	0	82.143	560	100	0	491	2170	76	635	0	926	560	56.91	DCAR_007584
TRINITY_DN5722_c0_g1_i1	FAR1	Fragaria x ananassa	12.4251	4.30889	4.06e-55	5.96e-53	0	0	0	702	580	746	0	0	0	39.9481	35.6286	42.6656	82.596	339	59	0	491	1507	205	543	0	590	339	62.43	FANhyb_rscf00000068.1.g00012.1
TRINITY_DN5926_c0_g1_i4	HD-ZIP	Salvia miltiorrhiza	-8.34776	0.356969	4.87e-09	3.26e-08	22	63	41	0	0	0	1.29154	3.28691	2.39915	0	0	0	77.74	292	46	5	496	1353	1	279	1.17e-127	380	279	100	SMil_00012115-RA_Salv
TRINITY_DN5926_c0_g1_i6	HD-ZIP	Salvia miltiorrhiza	-11.0541	2.95128	7.26e-28	2.57e-26	296	266	247	0	0	0	17.3771	13.8781	14.4534	0	0	0	77.74	292	46	5	496	1353	1	279	1.13e-127	380	279	100	SMil_00012115-RA_Salv
TRINITY_DN6645_c3_g1_i1	TALE	Salvia miltiorrhiza	-2.9427	4.11381	1.09e-18	2.06e-17	506	553	560	81	64	58	29.7054	28.8518	32.7689	4.6094	3.93144	3.31717	73.187	593	116	17	505	2220	1	571	0	652	571	100	SMil_00023800-RA_Salv
TRINITY_DN549_c0_g2_i2	GATA	Ocimum tenuiflorum	-11.1449	3.04068	3.03e-30	1.22e-28	265	305	294	0	0	0	15.5572	15.9128	17.2037	0	0	0	74.954	539	97	4	506	2119	1	502	0	682	502	99.8	Ote100080280041
TRINITY_DN3008_c0_g1_i1	HD-ZIP	Salvia miltiorrhiza	8.8421	0.81103	5.66e-10	4.29e-09	0	0	0	52	32	86	0	0	0	2.95912	1.96572	4.91856	95.598	727	30	2	519	2696	7	732	0	1437	726	99.05	SMil_00004381-RA_Salv
TRINITY_DN5068_c0_g1_i1	NF-YC	Ipomoea trifida	-3.58046	3.22064	7.74e-07	4.17e-06	290	402	222	11	16	46	17.0248	20.9736	12.9905	0.625968	0.982859	2.63086	89.474	114	12	0	529	188	29	142	1.06e-51	166	114	80.28	Itr_sc000862.1_g00006.1
TRINITY_DN6166_c0_g1_i6	ARF	Salvia miltiorrhiza	10.2705	2.18152	4.39e-19	8.62e-18	0	0	0	145	118	193	0	0	0	8.2514	7.24858	11.0382	80.31	838	94	13	563	2884	16	846	0	1280	831	98.23	SMil_00011552-RA_Salv
TRINITY_DN7964_c0_g1_i3	ERF	Dianthus caryophyllus	-11.6654	3.55518	1.16e-34	6.08e-33	471	426	341	0	0	0	27.6507	22.2258	19.9539	0	0	0	84.411	263	40	1	570	1358	254	515	5.53e-167	488	262	50.48	Dca52842.1
TRINITY_DN4229_c0_g2_i2	NAC	Populus euphratica	-10.2941	2.20623	2.36e-08	1.45e-07	31	278	182	0	0	0	1.81989	14.5042	10.6499	0	0	0	77.083	480	110	0	583	2022	186	665	0	793	480	71.54	CCG010610.1
TRINITY_DN2756_c0_g2_i3	ERF	Ipomoea trifida	2.75323	4.65806	7.69e-13	8.43e-12	136	138	73	700	812	728	7.98405	7.1999	4.27166	39.8343	49.8801	41.6361	73.488	562	140	2	587	2272	417	969	0	732	553	57.07	Itr_sc000071.1_g00023.1
TRINITY_DN2889_c0_g1_i3	C3H	Ocimum tenuiflorum	11.9917	3.87828	3e-42	2.3e-40	0	0	0	554	509	433	0	0	0	31.526	31.2672	24.7644	77.254	488	73	7	587	1948	1	484	0	684	484	68.46	Ote100001960031
TRINITY_DN9002_c0_g1_i1	BBR-BPC	Salvia miltiorrhiza	11.9384	3.82535	1.91e-31	8.25e-30	0	0	0	545	310	600	0	0	0	31.0139	19.0429	34.3155	84.466	309	32	1	588	1514	1	293	0	525	293	100	SMil_00024515-RA_Salv
TRINITY_DN4304_c0_g2_i6	MYB_related	Sesamum indicum	13.041	4.92205	1.62e-49	1.78e-47	0	0	0	1040	740	1339	0	0	0	59.1824	45.4572	76.5808	76.655	287	46	2	594	1394	1	286	1.82e-138	407	286	100	XP_011094729.1
TRINITY_DN3423_c0_g1_i2	bHLH	Salvia miltiorrhiza	-9.93682	1.85836	7.5e-19	1.44e-17	129	125	119	0	0	0	7.57311	6.52165	6.9634	0	0	0	88.435	147	17	0	610	1050	1	147	8.2e-78	240	147	99.32	SMil_00004393-RA_Salv
TRINITY_DN5812_c0_g1_i1	MYB	Arabidopsis lyrata	-9.65531	1.58647	5.74e-16	8.62e-15	119	105	83	0	0	0	6.98605	5.47819	4.85682	0	0	0	85.091	275	41	0	617	1441	130	404	1.73e-157	457	275	67.57	885785
TRINITY_DN23611_c0_g1_i1	ARF	Salvia miltiorrhiza	11.0273	2.92413	1.51e-21	3.57e-20	0	0	0	238	334	189	0	0	0	13.5437	20.5172	10.8094	91.857	700	39	4	620	2671	1	698	0	1299	698	100	SMil_00000332-RA_Salv
TRINITY_DN16565_c0_g2_i1	MYB_related	Daucus carota	2.03538	5.25887	1.61e-09	1.15e-08	290	310	200	933	871	1356	17.0248	16.1737	11.7032	53.0935	53.5044	77.553	81.441	555	103	0	628	2292	81	635	0	931	555	56.4	DCAR_007584
TRINITY_DN4304_c0_g2_i3	MYB_related	Salvia miltiorrhiza	9.80415	1.72834	4.64e-17	7.7e-16	0	0	0	129	86	115	0	0	0	7.3409	5.28287	6.57714	81.404	285	41	1	633	1451	13	297	9.75e-153	444	285	95.96	SMil_00017633-RA_Salv
TRINITY_DN12129_c0_g1_i3	NAC	Populus euphratica	-8.10597	0.137121	6.48e-08	3.83e-07	52	20	31	0	0	0	3.05273	1.04346	1.81399	0	0	0	75.93	457	96	4	647	1978	264	719	0	709	456	56.09	CCG000365.1
TRINITY_DN3423_c0_g2_i5	bHLH	Salvia miltiorrhiza	9.97443	1.89338	2.8e-17	4.72e-16	0	0	0	126	143	99	0	0	0	7.17018	8.7843	5.66206	88.435	147	17	0	647	207	1	147	8.71e-78	240	147	99.32	SMil_00004393-RA_Salv
TRINITY_DN41191_c0_g1_i3	HSF	Salvia miltiorrhiza	8.6074	0.591933	3.38e-09	2.31e-08	0	0	0	69	49	25	0	0	0	3.92653	3.01001	1.42981	85.608	403	52	2	649	1851	1	399	0	679	399	100	SMil_00011473-RA_Salv
TRINITY_DN1660_c1_g1_i4	HB-other	Ocimum tenuiflorum	-9.89876	1.82145	1.22e-18	2.3e-17	119	138	108	0	0	0	6.98605	7.1999	6.31972	0	0	0	87.64	178	21	1	657	1190	149	325	3.9e-95	293	177	54.46	Ote100199140061
TRINITY_DN1660_c1_g1_i5	HB-other	Ocimum tenuiflorum	10.3219	2.23171	1.96e-19	3.96e-18	0	0	0	197	147	127	0	0	0	11.2105	9.03002	7.26345	87.64	178	21	1	657	1190	149	325	9.29e-96	293	177	54.46	Ote100199140061
TRINITY_DN11701_c0_g2_i2	bZIP	Salvia miltiorrhiza	-6.16519	6.11546	1.52e-59	2.7e-57	2002	2442	2814	31	37	29	117.53	127.407	164.664	1.76409	2.27286	1.65858	75.839	149	29	2	659	1105	23	164	6.55e-68	216	142	86.59	SMil_00015775-RA_Salv
TRINITY_DN3649_c2_g1_i1	bHLH	Sesamum indicum	-9.25098	1.19941	5.06e-12	5.01e-11	95	52	82	0	0	0	5.5771	2.71301	4.79831	0	0	0	77.944	603	122	5	681	2489	1	592	0	914	592	99.5	XP_011093944.1
TRINITY_DN8555_c0_g2_i2	ERF	Brassica napus	11.0408	2.93728	6.17e-27	2.06e-25	0	0	0	285	204	289	0	0	0	16.2183	12.5315	16.5286	73.021	341	85	2	696	1718	67	400	1.08e-160	485	334	51.23	GSBRNA2T00043711001
TRINITY_DN8555_c0_g2_i5	ERF	Brassica napus	-10.141	2.05654	1.11e-15	1.62e-14	112	117	198	0	0	0	6.5751	6.10427	11.5862	0	0	0	73.314	341	84	2	696	1718	67	400	1.52e-154	469	334	51.23	GSBRNA2T00043711001
TRINITY_DN9002_c0_g1_i7	BBR-BPC	Salvia miltiorrhiza	8.55777	0.546461	2.03e-08	1.26e-07	0	0	0	50	20	70	0	0	0	2.84531	1.22857	4.00348	84.466	309	32	1	710	1636	1	293	0	525	293	100	SMil_00024515-RA_Salv
TRINITY_DN943_c0_g2_i1	MYB_related	Oryza sativa subsp. indica	8.57737	0.564317	4.7e-09	3.15e-08	0	0	0	32	32	77	0	0	0	1.821	1.96572	4.40382	76.761	142	31	2	769	1191	63	203	4.76e-58	194	141	62.95	BGIOSGA027652-PA
TRINITY_DN4553_c1_g1_i2	HD-ZIP	Salvia miltiorrhiza	12.7858	4.66782	1.25e-58	2.13e-56	0	0	0	1034	742	829	0	0	0	58.841	45.5801	47.4126	90.58	276	19	3	769	1578	1	275	3.77e-133	392	275	100	SMil_00029472-RA_Salv
TRINITY_DN6489_c0_g2_i2	CO-like	Salvia miltiorrhiza	-3.12508	0.554462	2.92e-05	0.000136642	62	31	35	3	4	7	3.63979	1.61737	2.04806	0.170719	0.245715	0.400348	78.484	409	65	3	777	1952	1	403	0	575	403	100	SMil_00029097-RA_Salv
TRINITY_DN4656_c0_g1_i3	bZIP	Salvia miltiorrhiza	-8.86649	0.83528	7.4e-07	3.99e-06	103	19	51	0	0	0	6.04675	0.991291	2.98431	0	0	0	80.625	160	26	2	789	316	2	158	7.75e-48	161	157	98.12	SMil_00025380-RA_Salv
TRINITY_DN4766_c0_g1_i18	BES1	Salvia miltiorrhiza	-8.94902	0.91459	1.64e-09	1.17e-08	42	111	40	0	0	0	2.46566	5.79123	2.34064	0	0	0	86.154	650	63	2	790	2661	48	696	0	1149	649	92.85	SMil_00008467-RA_Salv
TRINITY_DN12555_c0_g1_i2	SRS	Salvia miltiorrhiza	-7.32131	-0.544569	9.24e-09	5.97e-08	18	25	18	0	0	0	1.05671	1.30433	1.05329	0	0	0	72.792	419	80	16	810	2042	1	393	5.58e-154	455	393	100	SMil_00005086-RA_Salv
TRINITY_DN22432_c0_g2_i1	GRAS	Malus domestica	5.24506	4.44868	5.45e-16	8.21e-15	34	9	15	743	611	825	1.99601	0.469559	0.877739	42.2813	37.5329	47.1838	76.821	151	33	1	818	366	99	247	1.7e-65	210	149	57.75	MDP0000258655
TRINITY_DN11383_c0_g1_i2	HD-ZIP	Salvia miltiorrhiza	-8.34452	0.353928	1.44e-09	1.03e-08	30	66	30	0	0	0	1.76119	3.44343	1.75548	0	0	0	79.57	186	35	1	823	275	2	187	1.07e-98	292	186	91.63	SMil_00016837-RA_Salv
TRINITY_DN19648_c0_g2_i5	CAMTA	Salvia miltiorrhiza	-8.3902	0.394656	7.76e-07	4.18e-06	77	30	19	0	0	0	4.52038	1.5652	1.1118	0	0	0	80.649	863	139	4	826	3336	158	1018	0	1385	861	84.58	SMil_00026600-RA_Salv
TRINITY_DN7083_c0_g1_i1	bZIP	Mimulus guttatus	-7.98486	0.0292622	8.33e-11	7.04e-10	30	41	26	0	0	0	1.76119	2.1391	1.52141	0	0	0	84.058	138	22	0	836	423	1	138	3.59e-79	245	138	100	Migut.D00084.1.p
TRINITY_DN15531_c0_g3_i1	MIKC_MADS	Sesamum indicum	-10.3575	2.26771	3.95e-12	3.96e-11	64	226	216	0	0	0	3.7572	11.7911	12.6394	0	0	0	75.962	208	45	3	839	228	1	207	7.99e-103	303	207	98.57	XP_011101160.1
TRINITY_DN5372_c0_g1_i6	NAC	Helianthus annuus	-7.92327	-0.0254301	1.66e-10	1.35e-09	28	40	25	0	0	0	1.64378	2.08693	1.4629	0	0	0	83.871	186	30	0	852	295	27	212	2.27e-111	333	186	74.7	Han006117
TRINITY_DN21210_c0_g1_i5	bHLH	Salvia miltiorrhiza	-9.84814	1.77244	1.52e-17	2.62e-16	99	148	107	0	0	0	5.81192	7.72164	6.26121	0	0	0	84.536	388	43	3	856	1968	3	390	0	590	388	99.49	SMil_00004014-RA_Salv
TRINITY_DN527_c0_g2_i5	HB-other	Ocimum tenuiflorum	9.64457	1.57436	1.36e-15	1.97e-14	0	0	0	119	97	78	0	0	0	6.77184	5.95858	4.46102	87.64	178	21	1	873	340	149	325	5.96e-95	293	177	54.46	Ote100199140061
TRINITY_DN6377_c0_g1_i3	NF-YA	Zea mays	11.6714	3.56062	1.45e-25	4.41e-24	0	0	0	485	234	492	0	0	0	27.5995	14.3743	28.1387	73.333	90	24	0	874	1143	42	131	6.36e-40	147	90	62.07	GRMZM2G126957_P01
TRINITY_DN2053_c0_g1_i3	NF-YB	Juglans regia	-3.87087	4.34351	3.27e-25	9.7e-24	622	768	629	56	30	47	36.5153	40.069	36.8065	3.18675	1.84286	2.68805	82.609	161	27	1	898	1380	80	239	2.77e-67	220	160	66.95	WALNUT_00030998-RA
TRINITY_DN6339_c0_g1_i1	MYB	Salvia miltiorrhiza	-9.51035	1.44728	1.83e-13	2.18e-12	82	136	64	0	0	0	4.81391	7.09556	3.74502	0	0	0	91.803	122	10	0	901	536	1	122	1.81e-77	238	122	61.93	SMil_00026708-RA_Salv
TRINITY_DN733_c0_g2_i1	Trihelix	Ziziphus jujuba	2.51371	3.20863	4.15e-07	2.28e-06	30	54	61	313	189	301	1.76119	2.81735	3.56947	17.8116	11.61	17.2149	84.592	331	48	2	963	1946	110	440	0	533	331	65.29	XP_015897327.1
TRINITY_DN3649_c1_g1_i2	GATA	Salvia miltiorrhiza	-8.62355	0.610139	3.82e-11	3.39e-10	66	42	41	0	0	0	3.87461	2.19128	2.39915	0	0	0	82.791	215	30	3	1283	1924	58	266	1.13e-88	281	209	78.28	SMil_00023438-RA_Salv
TRINITY_DN9217_c1_g3_i3	ARF	Salvia miltiorrhiza	-11.6687	3.5584	2.29e-33	1.11e-31	321	536	396	0	0	0	18.8447	27.9648	23.1723	0	0	0	84.749	1095	105	12	1305	4430	19	1104	0	1657	1086	98.28	SMil_00020906-RA_Salv
TRINITY_DN11289_c0_g1_i9	BES1	Sesamum indicum	-10.9772	2.87542	1.17e-23	3.15e-22	283	309	181	0	0	0	16.6139	16.1215	10.5914	0	0	0	73.86	329	59	8	1429	2346	1	325	6.85e-107	336	325	100	XP_011082785.1
TRINITY_DN2637_c0_g1_i9	HSF	Salvia miltiorrhiza	6.35946	2.48461	5.94e-06	2.98e-05	0	7	0	161	158	239	0	0.365213	0	9.1619	9.70573	13.669	73.164	354	67	7	1581	2570	6	355	8.58e-119	369	350	97.22	SMil_00019365-RA_Salv
TRINITY_DN3707_c0_g3_i2	MYB_related	Fragaria x ananassa	12.0268	3.91319	5.67e-41	4.09e-39	0	0	0	436	566	527	0	0	0	24.8111	34.7686	30.1404	82.927	287	49	0	1646	2506	31	317	2.6e-168	513	287	50.09	FANhyb_rscf00000005.1.g00021.1
TRINITY_DN241_c1_g2_i9	ERF	Ocimum tenuiflorum	12.1769	4.06223	3.59e-27	1.22e-25	0	0	0	513	802	369	0	0	0	29.1929	49.2658	21.104	77.889	199	37	3	1735	2325	1	194	2.69e-66	222	194	96.04	Ote100184270071
TRINITY_DN241_c1_g2_i5	ERF	Ocimum tenuiflorum	-10.258	2.17052	3.79e-19	7.5e-18	144	136	184	0	0	0	8.4537	7.09556	10.7669	0	0	0	77.889	199	37	3	1790	2380	1	194	3.33e-66	222	194	96.04	Ote100184270071
TRINITY_DN4339_c0_g1_i3	MYB_related	Salvia miltiorrhiza	-7.89471	4.09257	5.11e-10	3.9e-09	562	751	497	0	0	7	32.9929	39.1821	29.0824	0	0	0.400348	82.92	363	33	2	1857	2858	163	525	0	590	363	69.14	SMil_00000117-RA_Salv
TRINITY_DN4339_c0_g1_i4	MYB_related	Salvia miltiorrhiza	-7.90602	4.17271	4.46e-05	0.000204084	1232	433	208	0	7	0	72.3261	22.591	12.1713	0	0.430001	0	82.92	363	33	2	1872	2873	163	525	0	590	363	69.14	SMil_00000117-RA_Salv
TRINITY_DN4339_c0_g1_i6	MYB_related	Salvia miltiorrhiza	2.09631	7.09115	5.91e-11	5.1e-10	658	1097	1009	4229	2901	4260	38.6287	57.234	59.0426	240.656	178.205	243.64	82.92	363	33	2	1872	2873	163	525	0	590	363	69.14	SMil_00000117-RA_Salv
TRINITY_DN123_c0_g1_i1	MYB_related	Daucus carota	10.6429	2.54598	6.72e-23	1.74e-21	0	0	0	195	159	236	0	0	0	11.0967	9.76716	13.4974	84.007	569	90	1	1873	170	70	638	0	954	569	57.83	DCAR_007584
TRINITY_DN7700_c1_g1_i2	NAC	Salvia miltiorrhiza	2.78775	4.20126	2.53e-07	1.41e-06	40	144	68	537	494	611	2.34825	7.51294	3.97908	30.5586	30.3458	34.9446	70.236	551	144	6	1965	337	1	539	0	729	539	99.81	SMil_00025758-RA_Salv
