# Supplementary material for: Comparative transcriptome analysis to identify putative genes involved in carvacrol biosynthesis pathway in two species of Satureja, endemic medicinal herbs of Iran
Source: PLoS One. 2023 Jul 7;18(7):e0281351. doi: 10.1371/journal.pone.0281351 (PMC10328369; doi:10.1371/journal.pone.0281351)
Supplement: S12 Table — (XLSX) [file pone.0281351.s017.xlsx]

## Sheet: S12 Table
S12 Table. Co-expression network among differentially expressed TFs and terpene biosynthesis-related enzyme genes.
Gene 1	Gene 2	Weight	Network group	Network
TPS02	TPS03	0.0113874	Co-expression	Kram-Carter-2009
ARF11	ARF18	0.0148558	Co-expression	Kram-Carter-2009
DXS	DXR	0.0114167	Co-expression	Kram-Carter-2009
GGPS1	DXR	0.0136107	Co-expression	Kram-Carter-2009
GGPS1	DXS	0.0185546	Co-expression	Kram-Carter-2009
CYP79A2	TPS01	0.0140651	Co-expression	Kram-Carter-2009
FPS2	HMGS	0.01716	Co-expression	Kram-Carter-2009
MVD	HMGS	0.0169667	Co-expression	Kram-Carter-2009
CMK	DXS	0.0118649	Co-expression	Kram-Carter-2009
MVD2	HMGS	0.0154235	Co-expression	Kram-Carter-2009
MVD2	MVD	0.0145658	Co-expression	Kram-Carter-2009
MVK	HMGS	0.0214495	Co-expression	Kram-Carter-2009
FKGP	HSK	0.0152435	Co-expression	Kram-Carter-2009
AT1G17050	HDR	0.0107585	Co-expression	Kram-Carter-2009
AT1G78510	HDR	0.00849316	Co-expression	Kram-Carter-2009
AT1G78510	AT1G17050	0.012483	Co-expression	Kram-Carter-2009
HDS	HDR	0.0114988	Co-expression	Dinneny-Benfey-2008 D
DXR	HDR	0.0140495	Co-expression	Dinneny-Benfey-2008 D
DXR	HDS	0.0166516	Co-expression	Dinneny-Benfey-2008 D
ERF2	ERF1	0.00859381	Co-expression	Dinneny-Benfey-2008 D
MYC2	ERF2	0.00691881	Co-expression	Dinneny-Benfey-2008 D
DXS	HDR	0.0139788	Co-expression	Dinneny-Benfey-2008 D
DXS	HDS	0.0164994	Co-expression	Dinneny-Benfey-2008 D
DXS	HGO	0.0104077	Co-expression	Dinneny-Benfey-2008 D
CMK	CYP71	0.0197124	Co-expression	Dinneny-Benfey-2008 D
FKGP	GGPS1	0.0131006	Co-expression	Dinneny-Benfey-2008 D
FKGP	MVD	0.0123509	Co-expression	Dinneny-Benfey-2008 D
ARF18	ERF7	0.0145142	Co-expression	Goda-Shimada-2008 A
ERF11	ERF1	0.0233154	Co-expression	Goda-Shimada-2008 A
ERF2	ERF1	0.0227232	Co-expression	Goda-Shimada-2008 A
MYC2	ERF2	0.01568	Co-expression	Goda-Shimada-2008 A
MVD	HMGS	0.0169975	Co-expression	Goda-Shimada-2008 A
ATGLCAK	FPS2	0.0220829	Co-expression	Goda-Shimada-2008 A
GALAK	ARF11	0.00958058	Co-expression	Goda-Shimada-2008 A
ERF7	HGO	0.0111961	Co-expression	Zuber-Gallardo-2010 A
BHLH13	HDR	0.0219486	Co-expression	Zuber-Gallardo-2010 A
DXS	DXR	0.0179681	Co-expression	Zuber-Gallardo-2010 A
CYP79A2	GGPS1	0.00663708	Co-expression	Zuber-Gallardo-2010 A
MVD	HMGS	0.0129933	Co-expression	Zuber-Gallardo-2010 A
MVD	FPS2	0.0118432	Co-expression	Zuber-Gallardo-2010 A
ISPD	FPS2	0.0229507	Co-expression	Zuber-Gallardo-2010 A
FKGP	TPS01	0.00982596	Co-expression	Zuber-Gallardo-2010 A
DXR	HDR	0.0087249	Co-expression	Ronemus-Martienssen-2006
ARF2	ARF11	0.00989262	Co-expression	Ronemus-Martienssen-2006
DXS	HDR	0.0105951	Co-expression	Ronemus-Martienssen-2006
DXS	AT2G46870.1	0.0157288	Co-expression	Ronemus-Martienssen-2006
CMK	GGPS1	0.0123378	Co-expression	Ronemus-Martienssen-2006
ARA1	MVK	0.00849426	Co-expression	Ronemus-Martienssen-2006
AT1G78510	ARF2	0.0129154	Co-expression	Ronemus-Martienssen-2006
ARF2	ERF11	0.0168326	Co-expression	Deeken-Hedrich-2006 A
ERF2	ERF11	0.0109635	Co-expression	Deeken-Hedrich-2006 A
DXS	DXR	0.0117341	Co-expression	Deeken-Hedrich-2006 A
MVD	HDR	0.00987233	Co-expression	Deeken-Hedrich-2006 A
CMK	DXR	0.0142785	Co-expression	Deeken-Hedrich-2006 A
ISPD	HDR	0.0106673	Co-expression	Deeken-Hedrich-2006 A
GLCAK2	HGO	0.0131726	Co-expression	Deeken-Hedrich-2006 A
FKGP	BHLH79	0.00966288	Co-expression	Deeken-Hedrich-2006 A
AT3G42850	CYP79A2	0.0131157	Co-expression	Deeken-Hedrich-2006 A
ARF11	HDS	0.0167037	Co-expression	Bassel-Cutler-2008-Germinating Seed Expression
DXS	HDR	0.0142758	Co-expression	Bassel-Cutler-2008-Germinating Seed Expression
MVD	HDR	0.0112763	Co-expression	Bassel-Cutler-2008-Germinating Seed Expression
MVD	DXS	0.00690844	Co-expression	Bassel-Cutler-2008-Germinating Seed Expression
MVK	FPS2	0.0109763	Co-expression	Bassel-Cutler-2008-Germinating Seed Expression
AT1G17050	BHLH79	0.0148176	Co-expression	Bassel-Cutler-2008-Germinating Seed Expression
HMG2	MYC2	0.0165409	Co-expression	Bassel-Cutler-2008-Germinating Seed Expression
BHLH79	BHLH74	0.0122011	Co-expression	Gifford-Birnbaum-2008
ERF2	ERF11	0.00631183	Co-expression	Gifford-Birnbaum-2008
MYC2	ERF2	0.00659135	Co-expression	Gifford-Birnbaum-2008
DXS	HDS	0.0148067	Co-expression	Gifford-Birnbaum-2008
GGPS1	MYC4	0.0191239	Co-expression	Gifford-Birnbaum-2008
MVD2	HMGS	0.011098	Co-expression	Gifford-Birnbaum-2008
GAL1	MVD	0.00649828	Co-expression	Gifford-Birnbaum-2008
AT1G78510	AT1G17050	0.0172703	Co-expression	Gifford-Birnbaum-2008
AT2G37140	TPS01	0.0174866	Co-expression	Gifford-Birnbaum-2008
HMG2	AT1G17050	0.0125033	Co-expression	Gifford-Birnbaum-2008
ERF11	ERF7	0.0126408	Co-expression	Arae-Chiba-2017
ERF2	ERF11	0.0133498	Co-expression	Arae-Chiba-2017
MYC4	ERF7	0.0108987	Co-expression	Arae-Chiba-2017
DXS	HDS	0.0152798	Co-expression	Arae-Chiba-2017
ISPD	ARF18	0.00819369	Co-expression	Arae-Chiba-2017
ATGLCAK	ARF2	0.0174335	Co-expression	Arae-Chiba-2017
HDS	HDR	0.00764015	Co-expression	Bustos-Paz-Ares-2010
ERF11	ERF1	0.0160412	Co-expression	Bustos-Paz-Ares-2010
ARF2	HDR	0.011106	Co-expression	Bustos-Paz-Ares-2010
ERF2	HDR	0.0121138	Co-expression	Bustos-Paz-Ares-2010
DXS	HDS	0.0092091	Co-expression	Bustos-Paz-Ares-2010
MVD2	HMGS	0.00628376	Co-expression	Bustos-Paz-Ares-2010
MVD2	MVD	0.0064853	Co-expression	Bustos-Paz-Ares-2010
AT1G17050	HDR	0.0114032	Co-expression	Bustos-Paz-Ares-2010
DXR	HDS	0.00610741	Co-expression	Schuler-Bauer-2011
AT2G46870.1	HDS	0.00747384	Co-expression	Schuler-Bauer-2011
TPS02	TPS03	0.0124568	Co-expression	Schuler-Bauer-2011
CYP71	BHLH13	0.0114048	Co-expression	Schuler-Bauer-2011
MYC2	TPS03	0.0108425	Co-expression	Schuler-Bauer-2011
FPS2	HMGS	0.00571433	Co-expression	Schuler-Bauer-2011
ISPD	CMK	0.00904919	Co-expression	Schuler-Bauer-2011
MVD2	BHLH74	0.00857869	Co-expression	Schuler-Bauer-2011
GLCAK2	ERF1	0.0108547	Co-expression	Schuler-Bauer-2011
HDS	HDR	0.00792241	Co-expression	Mustroph-Bailey-Serres-2009 B
DXR	HDS	0.0100855	Co-expression	Mustroph-Bailey-Serres-2009 B
ERF11	ERF1	0.0179973	Co-expression	Mustroph-Bailey-Serres-2009 B
GGPS1	DXS	0.0105082	Co-expression	Mustroph-Bailey-Serres-2009 B
FPS2	HMGS	0.0130901	Co-expression	Mustroph-Bailey-Serres-2009 B
ISPD	CMK	0.010698	Co-expression	Mustroph-Bailey-Serres-2009 B
HSK	ARF5	0.0101663	Co-expression	Mustroph-Bailey-Serres-2009 B
FKGP	PMK	0.00616053	Co-expression	Mustroph-Bailey-Serres-2009 B
ATGLCAK	ARF11	0.0102771	Co-expression	Mustroph-Bailey-Serres-2009 B
ARA1	ARF2	0.0159086	Co-expression	Mustroph-Bailey-Serres-2009 B
AT1G78510	AT1G17050	0.0118461	Co-expression	Mustroph-Bailey-Serres-2009 B
ERF11	ERF1	0.0172156	Co-expression	Queval-Noctor-2012
ARF2	HDS	0.0125796	Co-expression	Queval-Noctor-2012
CYP71	BHLH13	0.0137945	Co-expression	Queval-Noctor-2012
DXS	HDR	0.00996519	Co-expression	Queval-Noctor-2012
MVD2	MVD	0.00803066	Co-expression	Queval-Noctor-2012
GAL1	HDR	0.00886839	Co-expression	Queval-Noctor-2012
AT3G42850	GLCAK2	0.0122993	Co-expression	Queval-Noctor-2012
HDS	HDR	0.0126717	Co-expression	Pandey-Albert-2010
ERF7	ERF1	0.00629187	Co-expression	Pandey-Albert-2010
PMK	HDR	0.0108777	Co-expression	Pandey-Albert-2010
GGPS1	DXR	0.010377	Co-expression	Pandey-Albert-2010
FKGP	HDS	0.012326	Co-expression	Pandey-Albert-2010
FKGP	PMK	0.0106656	Co-expression	Pandey-Albert-2010
ATGLCAK	ERF11	0.0152759	Co-expression	Pandey-Albert-2010
GGPS1	MYC4	0.0209336	Co-expression	Dinneny-Benfey-2008 F
CYP79A2	TPS02	0.0146443	Co-expression	Dinneny-Benfey-2008 F
ISPD	PMK	0.0166698	Co-expression	Dinneny-Benfey-2008 F
MVD2	FPS2	0.0147416	Co-expression	Dinneny-Benfey-2008 F
DXR	HDS	0.00834233	Co-expression	Tintor-Saijo-2013
ERF11	ERF1	0.0112498	Co-expression	Tintor-Saijo-2013
ERF2	ERF11	0.01327	Co-expression	Tintor-Saijo-2013
DXS	HDR	0.00696785	Co-expression	Tintor-Saijo-2013
ISPD	CMK	0.0100913	Co-expression	Tintor-Saijo-2013
AT1G17050	HDR	0.00458741	Co-expression	Tintor-Saijo-2013
AT1G17050	DXS	0.00578138	Co-expression	Tintor-Saijo-2013
AT1G78510	DXS	0.00613534	Co-expression	Tintor-Saijo-2013
AT1G78510	AT1G17050	0.00422811	Co-expression	Tintor-Saijo-2013
GALAK	HSK	0.0106571	Co-expression	Tintor-Saijo-2013
HDS	HDR	0.00728035	Co-expression	Chang-Bailey-Serres-2012
DXS	HDR	0.00957209	Co-expression	Chang-Bailey-Serres-2012
DXS	HDS	0.00597771	Co-expression	Chang-Bailey-Serres-2012
MVD	HMGS	0.00902068	Co-expression	Chang-Bailey-Serres-2012
MVK	HMGS	0.0122019	Co-expression	Chang-Bailey-Serres-2012
ARA1	DXR	0.00647579	Co-expression	Chang-Bailey-Serres-2012
ARA1	ARF2	0.0150663	Co-expression	Chang-Bailey-Serres-2012
ERF1	AT2G46870.1	0.0129285	Co-expression	Schmid-Lohmann-2003 B
AT1G78510	HDR	0.0111096	Co-expression	Schmid-Lohmann-2003 B
