# Supplementary material for: Comparative transcriptome analysis to identify putative genes involved in carvacrol biosynthesis pathway in two species of Satureja, endemic medicinal herbs of Iran
Source: PLoS One. 2023 Jul 7;18(7):e0281351. doi: 10.1371/journal.pone.0281351 (PMC10328369; doi:10.1371/journal.pone.0281351)
Supplement: S13 Table — (XLSX) [file pone.0281351.s018.xlsx]

## Sheet: S13 Table
S13 Table. GC profile of S. khuzistanica and S. rechingeri leaf essential oils.
Number	Compound name	RI	KI	S. khuzistanica-r1	S. khuzistanica-r2	S. khuzistanica-r3	S. rechingeri-r1	S. rechingeri-r2	S. rechingeri-r3
1	alpha-pinene	932	930.29	0.1603	0.2241	0.176	0.252	0.3185	0.1932
2	Camphene	946	946.89	0.1619	0.2232	0.1624	0.3428	0.3964	0.256
3	beta-pinene	972	974.23	0.0561	0.0505	0.0595	0.1135	0.1329	0.094
4	Myrcene	988	987.109	0.5443	0.8249	0.64	0.8217	0.9372	0.6396
5	alpha-phellandrene	1002	1004.25	0.0448	0.0746	tr.	0.0578	0.0551	0.049
6	alpha-terpinene	1014	1015.32	0.2503	0.4422	0.39	0.4476	0.4571	0.3345
7	p-cymene	1020	1022	0.9712	2.121	1.192	2.177	2.435	1.673
8	1, 8-Cineole	1026	1028.73	0.059	0.1351	tr.	0.1327	0.1529	0.093
9	gama-terpinene	1054	1057.21	0.696	1.533	0.7247	1.007	0.9247	1.42
10	cis-sabinene hydrate	1065	1064.3	0.37	0.8163	0.513	0.512	0.6267	0.479
11	terpinolene	1086	1089.72	0.524	1.278	0.72	0.658	0.6591	0.556
12	trans-sabinene hydrate	1098	1103.4	0.5234	0.1329	0.083	0.281	0.08825	0.065
13	Linalool	1095	1098.73	0.21	0.3947	0.3	0.1335	0.2947	0.2446
14	Borneol	1165	1168.63	tr.	tr.	tr.	tr.	0.045
15	terpinen-4-ol	1174	1178.32	0.082	0.1917	0.141	0.0457	0.0404	0.05
16	alpha-terpineol	1186	1188.83	0.0866	0.2117	0.113	0.1721	0.1725	0.0932
17	Carvacrol methyle ether	1241	1245.23	0.131	0.12	0.064	tr	0.05143	0.0719
18	Thymol	1289	1293.22	tr.	tr.	0.11	0.3398		tr.
19	Carvacrol	1298	1295	86.32	88.93	87.97	91.99	90.69	92.58
20	Aromadendrane	1439	1442.43	0.141	0.1965	tr.	0.1449	0.135	0.1388
21	alpha-humulene	1452	1455.87	tr.	0.1317	tr.	tr.	tr.	tr.
22	bete-bisabolene	1505	1509.41	tr.	0.0618	tr.	tr.	tr.	tr.
23	gama-E-bisabulene	1529	1533.87	0.4574	0.6227	0.695	0.6062	0.5126	0.6276
24	spathulenol	1577	1579.03	0.048	0.0698	0.087	0.075	0.0577	0.075
25	caryophyllene oxide	1582	1589.04	0.0486	0.1812	0.089	0.0455	tr.	tr.
