# Supplementary material for: Comparative transcriptome analysis to identify putative genes involved in carvacrol biosynthesis pathway in two species of Satureja, endemic medicinal herbs of Iran
Source: PLoS One. 2023 Jul 7;18(7):e0281351. doi: 10.1371/journal.pone.0281351 (PMC10328369; doi:10.1371/journal.pone.0281351)
Supplement: S14 Table — (XLSX) [file pone.0281351.s019.xlsx]

## Sheet: S14 Table
S14 Table. The two-way ANOVA for the essential oil components experiment of the leaf tissue of Satureja (complete model)
Source	Type III Sum of Squares	df	Mean Square	F	Sig.
Corrected Model	35046.582a	4	8761.65	10632.9	0
Intercept	12951.3	1	12951.3	15717.3	0
Species	8.502	1	8.502	10.318	0.005
Compound	35038.1	3	11679.4	14173.7	0
Error	15.656	19	0.824
Total	48013.5	24
Corrected Total	35062.2	23
a. R Squared = 1.000 (Adjusted R Squared = .999)
